# Supplementary material for: Inferring branching pathways in genome-scale metabolic networks
Source: BMC Syst Biol. 2009 Oct 29;3:103. doi: 10.1186/1752-0509-3-103 (PMC2791103; doi:10.1186/1752-0509-3-103)
Supplement: Additional file 1 — ReTrace user guide and implementation notes. ReTrace implementation details and user guide. A self-contained web site: unpack archive and open index.html in a web browser. [file 1752-0509-3-103-S1.zip › retrace-AF1/style.css]

p,ul,li,h1,h2,h3 {
    font-family: Verdana, Arial, Helvetica, sans-serif;
}

h1 {
    margin: 35px 30px;
}

h2,h3 {
    margin: 20px 30px;
}

p,ul,li {
    font-size: 12px;
    font-weight: normal;
    width: 60%;
    line-height: 16px;
}

p {
    margin: 15px 30px;
}

ul {
    margin: 3px 30px;
}


pre {
    margin: 29px 60px;
    font-family: 'Lucida Console', 'Bitstream Vera Sans Mono', 'Courier New', Monaco, Courier, monospace;
    width: 50%;
    white-space: pre;
    line-height: 16px;
    border: 1px dashed #aaa8a8;
    padding: 0.5em 0 0.3em 0.5em;
    font-size: 110%;
    color: #000;
    overflow: auto;
    background-color: #f5fff5;
}

table {
    margin: 10px 60px;
    border-color: #600;
    border-width: 1px 1px 1px 1px;
    border-style: solid;
    border-collapse: collapse;
}
