# Supplementary material for: Inferring branching pathways in genome-scale metabolic networks
Source: BMC Syst Biol. 2009 Oct 29;3:103. doi: 10.1186/1752-0509-3-103 (PMC2791103; doi:10.1186/1752-0509-3-103)
Supplement: Additional file 2 — ReTrace results from experiments. Summary data and html output from ReTrace runs performed for the queries discussed in the section Results. A self-contained web site: unpack archive and open index.html in a web browser. [file 1752-0509-3-103-S2.zip]

Archive with 16 entries (15 files):
- retrace-AF2/
- retrace-AF2/pathways-C00031-to-C00130.txt
- retrace-AF2/pathways-C00117-to-C00002.html
- retrace-AF2/pathways-C00117-to-C00130.txt
- retrace-AF2/webtoolkit.sortabletable.js
- retrace-AF2/pathways-C00031-to-C00130.html
- retrace-AF2/pathways-C00117-to-C00002.txt
- retrace-AF2/pathways-C00117-to-C00130.html
- retrace-AF2/atomgraph.txt
- retrace-AF2/performance.txt
- retrace-AF2/summary.txt
- retrace-AF2/imp.html
- retrace-AF2/pathways-C00031-to-C00002.txt
- retrace-AF2/style.css
- retrace-AF2/pathways-C00031-to-C00002.html
- retrace-AF2/index.html
