# Supplementary material for: Inferring branching pathways in genome-scale metabolic networks
Source: BMC Syst Biol. 2009 Oct 29;3:103. doi: 10.1186/1752-0509-3-103 (PMC2791103; doi:10.1186/1752-0509-3-103)
Supplement: Additional file 2 — ReTrace results from experiments. Summary data and html output from ReTrace runs performed for the queries discussed in the section Results. A self-contained web site: unpack archive and open index.html in a web browser. [file 1752-0509-3-103-S2.zip › retrace-AF2/pathways-C00031-to-C00130.txt]

# Pathways from D-Glucose; (C00031) to IMP; (C00130)
# CPU time, time/path:	2.70333051921
# CPU time, total:	12808.38
# Computation time, time/path:	0:00:02.972564
# Computation time, total:	3:54:44.012294
# Database (-d):	/home/group/icomic/data/kegg/ligand/2009.03.30
# GreedyFinish (-g):	False
# KDiminish (-n):	('list', [100, 25, 1])
# MaxDepth (-m):	6
# NumPaths (-k):	10
# PathwayAvgLen:	23.2583120205
# PathwayLenStdDev:	6.09492482806
# Pathways (complete) found:	207
# Pathways (incomplete) found:	4531
# Pathways found:	4738
# PruneToSize (-p):	None
# Scores (-c):	None
# Sources:	C00031
# StorePartials (-i):	True
# Target dir (-o):	/fs-1/2/epitkane/public_html/pub/retrace/090624-IMP-lipids
# Targets:	C00130
# UseDijkstra (-q):	False
#PathIndex ZoScore AvgReactionScore NumRpairs NumReactions ZeroScores ScoresUnderThr CompositeMap Rpairs Reactions
1	1.00	 0	31	54	0	31	C00031->C00130:[1->12,2->13,4->10,4->11,4->17,4->2,4->4,5->8,7->5,9->2,9->3]	RP01095,RP01257,RP04543,RP01262,RP01744,RP00196,RP06299,RP04472,RP01994,RP00242,RP06373,RP00380,RP00466,RP01670,RP08324,RP08291,RP07161,RP10817,RP02114,RP01093,RP04372,RP02443,RP03650,RP04656,RP04373,RP00060,RP00175,RP05769,RP00208,RP06552,RP01576	R05339,R01051,R00286,R01056,R01770,R00289,R00287,R00955,R00761,R04857,R02141,R00760,R01140,R08406,R00876,R00941,R01768,R01769,R01131,R01126,R01655,R04857,R04732,R02729,R07226,R02302,R00771,R04731,R02729,R04026,R00307,R04732,R00725,R01139,R00299,R08404,R02185,R05804,R00303,R00850,R01770,R01863,R05704,R00830,R01221,R03425,R00016,R00550,R08514,R00304,R01384,R01386,R07658,R05338
2	1.00	 0	30	50	0	30	C00031->C00130:[1->8,2->13,4->10,4->11,4->3,4->4,5->12,7->5,9->17,9->2]	RP06552,RP01925,RP02114,RP01744,RP00196,RP01571,RP04472,RP01994,RP01670,RP00242,RP01133,RP00380,RP00466,RP01572,RP01291,RP08324,RP08291,RP07161,RP10817,RP06373,RP04372,RP02443,RP03650,RP04656,RP04373,RP00060,RP00175,RP04543,RP06299,RP00208	R01384,R01386,R07658,R02035,R02302,R01770,R00289,R00287,R00955,R01526,R04857,R02141,R01655,R00760,R01140,R08406,R00876,R00835,R01768,R01769,R01131,R01126,R01528,R01081,R04857,R04732,R02729,R07226,R00941,R04731,R02729,R04026,R00307,R04732,R00725,R01139,R00299,R08404,R02185,R05804,R00303,R00850,R01770,R01863,R00286,R00761,R00016,R00550,R08514,R00304
3	1.00	 0	32	52	0	32	C00031->C00130:[1->8,2->13,4->10,4->11,4->3,4->4,5->12,7->5,9->17,9->2]	RP01095,RP06552,RP01571,RP02114,RP01744,RP00196,RP04543,RP04472,RP01994,RP01670,RP00242,RP06373,RP01232,RP00380,RP00466,RP06405,RP01291,RP08324,RP08291,RP07161,RP10817,RP01093,RP04372,RP02443,RP03650,RP04656,RP04373,RP00060,RP00175,RP00208,RP06299,RP01576	R05339,R01384,R01386,R07658,R01526,R02302,R01770,R00289,R00287,R00955,R00286,R04857,R02141,R01655,R00760,R01140,R08406,R00876,R00941,R01006,R01768,R01769,R01131,R01126,R01005,R01081,R04857,R04732,R02729,R07226,R00771,R04731,R02729,R04026,R00307,R04732,R00725,R01139,R00299,R08404,R02185,R05804,R00303,R00850,R01770,R01863,R00016,R00550,R08514,R00304,R00761,R05338
4	1.00	 0	34	58	0	34	C00031->C00130:[1->8,2->13,4->10,4->11,4->3,4->4,5->12,7->10,7->11,7->4,7->5,9->17,9->2]	RP06552,RP01925,RP02114,RP00321,RP00196,RP01571,RP04472,RP01994,RP01670,RP00242,RP01133,RP00060,RP01728,RP00380,RP00466,RP01572,RP01569,RP01291,RP08324,RP08291,RP07161,RP10817,RP06373,RP04372,RP02443,RP03650,RP04656,RP04373,RP01744,RP00175,RP04543,RP06299,RP06593,RP00208	R01384,R01386,R07658,R02035,R02302,R07147,R06620,R00300,R00874,R00305,R00289,R00287,R00955,R01526,R04857,R02141,R01655,R00760,R01140,R08406,R00876,R00835,R00725,R01139,R00299,R08404,R02185,R05804,R00303,R00850,R01737,R01768,R01769,R01131,R01126,R01528,R01519,R01081,R04857,R04732,R02729,R07226,R00941,R04731,R02729,R04026,R00307,R04732,R01770,R01770,R01863,R00286,R00761,R01528,R00016,R00550,R08514,R00304
5	1.00	 0	31	48	0	31	C00031->C00130:[1->12,2->13,4->10,4->11,4->17,4->4,5->8,7->10,7->11,7->4,7->5,9->2,9->3]	RP06552,RP01263,RP04543,RP01262,RP00321,RP00196,RP06299,RP04472,RP01994,RP01809,RP00242,RP01728,RP00380,RP00466,RP01572,RP01569,RP01670,RP08324,RP08291,RP07161,RP10817,RP02114,RP06373,RP04372,RP02443,RP03650,RP04656,RP04373,RP00175,RP06593,RP00208	R01384,R01386,R07658,R01057,R00286,R01056,R07147,R06620,R00300,R00874,R00305,R00289,R00287,R00955,R00761,R04857,R02141,R01863,R00760,R01140,R08406,R00876,R01737,R01768,R01769,R01131,R01126,R01528,R01519,R01655,R04857,R04732,R02729,R07226,R02302,R00941,R04731,R02729,R04026,R00307,R04732,R01770,R01863,R01528,R00016,R00550,R08514,R00304
6	1.00	 0	31	53	0	31	C00031->C00130:[1->12,2->13,4->10,4->11,4->17,4->2,4->4,5->8,7->5,9->2,9->3]	RP01095,RP06552,RP04543,RP01262,RP00196,RP06299,RP04472,RP01384,RP04030,RP00242,RP01994,RP00380,RP03973,RP00861,RP01670,RP08324,RP08291,RP07161,RP10817,RP02114,RP01093,RP04372,RP02443,RP03650,RP04656,RP04373,RP00060,RP06373,RP05769,RP00208,RP01576	R05339,R01384,R01386,R07658,R00286,R01056,R00289,R00287,R00955,R00761,R04857,R01244,R00182,R00760,R01140,R08406,R00876,R02141,R01768,R01769,R00181,R00190,R00182,R01655,R04857,R04732,R02729,R07226,R02302,R00771,R04731,R02729,R04026,R00307,R04732,R00725,R01139,R00299,R08404,R02185,R05804,R00303,R00850,R00941,R05704,R00830,R01221,R03425,R00016,R00550,R08514,R00304,R05338
7	1.00	 0	32	51	0	32	C00031->C00130:[1->12,2->13,4->10,4->11,4->17,4->4,5->8,7->5,9->2,9->3]	RP06552,RP04543,RP01262,RP00321,RP00196,RP06299,RP04472,RP01384,RP04030,RP00242,RP01572,RP01728,RP00380,RP01994,RP03973,RP01569,RP00861,RP01670,RP08324,RP08291,RP07161,RP10817,RP02114,RP06373,RP04372,RP02443,RP03650,RP04656,RP04373,RP06317,RP00205,RP00208	R01384,R01386,R07658,R00286,R01056,R07147,R06620,R00300,R00874,R00305,R00289,R00287,R00955,R00761,R04857,R01244,R00182,R00760,R01140,R08406,R00876,R01528,R01737,R01768,R01769,R02141,R00181,R01519,R00190,R00182,R01655,R04857,R04732,R02729,R07226,R02302,R00941,R04731,R02729,R04026,R00307,R04732,R00806,R00801,R00015,R04194,R05140,R00016,R00550,R08514,R00304
8	1.00	 0	31	51	0	31	C00031->C00130:[1->12,2->13,4->10,4->11,4->17,4->2,4->4,5->8,7->5,9->2,9->3]	RP01257,RP06552,RP04543,RP01262,RP00321,RP00196,RP06299,RP04472,RP01994,RP00242,RP01728,RP00380,RP00466,RP01572,RP01569,RP01670,RP08324,RP08291,RP07161,RP10817,RP02114,RP06373,RP04372,RP02443,RP03650,RP04656,RP04373,RP01744,RP00175,RP05769,RP00208	R01051,R01384,R01386,R07658,R00286,R01056,R07147,R06620,R00300,R00874,R00305,R00289,R00287,R00955,R00761,R04857,R02141,R00760,R01140,R08406,R00876,R01737,R01768,R01769,R01131,R01126,R01528,R01519,R01655,R04857,R04732,R02729,R07226,R02302,R00941,R04731,R02729,R04026,R00307,R04732,R01770,R01770,R01863,R05704,R00830,R01221,R03425,R00016,R00550,R08514,R00304
9	1.00	 0	32	49	0	32	C00031->C00130:[1->12,2->13,4->10,4->11,4->17,4->4,5->8,7->5,9->2,9->3]	RP01257,RP06552,RP04543,RP01262,RP00321,RP00196,RP06299,RP04472,RP01994,RP00242,RP06373,RP01232,RP01728,RP00380,RP00466,RP01572,RP01569,RP01670,RP08324,RP08291,RP07161,RP10817,RP02114,RP06405,RP04372,RP02443,RP03650,RP04656,RP04373,RP01744,RP00175,RP00208	R01051,R01384,R01386,R07658,R00286,R01056,R07147,R06620,R00300,R00874,R00305,R00289,R00287,R00955,R00761,R04857,R02141,R00760,R01140,R08406,R00876,R00941,R01006,R01737,R01768,R01769,R01131,R01126,R01528,R01519,R01655,R04857,R04732,R02729,R07226,R02302,R01005,R04731,R02729,R04026,R00307,R04732,R01770,R01770,R01863,R00016,R00550,R08514,R00304
10	1.00	 0	34	55	0	34	C00031->C00130:[1->12,2->10,2->11,2->13,2->4,4->10,4->11,4->17,4->4,5->8,7->5,9->2,9->3]	RP01257,RP06552,RP01925,RP01262,RP01744,RP00196,RP04543,RP04472,RP01994,RP01670,RP00242,RP01133,RP00380,RP00466,RP01572,RP13340,RP01148,RP08324,RP08291,RP07161,RP10817,RP02114,RP06373,RP04372,RP02443,RP03650,RP04656,RP04373,RP01264,RP00060,RP00175,RP07387,RP06299,RP00208	R01051,R01384,R01386,R07658,R02035,R01056,R01770,R00289,R00287,R00955,R00286,R04857,R02141,R01655,R00760,R01140,R08406,R00876,R00835,R01768,R01769,R01131,R01126,R01528,R01827,R00867,R04857,R04732,R02729,R07226,R02302,R00941,R04731,R02729,R04026,R00307,R04732,R07159,R01058,R00725,R01139,R00299,R08404,R02185,R05804,R00303,R00850,R01770,R01863,R00024,R00761,R00016,R00550,R08514,R00304
11	1.00	 0	33	60	0	33	C00031->C00130:[1->8,2->13,4->10,4->11,4->2,4->3,4->4,5->12,7->5,9->17,9->2]	RP06552,RP06299,RP02114,RP00321,RP00196,RP01571,RP04472,RP01994,RP01670,RP00242,RP06373,RP00060,RP01728,RP00380,RP00466,RP01572,RP01569,RP01291,RP08324,RP08291,RP07161,RP10817,RP01093,RP04372,RP02443,RP03650,RP04656,RP04373,RP01744,RP00175,RP05769,RP04543,RP00208	R01384,R01386,R07658,R00761,R02302,R07147,R06620,R00300,R00874,R00305,R00289,R00287,R00955,R01526,R04857,R02141,R01655,R00760,R01140,R08406,R00876,R00941,R00725,R01139,R00299,R08404,R02185,R05804,R00303,R00850,R01737,R01768,R01769,R01131,R01126,R01528,R01519,R01081,R04857,R04732,R02729,R07226,R00771,R04731,R02729,R04026,R00307,R04732,R01770,R01770,R01863,R05704,R00830,R01221,R03425,R00286,R00016,R00550,R08514,R00304
12	1.00	 0	34	52	0	34	C00031->C00130:[1->12,2->10,2->11,2->13,2->4,4->10,4->11,4->17,4->4,5->8,7->5,9->2,9->3]	RP01257,RP06552,RP04543,RP01262,RP00321,RP00196,RP06299,RP04472,RP01994,RP01670,RP00242,RP01728,RP00380,RP00466,RP01572,RP01569,RP13340,RP01148,RP08324,RP08291,RP07161,RP10817,RP02114,RP06373,RP04372,RP02443,RP03650,RP04656,RP04373,RP01264,RP01744,RP00175,RP07387,RP00208	R01051,R01384,R01386,R07658,R00286,R01056,R07147,R06620,R00300,R00874,R00305,R00289,R00287,R00955,R00761,R04857,R02141,R01655,R00760,R01140,R08406,R00876,R01737,R01768,R01769,R01131,R01126,R01528,R01519,R01827,R00867,R04857,R04732,R02729,R07226,R02302,R00941,R04731,R02729,R04026,R00307,R04732,R07159,R01058,R01770,R01770,R01863,R00024,R00016,R00550,R08514,R00304
13	1.00	 0	31	54	0	31	C00031->C00130:[1->12,2->13,4->10,4->11,4->17,4->2,4->4,5->8,7->5,9->2,9->3]	RP01257,RP06552,RP01925,RP01262,RP01744,RP00196,RP06299,RP04472,RP01994,RP00242,RP01133,RP00380,RP00466,RP01572,RP01670,RP08324,RP08291,RP07161,RP10817,RP02114,RP06373,RP04372,RP02443,RP03650,RP04656,RP04373,RP00060,RP00175,RP05769,RP04543,RP00208	R01051,R01384,R01386,R07658,R02035,R01056,R01770,R00289,R00287,R00955,R00761,R04857,R02141,R00760,R01140,R08406,R00876,R00835,R01768,R01769,R01131,R01126,R01528,R01655,R04857,R04732,R02729,R07226,R02302,R00941,R04731,R02729,R04026,R00307,R04732,R00725,R01139,R00299,R08404,R02185,R05804,R00303,R00850,R01770,R01863,R05704,R00830,R01221,R03425,R00286,R00016,R00550,R08514,R00304
14	1.00	 0	32	55	0	32	C00031->C00130:[1->12,2->13,4->10,4->11,4->17,4->4,5->8,7->5,9->2,9->3]	RP01257,RP06552,RP01925,RP01262,RP01744,RP00196,RP04543,RP04472,RP01994,RP00242,RP01133,RP00380,RP00466,RP01572,RP01670,RP08324,RP08291,RP07161,RP10817,RP02114,RP06373,RP04372,RP02443,RP03650,RP04656,RP04373,RP00060,RP00175,RP06317,RP06299,RP00205,RP00208	R01051,R01384,R01386,R07658,R02035,R01056,R01770,R00289,R00287,R00955,R00286,R04857,R02141,R00760,R01140,R08406,R00876,R00835,R01768,R01769,R01131,R01126,R01528,R01655,R04857,R04732,R02729,R07226,R02302,R00941,R04731,R02729,R04026,R00307,R04732,R00725,R01139,R00299,R08404,R02185,R05804,R00303,R00850,R01770,R01863,R00806,R00761,R00801,R00015,R04194,R05140,R00016,R00550,R08514,R00304
15	1.00	 0	34	58	0	34	C00031->C00130:[1->8,2->13,4->10,4->11,4->3,4->4,5->12,7->10,7->11,7->4,7->5,9->17,9->2]	RP01095,RP06552,RP04543,RP02114,RP00321,RP00196,RP01571,RP04472,RP01994,RP01670,RP00242,RP06373,RP00060,RP01728,RP00380,RP00466,RP01569,RP01291,RP08324,RP08291,RP07161,RP10817,RP01093,RP04372,RP02443,RP03650,RP04656,RP04373,RP01744,RP00175,RP00208,RP06299,RP06593,RP01576	R05339,R01384,R01386,R07658,R00286,R02302,R07147,R06620,R00300,R00874,R00305,R00289,R00287,R00955,R01526,R04857,R02141,R01655,R00760,R01140,R08406,R00876,R00941,R00725,R01139,R00299,R08404,R02185,R05804,R00303,R00850,R01737,R01768,R01769,R01131,R01126,R01519,R01081,R04857,R04732,R02729,R07226,R00771,R04731,R02729,R04026,R00307,R04732,R01770,R01770,R01863,R00016,R00550,R08514,R00304,R00761,R01528,R05338
16	1.00	 0	32	52	0	32	C00031->C00130:[1->8,2->13,4->10,4->11,4->3,4->4,5->12,7->5,9->17,9->2]	RP06552,RP04543,RP02114,RP00321,RP00196,RP01571,RP04472,RP01994,RP01670,RP00242,RP01728,RP00380,RP00466,RP01572,RP01569,RP01291,RP08324,RP08291,RP07161,RP10817,RP06373,RP04372,RP02443,RP03650,RP04656,RP04373,RP01744,RP00175,RP06317,RP06299,RP00205,RP00208	R01384,R01386,R07658,R00286,R02302,R07147,R06620,R00300,R00874,R00305,R00289,R00287,R00955,R01526,R04857,R02141,R01655,R00760,R01140,R08406,R00876,R01737,R01768,R01769,R01131,R01126,R01528,R01519,R01081,R04857,R04732,R02729,R07226,R00941,R04731,R02729,R04026,R00307,R04732,R01770,R01770,R01863,R00806,R00761,R00801,R00015,R04194,R05140,R00016,R00550,R08514,R00304
17	1.00	 0	30	49	0	30	C00031->C00130:[1->12,2->13,4->10,4->11,4->17,4->4,5->8,7->5,9->2,9->3]	RP01095,RP06552,RP04543,RP01262,RP00196,RP06299,RP04472,RP01384,RP04030,RP00242,RP01994,RP00380,RP03973,RP00861,RP01670,RP08324,RP08291,RP07161,RP10817,RP02114,RP01093,RP04372,RP02443,RP03650,RP04656,RP04373,RP00060,RP06373,RP01576,RP00208	R05339,R01384,R01386,R07658,R00286,R01056,R00289,R00287,R00955,R00761,R04857,R01244,R00182,R00760,R01140,R08406,R00876,R02141,R01768,R01769,R00181,R00190,R00182,R01655,R04857,R04732,R02729,R07226,R02302,R00771,R04731,R02729,R04026,R00307,R04732,R00725,R01139,R00299,R08404,R02185,R05804,R00303,R00850,R00941,R05338,R00016,R00550,R08514,R00304
18	1.00	 0	34	58	0	34	C00031->C00130:[1->12,2->13,4->10,4->11,4->17,4->4,5->8,7->10,7->11,7->4,7->5,9->2,9->3]	RP01095,RP01257,RP04543,RP01262,RP00321,RP00196,RP06299,RP04472,RP01994,RP00242,RP06373,RP00060,RP01728,RP00380,RP00466,RP01569,RP01670,RP08324,RP08291,RP07161,RP10817,RP02114,RP01093,RP04372,RP02443,RP03650,RP04656,RP04373,RP01744,RP00175,RP00208,RP06593,RP06552,RP01576	R05339,R01051,R00286,R01056,R07147,R06620,R00300,R00874,R00305,R00289,R00287,R00955,R00761,R04857,R02141,R00760,R01140,R08406,R00876,R00941,R00725,R01139,R00299,R08404,R02185,R05804,R00303,R00850,R01737,R01768,R01769,R01131,R01126,R01519,R01655,R04857,R04732,R02729,R07226,R02302,R00771,R04731,R02729,R04026,R00307,R04732,R01770,R01770,R01863,R00016,R00550,R08514,R00304,R01528,R01384,R01386,R07658,R05338
19	1.00	 0	30	50	0	30	C00031->C00130:[1->12,2->13,4->10,4->11,4->17,4->4,5->8,7->5,9->2,9->3]	RP01257,RP06552,RP01925,RP01262,RP01744,RP00196,RP04543,RP04472,RP01994,RP00242,RP01133,RP00380,RP00466,RP01572,RP01670,RP08324,RP08291,RP07161,RP10817,RP02114,RP06373,RP04372,RP02443,RP03650,RP04656,RP04373,RP00060,RP00175,RP06299,RP00208	R01051,R01384,R01386,R07658,R02035,R01056,R01770,R00289,R00287,R00955,R00286,R04857,R02141,R00760,R01140,R08406,R00876,R00835,R01768,R01769,R01131,R01126,R01528,R01655,R04857,R04732,R02729,R07226,R02302,R00941,R04731,R02729,R04026,R00307,R04732,R00725,R01139,R00299,R08404,R02185,R05804,R00303,R00850,R01770,R01863,R00761,R00016,R00550,R08514,R00304
20	1.00	 0	30	46	0	30	C00031->C00130:[1->12,2->13,4->10,4->11,4->17,4->4,5->8,7->5,9->2,9->3]	RP06552,RP04543,RP01262,RP00321,RP00196,RP06299,RP04472,RP01384,RP04030,RP00242,RP01572,RP01728,RP00380,RP01994,RP03973,RP01569,RP00861,RP01670,RP08324,RP08291,RP07161,RP10817,RP02114,RP06373,RP04372,RP02443,RP03650,RP04656,RP04373,RP00208	R01384,R01386,R07658,R00286,R01056,R07147,R06620,R00300,R00874,R00305,R00289,R00287,R00955,R00761,R04857,R01244,R00182,R00760,R01140,R08406,R00876,R01528,R01737,R01768,R01769,R02141,R00181,R01519,R00190,R00182,R01655,R04857,R04732,R02729,R07226,R02302,R00941,R04731,R02729,R04026,R00307,R04732,R00016,R00550,R08514,R00304
21	1.00	 0	31	54	0	31	C00031->C00130:[1->8,2->13,4->10,4->11,4->2,4->3,4->4,5->12,7->5,9->17,9->2]	RP01095,RP06552,RP01571,RP02114,RP01744,RP00196,RP06299,RP04472,RP01994,RP01670,RP00242,RP06373,RP00380,RP00466,RP01291,RP08324,RP08291,RP07161,RP10817,RP01093,RP04372,RP02443,RP03650,RP04656,RP04373,RP00060,RP00175,RP05769,RP04543,RP00208,RP01576	R05339,R01384,R01386,R07658,R01526,R02302,R01770,R00289,R00287,R00955,R00761,R04857,R02141,R01655,R00760,R01140,R08406,R00876,R00941,R01768,R01769,R01131,R01126,R01081,R04857,R04732,R02729,R07226,R00771,R04731,R02729,R04026,R00307,R04732,R00725,R01139,R00299,R08404,R02185,R05804,R00303,R00850,R01770,R01863,R05704,R00830,R01221,R03425,R00286,R00016,R00550,R08514,R00304,R05338
22	1.00	 0	33	53	0	33	C00031->C00130:[1->8,2->13,4->10,4->11,4->3,4->4,5->12,7->10,7->11,7->4,7->5,9->17,9->2]	RP01095,RP06552,RP01925,RP02114,RP01744,RP00196,RP01571,RP04472,RP01994,RP01670,RP00242,RP01133,RP00380,RP00466,RP01291,RP08324,RP08291,RP07161,RP10817,RP01093,RP04372,RP02443,RP03650,RP04656,RP06373,RP04373,RP00060,RP00175,RP04543,RP00208,RP06299,RP06593,RP01576	R05339,R01384,R01386,R07658,R02035,R02302,R01770,R00289,R00287,R00955,R01526,R04857,R02141,R01655,R00760,R01140,R08406,R00876,R00835,R01768,R01769,R01131,R01126,R01081,R04857,R04732,R02729,R07226,R00771,R04731,R02729,R04026,R00307,R00941,R04732,R00725,R01139,R00299,R08404,R02185,R05804,R00303,R00850,R01770,R01863,R00286,R00016,R00550,R08514,R00304,R00761,R01528,R05338
23	1.00	 0	32	53	0	32	C00031->C00130:[1->8,2->13,4->10,4->11,4->3,4->4,5->12,7->5,9->17,9->2]	RP01095,RP06552,RP01134,RP01571,RP02114,RP01744,RP00196,RP04543,RP04472,RP01994,RP01670,RP00242,RP06373,RP05915,RP00380,RP00466,RP01291,RP08324,RP08291,RP07161,RP10817,RP01093,RP04372,RP02443,RP03650,RP04656,RP04373,RP00060,RP00175,RP00208,RP06299,RP01576	R05339,R01384,R01386,R07658,R00837,R01526,R02302,R01770,R00289,R00287,R00955,R00286,R04857,R02141,R01655,R00760,R01140,R08406,R00876,R00941,R02737,R00836,R01768,R01769,R01131,R01126,R01081,R04857,R04732,R02729,R07226,R00771,R04731,R02729,R04026,R00307,R04732,R00725,R01139,R00299,R08404,R02185,R05804,R00303,R00850,R01770,R01863,R00016,R00550,R08514,R00304,R00761,R05338
24	1.00	 0	32	53	0	32	C00031->C00130:[1->8,2->13,4->10,4->11,4->3,4->4,5->12,7->5,9->17,9->2]	RP06552,RP01134,RP01925,RP02114,RP01744,RP00196,RP01571,RP04472,RP01994,RP01670,RP00242,RP01133,RP05915,RP00380,RP00466,RP01572,RP01291,RP08324,RP08291,RP07161,RP10817,RP06373,RP04372,RP02443,RP03650,RP04656,RP04373,RP00060,RP00175,RP04543,RP06299,RP00208	R01384,R01386,R07658,R00837,R02035,R02302,R01770,R00289,R00287,R00955,R01526,R04857,R02141,R01655,R00760,R01140,R08406,R00876,R00835,R02737,R00836,R01768,R01769,R01131,R01126,R01528,R01081,R04857,R04732,R02729,R07226,R00941,R04731,R02729,R04026,R00307,R04732,R00725,R01139,R00299,R08404,R02185,R05804,R00303,R00850,R01770,R01863,R00286,R00761,R00016,R00550,R08514,R00304
25	1.00	 0	32	55	0	32	C00031->C00130:[1->12,2->13,4->10,4->11,4->17,4->2,4->4,5->8,7->5,9->2,9->3]	RP01257,RP06552,RP01925,RP01262,RP01744,RP00196,RP06299,RP04472,RP01994,RP00242,RP01133,RP00380,RP00466,RP01572,RP01670,RP08324,RP08291,RP07161,RP10817,RP02114,RP01093,RP04372,RP02443,RP03650,RP04656,RP06373,RP04373,RP00060,RP00175,RP05769,RP04543,RP00208	R01051,R01384,R01386,R07658,R02035,R01056,R01770,R00289,R00287,R00955,R00761,R04857,R02141,R00760,R01140,R08406,R00876,R00835,R01768,R01769,R01131,R01126,R01528,R01655,R04857,R04732,R02729,R07226,R02302,R00771,R04731,R02729,R04026,R00307,R00941,R04732,R00725,R01139,R00299,R08404,R02185,R05804,R00303,R00850,R01770,R01863,R05704,R00830,R01221,R03425,R00286,R00016,R00550,R08514,R00304
26	1.00	 0	30	47	0	30	C00031->C00130:[1->12,2->13,4->10,4->11,4->17,4->4,5->8,7->5,9->2,9->3]	RP01257,RP06552,RP04543,RP01262,RP00321,RP00196,RP06299,RP04472,RP01994,RP00242,RP01728,RP00380,RP00466,RP01572,RP01569,RP01670,RP08324,RP08291,RP07161,RP10817,RP02114,RP06373,RP04372,RP02443,RP03650,RP04656,RP04373,RP01744,RP00175,RP00208	R01051,R01384,R01386,R07658,R00286,R01056,R07147,R06620,R00300,R00874,R00305,R00289,R00287,R00955,R00761,R04857,R02141,R00760,R01140,R08406,R00876,R01737,R01768,R01769,R01131,R01126,R01528,R01519,R01655,R04857,R04732,R02729,R07226,R02302,R00941,R04731,R02729,R04026,R00307,R04732,R01770,R01770,R01863,R00016,R00550,R08514,R00304
27	1.00	 0	34	57	0	34	C00031->C00130:[1->12,2->13,4->10,4->11,4->17,4->4,5->8,7->10,7->11,7->4,7->5,9->2,9->3]	RP01095,RP06552,RP04543,RP01262,RP00321,RP00196,RP06299,RP04472,RP01384,RP04030,RP00242,RP01728,RP00380,RP01994,RP03973,RP01569,RP00861,RP01670,RP08324,RP08291,RP07161,RP10817,RP02114,RP01093,RP04372,RP02443,RP03650,RP04656,RP04373,RP00060,RP06373,RP00208,RP06593,RP01576	R05339,R01384,R01386,R07658,R00286,R01056,R07147,R06620,R00300,R00874,R00305,R00289,R00287,R00955,R00761,R04857,R01244,R00182,R00760,R01140,R08406,R00876,R01737,R01768,R01769,R02141,R00181,R01519,R00190,R00182,R01655,R04857,R04732,R02729,R07226,R02302,R00771,R04731,R02729,R04026,R00307,R04732,R00725,R01139,R00299,R08404,R02185,R05804,R00303,R00850,R00941,R00016,R00550,R08514,R00304,R01528,R05338
28	1.00	 0	30	47	0	30	C00031->C00130:[1->8,2->13,4->10,4->11,4->3,4->4,5->12,7->5,9->17,9->2]	RP06552,RP04543,RP02114,RP00321,RP00196,RP01571,RP04472,RP01994,RP01670,RP00242,RP01728,RP00380,RP00466,RP01572,RP01569,RP01291,RP08324,RP08291,RP07161,RP10817,RP06373,RP04372,RP02443,RP03650,RP04656,RP04373,RP01744,RP00175,RP06299,RP00208	R01384,R01386,R07658,R00286,R02302,R07147,R06620,R00300,R00874,R00305,R00289,R00287,R00955,R01526,R04857,R02141,R01655,R00760,R01140,R08406,R00876,R01737,R01768,R01769,R01131,R01126,R01528,R01519,R01081,R04857,R04732,R02729,R07226,R00941,R04731,R02729,R04026,R00307,R04732,R01770,R01770,R01863,R00761,R00016,R00550,R08514,R00304
29	1.00	 0	32	52	0	32	C00031->C00130:[1->12,2->13,4->10,4->11,4->17,4->4,5->8,7->5,9->2,9->3]	RP06552,RP01134,RP01925,RP01262,RP00196,RP04543,RP04472,RP01384,RP04030,RP00242,RP03973,RP01133,RP05915,RP01994,RP00380,RP01572,RP00861,RP01670,RP08324,RP08291,RP07161,RP10817,RP02114,RP06373,RP04372,RP02443,RP03650,RP04656,RP04373,RP00060,RP06299,RP00208	R01384,R01386,R07658,R00837,R02035,R01056,R00289,R00287,R00955,R00286,R04857,R01244,R00182,R00760,R01140,R08406,R00876,R00181,R00835,R02737,R00836,R02141,R01768,R01769,R01528,R00190,R00182,R01655,R04857,R04732,R02729,R07226,R02302,R00941,R04731,R02729,R04026,R00307,R04732,R00725,R01139,R00299,R08404,R02185,R05804,R00303,R00850,R00761,R00016,R00550,R08514,R00304
30	1.00	 0	32	52	0	32	C00031->C00130:[1->12,2->13,4->10,4->11,4->17,4->4,5->8,7->5,9->2,9->3]	RP01095,RP06552,RP01134,RP04543,RP01262,RP00196,RP06299,RP04472,RP01384,RP04030,RP00242,RP05915,RP01994,RP00380,RP03973,RP00861,RP01670,RP08324,RP08291,RP07161,RP10817,RP02114,RP01093,RP04372,RP02443,RP03650,RP04656,RP04373,RP00060,RP06373,RP00208,RP01576	R05339,R01384,R01386,R07658,R00837,R00286,R01056,R00289,R00287,R00955,R00761,R04857,R01244,R00182,R00760,R01140,R08406,R00876,R02737,R00836,R02141,R01768,R01769,R00181,R00190,R00182,R01655,R04857,R04732,R02729,R07226,R02302,R00771,R04731,R02729,R04026,R00307,R04732,R00725,R01139,R00299,R08404,R02185,R05804,R00303,R00850,R00941,R00016,R00550,R08514,R00304,R05338
31	1.00	 0	32	55	0	32	C00031->C00130:[1->12,2->13,4->10,4->11,4->17,4->4,5->8,7->5,9->2,9->3]	RP01095,RP01257,RP04543,RP01262,RP01744,RP00196,RP06299,RP04472,RP01994,RP00242,RP06373,RP06552,RP00380,RP00466,RP01670,RP08324,RP08291,RP07161,RP10817,RP02114,RP01093,RP04372,RP00208,RP02443,RP03650,RP04656,RP04373,RP00060,RP00175,RP06317,RP00205,RP01576	R05339,R01051,R00286,R01056,R01770,R00289,R00287,R00955,R00761,R04857,R02141,R00760,R01140,R08406,R00876,R00941,R01384,R01386,R07658,R01768,R01769,R01131,R01126,R01655,R04857,R04732,R02729,R07226,R02302,R00771,R04731,R00016,R00550,R08514,R00304,R02729,R04026,R00307,R04732,R00725,R01139,R00299,R08404,R02185,R05804,R00303,R00850,R01770,R01863,R00806,R00801,R00015,R04194,R05140,R05338
32	1.00	 0	34	55	0	34	C00031->C00130:[1->8,2->10,2->11,2->13,2->4,4->10,4->11,4->3,4->4,5->12,7->5,9->17,9->2]	RP01095,RP06552,RP04543,RP01264,RP02114,RP01744,RP00196,RP01571,RP04472,RP01994,RP01670,RP00242,RP06373,RP00380,RP00466,RP13340,RP01148,RP08324,RP08291,RP07161,RP10817,RP01093,RP04372,RP00208,RP02443,RP03650,RP04656,RP04373,RP01291,RP00060,RP00175,RP07387,RP06299,RP01576	R05339,R01384,R01386,R07658,R00286,R07159,R01058,R02302,R01770,R00289,R00287,R00955,R01526,R04857,R02141,R01655,R00760,R01140,R08406,R00876,R00941,R01768,R01769,R01131,R01126,R01827,R00867,R04857,R04732,R02729,R07226,R00771,R04731,R00016,R00550,R08514,R00304,R02729,R04026,R00307,R04732,R01081,R00725,R01139,R00299,R08404,R02185,R05804,R00303,R00850,R01770,R01863,R00024,R00761,R05338
33	1.00	 0	32	49	0	32	C00031->C00130:[1->12,2->13,4->10,4->11,4->17,4->4,5->8,7->5,9->2,9->3]	RP06552,RP01134,RP04543,RP01262,RP00321,RP00196,RP06299,RP04472,RP01384,RP04030,RP00242,RP01572,RP05915,RP01728,RP00380,RP01994,RP03973,RP01569,RP00861,RP01670,RP08324,RP08291,RP07161,RP10817,RP02114,RP06373,RP04372,RP02443,RP03650,RP04656,RP04373,RP00208	R01384,R01386,R07658,R00837,R00286,R01056,R07147,R06620,R00300,R00874,R00305,R00289,R00287,R00955,R00761,R04857,R01244,R00182,R00760,R01140,R08406,R00876,R01528,R02737,R00836,R01737,R01768,R01769,R02141,R00181,R01519,R00190,R00182,R01655,R04857,R04732,R02729,R07226,R02302,R00941,R04731,R02729,R04026,R00307,R04732,R00016,R00550,R08514,R00304
34	1.00	 0	34	58	0	34	C00031->C00130:[1->12,2->13,4->10,4->11,4->17,4->4,5->8,7->10,7->11,7->4,7->5,9->2,9->3]	RP06552,RP01263,RP01925,RP01262,RP00321,RP00196,RP04543,RP04472,RP01994,RP01809,RP00242,RP01133,RP01728,RP00380,RP00466,RP01572,RP01569,RP01670,RP08324,RP08291,RP07161,RP10817,RP02114,RP06373,RP04372,RP02443,RP03650,RP04656,RP04373,RP00060,RP00175,RP06299,RP06593,RP00208	R01384,R01386,R07658,R01057,R02035,R01056,R07147,R06620,R00300,R00874,R00305,R00289,R00287,R00955,R00286,R04857,R02141,R01863,R00760,R01140,R08406,R00876,R00835,R01737,R01768,R01769,R01131,R01126,R01528,R01519,R01655,R04857,R04732,R02729,R07226,R02302,R00941,R04731,R02729,R04026,R00307,R04732,R00725,R01139,R00299,R08404,R02185,R05804,R00303,R00850,R01770,R01863,R00761,R01528,R00016,R00550,R08514,R00304
35	1.00	 0	35	70	0	35	C00031->C00130:[1->12,2->13,4->10,4->11,4->17,4->4,5->8,7->5,9->2,9->3]	RP01257,RP06552,RP00321,RP00196,RP06299,RP04472,RP00242,RP00380,RP00466,RP01569,RP08324,RP07161,RP10817,RP01093,RP04372,RP01670,RP04373,RP00060,RP00175,RP01095,RP01262,RP01744,RP04543,RP01580,RP02114,RP01994,RP06373,RP13333,RP05698,RP08291,RP02443,RP03650,RP04656,RP00208,RP01576	R01051,R01384,R01386,R07658,R07147,R06620,R00300,R00874,R00305,R00289,R00287,R00955,R00761,R04857,R00760,R01140,R08406,R00876,R01768,R01769,R01131,R01126,R01519,R04857,R02729,R07226,R00771,R04731,R01655,R04732,R00725,R01139,R00299,R08404,R02185,R05804,R00303,R00850,R01770,R01863,R05339,R01056,R01770,R00286,R01538,R02302,R02141,R00941,R08570,R01196,R00006,R00014,R00211,R00210,R01699,R00207,R00224,R00226,R00209,R05636,R03145,R04732,R02729,R04026,R00307,R00016,R00550,R08514,R00304,R05338
36	1.00	 0	30	50	0	30	C00031->C00130:[1->8,2->13,4->10,4->11,4->3,4->4,5->12,7->5,9->17,9->2]	RP01095,RP06552,RP01571,RP02114,RP01744,RP00196,RP04543,RP04472,RP01994,RP01670,RP00242,RP06373,RP00380,RP00466,RP01291,RP08324,RP08291,RP07161,RP10817,RP01093,RP04372,RP02443,RP03650,RP04656,RP04373,RP00060,RP00175,RP01576,RP06299,RP00208	R05339,R01384,R01386,R07658,R01526,R02302,R01770,R00289,R00287,R00955,R00286,R04857,R02141,R01655,R00760,R01140,R08406,R00876,R00941,R01768,R01769,R01131,R01126,R01081,R04857,R04732,R02729,R07226,R00771,R04731,R02729,R04026,R00307,R04732,R00725,R01139,R00299,R08404,R02185,R05804,R00303,R00850,R01770,R01863,R05338,R00761,R00016,R00550,R08514,R00304
37	1.00	 0	31	51	0	31	C00031->C00130:[1->8,2->13,4->10,4->11,4->3,4->4,5->12,7->10,7->11,7->4,7->5,9->17,9->2]	RP06552,RP01925,RP02114,RP01744,RP00196,RP01571,RP04472,RP01994,RP01670,RP00242,RP01133,RP00380,RP00466,RP01572,RP01291,RP08324,RP08291,RP07161,RP10817,RP06373,RP04372,RP02443,RP03650,RP04656,RP04373,RP00060,RP00175,RP04543,RP06299,RP06593,RP00208	R01384,R01386,R07658,R02035,R02302,R01770,R00289,R00287,R00955,R01526,R04857,R02141,R01655,R00760,R01140,R08406,R00876,R00835,R01768,R01769,R01131,R01126,R01528,R01081,R04857,R04732,R02729,R07226,R00941,R04731,R02729,R04026,R00307,R04732,R00725,R01139,R00299,R08404,R02185,R05804,R00303,R00850,R01770,R01863,R00286,R00761,R01528,R00016,R00550,R08514,R00304
38	1.00	 0	32	49	0	32	C00031->C00130:[1->12,2->13,4->10,4->11,4->17,4->4,5->8,7->5,9->2,9->3]	RP06552,RP01263,RP04543,RP01262,RP00321,RP00196,RP06299,RP04472,RP01994,RP01809,RP00242,RP06373,RP01232,RP01728,RP00380,RP00466,RP01572,RP01569,RP01670,RP08324,RP08291,RP07161,RP10817,RP02114,RP06405,RP04372,RP02443,RP03650,RP04656,RP04373,RP00175,RP00208	R01384,R01386,R07658,R01057,R00286,R01056,R07147,R06620,R00300,R00874,R00305,R00289,R00287,R00955,R00761,R04857,R02141,R01863,R00760,R01140,R08406,R00876,R00941,R01006,R01737,R01768,R01769,R01131,R01126,R01528,R01519,R01655,R04857,R04732,R02729,R07226,R02302,R01005,R04731,R02729,R04026,R00307,R04732,R01770,R01863,R00016,R00550,R08514,R00304
39	1.00	 0	34	55	0	34	C00031->C00130:[1->8,2->10,2->11,2->13,2->4,4->10,4->11,4->3,4->4,5->12,7->5,9->17,9->2]	RP06552,RP01925,RP01264,RP02114,RP01744,RP00196,RP01571,RP04472,RP01994,RP01670,RP00242,RP01133,RP00380,RP00466,RP01572,RP13340,RP01148,RP08324,RP08291,RP07161,RP10817,RP06373,RP04372,RP02443,RP03650,RP04656,RP04373,RP01291,RP00060,RP00175,RP04543,RP07387,RP06299,RP00208	R01384,R01386,R07658,R02035,R07159,R01058,R02302,R01770,R00289,R00287,R00955,R01526,R04857,R02141,R01655,R00760,R01140,R08406,R00876,R00835,R01768,R01769,R01131,R01126,R01528,R01827,R00867,R04857,R04732,R02729,R07226,R00941,R04731,R02729,R04026,R00307,R04732,R01081,R00725,R01139,R00299,R08404,R02185,R05804,R00303,R00850,R01770,R01863,R00286,R00024,R00761,R00016,R00550,R08514,R00304
40	1.00	 0	35	70	0	35	C00031->C00130:[1->8,2->13,4->10,4->11,4->3,4->4,5->12,7->5,9->17,9->2]	RP06552,RP00321,RP00196,RP06299,RP04472,RP00242,RP00380,RP00466,RP01569,RP01291,RP08324,RP07161,RP10817,RP01093,RP04372,RP01670,RP04373,RP00060,RP00175,RP01095,RP04543,RP01744,RP01571,RP01580,RP02114,RP01994,RP06373,RP13333,RP05698,RP08291,RP02443,RP03650,RP04656,RP00208,RP01576	R01384,R01386,R07658,R07147,R06620,R00300,R00874,R00305,R00289,R00287,R00955,R00761,R04857,R00760,R01140,R08406,R00876,R01768,R01769,R01131,R01126,R01519,R01081,R04857,R02729,R07226,R00771,R04731,R01655,R04732,R00725,R01139,R00299,R08404,R02185,R05804,R00303,R00850,R01770,R01863,R05339,R00286,R01770,R01526,R01538,R02302,R02141,R00941,R08570,R01196,R00006,R00014,R00211,R00210,R01699,R00207,R00224,R00226,R00209,R05636,R03145,R04732,R02729,R04026,R00307,R00016,R00550,R08514,R00304,R05338
41	1.00	 0	31	51	0	31	C00031->C00130:[1->12,2->13,4->10,4->11,4->17,4->2,4->4,5->8,7->5,9->2,9->3]	RP06552,RP01263,RP04543,RP01262,RP00321,RP00196,RP06299,RP04472,RP01994,RP01809,RP00242,RP01728,RP00380,RP00466,RP01572,RP01569,RP01670,RP08324,RP08291,RP07161,RP10817,RP02114,RP06373,RP04372,RP02443,RP03650,RP04656,RP04373,RP00175,RP05769,RP00208	R01384,R01386,R07658,R01057,R00286,R01056,R07147,R06620,R00300,R00874,R00305,R00289,R00287,R00955,R00761,R04857,R02141,R01863,R00760,R01140,R08406,R00876,R01737,R01768,R01769,R01131,R01126,R01528,R01519,R01655,R04857,R04732,R02729,R07226,R02302,R00941,R04731,R02729,R04026,R00307,R04732,R01770,R01863,R05704,R00830,R01221,R03425,R00016,R00550,R08514,R00304
42	1.00	 0	35	70	0	35	C00031->C00130:[1->12,2->13,4->10,4->11,4->17,4->4,5->8,7->5,9->2,9->3]	RP01257,RP06552,RP00321,RP00196,RP06299,RP04472,RP00242,RP00380,RP00466,RP01572,RP01569,RP08324,RP07161,RP10817,RP04372,RP01670,RP04373,RP00060,RP00175,RP01925,RP01262,RP01744,RP04543,RP01580,RP02114,RP01994,RP06373,RP01133,RP13333,RP05698,RP08291,RP02443,RP03650,RP04656,RP00208	R01051,R01384,R01386,R07658,R07147,R06620,R00300,R00874,R00305,R00289,R00287,R00955,R00761,R04857,R00760,R01140,R08406,R00876,R01768,R01769,R01131,R01126,R01528,R01519,R04857,R02729,R07226,R04731,R01655,R04732,R00725,R01139,R00299,R08404,R02185,R05804,R00303,R00850,R01770,R01863,R02035,R01056,R01770,R00286,R01538,R02302,R02141,R00941,R00835,R08570,R01196,R00006,R00014,R00211,R00210,R01699,R00207,R00224,R00226,R00209,R05636,R03145,R04732,R02729,R04026,R00307,R00016,R00550,R08514,R00304
43	1.00	 0	32	52	0	32	C00031->C00130:[1->12,2->13,4->10,4->11,4->17,4->4,5->8,7->5,9->2,9->3]	RP01095,RP01257,RP04543,RP01262,RP01744,RP00196,RP06299,RP04472,RP01994,RP00242,RP06373,RP01232,RP00380,RP00466,RP06405,RP01670,RP08324,RP08291,RP07161,RP10817,RP02114,RP01093,RP04372,RP02443,RP03650,RP04656,RP04373,RP00060,RP00175,RP00208,RP06552,RP01576	R05339,R01051,R00286,R01056,R01770,R00289,R00287,R00955,R00761,R04857,R02141,R00760,R01140,R08406,R00876,R00941,R01006,R01768,R01769,R01131,R01126,R01005,R01655,R04857,R04732,R02729,R07226,R02302,R00771,R04731,R02729,R04026,R00307,R04732,R00725,R01139,R00299,R08404,R02185,R05804,R00303,R00850,R01770,R01863,R00016,R00550,R08514,R00304,R01384,R01386,R07658,R05338
44	1.00	 0	33	61	0	33	C00031->C00130:[1->8,2->13,4->10,4->11,4->3,4->4,5->12,7->5,9->17,9->2]	RP06552,RP04543,RP02114,RP00321,RP00196,RP01571,RP01580,RP04472,RP01994,RP01670,RP00242,RP13333,RP00380,RP00466,RP01572,RP01569,RP01291,RP05698,RP08291,RP07161,RP10817,RP01728,RP06373,RP04372,RP08324,RP02443,RP03650,RP04656,RP04373,RP01744,RP00175,RP06299,RP00208	R01384,R01386,R07658,R00286,R02302,R07147,R06620,R00300,R00874,R00305,R00289,R00287,R00955,R01526,R01538,R04857,R02141,R01655,R00760,R01140,R08406,R00876,R08570,R01768,R01769,R01131,R01126,R01528,R01519,R01081,R01196,R00006,R00014,R00211,R00210,R01699,R00207,R00224,R00226,R00209,R05636,R03145,R04732,R02729,R07226,R01737,R00941,R04731,R04857,R02729,R04026,R00307,R04732,R01770,R01770,R01863,R00761,R00016,R00550,R08514,R00304
45	1.00	 0	34	52	0	34	C00031->C00130:[1->8,2->10,2->11,2->13,2->4,4->10,4->11,4->3,4->4,5->12,7->5,9->17,9->2]	RP06552,RP04543,RP01264,RP02114,RP00321,RP00196,RP01571,RP04472,RP01994,RP01670,RP00242,RP01728,RP00380,RP00466,RP01572,RP01569,RP13340,RP01148,RP08324,RP08291,RP07161,RP10817,RP06373,RP04372,RP02443,RP03650,RP04656,RP04373,RP01291,RP01744,RP00175,RP07387,RP06299,RP00208	R01384,R01386,R07658,R00286,R07159,R01058,R02302,R07147,R06620,R00300,R00874,R00305,R00289,R00287,R00955,R01526,R04857,R02141,R01655,R00760,R01140,R08406,R00876,R01737,R01768,R01769,R01131,R01126,R01528,R01519,R01827,R00867,R04857,R04732,R02729,R07226,R00941,R04731,R02729,R04026,R00307,R04732,R01081,R01770,R01770,R01863,R00024,R00761,R00016,R00550,R08514,R00304
46	1.00	 0	32	52	0	32	C00031->C00130:[1->12,2->13,4->10,4->11,4->17,4->4,5->8,7->5,9->2,9->3]	RP06552,RP01263,RP04543,RP01262,RP00321,RP00196,RP06299,RP04472,RP01994,RP01809,RP00242,RP01728,RP00380,RP00466,RP01572,RP01569,RP01670,RP08324,RP08291,RP07161,RP10817,RP02114,RP06373,RP04372,RP02443,RP03650,RP04656,RP04373,RP00175,RP06317,RP00205,RP00208	R01384,R01386,R07658,R01057,R00286,R01056,R07147,R06620,R00300,R00874,R00305,R00289,R00287,R00955,R00761,R04857,R02141,R01863,R00760,R01140,R08406,R00876,R01737,R01768,R01769,R01131,R01126,R01528,R01519,R01655,R04857,R04732,R02729,R07226,R02302,R00941,R04731,R02729,R04026,R00307,R04732,R01770,R01863,R00806,R00801,R00015,R04194,R05140,R00016,R00550,R08514,R00304
47	1.00	 0	34	57	0	34	C00031->C00130:[1->12,2->13,4->10,4->11,4->17,4->4,5->8,7->10,7->11,7->4,7->5,9->2,9->3]	RP06552,RP01925,RP01262,RP00321,RP00196,RP04543,RP04472,RP01384,RP04030,RP00242,RP03973,RP01133,RP01728,RP00380,RP01994,RP01572,RP01569,RP00861,RP01670,RP08324,RP08291,RP07161,RP10817,RP02114,RP06373,RP04372,RP02443,RP03650,RP04656,RP04373,RP00060,RP06299,RP06593,RP00208	R01384,R01386,R07658,R02035,R01056,R07147,R06620,R00300,R00874,R00305,R00289,R00287,R00955,R00286,R04857,R01244,R00182,R00760,R01140,R08406,R00876,R00181,R00835,R01737,R01768,R01769,R02141,R01528,R01519,R00190,R00182,R01655,R04857,R04732,R02729,R07226,R02302,R00941,R04731,R02729,R04026,R00307,R04732,R00725,R01139,R00299,R08404,R02185,R05804,R00303,R00850,R00761,R01528,R00016,R00550,R08514,R00304
48	1.00	 0	31	47	0	31	C00031->C00130:[1->12,2->13,4->10,4->11,4->17,4->4,5->8,7->10,7->11,7->4,7->5,9->2,9->3]	RP06552,RP04543,RP01262,RP00321,RP00196,RP06299,RP04472,RP01384,RP04030,RP00242,RP03973,RP01728,RP00380,RP01994,RP01572,RP01569,RP00861,RP01670,RP08324,RP08291,RP07161,RP10817,RP02114,RP06373,RP04372,RP02443,RP03650,RP04656,RP04373,RP06593,RP00208	R01384,R01386,R07658,R00286,R01056,R07147,R06620,R00300,R00874,R00305,R00289,R00287,R00955,R00761,R04857,R01244,R00182,R00760,R01140,R08406,R00876,R00181,R01737,R01768,R01769,R02141,R01528,R01519,R00190,R00182,R01655,R04857,R04732,R02729,R07226,R02302,R00941,R04731,R02729,R04026,R00307,R04732,R01528,R00016,R00550,R08514,R00304
49	1.00	 0	32	53	0	32	C00031->C00130:[1->12,2->13,4->10,4->11,4->17,4->4,5->8,7->5,9->2,9->3]	RP01257,RP06552,RP01134,RP01925,RP01262,RP01744,RP00196,RP04543,RP04472,RP01994,RP00242,RP01133,RP05915,RP00380,RP00466,RP01572,RP01670,RP08324,RP08291,RP07161,RP10817,RP02114,RP06373,RP04372,RP02443,RP03650,RP04656,RP04373,RP00060,RP00175,RP06299,RP00208	R01051,R01384,R01386,R07658,R00837,R02035,R01056,R01770,R00289,R00287,R00955,R00286,R04857,R02141,R00760,R01140,R08406,R00876,R00835,R02737,R00836,R01768,R01769,R01131,R01126,R01528,R01655,R04857,R04732,R02729,R07226,R02302,R00941,R04731,R02729,R04026,R00307,R04732,R00725,R01139,R00299,R08404,R02185,R05804,R00303,R00850,R01770,R01863,R00761,R00016,R00550,R08514,R00304
50	1.00	 0	33	52	0	33	C00031->C00130:[1->12,2->13,4->10,4->11,4->17,4->4,5->8,7->10,7->11,7->4,7->5,9->2,9->3]	RP01095,RP06552,RP01925,RP01262,RP00196,RP04543,RP04472,RP01384,RP04030,RP00242,RP01133,RP01994,RP00380,RP03973,RP00861,RP01670,RP08324,RP08291,RP07161,RP10817,RP02114,RP01093,RP04372,RP02443,RP03650,RP04656,RP04373,RP00060,RP06373,RP00208,RP06299,RP06593,RP01576	R05339,R01384,R01386,R07658,R02035,R01056,R00289,R00287,R00955,R00286,R04857,R01244,R00182,R00760,R01140,R08406,R00876,R00835,R02141,R01768,R01769,R00181,R00190,R00182,R01655,R04857,R04732,R02729,R07226,R02302,R00771,R04731,R02729,R04026,R00307,R04732,R00725,R01139,R00299,R08404,R02185,R05804,R00303,R00850,R00941,R00016,R00550,R08514,R00304,R00761,R01528,R05338
51	1.00	 0	34	55	0	34	C00031->C00130:[1->12,2->10,2->11,2->13,2->4,4->10,4->11,4->17,4->4,5->8,7->5,9->2,9->3]	RP01095,RP01257,RP04543,RP01262,RP01744,RP00196,RP06299,RP04472,RP01994,RP01670,RP00242,RP06373,RP00380,RP00466,RP13340,RP01148,RP08324,RP08291,RP07161,RP10817,RP02114,RP01093,RP04372,RP00208,RP02443,RP03650,RP04656,RP04373,RP01264,RP00060,RP00175,RP07387,RP06552,RP01576	R05339,R01051,R00286,R01056,R01770,R00289,R00287,R00955,R00761,R04857,R02141,R01655,R00760,R01140,R08406,R00876,R00941,R01768,R01769,R01131,R01126,R01827,R00867,R04857,R04732,R02729,R07226,R02302,R00771,R04731,R00016,R00550,R08514,R00304,R02729,R04026,R00307,R04732,R07159,R01058,R00725,R01139,R00299,R08404,R02185,R05804,R00303,R00850,R01770,R01863,R00024,R01384,R01386,R07658,R05338
52	1.00	 0	33	60	0	33	C00031->C00130:[1->12,2->13,4->10,4->11,4->17,4->2,4->4,5->8,7->5,9->2,9->3]	RP06552,RP01263,RP04543,RP01262,RP00321,RP00196,RP06299,RP04472,RP01994,RP01809,RP00242,RP06373,RP01728,RP00380,RP00466,RP01572,RP01569,RP01670,RP08324,RP08291,RP07161,RP10817,RP02114,RP01093,RP04372,RP02443,RP03650,RP04656,RP04373,RP00060,RP00175,RP05769,RP00208	R01384,R01386,R07658,R01057,R00286,R01056,R07147,R06620,R00300,R00874,R00305,R00289,R00287,R00955,R00761,R04857,R02141,R01863,R00760,R01140,R08406,R00876,R00941,R01737,R01768,R01769,R01131,R01126,R01528,R01519,R01655,R04857,R04732,R02729,R07226,R02302,R00771,R04731,R02729,R04026,R00307,R04732,R00725,R01139,R00299,R08404,R02185,R05804,R00303,R00850,R01770,R01863,R05704,R00830,R01221,R03425,R00016,R00550,R08514,R00304
53	1.00	 0	31	48	0	31	C00031->C00130:[1->8,2->13,4->10,4->11,4->3,4->4,5->12,7->10,7->11,7->4,7->5,9->17,9->2]	RP06552,RP04543,RP02114,RP00321,RP00196,RP01571,RP04472,RP01994,RP01670,RP00242,RP01728,RP00380,RP00466,RP01572,RP01569,RP01291,RP08324,RP08291,RP07161,RP10817,RP06373,RP04372,RP02443,RP03650,RP04656,RP04373,RP01744,RP00175,RP06299,RP06593,RP00208	R01384,R01386,R07658,R00286,R02302,R07147,R06620,R00300,R00874,R00305,R00289,R00287,R00955,R01526,R04857,R02141,R01655,R00760,R01140,R08406,R00876,R01737,R01768,R01769,R01131,R01126,R01528,R01519,R01081,R04857,R04732,R02729,R07226,R00941,R04731,R02729,R04026,R00307,R04732,R01770,R01770,R01863,R00761,R01528,R00016,R00550,R08514,R00304
54	1.00	 0	31	51	0	31	C00031->C00130:[1->8,2->13,4->10,4->11,4->2,4->3,4->4,5->12,7->5,9->17,9->2]	RP06552,RP06299,RP02114,RP00321,RP00196,RP01571,RP04472,RP01994,RP01670,RP00242,RP01728,RP00380,RP00466,RP01572,RP01569,RP01291,RP08324,RP08291,RP07161,RP10817,RP06373,RP04372,RP02443,RP03650,RP04656,RP04373,RP01744,RP00175,RP05769,RP04543,RP00208	R01384,R01386,R07658,R00761,R02302,R07147,R06620,R00300,R00874,R00305,R00289,R00287,R00955,R01526,R04857,R02141,R01655,R00760,R01140,R08406,R00876,R01737,R01768,R01769,R01131,R01126,R01528,R01519,R01081,R04857,R04732,R02729,R07226,R00941,R04731,R02729,R04026,R00307,R04732,R01770,R01770,R01863,R05704,R00830,R01221,R03425,R00286,R00016,R00550,R08514,R00304
55	1.00	 0	31	48	0	31	C00031->C00130:[1->12,2->13,4->10,4->11,4->17,4->4,5->8,7->10,7->11,7->4,7->5,9->2,9->3]	RP01257,RP06552,RP04543,RP01262,RP00321,RP00196,RP06299,RP04472,RP01994,RP00242,RP01728,RP00380,RP00466,RP01572,RP01569,RP01670,RP08324,RP08291,RP07161,RP10817,RP02114,RP06373,RP04372,RP02443,RP03650,RP04656,RP04373,RP01744,RP00175,RP06593,RP00208	R01051,R01384,R01386,R07658,R00286,R01056,R07147,R06620,R00300,R00874,R00305,R00289,R00287,R00955,R00761,R04857,R02141,R00760,R01140,R08406,R00876,R01737,R01768,R01769,R01131,R01126,R01528,R01519,R01655,R04857,R04732,R02729,R07226,R02302,R00941,R04731,R02729,R04026,R00307,R04732,R01770,R01770,R01863,R01528,R00016,R00550,R08514,R00304
56	1.00	 0	31	50	0	31	C00031->C00130:[1->12,2->13,4->10,4->11,4->17,4->2,4->4,5->8,7->5,9->2,9->3]	RP06552,RP04543,RP01262,RP00321,RP00196,RP06299,RP04472,RP01384,RP04030,RP00242,RP01572,RP01728,RP00380,RP01994,RP03973,RP01569,RP00861,RP01670,RP08324,RP08291,RP07161,RP10817,RP02114,RP06373,RP04372,RP02443,RP03650,RP04656,RP04373,RP05769,RP00208	R01384,R01386,R07658,R00286,R01056,R07147,R06620,R00300,R00874,R00305,R00289,R00287,R00955,R00761,R04857,R01244,R00182,R00760,R01140,R08406,R00876,R01528,R01737,R01768,R01769,R02141,R00181,R01519,R00190,R00182,R01655,R04857,R04732,R02729,R07226,R02302,R00941,R04731,R02729,R04026,R00307,R04732,R05704,R00830,R01221,R03425,R00016,R00550,R08514,R00304
57	1.00	 0	35	70	0	35	C00031->C00130:[1->8,2->13,4->10,4->11,4->3,4->4,5->12,7->5,9->17,9->2]	RP06552,RP00321,RP00196,RP06299,RP04472,RP00242,RP00380,RP00466,RP01572,RP01569,RP01291,RP08324,RP07161,RP10817,RP04372,RP01670,RP04373,RP00060,RP00175,RP01925,RP01744,RP01571,RP01580,RP02114,RP01994,RP06373,RP01133,RP13333,RP05698,RP08291,RP02443,RP03650,RP04656,RP04543,RP00208	R01384,R01386,R07658,R07147,R06620,R00300,R00874,R00305,R00289,R00287,R00955,R00761,R04857,R00760,R01140,R08406,R00876,R01768,R01769,R01131,R01126,R01528,R01519,R01081,R04857,R02729,R07226,R04731,R01655,R04732,R00725,R01139,R00299,R08404,R02185,R05804,R00303,R00850,R01770,R01863,R02035,R01770,R01526,R01538,R02302,R02141,R00941,R00835,R08570,R01196,R00006,R00014,R00211,R00210,R01699,R00207,R00224,R00226,R00209,R05636,R03145,R04732,R02729,R04026,R00307,R00286,R00016,R00550,R08514,R00304
58	1.00	 0	31	54	0	31	C00031->C00130:[1->8,2->13,4->10,4->11,4->2,4->3,4->4,5->12,7->5,9->17,9->2]	RP06552,RP01925,RP02114,RP01744,RP00196,RP01571,RP04472,RP01994,RP01670,RP00242,RP01133,RP00380,RP00466,RP01572,RP01291,RP08324,RP08291,RP07161,RP10817,RP06373,RP04372,RP02443,RP03650,RP04656,RP04373,RP00060,RP00175,RP05769,RP04543,RP06299,RP00208	R01384,R01386,R07658,R02035,R02302,R01770,R00289,R00287,R00955,R01526,R04857,R02141,R01655,R00760,R01140,R08406,R00876,R00835,R01768,R01769,R01131,R01126,R01528,R01081,R04857,R04732,R02729,R07226,R00941,R04731,R02729,R04026,R00307,R04732,R00725,R01139,R00299,R08404,R02185,R05804,R00303,R00850,R01770,R01863,R05704,R00830,R01221,R03425,R00286,R00761,R00016,R00550,R08514,R00304
59	1.00	 0	31	53	0	31	C00031->C00130:[1->12,2->13,4->10,4->11,4->17,4->2,4->4,5->8,7->5,9->2,9->3]	RP06552,RP01925,RP01262,RP00196,RP06299,RP04472,RP01384,RP04030,RP00242,RP03973,RP01133,RP01994,RP00380,RP01572,RP00861,RP01670,RP08324,RP08291,RP07161,RP10817,RP02114,RP06373,RP04372,RP02443,RP03650,RP04656,RP04373,RP00060,RP05769,RP04543,RP00208	R01384,R01386,R07658,R02035,R01056,R00289,R00287,R00955,R00761,R04857,R01244,R00182,R00760,R01140,R08406,R00876,R00181,R00835,R02141,R01768,R01769,R01528,R00190,R00182,R01655,R04857,R04732,R02729,R07226,R02302,R00941,R04731,R02729,R04026,R00307,R04732,R00725,R01139,R00299,R08404,R02185,R05804,R00303,R00850,R05704,R00830,R01221,R03425,R00286,R00016,R00550,R08514,R00304
60	1.00	 0	32	54	0	32	C00031->C00130:[1->12,2->13,4->10,4->11,4->17,4->4,5->8,7->5,9->2,9->3]	RP01095,RP06552,RP04543,RP01262,RP00196,RP06299,RP04472,RP01384,RP04030,RP00242,RP01994,RP00380,RP03973,RP00861,RP01670,RP08324,RP08291,RP07161,RP10817,RP02114,RP01093,RP04372,RP00208,RP02443,RP03650,RP04656,RP04373,RP00060,RP06373,RP06317,RP00205,RP01576	R05339,R01384,R01386,R07658,R00286,R01056,R00289,R00287,R00955,R00761,R04857,R01244,R00182,R00760,R01140,R08406,R00876,R02141,R01768,R01769,R00181,R00190,R00182,R01655,R04857,R04732,R02729,R07226,R02302,R00771,R04731,R00016,R00550,R08514,R00304,R02729,R04026,R00307,R04732,R00725,R01139,R00299,R08404,R02185,R05804,R00303,R00850,R00941,R00806,R00801,R00015,R04194,R05140,R05338
61	1.00	 0	32	49	0	32	C00031->C00130:[1->8,2->13,4->10,4->11,4->3,4->4,5->12,7->5,9->17,9->2]	RP06552,RP04543,RP02114,RP00321,RP00196,RP01571,RP04472,RP01994,RP01670,RP00242,RP06373,RP01232,RP01728,RP00380,RP00466,RP01572,RP01569,RP01291,RP08324,RP08291,RP07161,RP10817,RP06405,RP04372,RP02443,RP03650,RP04656,RP04373,RP01744,RP00175,RP06299,RP00208	R01384,R01386,R07658,R00286,R02302,R07147,R06620,R00300,R00874,R00305,R00289,R00287,R00955,R01526,R04857,R02141,R01655,R00760,R01140,R08406,R00876,R00941,R01006,R01737,R01768,R01769,R01131,R01126,R01528,R01519,R01081,R04857,R04732,R02729,R07226,R01005,R04731,R02729,R04026,R00307,R04732,R01770,R01770,R01863,R00761,R00016,R00550,R08514,R00304
62	1.00	 0	33	53	0	33	C00031->C00130:[1->12,2->13,4->10,4->11,4->17,4->4,5->8,7->10,7->11,7->4,7->5,9->2,9->3]	RP01095,RP01257,RP01925,RP01262,RP01744,RP00196,RP04543,RP04472,RP01994,RP00242,RP01133,RP00380,RP00466,RP01670,RP08324,RP08291,RP07161,RP10817,RP02114,RP01093,RP04372,RP02443,RP03650,RP04656,RP06373,RP04373,RP00060,RP00175,RP00208,RP06299,RP06593,RP06552,RP01576	R05339,R01051,R02035,R01056,R01770,R00289,R00287,R00955,R00286,R04857,R02141,R00760,R01140,R08406,R00876,R00835,R01768,R01769,R01131,R01126,R01655,R04857,R04732,R02729,R07226,R02302,R00771,R04731,R02729,R04026,R00307,R00941,R04732,R00725,R01139,R00299,R08404,R02185,R05804,R00303,R00850,R01770,R01863,R00016,R00550,R08514,R00304,R00761,R01528,R01384,R01386,R07658,R05338
63	1.00	 0	32	52	0	32	C00031->C00130:[1->12,2->13,4->10,4->11,4->17,4->4,5->8,7->5,9->2,9->3]	RP01257,RP06552,RP04543,RP01262,RP00321,RP00196,RP06299,RP04472,RP01994,RP00242,RP01728,RP00380,RP00466,RP01572,RP01569,RP01670,RP08324,RP08291,RP07161,RP10817,RP02114,RP06373,RP04372,RP02443,RP03650,RP04656,RP04373,RP01744,RP00175,RP06317,RP00205,RP00208	R01051,R01384,R01386,R07658,R00286,R01056,R07147,R06620,R00300,R00874,R00305,R00289,R00287,R00955,R00761,R04857,R02141,R00760,R01140,R08406,R00876,R01737,R01768,R01769,R01131,R01126,R01528,R01519,R01655,R04857,R04732,R02729,R07226,R02302,R00941,R04731,R02729,R04026,R00307,R04732,R01770,R01770,R01863,R00806,R00801,R00015,R04194,R05140,R00016,R00550,R08514,R00304
64	1.00	 0	32	55	0	32	C00031->C00130:[1->8,2->13,4->10,4->11,4->3,4->4,5->12,7->5,9->17,9->2]	RP01095,RP06552,RP01571,RP02114,RP01744,RP00196,RP04543,RP04472,RP01994,RP01670,RP00242,RP06373,RP00380,RP00466,RP01291,RP08324,RP08291,RP07161,RP10817,RP01093,RP04372,RP00208,RP02443,RP03650,RP04656,RP04373,RP00060,RP00175,RP06317,RP06299,RP00205,RP01576	R05339,R01384,R01386,R07658,R01526,R02302,R01770,R00289,R00287,R00955,R00286,R04857,R02141,R01655,R00760,R01140,R08406,R00876,R00941,R01768,R01769,R01131,R01126,R01081,R04857,R04732,R02729,R07226,R00771,R04731,R00016,R00550,R08514,R00304,R02729,R04026,R00307,R04732,R00725,R01139,R00299,R08404,R02185,R05804,R00303,R00850,R01770,R01863,R00806,R00761,R00801,R00015,R04194,R05140,R05338
65	1.00	 0	32	50	0	32	C00031->C00130:[1->8,2->13,4->10,4->11,4->3,4->4,5->12,7->5,9->17,9->2]	RP06552,RP01134,RP04543,RP02114,RP00321,RP00196,RP01571,RP04472,RP01994,RP01670,RP00242,RP05915,RP01728,RP00380,RP00466,RP01572,RP01569,RP01291,RP08324,RP08291,RP07161,RP10817,RP06373,RP04372,RP02443,RP03650,RP04656,RP04373,RP01744,RP00175,RP06299,RP00208	R01384,R01386,R07658,R00837,R00286,R02302,R07147,R06620,R00300,R00874,R00305,R00289,R00287,R00955,R01526,R04857,R02141,R01655,R00760,R01140,R08406,R00876,R02737,R00836,R01737,R01768,R01769,R01131,R01126,R01528,R01519,R01081,R04857,R04732,R02729,R07226,R00941,R04731,R02729,R04026,R00307,R04732,R01770,R01770,R01863,R00761,R00016,R00550,R08514,R00304
66	1.00	 0	31	50	0	31	C00031->C00130:[1->12,2->13,4->10,4->11,4->17,4->4,5->8,7->10,7->11,7->4,7->5,9->2,9->3]	RP06552,RP01925,RP01262,RP00196,RP04543,RP04472,RP01384,RP04030,RP00242,RP01572,RP01133,RP01994,RP00380,RP03973,RP00861,RP01670,RP08324,RP08291,RP07161,RP10817,RP02114,RP06373,RP04372,RP02443,RP03650,RP04656,RP04373,RP00060,RP06299,RP06593,RP00208	R01384,R01386,R07658,R02035,R01056,R00289,R00287,R00955,R00286,R04857,R01244,R00182,R00760,R01140,R08406,R00876,R01528,R00835,R02141,R01768,R01769,R00181,R00190,R00182,R01655,R04857,R04732,R02729,R07226,R02302,R00941,R04731,R02729,R04026,R00307,R04732,R00725,R01139,R00299,R08404,R02185,R05804,R00303,R00850,R00761,R01528,R00016,R00550,R08514,R00304
67	1.00	 0	30	47	0	30	C00031->C00130:[1->12,2->13,4->10,4->11,4->17,4->4,5->8,7->5,9->2,9->3]	RP06552,RP01263,RP04543,RP01262,RP00321,RP00196,RP06299,RP04472,RP01994,RP01809,RP00242,RP01728,RP00380,RP00466,RP01572,RP01569,RP01670,RP08324,RP08291,RP07161,RP10817,RP02114,RP06373,RP04372,RP02443,RP03650,RP04656,RP04373,RP00175,RP00208	R01384,R01386,R07658,R01057,R00286,R01056,R07147,R06620,R00300,R00874,R00305,R00289,R00287,R00955,R00761,R04857,R02141,R01863,R00760,R01140,R08406,R00876,R01737,R01768,R01769,R01131,R01126,R01528,R01519,R01655,R04857,R04732,R02729,R07226,R02302,R00941,R04731,R02729,R04026,R00307,R04732,R01770,R01863,R00016,R00550,R08514,R00304
68	1.00	 0	32	54	0	32	C00031->C00130:[1->12,2->13,4->10,4->11,4->17,4->4,5->8,7->5,9->2,9->3]	RP06552,RP01925,RP01262,RP00196,RP04543,RP04472,RP01384,RP04030,RP00242,RP03973,RP01133,RP01994,RP00380,RP01572,RP00861,RP01670,RP08324,RP08291,RP07161,RP10817,RP02114,RP06373,RP04372,RP02443,RP03650,RP04656,RP04373,RP00060,RP06317,RP06299,RP00205,RP00208	R01384,R01386,R07658,R02035,R01056,R00289,R00287,R00955,R00286,R04857,R01244,R00182,R00760,R01140,R08406,R00876,R00181,R00835,R02141,R01768,R01769,R01528,R00190,R00182,R01655,R04857,R04732,R02729,R07226,R02302,R00941,R04731,R02729,R04026,R00307,R04732,R00725,R01139,R00299,R08404,R02185,R05804,R00303,R00850,R00806,R00761,R00801,R00015,R04194,R05140,R00016,R00550,R08514,R00304
69	1.00	 0	32	52	0	32	C00031->C00130:[1->12,2->13,4->10,4->11,4->17,4->4,5->8,7->5,9->2,9->3]	RP01257,RP06552,RP01925,RP01262,RP01744,RP00196,RP04543,RP04472,RP01994,RP00242,RP01133,RP01232,RP00380,RP00466,RP01572,RP01670,RP08324,RP08291,RP07161,RP10817,RP02114,RP06405,RP04372,RP02443,RP03650,RP04656,RP06373,RP04373,RP00060,RP00175,RP06299,RP00208	R01051,R01384,R01386,R07658,R02035,R01056,R01770,R00289,R00287,R00955,R00286,R04857,R02141,R00760,R01140,R08406,R00876,R00835,R01006,R01768,R01769,R01131,R01126,R01528,R01655,R04857,R04732,R02729,R07226,R02302,R01005,R04731,R02729,R04026,R00307,R00941,R04732,R00725,R01139,R00299,R08404,R02185,R05804,R00303,R00850,R01770,R01863,R00761,R00016,R00550,R08514,R00304
70	1.00	 0	30	49	0	30	C00031->C00130:[1->12,2->13,4->10,4->11,4->17,4->4,5->8,7->5,9->2,9->3]	RP06552,RP01925,RP01262,RP00196,RP04543,RP04472,RP01384,RP04030,RP00242,RP03973,RP01133,RP01994,RP00380,RP01572,RP00861,RP01670,RP08324,RP08291,RP07161,RP10817,RP02114,RP06373,RP04372,RP02443,RP03650,RP04656,RP04373,RP00060,RP06299,RP00208	R01384,R01386,R07658,R02035,R01056,R00289,R00287,R00955,R00286,R04857,R01244,R00182,R00760,R01140,R08406,R00876,R00181,R00835,R02141,R01768,R01769,R01528,R00190,R00182,R01655,R04857,R04732,R02729,R07226,R02302,R00941,R04731,R02729,R04026,R00307,R04732,R00725,R01139,R00299,R08404,R02185,R05804,R00303,R00850,R00761,R00016,R00550,R08514,R00304
71	1.00	 0	32	50	0	32	C00031->C00130:[1->12,2->13,4->10,4->11,4->17,4->4,5->8,7->5,9->2,9->3]	RP01257,RP06552,RP01134,RP04543,RP01262,RP00321,RP00196,RP06299,RP04472,RP01994,RP00242,RP05915,RP01728,RP00380,RP00466,RP01572,RP01569,RP01670,RP08324,RP08291,RP07161,RP10817,RP02114,RP06373,RP04372,RP02443,RP03650,RP04656,RP04373,RP01744,RP00175,RP00208	R01051,R01384,R01386,R07658,R00837,R00286,R01056,R07147,R06620,R00300,R00874,R00305,R00289,R00287,R00955,R00761,R04857,R02141,R00760,R01140,R08406,R00876,R02737,R00836,R01737,R01768,R01769,R01131,R01126,R01528,R01519,R01655,R04857,R04732,R02729,R07226,R02302,R00941,R04731,R02729,R04026,R00307,R04732,R01770,R01770,R01863,R00016,R00550,R08514,R00304
72	1.00	 0	32	55	0	32	C00031->C00130:[1->8,2->13,4->10,4->11,4->2,4->3,4->4,5->12,7->5,9->17,9->2]	RP06552,RP01925,RP02114,RP01744,RP00196,RP01571,RP04472,RP01994,RP01670,RP00242,RP01133,RP00380,RP00466,RP01572,RP01291,RP08324,RP08291,RP07161,RP10817,RP01093,RP04372,RP02443,RP03650,RP04656,RP06373,RP04373,RP00060,RP00175,RP05769,RP04543,RP06299,RP00208	R01384,R01386,R07658,R02035,R02302,R01770,R00289,R00287,R00955,R01526,R04857,R02141,R01655,R00760,R01140,R08406,R00876,R00835,R01768,R01769,R01131,R01126,R01528,R01081,R04857,R04732,R02729,R07226,R00771,R04731,R02729,R04026,R00307,R00941,R04732,R00725,R01139,R00299,R08404,R02185,R05804,R00303,R00850,R01770,R01863,R05704,R00830,R01221,R03425,R00286,R00761,R00016,R00550,R08514,R00304
73	1.00	 0	32	53	0	32	C00031->C00130:[1->12,2->13,4->10,4->11,4->17,4->4,5->8,7->5,9->2,9->3]	RP01095,RP01257,RP01134,RP04543,RP01262,RP01744,RP00196,RP06299,RP04472,RP01994,RP00242,RP06373,RP05915,RP00380,RP00466,RP01670,RP08324,RP08291,RP07161,RP10817,RP02114,RP01093,RP04372,RP02443,RP03650,RP04656,RP04373,RP00060,RP00175,RP00208,RP06552,RP01576	R05339,R01051,R00837,R00286,R01056,R01770,R00289,R00287,R00955,R00761,R04857,R02141,R00760,R01140,R08406,R00876,R00941,R02737,R00836,R01768,R01769,R01131,R01126,R01655,R04857,R04732,R02729,R07226,R02302,R00771,R04731,R02729,R04026,R00307,R04732,R00725,R01139,R00299,R08404,R02185,R05804,R00303,R00850,R01770,R01863,R00016,R00550,R08514,R00304,R01384,R01386,R07658,R05338
74	1.00	 0	33	61	0	33	C00031->C00130:[1->12,2->13,4->10,4->11,4->17,4->4,5->8,7->5,9->2,9->3]	RP06552,RP01263,RP04543,RP02114,RP01262,RP00321,RP00196,RP06299,RP01580,RP04472,RP01994,RP01809,RP00242,RP13333,RP00380,RP00466,RP01572,RP01569,RP01670,RP05698,RP08291,RP07161,RP10817,RP01728,RP06373,RP04372,RP08324,RP02443,RP03650,RP04656,RP04373,RP00175,RP00208	R01384,R01386,R07658,R01057,R00286,R02302,R01056,R07147,R06620,R00300,R00874,R00305,R00289,R00287,R00955,R00761,R01538,R04857,R02141,R01863,R00760,R01140,R08406,R00876,R08570,R01768,R01769,R01131,R01126,R01528,R01519,R01655,R01196,R00006,R00014,R00211,R00210,R01699,R00207,R00224,R00226,R00209,R05636,R03145,R04732,R02729,R07226,R01737,R00941,R04731,R04857,R02729,R04026,R00307,R04732,R01770,R01863,R00016,R00550,R08514,R00304
75	1.00	 0	34	52	0	34	C00031->C00130:[1->12,2->10,2->11,2->13,2->4,4->10,4->11,4->17,4->4,5->8,7->5,9->2,9->3]	RP06552,RP01263,RP04543,RP01262,RP00321,RP00196,RP06299,RP04472,RP01994,RP01809,RP01670,RP00242,RP01728,RP00380,RP00466,RP01572,RP01569,RP13340,RP01148,RP08324,RP08291,RP07161,RP10817,RP02114,RP06373,RP04372,RP02443,RP03650,RP04656,RP04373,RP01264,RP00175,RP07387,RP00208	R01384,R01386,R07658,R01057,R00286,R01056,R07147,R06620,R00300,R00874,R00305,R00289,R00287,R00955,R00761,R04857,R02141,R01863,R01655,R00760,R01140,R08406,R00876,R01737,R01768,R01769,R01131,R01126,R01528,R01519,R01827,R00867,R04857,R04732,R02729,R07226,R02302,R00941,R04731,R02729,R04026,R00307,R04732,R07159,R01058,R01770,R01863,R00024,R00016,R00550,R08514,R00304
76	1.00	 0	34	58	0	34	C00031->C00130:[1->12,2->13,4->10,4->11,4->17,4->4,5->8,7->10,7->11,7->4,7->5,9->2,9->3]	RP01257,RP06552,RP01925,RP01262,RP00321,RP00196,RP04543,RP04472,RP01994,RP00242,RP01133,RP00060,RP01728,RP00380,RP00466,RP01572,RP01569,RP01670,RP08324,RP08291,RP07161,RP10817,RP02114,RP06373,RP04372,RP02443,RP03650,RP04656,RP04373,RP01744,RP00175,RP06299,RP06593,RP00208	R01051,R01384,R01386,R07658,R02035,R01056,R07147,R06620,R00300,R00874,R00305,R00289,R00287,R00955,R00286,R04857,R02141,R00760,R01140,R08406,R00876,R00835,R00725,R01139,R00299,R08404,R02185,R05804,R00303,R00850,R01737,R01768,R01769,R01131,R01126,R01528,R01519,R01655,R04857,R04732,R02729,R07226,R02302,R00941,R04731,R02729,R04026,R00307,R04732,R01770,R01770,R01863,R00761,R01528,R00016,R00550,R08514,R00304
77	1.00	 0	32	55	0	32	C00031->C00130:[1->8,2->13,4->10,4->11,4->3,4->4,5->12,7->5,9->17,9->2]	RP06552,RP01925,RP02114,RP01744,RP00196,RP01571,RP04472,RP01994,RP01670,RP00242,RP01133,RP00380,RP00466,RP01572,RP01291,RP08324,RP08291,RP07161,RP10817,RP06373,RP04372,RP02443,RP03650,RP04656,RP04373,RP00060,RP00175,RP04543,RP06317,RP06299,RP00205,RP00208	R01384,R01386,R07658,R02035,R02302,R01770,R00289,R00287,R00955,R01526,R04857,R02141,R01655,R00760,R01140,R08406,R00876,R00835,R01768,R01769,R01131,R01126,R01528,R01081,R04857,R04732,R02729,R07226,R00941,R04731,R02729,R04026,R00307,R04732,R00725,R01139,R00299,R08404,R02185,R05804,R00303,R00850,R01770,R01863,R00286,R00806,R00761,R00801,R00015,R04194,R05140,R00016,R00550,R08514,R00304
78	1.00	 0	33	60	0	33	C00031->C00130:[1->12,2->13,4->10,4->11,4->17,4->2,4->4,5->8,7->5,9->2,9->3]	RP01257,RP06552,RP04543,RP01262,RP00321,RP00196,RP06299,RP04472,RP01994,RP00242,RP06373,RP00060,RP01728,RP00380,RP00466,RP01572,RP01569,RP01670,RP08324,RP08291,RP07161,RP10817,RP02114,RP01093,RP04372,RP02443,RP03650,RP04656,RP04373,RP01744,RP00175,RP05769,RP00208	R01051,R01384,R01386,R07658,R00286,R01056,R07147,R06620,R00300,R00874,R00305,R00289,R00287,R00955,R00761,R04857,R02141,R00760,R01140,R08406,R00876,R00941,R00725,R01139,R00299,R08404,R02185,R05804,R00303,R00850,R01737,R01768,R01769,R01131,R01126,R01528,R01519,R01655,R04857,R04732,R02729,R07226,R02302,R00771,R04731,R02729,R04026,R00307,R04732,R01770,R01770,R01863,R05704,R00830,R01221,R03425,R00016,R00550,R08514,R00304
79	1.00	 0	31	51	0	31	C00031->C00130:[1->12,2->13,4->10,4->11,4->17,4->4,5->8,7->10,7->11,7->4,7->5,9->2,9->3]	RP01257,RP06552,RP01925,RP01262,RP01744,RP00196,RP04543,RP04472,RP01994,RP00242,RP01133,RP00380,RP00466,RP01572,RP01670,RP08324,RP08291,RP07161,RP10817,RP02114,RP06373,RP04372,RP02443,RP03650,RP04656,RP04373,RP00060,RP00175,RP06299,RP06593,RP00208	R01051,R01384,R01386,R07658,R02035,R01056,R01770,R00289,R00287,R00955,R00286,R04857,R02141,R00760,R01140,R08406,R00876,R00835,R01768,R01769,R01131,R01126,R01528,R01655,R04857,R04732,R02729,R07226,R02302,R00941,R04731,R02729,R04026,R00307,R04732,R00725,R01139,R00299,R08404,R02185,R05804,R00303,R00850,R01770,R01863,R00761,R01528,R00016,R00550,R08514,R00304
80	1.00	 0	32	50	0	32	C00031->C00130:[1->12,2->13,4->10,4->11,4->17,4->4,5->8,7->5,9->2,9->3]	RP06552,RP01263,RP01134,RP04543,RP01262,RP00321,RP00196,RP06299,RP04472,RP01994,RP01809,RP00242,RP05915,RP01728,RP00380,RP00466,RP01572,RP01569,RP01670,RP08324,RP08291,RP07161,RP10817,RP02114,RP06373,RP04372,RP02443,RP03650,RP04656,RP04373,RP00175,RP00208	R01384,R01386,R07658,R01057,R00837,R00286,R01056,R07147,R06620,R00300,R00874,R00305,R00289,R00287,R00955,R00761,R04857,R02141,R01863,R00760,R01140,R08406,R00876,R02737,R00836,R01737,R01768,R01769,R01131,R01126,R01528,R01519,R01655,R04857,R04732,R02729,R07226,R02302,R00941,R04731,R02729,R04026,R00307,R04732,R01770,R01863,R00016,R00550,R08514,R00304
81	1.00	 0	30	50	0	30	C00031->C00130:[1->12,2->13,4->10,4->11,4->17,4->4,5->8,7->5,9->2,9->3]	RP01095,RP01257,RP04543,RP01262,RP01744,RP00196,RP06299,RP04472,RP01994,RP00242,RP06373,RP00380,RP00466,RP01670,RP08324,RP08291,RP07161,RP10817,RP02114,RP01093,RP04372,RP02443,RP03650,RP04656,RP04373,RP00060,RP00175,RP01576,RP06552,RP00208	R05339,R01051,R00286,R01056,R01770,R00289,R00287,R00955,R00761,R04857,R02141,R00760,R01140,R08406,R00876,R00941,R01768,R01769,R01131,R01126,R01655,R04857,R04732,R02729,R07226,R02302,R00771,R04731,R02729,R04026,R00307,R04732,R00725,R01139,R00299,R08404,R02185,R05804,R00303,R00850,R01770,R01863,R05338,R01384,R01386,R07658,R00016,R00550,R08514,R00304
82	1.00	 0	33	61	0	33	C00031->C00130:[1->12,2->13,4->10,4->11,4->17,4->4,5->8,7->5,9->2,9->3]	RP01257,RP06552,RP04543,RP02114,RP01262,RP00321,RP00196,RP06299,RP01580,RP04472,RP01994,RP00242,RP13333,RP00380,RP00466,RP01572,RP01569,RP01670,RP05698,RP08291,RP07161,RP10817,RP01728,RP06373,RP04372,RP08324,RP02443,RP03650,RP04656,RP04373,RP01744,RP00175,RP00208	R01051,R01384,R01386,R07658,R00286,R02302,R01056,R07147,R06620,R00300,R00874,R00305,R00289,R00287,R00955,R00761,R01538,R04857,R02141,R00760,R01140,R08406,R00876,R08570,R01768,R01769,R01131,R01126,R01528,R01519,R01655,R01196,R00006,R00014,R00211,R00210,R01699,R00207,R00224,R00226,R00209,R05636,R03145,R04732,R02729,R07226,R01737,R00941,R04731,R04857,R02729,R04026,R00307,R04732,R01770,R01770,R01863,R00016,R00550,R08514,R00304
83	1.00	 0	32	52	0	32	C00031->C00130:[1->8,2->13,4->10,4->11,4->3,4->4,5->12,7->5,9->17,9->2]	RP06552,RP01925,RP02114,RP01744,RP00196,RP01571,RP04472,RP01994,RP01670,RP00242,RP01133,RP01232,RP00380,RP00466,RP01572,RP01291,RP08324,RP08291,RP07161,RP10817,RP06405,RP04372,RP02443,RP03650,RP04656,RP06373,RP04373,RP00060,RP00175,RP04543,RP06299,RP00208	R01384,R01386,R07658,R02035,R02302,R01770,R00289,R00287,R00955,R01526,R04857,R02141,R01655,R00760,R01140,R08406,R00876,R00835,R01006,R01768,R01769,R01131,R01126,R01528,R01081,R04857,R04732,R02729,R07226,R01005,R04731,R02729,R04026,R00307,R00941,R04732,R00725,R01139,R00299,R08404,R02185,R05804,R00303,R00850,R01770,R01863,R00286,R00761,R00016,R00550,R08514,R00304
84	0.70	 0	26	44	0	26	C00031->C00130:[1->12,2->13,4->10,4->11,4->17,5->3,5->8,7->10,7->11]	RP06552,RP01925,RP01790,RP00196,RP04543,RP02454,RP04472,RP01384,RP04030,RP01133,RP01994,RP06726,RP00380,RP02452,RP03973,RP00861,RP01787,RP01148,RP08324,RP08291,RP04656,RP01654,RP00060,RP04373,RP06593,RP00208	R01384,R01386,R07658,R02035,R01830,R00289,R00287,R00955,R00286,R02740,R04857,R01244,R00182,R00835,R02141,R01827,R01768,R01769,R02738,R00181,R00190,R00182,R01827,R00867,R04857,R04732,R00307,R06590,R06863,R01641,R00725,R01139,R00299,R08404,R02185,R05804,R00303,R00850,R04732,R01528,R00016,R00550,R08514,R00304
85	0.60	 0	19	37	0	19	C00031->C00130:[1->12,2->13,4->10,4->17,5->8,9->3]	RP01095,RP06552,RP03973,RP00861,RP01262,RP00196,RP06127,RP01093,RP01973,RP04030,RP05463,RP01384,RP05464,RP00060,RP04543,RP00208,RP00380,RP00569,RP01576	R05339,R01384,R01386,R07658,R00181,R00190,R00182,R01056,R00289,R00287,R00955,R06063,R06064,R00771,R02106,R00182,R06063,R01244,R06064,R00725,R01139,R00299,R08404,R02185,R05804,R00303,R00850,R00286,R00016,R00550,R08514,R00304,R01768,R01769,R02107,R02103,R05338
86	0.60	 0	21	40	0	21	C00031->C00130:[1->12,2->13,4->11,4->17,5->3,5->8]	RP06552,RP01994,RP03973,RP00861,RP01787,RP00380,RP08324,RP00649,RP04543,RP04472,RP01093,RP01384,RP04030,RP01654,RP00060,RP00196,RP02453,RP06726,RP02940,RP02452,RP00208	R01384,R01386,R07658,R02141,R00181,R00190,R00182,R01827,R01768,R01769,R04857,R00761,R01067,R00286,R04857,R00771,R01244,R00182,R06590,R06863,R01641,R00725,R01139,R00299,R08404,R02185,R05804,R00303,R00850,R00289,R00287,R00955,R02739,R01827,R03321,R02738,R00016,R00550,R08514,R00304
87	0.60	 0	20	31	0	20	C00031->C00130:[1->12,2->11,2->13,4->17,5->3,5->8]	RP01319,RP04205,RP02454,RP06373,RP08184,RP04021,RP01197,RP06726,RP02452,RP13340,RP01787,RP00242,RP01255,RP04656,RP01654,RP01264,RP04020,RP07387,RP00649,RP00208	R01127,R06975,R04560,R02740,R00941,R04560,R04378,R00959,R01827,R02738,R01827,R01827,R00760,R01140,R08406,R00876,R01049,R00307,R06590,R06863,R01641,R07159,R01058,R04378,R00024,R00761,R01067,R00016,R00550,R08514,R00304
88	0.70	 0	24	39	0	24	C00031->C00130:[1->12,2->10,2->11,2->13,4->10,4->11,4->17,5->8,9->3]	RP01257,RP06552,RP01262,RP00321,RP00196,RP04543,RP04472,RP01994,RP01728,RP00380,RP00466,RP01572,RP01569,RP13340,RP01148,RP08324,RP08291,RP04656,RP04373,RP01264,RP01744,RP00175,RP07387,RP00208	R01051,R01384,R01386,R07658,R01056,R07147,R06620,R00300,R00874,R00305,R00289,R00287,R00955,R00286,R04857,R02141,R01737,R01768,R01769,R01131,R01126,R01528,R01519,R01827,R00867,R04857,R04732,R00307,R04732,R07159,R01058,R01770,R01770,R01863,R00024,R00016,R00550,R08514,R00304
89	0.80	 0	25	42	0	25	C00031->C00130:[1->8,2->13,4->10,4->11,4->3,4->4,5->12,9->17]	RP06552,RP05464,RP06127,RP00321,RP00196,RP01571,RP01973,RP00175,RP00410,RP01728,RP00380,RP00466,RP02199,RP07011,RP01572,RP01569,RP05463,RP00569,RP01291,RP06170,RP01744,RP02201,RP04543,RP05139,RP00208	R01384,R01386,R07658,R06064,R06063,R06064,R07147,R06620,R00300,R00874,R00305,R00289,R00287,R00955,R01526,R02106,R01770,R01863,R00776,R00469,R01737,R01768,R01769,R01131,R01126,R02423,R02423,R01528,R01519,R06063,R02107,R02103,R01081,R00469,R01770,R02425,R00286,R05554,R00016,R00550,R08514,R00304
90	0.50	 0	20	39	0	20	C00031->C00130:[1->12,2->13,4->17,5->8,7->10]	RP01257,RP05464,RP05463,RP01569,RP01787,RP00569,RP00321,RP01744,RP00649,RP06127,RP01093,RP01973,RP06593,RP01654,RP00060,RP00175,RP01728,RP06726,RP00380,RP00466	R01051,R06064,R06063,R01519,R01827,R02107,R02103,R07147,R06620,R00300,R00874,R00305,R01770,R00761,R01067,R06063,R06064,R00771,R02106,R01528,R06590,R06863,R01641,R00725,R01139,R00299,R08404,R02185,R05804,R00303,R00850,R01770,R01863,R01737,R01827,R01768,R01769,R01131,R01126
91	0.90	 0	33	60	0	33	C00031->C00130:[1->12,2->13,4->10,4->11,4->17,5->3,5->8,7->10,7->11,7->5,9->2]	RP01257,RP06552,RP06299,RP00321,RP00649,RP04543,RP04472,RP01994,RP00242,RP01728,RP06726,RP00380,RP00466,RP01569,RP07161,RP01787,RP01148,RP08324,RP08291,RP01744,RP10817,RP01093,RP04372,RP06593,RP02443,RP03650,RP04656,RP01654,RP00060,RP00175,RP04373,RP00196,RP00208	R01051,R01384,R01386,R07658,R00761,R07147,R06620,R00300,R00874,R00305,R00761,R01067,R00286,R04857,R02141,R00760,R01140,R08406,R00876,R01737,R01827,R01768,R01769,R01131,R01126,R01519,R02729,R01827,R00867,R04857,R04732,R01770,R07226,R00771,R04731,R01528,R02729,R04026,R00307,R06590,R06863,R01641,R00725,R01139,R00299,R08404,R02185,R05804,R00303,R00850,R01770,R01863,R04732,R00289,R00287,R00955,R00016,R00550,R08514,R00304
92	0.90	 0	34	72	0	34	C00031->C00130:[1->12,2->13,4->10,4->11,4->17,5->3,5->8,7->5,9->2]	RP01257,RP06552,RP06299,RP00321,RP00649,RP04543,RP01580,RP04472,RP01994,RP00242,RP03650,RP13333,RP06726,RP00380,RP00466,RP01569,RP07161,RP01787,RP01148,RP05698,RP08291,RP01744,RP10817,RP01093,RP04372,RP02443,RP08324,RP04656,RP01654,RP00060,RP00175,RP04373,RP00196,RP00208	R01051,R01384,R01386,R07658,R00761,R07147,R06620,R00300,R00874,R00305,R00761,R01067,R00286,R01538,R04857,R02141,R00760,R01140,R08406,R00876,R04026,R08570,R01827,R01768,R01769,R01131,R01126,R01519,R02729,R01827,R00867,R01196,R00006,R00014,R00211,R00210,R01699,R00207,R00224,R00226,R00209,R05636,R03145,R04732,R01770,R07226,R00771,R04731,R02729,R04857,R00307,R06590,R06863,R01641,R00725,R01139,R00299,R08404,R02185,R05804,R00303,R00850,R01770,R01863,R04732,R00289,R00287,R00955,R00016,R00550,R08514,R00304
93	0.70	 0	26	41	0	26	C00031->C00130:[1->12,2->13,4->10,4->11,4->17,5->3,5->8,7->10,7->11]	RP06552,RP01790,RP00196,RP04543,RP02454,RP04472,RP01384,RP04030,RP01728,RP06726,RP00380,RP01994,RP03973,RP01569,RP00861,RP01787,RP01148,RP08324,RP08291,RP04656,RP01654,RP00321,RP04373,RP00208,RP06593,RP01197	R01384,R01386,R07658,R01830,R00289,R00287,R00955,R00286,R02740,R04857,R01244,R00182,R01737,R01827,R01768,R01769,R02141,R00181,R01519,R00190,R00182,R01827,R00867,R04857,R04732,R00307,R06590,R06863,R01641,R07147,R06620,R00300,R00874,R00305,R04732,R00016,R00550,R08514,R00304,R01528,R00959
94	0.90	 0	35	59	0	35	C00031->C00130:[1->12,2->13,4->10,4->11,4->17,5->3,5->8,7->5,9->2]	RP06552,RP06299,RP00820,RP01790,RP02940,RP04543,RP04472,RP01384,RP04030,RP00242,RP01090,RP01994,RP00231,RP00380,RP02452,RP06726,RP03973,RP00861,RP01787,RP01148,RP08324,RP08291,RP07161,RP10817,RP01093,RP04372,RP02443,RP03650,RP04656,RP04373,RP00060,RP01654,RP02453,RP00196,RP00208	R01384,R01386,R07658,R00761,R02704,R02167,R01830,R03321,R00286,R04857,R01244,R00182,R00760,R01140,R08406,R00876,R00758,R02141,R00870,R00868,R00865,R01768,R01769,R02738,R01827,R00181,R00190,R00182,R01827,R00867,R04857,R04732,R02729,R07226,R00771,R04731,R02729,R04026,R00307,R04732,R00725,R01139,R00299,R08404,R02185,R05804,R00303,R00850,R06590,R06863,R01641,R02739,R00289,R00287,R00955,R00016,R00550,R08514,R00304
95	0.70	 0	24	42	0	24	C00031->C00130:[1->12,2->10,2->11,2->13,4->10,4->11,4->17,5->8,9->3]	RP01095,RP01257,RP01262,RP01744,RP00196,RP04543,RP04472,RP01994,RP00380,RP00466,RP13340,RP01148,RP08324,RP08291,RP01093,RP00208,RP04656,RP04373,RP01264,RP00060,RP00175,RP07387,RP06552,RP01576	R05339,R01051,R01056,R01770,R00289,R00287,R00955,R00286,R04857,R02141,R01768,R01769,R01131,R01126,R01827,R00867,R04857,R04732,R00771,R00016,R00550,R08514,R00304,R00307,R04732,R07159,R01058,R00725,R01139,R00299,R08404,R02185,R05804,R00303,R00850,R01770,R01863,R00024,R01384,R01386,R07658,R05338
96	0.50	 0	20	41	0	20	C00031->C00130:[1->12,2->13,4->10,4->17,5->8]	RP06552,RP05464,RP00380,RP03973,RP00861,RP01787,RP00569,RP00649,RP06127,RP01093,RP01973,RP04030,RP05463,RP01654,RP01384,RP00060,RP04543,RP06726,RP00196,RP00208	R01384,R01386,R07658,R06064,R01768,R01769,R00181,R00190,R00182,R01827,R02107,R02103,R00761,R01067,R06063,R06064,R00771,R02106,R00182,R06063,R06590,R06863,R01641,R01244,R00725,R01139,R00299,R08404,R02185,R05804,R00303,R00850,R00286,R01827,R00289,R00287,R00955,R00016,R00550,R08514,R00304
97	0.90	 0	35	58	0	35	C00031->C00130:[1->12,2->13,4->10,4->11,4->17,5->3,5->8,7->5,9->2]	RP06552,RP01350,RP06299,RP01790,RP00196,RP04543,RP02454,RP04472,RP01384,RP04030,RP00242,RP10933,RP01197,RP01139,RP01994,RP06726,RP00380,RP03973,RP00861,RP01787,RP05203,RP08324,RP08291,RP07161,RP10817,RP04372,RP02443,RP03650,RP04656,RP01654,RP00060,RP01132,RP04373,RP00521,RP00208	R01384,R01386,R07658,R01187,R07279,R00761,R01830,R00289,R00287,R00955,R00286,R02740,R04857,R01244,R00182,R00760,R01140,R08406,R00876,R07324,R00959,R00840,R02141,R01827,R01768,R01769,R00181,R00190,R00182,R01827,R05607,R04857,R04732,R02729,R07226,R04731,R02729,R04026,R00307,R06590,R06863,R01641,R00725,R01139,R00299,R08404,R02185,R05804,R00303,R00850,R00834,R04732,R01185,R01182,R00016,R00550,R08514,R00304
98	0.70	 0	26	43	0	26	C00031->C00130:[1->12,2->13,4->10,4->11,4->17,5->3,5->8]	RP06552,RP00820,RP01790,RP00196,RP04543,RP02454,RP04472,RP01384,RP04030,RP00242,RP04373,RP01994,RP06726,RP00380,RP02452,RP03973,RP00861,RP01787,RP01148,RP08324,RP00231,RP04656,RP01654,RP08291,RP01090,RP00208	R01384,R01386,R07658,R02704,R02167,R01830,R00289,R00287,R00955,R00286,R02740,R04857,R01244,R00182,R00760,R01140,R08406,R00876,R04732,R02141,R01827,R01768,R01769,R02738,R00181,R00190,R00182,R01827,R00867,R04857,R00870,R00868,R00865,R00307,R06590,R06863,R01641,R04732,R00758,R00016,R00550,R08514,R00304
99	0.60	 0	24	50	0	24	C00031->C00130:[1->12,2->13,4->11,4->17,5->3,5->8]	RP01257,RP06552,RP00820,RP01744,RP00649,RP04543,RP04472,RP01994,RP00242,RP00231,RP00380,RP00466,RP01787,RP01148,RP08324,RP06726,RP01093,RP04656,RP01654,RP00060,RP00175,RP01090,RP00196,RP00208	R01051,R01384,R01386,R07658,R02704,R02167,R01770,R00761,R01067,R00286,R04857,R02141,R00760,R01140,R08406,R00876,R00870,R00868,R00865,R01768,R01769,R01131,R01126,R01827,R00867,R04857,R01827,R00771,R00307,R06590,R06863,R01641,R00725,R01139,R00299,R08404,R02185,R05804,R00303,R00850,R01770,R01863,R00758,R00289,R00287,R00955,R00016,R00550,R08514,R00304
100	0.60	 0	20	37	0	20	C00031->C00130:[1->12,2->13,4->17,5->8,9->10,9->3]	RP05464,RP01572,RP00861,RP01262,RP10817,RP06299,RP04656,RP01973,RP04030,RP00242,RP03973,RP05463,RP01133,RP01925,RP00060,RP01384,RP05769,RP06127,RP00380,RP00569	R06064,R01528,R00190,R00182,R01056,R07226,R00761,R00307,R02106,R00182,R00760,R01140,R08406,R00876,R00181,R06063,R00835,R02035,R00725,R01139,R00299,R08404,R02185,R05804,R00303,R00850,R01244,R05704,R00830,R01221,R03425,R06063,R06064,R01768,R01769,R02107,R02103
101	0.80	 0	30	56	0	30	C00031->C00130:[1->12,2->13,4->10,4->11,4->17,4->4,5->8,9->3]	RP01095,RP01257,RP00410,RP05463,RP01262,RP01744,RP00196,RP06299,RP01973,RP00175,RP00242,RP00380,RP00466,RP02199,RP07011,RP00569,RP10817,RP01093,RP05464,RP04656,RP06170,RP00060,RP02201,RP05769,RP04543,RP01576,RP06127,RP05139,RP06552,RP00208	R05339,R01051,R00776,R00469,R06063,R01056,R01770,R00289,R00287,R00955,R00761,R02106,R01770,R01863,R00760,R01140,R08406,R00876,R01768,R01769,R01131,R01126,R02423,R02423,R02107,R02103,R07226,R00771,R06064,R00307,R00469,R00725,R01139,R00299,R08404,R02185,R05804,R00303,R00850,R02425,R05704,R00830,R01221,R03425,R00286,R05338,R06063,R06064,R05554,R01384,R01386,R07658,R00016,R00550,R08514,R00304
102	0.60	 0	22	44	0	22	C00031->C00130:[1->12,2->13,2->3,4->11,4->17,5->8]	RP06552,RP00196,RP04472,RP04030,RP00380,RP00861,RP08324,RP01093,RP01654,RP00060,RP00231,RP02421,RP00649,RP04543,RP01384,RP01994,RP06726,RP03973,RP01787,RP00820,RP04656,RP00208	R01384,R01386,R07658,R00289,R00287,R00955,R04857,R00182,R01768,R01769,R00190,R00182,R04857,R00771,R06590,R06863,R01641,R00725,R01139,R00299,R08404,R02185,R05804,R00303,R00850,R00870,R00868,R00865,R02703,R00761,R01067,R00286,R01244,R02141,R01827,R00181,R01827,R02704,R02167,R00307,R00016,R00550,R08514,R00304
103	0.50	 0	11	14	0	11	C00031->C00130:[1->12,2->13,4->17,5->3,5->8]	RP03973,RP00861,RP01787,RP01790,RP02940,RP02454,RP04030,RP01654,RP02453,RP06726,RP02452	R00181,R00190,R00182,R01827,R01830,R03321,R02740,R00182,R06590,R06863,R01641,R02739,R01827,R02738
104	0.90	 0	30	58	0	30	C00031->C00130:[1->12,2->13,4->10,4->11,4->17,5->8,7->5,9->2,9->3]	RP06552,RP01263,RP06299,RP01262,RP00321,RP00196,RP04543,RP01580,RP04472,RP01994,RP01809,RP00242,RP13333,RP00380,RP00466,RP02443,RP01572,RP01569,RP03650,RP05698,RP08291,RP07161,RP10817,RP04372,RP01728,RP08324,RP04656,RP04373,RP00175,RP00208	R01384,R01386,R07658,R01057,R00761,R01056,R07147,R06620,R00300,R00874,R00305,R00289,R00287,R00955,R00286,R01538,R04857,R02141,R01863,R00760,R01140,R08406,R00876,R08570,R01768,R01769,R01131,R01126,R02729,R01528,R01519,R04026,R01196,R00006,R00014,R00211,R00210,R01699,R00207,R00224,R00226,R00209,R05636,R03145,R04732,R02729,R07226,R04731,R01737,R04857,R00307,R04732,R01770,R01863,R00016,R00550,R08514,R00304
105	1.00	 0	30	61	0	30	C00031->C00130:[1->12,2->13,4->10,4->11,4->17,4->4,5->8,7->2,9->3,9->5]	RP01095,RP06552,RP10817,RP01262,RP00196,RP04543,RP01973,RP04030,RP00410,RP01384,RP01576,RP00380,RP02199,RP07011,RP03973,RP00861,RP05463,RP06127,RP01093,RP05464,RP04656,RP06170,RP00043,RP00242,RP00060,RP02201,RP05139,RP06299,RP00569,RP00208	R05339,R01384,R01386,R07658,R07226,R01056,R00289,R00287,R00955,R00286,R02106,R00182,R00776,R00469,R01244,R05338,R01768,R01769,R02423,R02423,R00181,R00190,R00182,R06063,R06063,R06064,R00771,R06064,R00307,R00469,R03121,R00369,R00365,R00364,R00366,R00372,R00373,R00652,R00588,R01957,R00760,R01140,R08406,R00876,R00725,R01139,R00299,R08404,R02185,R05804,R00303,R00850,R02425,R05554,R00761,R02107,R02103,R00016,R00550,R08514,R00304
106	0.50	 0	18	34	0	18	C00031->C00130:[1->12,2->13,4->17,5->8,7->11]	RP03973,RP01569,RP00861,RP01787,RP08324,RP00321,RP00649,RP04472,RP01093,RP01384,RP04030,RP01728,RP01654,RP06593,RP00060,RP01994,RP06726,RP00380	R00181,R01519,R00190,R00182,R01827,R04857,R07147,R06620,R00300,R00874,R00305,R00761,R01067,R04857,R00771,R01244,R00182,R01737,R06590,R06863,R01641,R01528,R00725,R01139,R00299,R08404,R02185,R05804,R00303,R00850,R02141,R01827,R01768,R01769
107	0.90	 0	32	48	0	32	C00031->C00130:[1->12,2->13,4->10,4->11,4->17,5->3,5->8,7->5,9->2]	RP06552,RP06299,RP02421,RP01790,RP00196,RP04543,RP02454,RP04472,RP01384,RP04030,RP10817,RP05301,RP01994,RP06726,RP00380,RP02452,RP03973,RP00861,RP01787,RP08324,RP08291,RP07161,RP00820,RP00242,RP04372,RP01153,RP02443,RP03650,RP04656,RP01654,RP04373,RP00208	R01384,R01386,R07658,R00761,R02703,R01830,R00289,R00287,R00955,R00286,R02740,R04857,R01244,R00182,R07226,R07135,R05698,R02141,R01827,R01768,R01769,R02738,R00181,R00190,R00182,R01827,R04857,R04732,R02729,R02704,R02167,R00760,R01140,R08406,R00876,R04731,R00877,R02729,R04026,R00307,R06590,R06863,R01641,R04732,R00016,R00550,R08514,R00304
108	0.90	 0	29	43	0	29	C00031->C00130:[1->12,2->13,4->10,4->11,4->17,5->3,5->8,7->5,9->2]	RP06552,RP06299,RP01790,RP00196,RP04543,RP02454,RP04472,RP01384,RP01994,RP00242,RP04030,RP06726,RP00380,RP02452,RP03973,RP00861,RP01787,RP08324,RP08291,RP07161,RP10817,RP04372,RP02443,RP03650,RP04656,RP01654,RP04373,RP01197,RP00208	R01384,R01386,R07658,R00761,R01830,R00289,R00287,R00955,R00286,R02740,R04857,R01244,R02141,R00760,R01140,R08406,R00876,R00182,R01827,R01768,R01769,R02738,R00181,R00190,R00182,R01827,R04857,R04732,R02729,R07226,R04731,R02729,R04026,R00307,R06590,R06863,R01641,R04732,R00959,R00016,R00550,R08514,R00304
109	0.70	 0	27	61	0	27	C00031->C00130:[1->8,2->13,4->10,4->3,4->4,5->12,9->17]	RP01095,RP05464,RP05463,RP00321,RP01744,RP00196,RP01571,RP01580,RP01973,RP02201,RP13333,RP00380,RP00466,RP02199,RP07011,RP01569,RP00569,RP05698,RP06127,RP01093,RP01291,RP00060,RP00175,RP04543,RP00208,RP06552,RP01576	R05339,R06064,R06063,R07147,R06620,R00300,R00874,R00305,R01770,R00289,R00287,R00955,R01526,R01538,R02106,R02425,R08570,R01768,R01769,R01131,R01126,R02423,R02423,R01519,R02107,R02103,R01196,R00006,R00014,R00211,R00210,R01699,R00207,R00224,R00226,R00209,R05636,R03145,R06063,R06064,R00771,R01081,R00725,R01139,R00299,R08404,R02185,R05804,R00303,R00850,R01770,R01863,R00286,R00016,R00550,R08514,R00304,R01384,R01386,R07658,R05338
110	1.00	 0	32	65	0	32	C00031->C00130:[1->12,2->13,4->10,4->11,4->17,4->4,5->8,7->2,9->3,9->5]	RP01095,RP01257,RP01134,RP10817,RP01262,RP01744,RP00196,RP04543,RP01973,RP02201,RP00410,RP05915,RP00380,RP00466,RP02199,RP07011,RP00569,RP05463,RP06127,RP01093,RP05464,RP00208,RP04656,RP06170,RP00043,RP00242,RP00060,RP00175,RP05139,RP06299,RP06552,RP01576	R05339,R01051,R00837,R07226,R01056,R01770,R00289,R00287,R00955,R00286,R02106,R02425,R00776,R00469,R02737,R00836,R01768,R01769,R01131,R01126,R02423,R02423,R02107,R02103,R06063,R06063,R06064,R00771,R06064,R00016,R00550,R08514,R00304,R00307,R00469,R03121,R00369,R00365,R00364,R00366,R00372,R00373,R00652,R00588,R01957,R00760,R01140,R08406,R00876,R00725,R01139,R00299,R08404,R02185,R05804,R00303,R00850,R01770,R01863,R05554,R00761,R01384,R01386,R07658,R05338
111	0.70	 0	24	43	0	24	C00031->C00130:[1->8,2->13,4->10,4->3,4->4,5->12,9->17]	RP06552,RP05464,RP05463,RP00321,RP00196,RP01571,RP01973,RP02201,RP01728,RP00380,RP00466,RP02199,RP07011,RP01572,RP01569,RP00569,RP06127,RP01291,RP01744,RP00175,RP04543,RP06317,RP00205,RP00208	R01384,R01386,R07658,R06064,R06063,R07147,R06620,R00300,R00874,R00305,R00289,R00287,R00955,R01526,R02106,R02425,R01737,R01768,R01769,R01131,R01126,R02423,R02423,R01528,R01519,R02107,R02103,R06063,R06064,R01081,R01770,R01770,R01863,R00286,R00806,R00801,R00015,R04194,R05140,R00016,R00550,R08514,R00304
112	0.80	 0	25	42	0	25	C00031->C00130:[1->12,2->13,4->10,4->11,4->17,4->4,5->8,9->3]	RP06552,RP01263,RP01262,RP00321,RP00196,RP04543,RP01973,RP01809,RP00175,RP00410,RP01728,RP00380,RP00466,RP02199,RP07011,RP01572,RP01569,RP05463,RP06127,RP05464,RP06170,RP02201,RP05139,RP00569,RP00208	R01384,R01386,R07658,R01057,R01056,R07147,R06620,R00300,R00874,R00305,R00289,R00287,R00955,R00286,R02106,R01863,R01770,R01863,R00776,R00469,R01737,R01768,R01769,R01131,R01126,R02423,R02423,R01528,R01519,R06063,R06063,R06064,R06064,R00469,R02425,R05554,R02107,R02103,R00016,R00550,R08514,R00304
113	0.70	 0	19	33	0	19	C00031->C00130:[1->12,2->13,4->10,4->11,4->17,5->8,9->3]	RP01257,RP06552,RP01262,RP00321,RP00196,RP04543,RP04472,RP01994,RP01728,RP00380,RP00466,RP01572,RP01569,RP08324,RP08291,RP04373,RP01744,RP00175,RP00208	R01051,R01384,R01386,R07658,R01056,R07147,R06620,R00300,R00874,R00305,R00289,R00287,R00955,R00286,R04857,R02141,R01737,R01768,R01769,R01131,R01126,R01528,R01519,R04857,R04732,R04732,R01770,R01770,R01863,R00016,R00550,R08514,R00304
114	0.90	 0	32	49	0	32	C00031->C00130:[1->12,2->13,4->10,4->11,4->17,5->3,5->8,7->5,9->2]	RP06552,RP06299,RP01790,RP00196,RP04543,RP02454,RP04472,RP01384,RP04030,RP10817,RP01778,RP01994,RP06726,RP00380,RP02452,RP03973,RP00861,RP01787,RP03650,RP08324,RP08291,RP07161,RP00820,RP00242,RP04372,RP02443,RP01780,RP04656,RP01654,RP04373,RP00208,RP00231	R01384,R01386,R07658,R00761,R01830,R00289,R00287,R00955,R00286,R02740,R04857,R01244,R00182,R07226,R01817,R02141,R01827,R01768,R01769,R02738,R00181,R00190,R00182,R01827,R04026,R04857,R04732,R02729,R02704,R02167,R00760,R01140,R08406,R00876,R04731,R02729,R01819,R00307,R06590,R06863,R01641,R04732,R00016,R00550,R08514,R00304,R00870,R00868,R00865
115	0.20	 0	19	23	0	19	C00031->C00130:[2->11,5->3]	RP01278,RP02453,RP01319,RP13340,RP01787,RP01148,RP02940,RP01259,RP04656,RP06373,RP01654,RP01264,RP04020,RP08184,RP04021,RP07387,RP06726,RP04205,RP02452	R01072,R02739,R01127,R01827,R01827,R00867,R03321,R01053,R00307,R00941,R06590,R06863,R01641,R07159,R01058,R04378,R04560,R04378,R00024,R01827,R06975,R04560,R02738
116	0.70	 0	26	39	0	26	C00031->C00130:[1->12,2->13,4->10,4->11,4->17,5->3,5->8]	RP06552,RP01790,RP02940,RP04543,RP02454,RP04472,RP01238,RP04030,RP04373,RP01384,RP01994,RP06726,RP00380,RP02452,RP00861,RP03973,RP13340,RP01787,RP08324,RP08291,RP00191,RP01654,RP01274,RP02453,RP00196,RP00208	R01384,R01386,R07658,R01830,R03321,R00286,R02740,R04857,R01015,R00182,R04732,R01244,R02141,R01827,R01768,R01769,R02738,R00190,R00182,R00181,R01827,R01827,R04857,R04732,R02073,R04780,R04779,R06590,R06863,R01641,R01070,R02739,R00289,R00287,R00955,R00016,R00550,R08514,R00304
117	0.20	 0	19	39	0	19	C00031->C00130:[2->11,5->3]	RP03735,RP01271,RP01319,RP01400,RP01787,RP01148,RP10097,RP04205,RP04020,RP01093,RP01399,RP04656,RP00052,RP01264,RP00060,RP01654,RP04021,RP07387,RP06726	R00134,R03215,R03146,R00519,R01068,R01127,R01271,R01827,R00867,R06975,R06975,R04560,R04378,R00771,R01270,R00307,R00756,R00769,R05805,R00770,R00762,R00764,R00767,R07159,R01058,R00725,R01139,R00299,R08404,R02185,R05804,R00303,R00850,R06590,R06863,R01641,R04378,R00024,R01827
118	0.50	 0	14	29	0	14	C00031->C00130:[1->12,2->13,2->3,4->17,5->8]	RP01257,RP01787,RP01148,RP00820,RP01744,RP00649,RP01093,RP00231,RP01654,RP00060,RP00175,RP01090,RP06726,RP00466	R01051,R01827,R00867,R02704,R02167,R01770,R00761,R01067,R00771,R00870,R00868,R00865,R06590,R06863,R01641,R00725,R01139,R00299,R08404,R02185,R05804,R00303,R00850,R01770,R01863,R00758,R01827,R01131,R01126
119	0.60	 0	23	44	0	23	C00031->C00130:[1->12,2->13,2->3,4->11,4->17,5->8]	RP06552,RP02421,RP00649,RP04543,RP04472,RP01384,RP04030,RP05301,RP01994,RP06726,RP00380,RP03973,RP00861,RP01787,RP08324,RP00820,RP01093,RP01153,RP04656,RP01654,RP00060,RP00196,RP00208	R01384,R01386,R07658,R02703,R00761,R01067,R00286,R04857,R01244,R00182,R07135,R05698,R02141,R01827,R01768,R01769,R00181,R00190,R00182,R01827,R04857,R02704,R02167,R00771,R00877,R00307,R06590,R06863,R01641,R00725,R01139,R00299,R08404,R02185,R05804,R00303,R00850,R00289,R00287,R00955,R00016,R00550,R08514,R00304
120	0.60	 0	19	30	0	19	C00031->C00130:[1->12,2->11,2->13,4->17,7->3,9->8]	RP01319,RP00113,RP04205,RP02454,RP06373,RP06727,RP08184,RP04021,RP02452,RP00395,RP13340,RP01148,RP01262,RP01255,RP00080,RP04656,RP04020,RP01573,RP07387	R01127,R02188,R01512,R01515,R01517,R01660,R06975,R04560,R02740,R00941,R01830,R04560,R04378,R02738,R01061,R01063,R01827,R00867,R01056,R01049,R01067,R06861,R01641,R01830,R01621,R01440,R00307,R04378,R01529,R00024
121	0.60	 0	20	27	0	20	C00031->C00130:[1->12,2->13,4->11,4->17,5->3,5->8]	RP06552,RP01134,RP01790,RP04543,RP02454,RP04472,RP01384,RP04030,RP05915,RP01994,RP06726,RP00380,RP02452,RP03973,RP00861,RP01787,RP01148,RP08324,RP04656,RP01654	R01384,R01386,R07658,R00837,R01830,R00286,R02740,R04857,R01244,R00182,R02737,R00836,R02141,R01827,R01768,R01769,R02738,R00181,R00190,R00182,R01827,R00867,R04857,R00307,R06590,R06863,R01641
122	0.60	 0	20	33	0	20	C00031->C00130:[1->12,2->13,4->10,4->17,5->3,5->8]	RP06552,RP05464,RP03973,RP00861,RP01787,RP00569,RP01790,RP00196,RP06127,RP02454,RP01973,RP04030,RP05463,RP01654,RP01384,RP04543,RP00208,RP06726,RP00380,RP01197	R01384,R01386,R07658,R06064,R00181,R00190,R00182,R01827,R02107,R02103,R01830,R00289,R00287,R00955,R06063,R06064,R02740,R02106,R00182,R06063,R06590,R06863,R01641,R01244,R00286,R00016,R00550,R08514,R00304,R01827,R01768,R01769,R00959
123	0.90	 0	29	49	0	29	C00031->C00130:[1->12,2->13,4->10,4->11,4->17,5->8,7->5,9->2,9->3]	RP06552,RP01263,RP06299,RP01262,RP00321,RP00196,RP04543,RP04472,RP01994,RP01809,RP00242,RP01728,RP00380,RP00466,RP01572,RP01569,RP08324,RP08291,RP07161,RP10817,RP04372,RP02443,RP03650,RP04656,RP04373,RP00175,RP06317,RP00205,RP00208	R01384,R01386,R07658,R01057,R00761,R01056,R07147,R06620,R00300,R00874,R00305,R00289,R00287,R00955,R00286,R04857,R02141,R01863,R00760,R01140,R08406,R00876,R01737,R01768,R01769,R01131,R01126,R01528,R01519,R04857,R04732,R02729,R07226,R04731,R02729,R04026,R00307,R04732,R01770,R01863,R00806,R00801,R00015,R04194,R05140,R00016,R00550,R08514,R00304
124	0.60	 0	20	36	0	20	C00031->C00130:[1->12,2->13,4->17,5->3,5->8,7->11]	RP00321,RP00649,RP04472,RP01384,RP04030,RP01728,RP06726,RP00380,RP01994,RP03973,RP01569,RP00861,RP01787,RP01148,RP08324,RP01093,RP04656,RP01654,RP00060,RP06593	R07147,R06620,R00300,R00874,R00305,R00761,R01067,R04857,R01244,R00182,R01737,R01827,R01768,R01769,R02141,R00181,R01519,R00190,R00182,R01827,R00867,R04857,R00771,R00307,R06590,R06863,R01641,R00725,R01139,R00299,R08404,R02185,R05804,R00303,R00850,R01528
125	0.60	 0	19	33	0	19	C00031->C00130:[1->12,2->11,2->13,4->17,5->3,5->8]	RP03735,RP01319,RP13340,RP01787,RP10097,RP04205,RP02454,RP04656,RP01255,RP00208,RP00242,RP01654,RP01264,RP04020,RP04021,RP07387,RP06726,RP00649,RP01197	R00134,R03215,R03146,R00519,R01127,R01827,R01827,R06975,R06975,R04560,R02740,R00307,R01049,R00016,R00550,R08514,R00304,R00760,R01140,R08406,R00876,R06590,R06863,R01641,R07159,R01058,R04378,R04378,R00024,R01827,R00761,R01067,R00959
126	0.20	 0	18	25	0	18	C00031->C00130:[2->11,5->3]	RP01278,RP01319,RP13340,RP01787,RP04205,RP02454,RP01259,RP00208,RP06373,RP01654,RP01264,RP04020,RP08184,RP04021,RP07387,RP06726,RP02452,RP01197	R01072,R01127,R01827,R01827,R06975,R04560,R02740,R01053,R00016,R00550,R08514,R00304,R00941,R06590,R06863,R01641,R07159,R01058,R04378,R04560,R04378,R00024,R01827,R02738,R00959
127	0.90	 0	29	52	0	29	C00031->C00130:[1->8,2->13,4->10,4->11,4->3,5->12,7->5,9->17,9->2]	RP01095,RP06552,RP04543,RP01744,RP00196,RP01571,RP04472,RP01994,RP00242,RP01576,RP00380,RP00466,RP03650,RP08324,RP08291,RP07161,RP10817,RP01093,RP04372,RP02443,RP01291,RP04656,RP04373,RP00060,RP00175,RP06317,RP06299,RP00205,RP00208	R05339,R01384,R01386,R07658,R00286,R01770,R00289,R00287,R00955,R01526,R04857,R02141,R00760,R01140,R08406,R00876,R05338,R01768,R01769,R01131,R01126,R04026,R04857,R04732,R02729,R07226,R00771,R04731,R02729,R01081,R00307,R04732,R00725,R01139,R00299,R08404,R02185,R05804,R00303,R00850,R01770,R01863,R00806,R00761,R00801,R00015,R04194,R05140,R00016,R00550,R08514,R00304
128	0.90	 0	30	52	0	30	C00031->C00130:[1->12,2->13,4->10,4->11,4->17,5->3,5->8,7->5,9->2]	RP06552,RP06299,RP00649,RP04543,RP02454,RP04472,RP01384,RP04030,RP00242,RP01994,RP06726,RP00380,RP02452,RP03973,RP00861,RP01787,RP08324,RP08291,RP07161,RP10817,RP01093,RP04372,RP02443,RP03650,RP04656,RP01654,RP00060,RP04373,RP00196,RP00208	R01384,R01386,R07658,R00761,R00761,R01067,R00286,R02740,R04857,R01244,R00182,R00760,R01140,R08406,R00876,R02141,R01827,R01768,R01769,R02738,R00181,R00190,R00182,R01827,R04857,R04732,R02729,R07226,R00771,R04731,R02729,R04026,R00307,R06590,R06863,R01641,R00725,R01139,R00299,R08404,R02185,R05804,R00303,R00850,R04732,R00289,R00287,R00955,R00016,R00550,R08514,R00304
129	0.20	 0	19	29	0	19	C00031->C00130:[2->11,5->3]	RP03735,RP01319,RP13340,RP01787,RP01148,RP10097,RP04205,RP01399,RP02454,RP01400,RP00208,RP04656,RP01654,RP01264,RP04020,RP04021,RP07387,RP06726,RP01197	R00134,R03215,R03146,R00519,R01127,R01827,R01827,R00867,R06975,R06975,R04560,R01270,R02740,R01271,R00016,R00550,R08514,R00304,R00307,R06590,R06863,R01641,R07159,R01058,R04378,R04378,R00024,R01827,R00959
130	0.50	 0	15	20	0	15	C00031->C00130:[1->12,2->13,4->17,5->3,5->8]	RP03973,RP00861,RP01787,RP02421,RP01790,RP02940,RP00820,RP04030,RP04656,RP01654,RP05301,RP02453,RP06726,RP02452,RP01153	R00181,R00190,R00182,R01827,R02703,R01830,R03321,R02704,R02167,R00182,R00307,R06590,R06863,R01641,R07135,R05698,R02739,R01827,R02738,R00877
131	0.70	 0	27	42	0	27	C00031->C00130:[1->12,2->13,4->10,4->11,4->17,5->3,5->8,7->10,7->11]	RP06552,RP01790,RP02940,RP04543,RP04472,RP01384,RP01994,RP04030,RP06726,RP00380,RP02452,RP03973,RP01569,RP00861,RP01787,RP01148,RP08324,RP08291,RP01728,RP04656,RP01654,RP00321,RP04373,RP00196,RP02453,RP06593,RP00208	R01384,R01386,R07658,R01830,R03321,R00286,R04857,R01244,R02141,R00182,R01827,R01768,R01769,R02738,R00181,R01519,R00190,R00182,R01827,R00867,R04857,R04732,R01737,R00307,R06590,R06863,R01641,R07147,R06620,R00300,R00874,R00305,R04732,R00289,R00287,R00955,R02739,R01528,R00016,R00550,R08514,R00304
132	0.60	 0	21	31	0	21	C00031->C00130:[1->12,2->13,4->11,4->17,5->3,5->8]	RP06552,RP01134,RP01790,RP04543,RP02454,RP04472,RP01384,RP04030,RP05915,RP01994,RP06726,RP00380,RP03973,RP00861,RP01787,RP01148,RP08324,RP04656,RP01654,RP01197,RP00208	R01384,R01386,R07658,R00837,R01830,R00286,R02740,R04857,R01244,R00182,R02737,R00836,R02141,R01827,R01768,R01769,R00181,R00190,R00182,R01827,R00867,R04857,R00307,R06590,R06863,R01641,R00959,R00016,R00550,R08514,R00304
133	0.60	 0	19	38	0	19	C00031->C00130:[1->8,2->13,4->10,4->3,5->12,9->17]	RP01095,RP06552,RP06127,RP00569,RP01744,RP00196,RP01571,RP01093,RP01973,RP05463,RP01291,RP05464,RP00060,RP00175,RP04543,RP00208,RP00380,RP00466,RP01576	R05339,R01384,R01386,R07658,R06063,R06064,R02107,R02103,R01770,R00289,R00287,R00955,R01526,R00771,R02106,R06063,R01081,R06064,R00725,R01139,R00299,R08404,R02185,R05804,R00303,R00850,R01770,R01863,R00286,R00016,R00550,R08514,R00304,R01768,R01769,R01131,R01126,R05338
134	0.70	 0	25	44	0	25	C00031->C00130:[1->12,2->13,4->10,4->11,4->17,5->3,5->8,7->10,7->11]	RP06552,RP01925,RP00649,RP04543,RP04472,RP01384,RP04030,RP01133,RP01994,RP06726,RP00380,RP03973,RP00861,RP01787,RP01148,RP08324,RP08291,RP01093,RP04656,RP01654,RP00060,RP04373,RP00196,RP06593,RP00208	R01384,R01386,R07658,R02035,R00761,R01067,R00286,R04857,R01244,R00182,R00835,R02141,R01827,R01768,R01769,R00181,R00190,R00182,R01827,R00867,R04857,R04732,R00771,R00307,R06590,R06863,R01641,R00725,R01139,R00299,R08404,R02185,R05804,R00303,R00850,R04732,R00289,R00287,R00955,R01528,R00016,R00550,R08514,R00304
135	0.90	 0	31	55	0	31	C00031->C00130:[1->8,2->13,4->10,4->11,4->3,5->12,7->10,7->11,7->5,9->17,9->2]	RP06552,RP01925,RP00321,RP00196,RP01571,RP04472,RP01994,RP00242,RP01133,RP01728,RP00380,RP00466,RP01572,RP01569,RP07161,RP03650,RP08324,RP08291,RP01744,RP10817,RP04372,RP02443,RP01291,RP04656,RP04373,RP00060,RP00175,RP04543,RP06299,RP06593,RP00208	R01384,R01386,R07658,R02035,R07147,R06620,R00300,R00874,R00305,R00289,R00287,R00955,R01526,R04857,R02141,R00760,R01140,R08406,R00876,R00835,R01737,R01768,R01769,R01131,R01126,R01528,R01519,R02729,R04026,R04857,R04732,R01770,R07226,R04731,R02729,R01081,R00307,R04732,R00725,R01139,R00299,R08404,R02185,R05804,R00303,R00850,R01770,R01863,R00286,R00761,R01528,R00016,R00550,R08514,R00304
136	0.60	 0	17	27	0	17	C00031->C00130:[1->8,2->13,4->11,4->3,5->12,9->17]	RP06552,RP01134,RP01572,RP01569,RP00380,RP08324,RP00321,RP01571,RP04472,RP01994,RP01291,RP01744,RP00175,RP04543,RP01728,RP05915,RP00466	R01384,R01386,R07658,R00837,R01528,R01519,R01768,R01769,R04857,R07147,R06620,R00300,R00874,R00305,R01526,R04857,R02141,R01081,R01770,R01770,R01863,R00286,R01737,R02737,R00836,R01131,R01126
137	0.60	 0	21	39	0	21	C00031->C00130:[1->12,2->13,4->11,4->17,5->3,5->8]	RP06552,RP03973,RP00861,RP01787,RP05203,RP08324,RP01790,RP00196,RP04543,RP02454,RP04472,RP01384,RP04030,RP01654,RP00060,RP01132,RP01994,RP06726,RP00380,RP02452,RP00208	R01384,R01386,R07658,R00181,R00190,R00182,R01827,R05607,R04857,R01830,R00289,R00287,R00955,R00286,R02740,R04857,R01244,R00182,R06590,R06863,R01641,R00725,R01139,R00299,R08404,R02185,R05804,R00303,R00850,R00834,R02141,R01827,R01768,R01769,R02738,R00016,R00550,R08514,R00304
138	0.60	 0	22	35	0	22	C00031->C00130:[1->12,2->13,4->10,4->17,5->3,5->8]	RP06552,RP05464,RP05463,RP01790,RP00196,RP04543,RP02454,RP01973,RP04030,RP01148,RP01384,RP06726,RP00380,RP03973,RP00861,RP01787,RP00569,RP06127,RP04656,RP01654,RP01197,RP00208	R01384,R01386,R07658,R06064,R06063,R01830,R00289,R00287,R00955,R00286,R02740,R02106,R00182,R00867,R01244,R01827,R01768,R01769,R00181,R00190,R00182,R01827,R02107,R02103,R06063,R06064,R00307,R06590,R06863,R01641,R00959,R00016,R00550,R08514,R00304
139	0.60	 0	17	27	0	17	C00031->C00130:[1->12,2->13,4->11,4->17,5->8,9->3]	RP01257,RP06552,RP01134,RP01572,RP01569,RP01262,RP08324,RP00321,RP04543,RP04472,RP01994,RP01744,RP00175,RP05915,RP01728,RP00380,RP00466	R01051,R01384,R01386,R07658,R00837,R01528,R01519,R01056,R04857,R07147,R06620,R00300,R00874,R00305,R00286,R04857,R02141,R01770,R01770,R01863,R02737,R00836,R01737,R01768,R01769,R01131,R01126
140	0.90	 0	32	67	0	32	C00031->C00130:[1->12,2->13,4->10,4->11,4->17,5->8,7->5,9->2,9->3]	RP01257,RP06552,RP01925,RP01262,RP00321,RP00196,RP04543,RP01580,RP04472,RP01994,RP00242,RP01133,RP00060,RP13333,RP00380,RP00466,RP01572,RP01569,RP03650,RP05698,RP08291,RP07161,RP10817,RP04372,RP02443,RP08324,RP04656,RP04373,RP01744,RP00175,RP06299,RP00208	R01051,R01384,R01386,R07658,R02035,R01056,R07147,R06620,R00300,R00874,R00305,R00289,R00287,R00955,R00286,R01538,R04857,R02141,R00760,R01140,R08406,R00876,R00835,R00725,R01139,R00299,R08404,R02185,R05804,R00303,R00850,R08570,R01768,R01769,R01131,R01126,R01528,R01519,R04026,R01196,R00006,R00014,R00211,R00210,R01699,R00207,R00224,R00226,R00209,R05636,R03145,R04732,R02729,R07226,R04731,R02729,R04857,R00307,R04732,R01770,R01770,R01863,R00761,R00016,R00550,R08514,R00304
141	0.70	 0	26	47	0	26	C00031->C00130:[1->12,2->13,4->10,4->11,4->17,5->3,5->8]	RP06552,RP00649,RP04543,RP02454,RP04472,RP01238,RP04030,RP04373,RP01384,RP01994,RP06726,RP00380,RP02452,RP00861,RP03973,RP13340,RP01787,RP08324,RP08291,RP01093,RP00191,RP01654,RP00060,RP01274,RP00196,RP00208	R01384,R01386,R07658,R00761,R01067,R00286,R02740,R04857,R01015,R00182,R04732,R01244,R02141,R01827,R01768,R01769,R02738,R00190,R00182,R00181,R01827,R01827,R04857,R04732,R00771,R02073,R04780,R04779,R06590,R06863,R01641,R00725,R01139,R00299,R08404,R02185,R05804,R00303,R00850,R01070,R00289,R00287,R00955,R00016,R00550,R08514,R00304
142	0.60	 0	21	41	0	21	C00031->C00130:[1->12,2->11,2->13,4->17,7->3,9->8]	RP01319,RP01264,RP01262,RP04205,RP00060,RP02454,RP04021,RP01197,RP07387,RP13340,RP01148,RP10097,RP01093,RP01255,RP00080,RP04656,RP06427,RP04020,RP01573,RP03735,RP00208	R01127,R07159,R01058,R01056,R06975,R04560,R00725,R01139,R00299,R08404,R02185,R05804,R00303,R00850,R02740,R04378,R00959,R00024,R01827,R00867,R06975,R00771,R01049,R01067,R06861,R01641,R01830,R01621,R01440,R00307,R01067,R04378,R01529,R00134,R03215,R03146,R00519,R00016,R00550,R08514,R00304
143	0.60	 0	21	44	0	21	C00031->C00130:[1->12,2->11,2->13,4->17,7->3,9->8]	RP00242,RP01319,RP01264,RP01262,RP04205,RP00060,RP06373,RP08184,RP04021,RP01271,RP13340,RP01148,RP01093,RP01255,RP00080,RP04656,RP00052,RP06427,RP04020,RP01573,RP07387	R00760,R01140,R08406,R00876,R01127,R07159,R01058,R01056,R06975,R04560,R00725,R01139,R00299,R08404,R02185,R05804,R00303,R00850,R00941,R04560,R04378,R01068,R01827,R00867,R00771,R01049,R01067,R06861,R01641,R01830,R01621,R01440,R00307,R00756,R00769,R05805,R00770,R00762,R00764,R00767,R01067,R04378,R01529,R00024
144	1.00	 0	31	66	0	31	C00031->C00130:[1->12,2->13,4->10,4->11,4->17,4->4,4->5,5->8,7->2,9->3,9->5]	RP01095,RP01257,RP10817,RP01262,RP01744,RP00196,RP06299,RP01973,RP01093,RP02201,RP00410,RP00380,RP00466,RP02199,RP07011,RP05463,RP00569,RP00242,RP05464,RP00208,RP04656,RP06170,RP00043,RP00060,RP00175,RP05769,RP04543,RP05139,RP06127,RP06552,RP01576	R05339,R01051,R07226,R01056,R01770,R00289,R00287,R00955,R00761,R02106,R00771,R02425,R00776,R00469,R01768,R01769,R01131,R01126,R02423,R02423,R06063,R02107,R02103,R00760,R01140,R08406,R00876,R06064,R00016,R00550,R08514,R00304,R00307,R00469,R03121,R00369,R00365,R00364,R00366,R00372,R00373,R00652,R00588,R01957,R00725,R01139,R00299,R08404,R02185,R05804,R00303,R00850,R01770,R01863,R05704,R00830,R01221,R03425,R00286,R05554,R06063,R06064,R01384,R01386,R07658,R05338
145	0.20	 0	19	26	0	19	C00031->C00130:[2->11,5->3]	RP01278,RP01319,RP13340,RP01787,RP01148,RP04205,RP02454,RP01259,RP00208,RP04656,RP06373,RP01654,RP01264,RP04020,RP08184,RP04021,RP07387,RP06726,RP01197	R01072,R01127,R01827,R01827,R00867,R06975,R04560,R02740,R01053,R00016,R00550,R08514,R00304,R00307,R00941,R06590,R06863,R01641,R07159,R01058,R04378,R04560,R04378,R00024,R01827,R00959
146	0.70	 0	26	49	0	26	C00031->C00130:[1->12,2->13,4->10,4->17,4->4,5->8,7->10,7->4,9->3]	RP05464,RP01263,RP01925,RP01262,RP00321,RP00196,RP04543,RP01973,RP01809,RP02201,RP01133,RP01728,RP00380,RP00466,RP02199,RP07011,RP01572,RP01569,RP00569,RP05463,RP00060,RP00175,RP06127,RP06593,RP06552,RP00208	R06064,R01057,R02035,R01056,R07147,R06620,R00300,R00874,R00305,R00289,R00287,R00955,R00286,R02106,R01863,R02425,R00835,R01737,R01768,R01769,R01131,R01126,R02423,R02423,R01528,R01519,R02107,R02103,R06063,R00725,R01139,R00299,R08404,R02185,R05804,R00303,R00850,R01770,R01863,R06063,R06064,R01528,R01384,R01386,R07658,R00016,R00550,R08514,R00304
147	0.90	 0	31	52	0	31	C00031->C00130:[1->8,2->10,2->11,2->13,4->10,4->11,4->3,5->12,7->5,9->17,9->2]	RP01095,RP06552,RP01571,RP01744,RP00196,RP04543,RP04472,RP01994,RP00242,RP03650,RP01576,RP00380,RP00466,RP13340,RP01148,RP08324,RP08291,RP07161,RP10817,RP01093,RP04372,RP02443,RP01291,RP04656,RP04373,RP01264,RP00060,RP00175,RP07387,RP06299,RP00208	R05339,R01384,R01386,R07658,R01526,R01770,R00289,R00287,R00955,R00286,R04857,R02141,R00760,R01140,R08406,R00876,R04026,R05338,R01768,R01769,R01131,R01126,R01827,R00867,R04857,R04732,R02729,R07226,R00771,R04731,R02729,R01081,R00307,R04732,R07159,R01058,R00725,R01139,R00299,R08404,R02185,R05804,R00303,R00850,R01770,R01863,R00024,R00761,R00016,R00550,R08514,R00304
148	0.70	 0	27	51	0	27	C00031->C00130:[1->12,2->13,4->10,4->17,4->4,5->8,9->3]	RP01095,RP05464,RP06127,RP01262,RP00196,RP06299,RP01973,RP04030,RP00242,RP01384,RP06552,RP00380,RP02199,RP07011,RP03973,RP00861,RP05463,RP10817,RP01093,RP04656,RP00060,RP02201,RP05769,RP04543,RP00208,RP00569,RP01576	R05339,R06064,R06063,R06064,R01056,R00289,R00287,R00955,R00761,R02106,R00182,R00760,R01140,R08406,R00876,R01244,R01384,R01386,R07658,R01768,R01769,R02423,R02423,R00181,R00190,R00182,R06063,R07226,R00771,R00307,R00725,R01139,R00299,R08404,R02185,R05804,R00303,R00850,R02425,R05704,R00830,R01221,R03425,R00286,R00016,R00550,R08514,R00304,R02107,R02103,R05338
149	0.70	 0	21	39	0	21	C00031->C00130:[1->12,2->13,4->10,4->11,4->17,5->8,9->3]	RP01257,RP06552,RP01134,RP01925,RP01262,RP01744,RP00196,RP04543,RP04472,RP01994,RP01133,RP05915,RP00380,RP00466,RP01572,RP08324,RP08291,RP04373,RP00060,RP00175,RP00208	R01051,R01384,R01386,R07658,R00837,R02035,R01056,R01770,R00289,R00287,R00955,R00286,R04857,R02141,R00835,R02737,R00836,R01768,R01769,R01131,R01126,R01528,R04857,R04732,R04732,R00725,R01139,R00299,R08404,R02185,R05804,R00303,R00850,R01770,R01863,R00016,R00550,R08514,R00304
150	0.60	 0	21	32	0	21	C00031->C00130:[1->12,2->13,4->17,5->3,5->8,7->11]	RP01925,RP01790,RP02940,RP04472,RP01384,RP01994,RP01133,RP04030,RP06726,RP00380,RP02452,RP03973,RP00861,RP01787,RP01148,RP08324,RP04656,RP01654,RP00060,RP02453,RP06593	R02035,R01830,R03321,R04857,R01244,R02141,R00835,R00182,R01827,R01768,R01769,R02738,R00181,R00190,R00182,R01827,R00867,R04857,R00307,R06590,R06863,R01641,R00725,R01139,R00299,R08404,R02185,R05804,R00303,R00850,R02739,R01528
151	0.80	 0	28	48	0	28	C00031->C00130:[1->8,2->13,4->10,4->11,4->3,4->4,5->12,7->10,7->11,7->4,9->17]	RP01095,RP05464,RP01925,RP01744,RP00196,RP01571,RP01973,RP00175,RP00410,RP01133,RP05139,RP00380,RP00466,RP02199,RP07011,RP00569,RP05463,RP01093,RP01291,RP06170,RP00060,RP02201,RP04543,RP01576,RP06127,RP06593,RP06552,RP00208	R05339,R06064,R02035,R01770,R00289,R00287,R00955,R01526,R02106,R01770,R01863,R00776,R00469,R00835,R05554,R01768,R01769,R01131,R01126,R02423,R02423,R02107,R02103,R06063,R00771,R01081,R00469,R00725,R01139,R00299,R08404,R02185,R05804,R00303,R00850,R02425,R00286,R05338,R06063,R06064,R01528,R01384,R01386,R07658,R00016,R00550,R08514,R00304
152	0.70	 0	27	47	0	27	C00031->C00130:[1->12,2->13,4->10,4->11,4->17,5->3,5->8]	RP06552,RP01350,RP01790,RP00196,RP04543,RP02454,RP04472,RP01384,RP04030,RP03973,RP01139,RP01994,RP06726,RP00380,RP10933,RP00861,RP01787,RP05203,RP08324,RP08291,RP00208,RP01654,RP00060,RP01132,RP04373,RP00521,RP01197	R01384,R01386,R07658,R01187,R07279,R01830,R00289,R00287,R00955,R00286,R02740,R04857,R01244,R00182,R00181,R00840,R02141,R01827,R01768,R01769,R07324,R00190,R00182,R01827,R05607,R04857,R04732,R00016,R00550,R08514,R00304,R06590,R06863,R01641,R00725,R01139,R00299,R08404,R02185,R05804,R00303,R00850,R00834,R04732,R01185,R01182,R00959
153	0.70	 0	27	52	0	27	C00031->C00130:[1->12,2->13,4->10,4->17,4->4,5->8,9->3]	RP01095,RP01257,RP10817,RP01262,RP01744,RP00196,RP06299,RP01973,RP02201,RP00242,RP00380,RP00466,RP02199,RP07011,RP00569,RP05463,RP06127,RP01093,RP05464,RP04656,RP00060,RP00175,RP05769,RP04543,RP00208,RP06552,RP01576	R05339,R01051,R07226,R01056,R01770,R00289,R00287,R00955,R00761,R02106,R02425,R00760,R01140,R08406,R00876,R01768,R01769,R01131,R01126,R02423,R02423,R02107,R02103,R06063,R06063,R06064,R00771,R06064,R00307,R00725,R01139,R00299,R08404,R02185,R05804,R00303,R00850,R01770,R01863,R05704,R00830,R01221,R03425,R00286,R00016,R00550,R08514,R00304,R01384,R01386,R07658,R05338
154	0.90	 0	29	49	0	29	C00031->C00130:[1->12,2->13,4->10,4->11,4->17,5->8,7->5,9->2,9->3]	RP01095,RP06552,RP01134,RP06299,RP01262,RP00196,RP04543,RP04472,RP01384,RP04030,RP00242,RP05915,RP01994,RP00380,RP03973,RP00861,RP08324,RP08291,RP07161,RP10817,RP01093,RP04372,RP02443,RP03650,RP04656,RP04373,RP00060,RP01576,RP00208	R05339,R01384,R01386,R07658,R00837,R00761,R01056,R00289,R00287,R00955,R00286,R04857,R01244,R00182,R00760,R01140,R08406,R00876,R02737,R00836,R02141,R01768,R01769,R00181,R00190,R00182,R04857,R04732,R02729,R07226,R00771,R04731,R02729,R04026,R00307,R04732,R00725,R01139,R00299,R08404,R02185,R05804,R00303,R00850,R05338,R00016,R00550,R08514,R00304
155	0.60	 0	18	30	0	18	C00031->C00130:[1->12,2->11,2->13,4->17,5->8,9->3]	RP03735,RP01319,RP13340,RP01262,RP10097,RP00321,RP04205,RP02454,RP01255,RP00208,RP01728,RP01572,RP01264,RP04020,RP01569,RP04021,RP07387,RP01197	R00134,R03215,R03146,R00519,R01127,R01827,R01056,R06975,R07147,R06620,R00300,R00874,R00305,R06975,R04560,R02740,R01049,R00016,R00550,R08514,R00304,R01737,R01528,R07159,R01058,R04378,R01519,R04378,R00024,R00959
156	0.70	 0	22	42	0	22	C00031->C00130:[1->12,2->13,4->10,4->11,4->17,5->8,9->3]	RP01095,RP01257,RP04543,RP01262,RP01744,RP00196,RP06299,RP04472,RP01994,RP00380,RP00466,RP08324,RP08291,RP10817,RP01093,RP04373,RP00060,RP00175,RP05769,RP00208,RP06552,RP01576	R05339,R01051,R00286,R01056,R01770,R00289,R00287,R00955,R00761,R04857,R02141,R01768,R01769,R01131,R01126,R04857,R04732,R07226,R00771,R04732,R00725,R01139,R00299,R08404,R02185,R05804,R00303,R00850,R01770,R01863,R05704,R00830,R01221,R03425,R00016,R00550,R08514,R00304,R01384,R01386,R07658,R05338
157	0.70	 0	19	36	0	19	C00031->C00130:[1->8,2->13,4->10,4->11,4->3,5->12,9->17]	RP01095,RP06552,RP01571,RP01744,RP00196,RP04543,RP04472,RP01994,RP00380,RP00466,RP08324,RP08291,RP01093,RP01291,RP04373,RP00060,RP00175,RP01576,RP00208	R05339,R01384,R01386,R07658,R01526,R01770,R00289,R00287,R00955,R00286,R04857,R02141,R01768,R01769,R01131,R01126,R04857,R04732,R00771,R01081,R04732,R00725,R01139,R00299,R08404,R02185,R05804,R00303,R00850,R01770,R01863,R05338,R00016,R00550,R08514,R00304
158	0.60	 0	18	31	0	18	C00031->C00130:[1->12,2->13,4->17,5->8,9->11,9->3]	RP01263,RP01572,RP01569,RP04656,RP01262,RP08324,RP00321,RP06299,RP04472,RP00242,RP01994,RP01809,RP10817,RP00175,RP05769,RP01728,RP00380,RP00466	R01057,R01528,R01519,R00307,R01056,R04857,R07147,R06620,R00300,R00874,R00305,R00761,R04857,R00760,R01140,R08406,R00876,R02141,R01863,R07226,R01770,R01863,R05704,R00830,R01221,R03425,R01737,R01768,R01769,R01131,R01126
159	0.90	 0	29	52	0	29	C00031->C00130:[1->12,2->13,4->10,4->11,4->17,5->3,5->8,7->5,9->2]	RP01257,RP06552,RP06299,RP01744,RP00649,RP04543,RP04472,RP01994,RP00242,RP06726,RP00380,RP00466,RP01787,RP01148,RP08324,RP08291,RP07161,RP10817,RP01093,RP04372,RP02443,RP03650,RP04656,RP01654,RP00060,RP00175,RP04373,RP00196,RP00208	R01051,R01384,R01386,R07658,R00761,R01770,R00761,R01067,R00286,R04857,R02141,R00760,R01140,R08406,R00876,R01827,R01768,R01769,R01131,R01126,R01827,R00867,R04857,R04732,R02729,R07226,R00771,R04731,R02729,R04026,R00307,R06590,R06863,R01641,R00725,R01139,R00299,R08404,R02185,R05804,R00303,R00850,R01770,R01863,R04732,R00289,R00287,R00955,R00016,R00550,R08514,R00304
160	0.70	 0	24	43	0	24	C00031->C00130:[1->12,2->13,4->10,4->17,4->4,5->8,9->3]	RP01095,RP06552,RP01134,RP01262,RP00196,RP04543,RP01973,RP04030,RP01384,RP05915,RP00380,RP02199,RP07011,RP03973,RP00861,RP05463,RP06127,RP01093,RP05464,RP00060,RP02201,RP00208,RP00569,RP01576	R05339,R01384,R01386,R07658,R00837,R01056,R00289,R00287,R00955,R00286,R02106,R00182,R01244,R02737,R00836,R01768,R01769,R02423,R02423,R00181,R00190,R00182,R06063,R06063,R06064,R00771,R06064,R00725,R01139,R00299,R08404,R02185,R05804,R00303,R00850,R02425,R00016,R00550,R08514,R00304,R02107,R02103,R05338
161	0.70	 0	26	39	0	26	C00031->C00130:[1->12,2->13,4->10,4->11,4->17,5->3,5->8]	RP06552,RP01790,RP00196,RP04543,RP02454,RP04472,RP01238,RP04030,RP04373,RP01384,RP01994,RP06726,RP00380,RP00861,RP03973,RP13340,RP01787,RP01148,RP08324,RP08291,RP04656,RP01654,RP01274,RP00208,RP00191,RP01197	R01384,R01386,R07658,R01830,R00289,R00287,R00955,R00286,R02740,R04857,R01015,R00182,R04732,R01244,R02141,R01827,R01768,R01769,R00190,R00182,R00181,R01827,R01827,R00867,R04857,R04732,R00307,R06590,R06863,R01641,R01070,R00016,R00550,R08514,R00304,R02073,R04780,R04779,R00959
162	0.60	 0	17	26	0	17	C00031->C00130:[1->12,2->13,4->11,4->17,5->8,9->3]	RP06552,RP01263,RP01572,RP01569,RP01262,RP08324,RP00321,RP04543,RP04472,RP06405,RP01994,RP01809,RP01232,RP00175,RP01728,RP00380,RP00466	R01384,R01386,R07658,R01057,R01528,R01519,R01056,R04857,R07147,R06620,R00300,R00874,R00305,R00286,R04857,R01005,R02141,R01863,R01006,R01770,R01863,R01737,R01768,R01769,R01131,R01126
163	0.60	 0	17	30	0	17	C00031->C00130:[1->8,2->13,4->3,5->12,9->11,9->17]	RP01572,RP08324,RP01744,RP01571,RP04472,RP01093,RP01994,RP01291,RP10817,RP01925,RP01133,RP00060,RP00175,RP05769,RP06299,RP00380,RP00466	R01528,R04857,R01770,R01526,R04857,R00771,R02141,R01081,R07226,R02035,R00835,R00725,R01139,R00299,R08404,R02185,R05804,R00303,R00850,R01770,R01863,R05704,R00830,R01221,R03425,R00761,R01768,R01769,R01131,R01126
164	0.60	 0	18	29	0	18	C00031->C00130:[1->12,2->13,4->11,4->17,5->3,5->8]	RP06552,RP03973,RP00861,RP01787,RP08324,RP01790,RP00196,RP04543,RP02454,RP04472,RP01384,RP04030,RP01654,RP01197,RP06726,RP00380,RP01994,RP00208	R01384,R01386,R07658,R00181,R00190,R00182,R01827,R04857,R01830,R00289,R00287,R00955,R00286,R02740,R04857,R01244,R00182,R06590,R06863,R01641,R00959,R01827,R01768,R01769,R02141,R00016,R00550,R08514,R00304
165	0.60	 0	17	30	0	17	C00031->C00130:[1->12,2->13,4->17,5->8,7->11,9->3]	RP01095,RP03973,RP01569,RP00861,RP01262,RP08324,RP00321,RP04472,RP01093,RP01384,RP04030,RP01728,RP06593,RP00060,RP01994,RP00380,RP01576	R05339,R00181,R01519,R00190,R00182,R01056,R04857,R07147,R06620,R00300,R00874,R00305,R04857,R00771,R01244,R00182,R01737,R01528,R00725,R01139,R00299,R08404,R02185,R05804,R00303,R00850,R02141,R01768,R01769,R05338
166	0.70	 0	20	33	0	20	C00031->C00130:[1->12,2->13,4->10,4->11,4->17,5->8,7->10,7->11,9->3]	RP00380,RP06552,RP03973,RP01569,RP00861,RP01262,RP08324,RP00321,RP00196,RP04543,RP04472,RP01384,RP04030,RP01572,RP04373,RP08291,RP01728,RP06593,RP01994,RP00208	R01768,R01769,R01384,R01386,R07658,R00181,R01519,R00190,R00182,R01056,R04857,R07147,R06620,R00300,R00874,R00305,R00289,R00287,R00955,R00286,R04857,R01244,R00182,R01528,R04732,R04732,R01737,R01528,R02141,R00016,R00550,R08514,R00304
167	0.60	 0	19	34	0	19	C00031->C00130:[1->8,2->13,4->10,4->3,5->12,9->17]	RP06552,RP00569,RP01134,RP01572,RP06127,RP01744,RP01571,RP01973,RP00380,RP01291,RP01925,RP05463,RP01133,RP05464,RP00060,RP00175,RP04543,RP05915,RP00466	R01384,R01386,R07658,R02107,R02103,R00837,R01528,R06063,R06064,R01770,R01526,R02106,R01768,R01769,R01081,R02035,R06063,R00835,R06064,R00725,R01139,R00299,R08404,R02185,R05804,R00303,R00850,R01770,R01863,R00286,R02737,R00836,R01131,R01126
168	0.20	 0	19	26	0	19	C00031->C00130:[2->11,5->3]	RP03735,RP07387,RP01319,RP13340,RP01787,RP01148,RP10097,RP02940,RP01399,RP04656,RP01654,RP01264,RP04020,RP04021,RP02453,RP06726,RP04205,RP02452,RP01400	R00134,R03215,R03146,R00519,R00024,R01127,R01827,R01827,R00867,R06975,R03321,R01270,R00307,R06590,R06863,R01641,R07159,R01058,R04378,R04378,R02739,R01827,R06975,R04560,R02738,R01271
169	0.60	 0	18	29	0	18	C00031->C00130:[1->12,2->11,2->13,4->17,5->3,5->8]	RP03735,RP01319,RP13340,RP01787,RP10097,RP04205,RP02454,RP00242,RP01255,RP04656,RP01654,RP01264,RP04020,RP04021,RP07387,RP06726,RP00649,RP02452	R00134,R03215,R03146,R00519,R01127,R01827,R01827,R06975,R06975,R04560,R02740,R00760,R01140,R08406,R00876,R01049,R00307,R06590,R06863,R01641,R07159,R01058,R04378,R04378,R00024,R01827,R00761,R01067,R02738
170	0.60	 0	17	34	0	17	C00031->C00130:[1->12,2->13,4->11,4->17,5->8,9->3]	RP01095,RP01257,RP01262,RP08324,RP01744,RP00196,RP04543,RP04472,RP01093,RP01994,RP06552,RP00060,RP00175,RP00208,RP00380,RP00466,RP01576	R05339,R01051,R01056,R04857,R01770,R00289,R00287,R00955,R00286,R04857,R00771,R02141,R01384,R01386,R07658,R00725,R01139,R00299,R08404,R02185,R05804,R00303,R00850,R01770,R01863,R00016,R00550,R08514,R00304,R01768,R01769,R01131,R01126,R05338
171	0.60	 0	21	32	0	21	C00031->C00130:[1->12,2->13,4->11,4->17,5->3,5->8]	RP06552,RP01790,RP02940,RP04543,RP04472,RP01384,RP01994,RP04030,RP06726,RP00380,RP02452,RP03973,RP00861,RP01787,RP01148,RP08324,RP04656,RP01654,RP02453,RP00196,RP00208	R01384,R01386,R07658,R01830,R03321,R00286,R04857,R01244,R02141,R00182,R01827,R01768,R01769,R02738,R00181,R00190,R00182,R01827,R00867,R04857,R00307,R06590,R06863,R01641,R02739,R00289,R00287,R00955,R00016,R00550,R08514,R00304
172	0.90	 0	31	54	0	31	C00031->C00130:[1->12,2->13,4->10,4->11,4->17,5->8,7->10,7->11,7->5,9->2,9->3]	RP06552,RP01925,RP01262,RP00321,RP00196,RP04543,RP04472,RP01384,RP04030,RP00242,RP01572,RP01133,RP01728,RP00380,RP01994,RP03973,RP01569,RP00861,RP08324,RP08291,RP07161,RP10817,RP04372,RP02443,RP03650,RP04656,RP04373,RP00060,RP06299,RP06593,RP00208	R01384,R01386,R07658,R02035,R01056,R07147,R06620,R00300,R00874,R00305,R00289,R00287,R00955,R00286,R04857,R01244,R00182,R00760,R01140,R08406,R00876,R01528,R00835,R01737,R01768,R01769,R02141,R00181,R01519,R00190,R00182,R04857,R04732,R02729,R07226,R04731,R02729,R04026,R00307,R04732,R00725,R01139,R00299,R08404,R02185,R05804,R00303,R00850,R00761,R01528,R00016,R00550,R08514,R00304
173	0.60	 0	19	33	0	19	C00031->C00130:[1->8,2->13,4->10,4->3,5->12,9->17]	RP06552,RP00569,RP01572,RP01569,RP06127,RP00321,RP01571,RP06317,RP01973,RP05463,RP01291,RP00205,RP05464,RP01744,RP00175,RP04543,RP01728,RP00380,RP00466	R01384,R01386,R07658,R02107,R02103,R01528,R01519,R06063,R06064,R07147,R06620,R00300,R00874,R00305,R01526,R00806,R02106,R06063,R01081,R00801,R00015,R04194,R05140,R06064,R01770,R01770,R01863,R00286,R01737,R01768,R01769,R01131,R01126
174	0.60	 0	19	26	0	19	C00031->C00130:[1->12,2->11,2->13,4->17,5->3,5->8]	RP01319,RP01790,RP04205,RP02454,RP06373,RP08184,RP04021,RP01197,RP06726,RP13340,RP01787,RP01148,RP01255,RP04656,RP01654,RP01264,RP04020,RP07387,RP00208	R01127,R01830,R06975,R04560,R02740,R00941,R04560,R04378,R00959,R01827,R01827,R01827,R00867,R01049,R00307,R06590,R06863,R01641,R07159,R01058,R04378,R00024,R00016,R00550,R08514,R00304
175	0.60	 0	24	45	0	24	C00031->C00130:[1->12,2->13,4->11,4->17,5->3,5->8]	RP06552,RP00820,RP01790,RP00196,RP04543,RP02454,RP04472,RP01384,RP04030,RP01994,RP06726,RP00380,RP02452,RP03973,RP00861,RP01787,RP01148,RP08324,RP00231,RP01093,RP01654,RP00060,RP01090,RP00208	R01384,R01386,R07658,R02704,R02167,R01830,R00289,R00287,R00955,R00286,R02740,R04857,R01244,R00182,R02141,R01827,R01768,R01769,R02738,R00181,R00190,R00182,R01827,R00867,R04857,R00870,R00868,R00865,R00771,R06590,R06863,R01641,R00725,R01139,R00299,R08404,R02185,R05804,R00303,R00850,R00758,R00016,R00550,R08514,R00304
176	0.80	 0	30	52	0	30	C00031->C00130:[1->12,2->13,4->10,4->11,4->17,4->4,5->8,9->3]	RP05464,RP06552,RP10817,RP01262,RP00321,RP00196,RP06299,RP01973,RP04030,RP00242,RP03973,RP01384,RP01728,RP00380,RP02199,RP07011,RP01572,RP01569,RP00861,RP05463,RP06127,RP00410,RP04656,RP06170,RP02201,RP05769,RP04543,RP05139,RP00569,RP00208	R06064,R01384,R01386,R07658,R07226,R01056,R07147,R06620,R00300,R00874,R00305,R00289,R00287,R00955,R00761,R02106,R00182,R00760,R01140,R08406,R00876,R00181,R01244,R01737,R01768,R01769,R02423,R02423,R01528,R01519,R00190,R00182,R06063,R06063,R06064,R00776,R00469,R00307,R00469,R02425,R05704,R00830,R01221,R03425,R00286,R05554,R02107,R02103,R00016,R00550,R08514,R00304
177	0.50	 0	12	22	0	12	C00031->C00130:[1->12,2->13,4->17,5->3,5->8]	RP03973,RP00861,RP01787,RP05203,RP01790,RP02454,RP04030,RP01654,RP00060,RP01132,RP06726,RP02452	R00181,R00190,R00182,R01827,R05607,R01830,R02740,R00182,R06590,R06863,R01641,R00725,R01139,R00299,R08404,R02185,R05804,R00303,R00850,R00834,R01827,R02738
178	0.60	 0	20	39	0	20	C00031->C00130:[1->12,2->13,4->11,4->17,5->3,5->8]	RP06552,RP03973,RP00861,RP01787,RP00380,RP08324,RP00649,RP04543,RP02454,RP01093,RP01384,RP04030,RP04472,RP01654,RP00060,RP01994,RP06726,RP00196,RP02452,RP00208	R01384,R01386,R07658,R00181,R00190,R00182,R01827,R01768,R01769,R04857,R00761,R01067,R00286,R02740,R00771,R01244,R00182,R04857,R06590,R06863,R01641,R00725,R01139,R00299,R08404,R02185,R05804,R00303,R00850,R02141,R01827,R00289,R00287,R00955,R02738,R00016,R00550,R08514,R00304
179	0.70	 0	19	33	0	19	C00031->C00130:[1->12,2->13,4->10,4->11,4->17,5->8,9->3]	RP06552,RP01263,RP01262,RP00321,RP00196,RP04543,RP04472,RP01994,RP01809,RP01728,RP00380,RP00466,RP01572,RP01569,RP08324,RP08291,RP04373,RP00175,RP00208	R01384,R01386,R07658,R01057,R01056,R07147,R06620,R00300,R00874,R00305,R00289,R00287,R00955,R00286,R04857,R02141,R01863,R01737,R01768,R01769,R01131,R01126,R01528,R01519,R04857,R04732,R04732,R01770,R01863,R00016,R00550,R08514,R00304
180	0.60	 0	23	37	0	23	C00031->C00130:[1->12,2->13,4->11,4->17,5->3,5->8]	RP06552,RP04543,RP01790,RP00196,RP00231,RP02454,RP04472,RP01384,RP04030,RP01778,RP01994,RP06726,RP00380,RP03973,RP00861,RP01787,RP08324,RP00820,RP01780,RP04656,RP01654,RP00208,RP01197	R01384,R01386,R07658,R00286,R01830,R00289,R00287,R00955,R00870,R00868,R00865,R02740,R04857,R01244,R00182,R01817,R02141,R01827,R01768,R01769,R00181,R00190,R00182,R01827,R04857,R02704,R02167,R01819,R00307,R06590,R06863,R01641,R00016,R00550,R08514,R00304,R00959
181	0.70	 0	26	39	0	26	C00031->C00130:[1->12,2->13,4->10,4->11,4->17,5->3,5->8]	RP06552,RP02421,RP01790,RP02940,RP04543,RP04472,RP01384,RP04030,RP05301,RP01994,RP06726,RP00380,RP02452,RP03973,RP00861,RP01787,RP08324,RP08291,RP00820,RP01153,RP04656,RP01654,RP04373,RP02453,RP00196,RP00208	R01384,R01386,R07658,R02703,R01830,R03321,R00286,R04857,R01244,R00182,R07135,R05698,R02141,R01827,R01768,R01769,R02738,R00181,R00190,R00182,R01827,R04857,R04732,R02704,R02167,R00877,R00307,R06590,R06863,R01641,R04732,R02739,R00289,R00287,R00955,R00016,R00550,R08514,R00304
182	0.60	 0	16	27	0	16	C00031->C00130:[1->12,2->13,4->17,5->8,7->10,9->3]	RP05464,RP01572,RP00861,RP01262,RP00569,RP01973,RP04030,RP03973,RP05463,RP01133,RP01925,RP00060,RP01384,RP06593,RP06127,RP00380	R06064,R01528,R00190,R00182,R01056,R02107,R02103,R02106,R00182,R00181,R06063,R00835,R02035,R00725,R01139,R00299,R08404,R02185,R05804,R00303,R00850,R01244,R01528,R06063,R06064,R01768,R01769
183	0.20	 0	15	19	0	15	C00031->C00130:[2->11,5->3]	RP01319,RP13340,RP01787,RP04205,RP02454,RP01255,RP06373,RP01654,RP01264,RP04020,RP08184,RP04021,RP07387,RP06726,RP02452	R01127,R01827,R01827,R06975,R04560,R02740,R01049,R00941,R06590,R06863,R01641,R07159,R01058,R04378,R04560,R04378,R00024,R01827,R02738
184	0.60	 0	20	33	0	20	C00031->C00130:[1->12,2->13,4->10,4->17,5->3,5->8]	RP06552,RP05464,RP03973,RP00861,RP01787,RP00569,RP01790,RP00196,RP06127,RP02454,RP01973,RP04030,RP05463,RP01654,RP01384,RP04543,RP06726,RP00380,RP02452,RP00208	R01384,R01386,R07658,R06064,R00181,R00190,R00182,R01827,R02107,R02103,R01830,R00289,R00287,R00955,R06063,R06064,R02740,R02106,R00182,R06063,R06590,R06863,R01641,R01244,R00286,R01827,R01768,R01769,R02738,R00016,R00550,R08514,R00304
185	0.70	 0	24	37	0	24	C00031->C00130:[1->12,2->13,4->10,4->11,4->17,5->3,5->8]	RP06552,RP01790,RP00196,RP04543,RP02454,RP04472,RP01238,RP04030,RP04373,RP01384,RP01994,RP06726,RP00380,RP02452,RP13340,RP03973,RP00861,RP01787,RP08324,RP08291,RP01654,RP01274,RP00191,RP00208	R01384,R01386,R07658,R01830,R00289,R00287,R00955,R00286,R02740,R04857,R01015,R00182,R04732,R01244,R02141,R01827,R01768,R01769,R02738,R01827,R00181,R00190,R00182,R01827,R04857,R04732,R06590,R06863,R01641,R01070,R02073,R04780,R04779,R00016,R00550,R08514,R00304
186	0.70	 0	23	34	0	23	C00031->C00130:[1->12,2->13,4->10,4->11,4->17,5->3,5->8]	RP06552,RP01790,RP02940,RP04543,RP04472,RP01384,RP01994,RP04030,RP06726,RP00380,RP02452,RP03973,RP00861,RP01787,RP01148,RP08324,RP08291,RP04656,RP01654,RP04373,RP02453,RP00196,RP00208	R01384,R01386,R07658,R01830,R03321,R00286,R04857,R01244,R02141,R00182,R01827,R01768,R01769,R02738,R00181,R00190,R00182,R01827,R00867,R04857,R04732,R00307,R06590,R06863,R01641,R04732,R02739,R00289,R00287,R00955,R00016,R00550,R08514,R00304
187	0.60	 0	20	39	0	20	C00031->C00130:[1->12,2->13,4->11,4->17,5->3,5->8]	RP06552,RP00380,RP03973,RP00861,RP01787,RP05203,RP08324,RP00649,RP04543,RP04472,RP01093,RP01384,RP04030,RP01654,RP00060,RP01132,RP01994,RP06726,RP00196,RP00208	R01384,R01386,R07658,R01768,R01769,R00181,R00190,R00182,R01827,R05607,R04857,R00761,R01067,R00286,R04857,R00771,R01244,R00182,R06590,R06863,R01641,R00725,R01139,R00299,R08404,R02185,R05804,R00303,R00850,R00834,R02141,R01827,R00289,R00287,R00955,R00016,R00550,R08514,R00304
188	1.00	 0	33	73	0	33	C00031->C00130:[1->12,2->13,4->10,4->11,4->17,4->4,5->8,7->2,9->3,9->5]	RP01257,RP05464,RP06127,RP01262,RP00321,RP00196,RP04543,RP01580,RP01973,RP02201,RP00410,RP13333,RP00380,RP00466,RP02199,RP07011,RP01572,RP01569,RP05463,RP05698,RP10817,RP00569,RP00242,RP01728,RP04656,RP06170,RP00043,RP01744,RP00175,RP05139,RP06299,RP06552,RP00208	R01051,R06064,R06063,R06064,R01056,R07147,R06620,R00300,R00874,R00305,R00289,R00287,R00955,R00286,R01538,R02106,R02425,R00776,R00469,R08570,R01768,R01769,R01131,R01126,R02423,R02423,R01528,R01519,R06063,R01196,R00006,R00014,R00211,R00210,R01699,R00207,R00224,R00226,R00209,R05636,R03145,R07226,R02107,R02103,R00760,R01140,R08406,R00876,R01737,R00307,R00469,R03121,R00369,R00365,R00364,R00366,R00372,R00373,R00652,R00588,R01957,R01770,R01770,R01863,R05554,R00761,R01384,R01386,R07658,R00016,R00550,R08514,R00304
189	0.60	 0	21	35	0	21	C00031->C00130:[1->12,2->11,2->13,4->17,5->3,5->8]	RP01278,RP01319,RP04205,RP02454,RP01259,RP04021,RP01197,RP06726,RP07387,RP13340,RP01787,RP01148,RP10097,RP00242,RP04656,RP01654,RP01264,RP04020,RP03735,RP00649,RP00208	R01072,R01127,R06975,R04560,R02740,R01053,R04378,R00959,R01827,R00024,R01827,R01827,R00867,R06975,R00760,R01140,R08406,R00876,R00307,R06590,R06863,R01641,R07159,R01058,R04378,R00134,R03215,R03146,R00519,R00761,R01067,R00016,R00550,R08514,R00304
190	0.70	 0	26	39	0	26	C00031->C00130:[1->12,2->13,4->10,4->17,4->4,5->3,5->8]	RP06552,RP05464,RP06127,RP01790,RP02940,RP04543,RP01973,RP04030,RP01384,RP06726,RP00380,RP02452,RP02199,RP07011,RP03973,RP00861,RP01787,RP05463,RP01148,RP04656,RP01654,RP02201,RP02453,RP00196,RP00569,RP00208	R01384,R01386,R07658,R06064,R06063,R06064,R01830,R03321,R00286,R02106,R00182,R01244,R01827,R01768,R01769,R02738,R02423,R02423,R00181,R00190,R00182,R01827,R06063,R00867,R00307,R06590,R06863,R01641,R02425,R02739,R00289,R00287,R00955,R02107,R02103,R00016,R00550,R08514,R00304
191	0.10	 0	10	12	0	10	C00031->C00130:[2->11]	RP07387,RP01319,RP13340,RP02940,RP06373,RP01264,RP08184,RP02453,RP04205,RP02452	R00024,R01127,R01827,R03321,R00941,R07159,R01058,R04560,R02739,R06975,R04560,R02738
192	0.80	 0	25	45	0	25	C00031->C00130:[1->8,2->13,4->10,4->11,4->3,4->4,5->12,9->17]	RP06552,RP05464,RP01925,RP01744,RP00196,RP01571,RP01973,RP00175,RP00410,RP01133,RP00380,RP00466,RP02199,RP07011,RP01572,RP05463,RP00569,RP01291,RP06170,RP00060,RP02201,RP04543,RP05139,RP06127,RP00208	R01384,R01386,R07658,R06064,R02035,R01770,R00289,R00287,R00955,R01526,R02106,R01770,R01863,R00776,R00469,R00835,R01768,R01769,R01131,R01126,R02423,R02423,R01528,R06063,R02107,R02103,R01081,R00469,R00725,R01139,R00299,R08404,R02185,R05804,R00303,R00850,R02425,R00286,R05554,R06063,R06064,R00016,R00550,R08514,R00304
193	0.70	 0	24	56	0	24	C00031->C00130:[1->8,2->13,4->10,4->11,4->3,5->12,9->17]	RP06552,RP01925,RP00321,RP01744,RP00196,RP01571,RP01580,RP04472,RP01994,RP01133,RP13333,RP00380,RP00466,RP01572,RP01569,RP01291,RP08324,RP08291,RP05698,RP04373,RP00060,RP00175,RP04543,RP00208	R01384,R01386,R07658,R02035,R07147,R06620,R00300,R00874,R00305,R01770,R00289,R00287,R00955,R01526,R01538,R04857,R02141,R00835,R08570,R01768,R01769,R01131,R01126,R01528,R01519,R01081,R04857,R04732,R01196,R00006,R00014,R00211,R00210,R01699,R00207,R00224,R00226,R00209,R05636,R03145,R04732,R00725,R01139,R00299,R08404,R02185,R05804,R00303,R00850,R01770,R01863,R00286,R00016,R00550,R08514,R00304
194	0.60	 0	19	34	0	19	C00031->C00130:[1->12,2->11,2->13,4->17,5->3,5->8]	RP01319,RP13340,RP01787,RP04205,RP04020,RP02454,RP01093,RP01255,RP00208,RP06373,RP01654,RP01264,RP00060,RP08184,RP04021,RP07387,RP06726,RP00649,RP01197	R01127,R01827,R01827,R06975,R04560,R04378,R02740,R00771,R01049,R00016,R00550,R08514,R00304,R00941,R06590,R06863,R01641,R07159,R01058,R00725,R01139,R00299,R08404,R02185,R05804,R00303,R00850,R04560,R04378,R00024,R01827,R00761,R01067,R00959
195	0.60	 0	18	26	0	18	C00031->C00130:[1->12,2->11,2->13,4->17,5->3,5->8]	RP00242,RP01319,RP13340,RP01787,RP04205,RP02454,RP04656,RP01255,RP06373,RP01654,RP01264,RP04020,RP08184,RP04021,RP07387,RP06726,RP00649,RP02452	R00760,R01140,R08406,R00876,R01127,R01827,R01827,R06975,R04560,R02740,R00307,R01049,R00941,R06590,R06863,R01641,R07159,R01058,R04378,R04560,R04378,R00024,R01827,R00761,R01067,R02738
196	0.20	 0	18	22	0	18	C00031->C00130:[2->11,5->3]	RP02453,RP01319,RP13340,RP01787,RP01148,RP02940,RP04656,RP01255,RP06373,RP01654,RP01264,RP04020,RP08184,RP04021,RP07387,RP06726,RP04205,RP02452	R02739,R01127,R01827,R01827,R00867,R03321,R00307,R01049,R00941,R06590,R06863,R01641,R07159,R01058,R04378,R04560,R04378,R00024,R01827,R06975,R04560,R02738
197	0.60	 0	21	35	0	21	C00031->C00130:[1->12,2->11,2->13,4->17,5->3,5->8]	RP01278,RP01319,RP04205,RP02454,RP01259,RP04021,RP01197,RP06726,RP02452,RP07387,RP13340,RP01787,RP10097,RP00242,RP04656,RP01654,RP01264,RP04020,RP03735,RP00649,RP00208	R01072,R01127,R06975,R04560,R02740,R01053,R04378,R00959,R01827,R02738,R00024,R01827,R01827,R06975,R00760,R01140,R08406,R00876,R00307,R06590,R06863,R01641,R07159,R01058,R04378,R00134,R03215,R03146,R00519,R00761,R01067,R00016,R00550,R08514,R00304
198	1.00	 0	32	62	0	32	C00031->C00130:[1->12,2->13,4->10,4->11,4->17,4->4,5->8,7->2,9->3,9->5]	RP01257,RP06552,RP01134,RP10817,RP01262,RP00321,RP00196,RP04543,RP01973,RP02201,RP00410,RP05915,RP01728,RP00380,RP00466,RP02199,RP07011,RP01572,RP01569,RP05463,RP06127,RP00242,RP05464,RP04656,RP06170,RP00043,RP01744,RP00175,RP05139,RP06299,RP00569,RP00208	R01051,R01384,R01386,R07658,R00837,R07226,R01056,R07147,R06620,R00300,R00874,R00305,R00289,R00287,R00955,R00286,R02106,R02425,R00776,R00469,R02737,R00836,R01737,R01768,R01769,R01131,R01126,R02423,R02423,R01528,R01519,R06063,R06063,R06064,R00760,R01140,R08406,R00876,R06064,R00307,R00469,R03121,R00369,R00365,R00364,R00366,R00372,R00373,R00652,R00588,R01957,R01770,R01770,R01863,R05554,R00761,R02107,R02103,R00016,R00550,R08514,R00304
199	0.80	 0	28	56	0	28	C00031->C00130:[1->12,2->13,4->10,4->11,4->17,4->4,5->8,9->3]	RP01257,RP05464,RP05463,RP01262,RP00321,RP00196,RP04543,RP01580,RP01973,RP00175,RP00410,RP13333,RP00380,RP00466,RP02199,RP07011,RP01572,RP01569,RP00569,RP05698,RP06127,RP01728,RP06170,RP01744,RP02201,RP05139,RP06552,RP00208	R01051,R06064,R06063,R01056,R07147,R06620,R00300,R00874,R00305,R00289,R00287,R00955,R00286,R01538,R02106,R01770,R01863,R00776,R00469,R08570,R01768,R01769,R01131,R01126,R02423,R02423,R01528,R01519,R02107,R02103,R01196,R00006,R00014,R00211,R00210,R01699,R00207,R00224,R00226,R00209,R05636,R03145,R06063,R06064,R01737,R00469,R01770,R02425,R05554,R01384,R01386,R07658,R00016,R00550,R08514,R00304
200	0.80	 0	28	47	0	28	C00031->C00130:[1->12,2->13,4->10,4->11,4->17,4->4,5->8,7->10,7->11,7->4,9->3]	RP01095,RP05464,RP01925,RP01262,RP00196,RP04543,RP01973,RP04030,RP00410,RP01133,RP05139,RP01384,RP00380,RP02199,RP07011,RP03973,RP00861,RP00569,RP05463,RP01093,RP06170,RP00060,RP02201,RP01576,RP06127,RP06593,RP06552,RP00208	R05339,R06064,R02035,R01056,R00289,R00287,R00955,R00286,R02106,R00182,R00776,R00469,R00835,R05554,R01244,R01768,R01769,R02423,R02423,R00181,R00190,R00182,R02107,R02103,R06063,R00771,R00469,R00725,R01139,R00299,R08404,R02185,R05804,R00303,R00850,R02425,R05338,R06063,R06064,R01528,R01384,R01386,R07658,R00016,R00550,R08514,R00304
201	0.70	 0	22	37	0	22	C00031->C00130:[1->12,2->13,4->10,4->17,4->4,5->8,9->3]	RP06552,RP05464,RP01262,RP00321,RP00196,RP04543,RP01973,RP04030,RP01572,RP01384,RP01728,RP00380,RP02199,RP07011,RP03973,RP01569,RP00861,RP05463,RP06127,RP02201,RP00569,RP00208	R01384,R01386,R07658,R06064,R01056,R07147,R06620,R00300,R00874,R00305,R00289,R00287,R00955,R00286,R02106,R00182,R01528,R01244,R01737,R01768,R01769,R02423,R02423,R00181,R01519,R00190,R00182,R06063,R06063,R06064,R02425,R02107,R02103,R00016,R00550,R08514,R00304
202	0.50	 0	13	25	0	13	C00031->C00130:[1->12,2->13,4->17,5->3,5->8]	RP01257,RP01787,RP01744,RP00649,RP01093,RP01654,RP02452,RP00060,RP00175,RP02453,RP06726,RP02940,RP00466	R01051,R01827,R01770,R00761,R01067,R00771,R06590,R06863,R01641,R02738,R00725,R01139,R00299,R08404,R02185,R05804,R00303,R00850,R01770,R01863,R02739,R01827,R03321,R01131,R01126
203	0.70	 0	21	39	0	21	C00031->C00130:[1->8,2->13,4->10,4->11,4->3,5->12,9->17]	RP01095,RP06552,RP01134,RP01571,RP01744,RP00196,RP04543,RP04472,RP01994,RP05915,RP00380,RP00466,RP08324,RP08291,RP01093,RP01291,RP04373,RP00060,RP00175,RP00208,RP01576	R05339,R01384,R01386,R07658,R00837,R01526,R01770,R00289,R00287,R00955,R00286,R04857,R02141,R02737,R00836,R01768,R01769,R01131,R01126,R04857,R04732,R00771,R01081,R04732,R00725,R01139,R00299,R08404,R02185,R05804,R00303,R00850,R01770,R01863,R00016,R00550,R08514,R00304,R05338
204	0.60	 0	24	45	0	24	C00031->C00130:[1->12,2->13,4->11,4->17,5->3,5->8]	RP06552,RP00820,RP01790,RP00196,RP04543,RP02454,RP04472,RP01384,RP04030,RP01994,RP00231,RP00380,RP03973,RP00861,RP01787,RP01148,RP08324,RP06726,RP01093,RP01654,RP00060,RP01090,RP01197,RP00208	R01384,R01386,R07658,R02704,R02167,R01830,R00289,R00287,R00955,R00286,R02740,R04857,R01244,R00182,R02141,R00870,R00868,R00865,R01768,R01769,R00181,R00190,R00182,R01827,R00867,R04857,R01827,R00771,R06590,R06863,R01641,R00725,R01139,R00299,R08404,R02185,R05804,R00303,R00850,R00758,R00959,R00016,R00550,R08514,R00304
205	0.50	 0	14	23	0	14	C00031->C00130:[1->12,2->13,2->3,2->8,4->17,5->3,5->8]	RP00231,RP03973,RP00861,RP01787,RP02421,RP01790,RP00820,RP02454,RP04030,RP04656,RP01654,RP00208,RP06726,RP01197	R00870,R00868,R00865,R00181,R00190,R00182,R01827,R02703,R01830,R02704,R02167,R02740,R00182,R00307,R06590,R06863,R01641,R00016,R00550,R08514,R00304,R01827,R00959
206	0.70	 0	24	42	0	24	C00031->C00130:[1->12,2->10,2->11,2->13,4->10,4->11,4->17,5->8,9->3]	RP01257,RP06552,RP01925,RP01262,RP01744,RP00196,RP04543,RP04472,RP01994,RP01133,RP00380,RP00466,RP01572,RP13340,RP01148,RP08324,RP08291,RP04656,RP04373,RP01264,RP00060,RP00175,RP07387,RP00208	R01051,R01384,R01386,R07658,R02035,R01056,R01770,R00289,R00287,R00955,R00286,R04857,R02141,R00835,R01768,R01769,R01131,R01126,R01528,R01827,R00867,R04857,R04732,R00307,R04732,R07159,R01058,R00725,R01139,R00299,R08404,R02185,R05804,R00303,R00850,R01770,R01863,R00024,R00016,R00550,R08514,R00304
207	0.60	 0	21	29	0	21	C00031->C00130:[1->12,2->11,2->13,4->17,5->3,5->8]	RP01278,RP00242,RP01319,RP02940,RP01259,RP00649,RP08184,RP04021,RP06726,RP02452,RP07387,RP13340,RP01787,RP01148,RP06373,RP04656,RP01654,RP01264,RP04020,RP02453,RP04205	R01072,R00760,R01140,R08406,R00876,R01127,R03321,R01053,R00761,R01067,R04560,R04378,R01827,R02738,R00024,R01827,R01827,R00867,R00941,R00307,R06590,R06863,R01641,R07159,R01058,R04378,R02739,R06975,R04560
208	0.60	 0	17	29	0	17	C00031->C00130:[1->8,2->13,4->11,4->3,5->12,9->17]	RP06552,RP01572,RP08324,RP01744,RP01571,RP04472,RP06405,RP01994,RP01291,RP01925,RP01133,RP01232,RP00060,RP00175,RP04543,RP00380,RP00466	R01384,R01386,R07658,R01528,R04857,R01770,R01526,R04857,R01005,R02141,R01081,R02035,R00835,R01006,R00725,R01139,R00299,R08404,R02185,R05804,R00303,R00850,R01770,R01863,R00286,R01768,R01769,R01131,R01126
209	0.90	 0	32	49	0	32	C00031->C00130:[1->12,2->13,4->10,4->11,4->17,5->3,5->8,7->5,9->2]	RP06552,RP06299,RP01790,RP00196,RP04543,RP02454,RP04472,RP01384,RP04030,RP10817,RP01778,RP01994,RP06726,RP00380,RP00231,RP03973,RP00861,RP01787,RP03650,RP08324,RP08291,RP07161,RP00820,RP00242,RP04372,RP02443,RP01780,RP04656,RP01654,RP04373,RP00208,RP01197	R01384,R01386,R07658,R00761,R01830,R00289,R00287,R00955,R00286,R02740,R04857,R01244,R00182,R07226,R01817,R02141,R01827,R01768,R01769,R00870,R00868,R00865,R00181,R00190,R00182,R01827,R04026,R04857,R04732,R02729,R02704,R02167,R00760,R01140,R08406,R00876,R04731,R02729,R01819,R00307,R06590,R06863,R01641,R04732,R00016,R00550,R08514,R00304,R00959
210	0.90	 0	30	57	0	30	C00031->C00130:[1->12,2->13,4->10,4->11,4->17,4->2,5->8,7->5,9->2,9->3]	RP01257,RP06552,RP06299,RP01262,RP00321,RP00196,RP04543,RP04472,RP01994,RP00242,RP01728,RP00380,RP00466,RP01572,RP01569,RP08324,RP08291,RP01744,RP10817,RP01093,RP04372,RP02443,RP03650,RP04656,RP04373,RP00060,RP00175,RP05769,RP07161,RP00208	R01051,R01384,R01386,R07658,R00761,R01056,R07147,R06620,R00300,R00874,R00305,R00289,R00287,R00955,R00286,R04857,R02141,R00760,R01140,R08406,R00876,R01737,R01768,R01769,R01131,R01126,R01528,R01519,R04857,R04732,R01770,R07226,R00771,R04731,R02729,R04026,R00307,R04732,R00725,R01139,R00299,R08404,R02185,R05804,R00303,R00850,R01770,R01863,R05704,R00830,R01221,R03425,R02729,R00016,R00550,R08514,R00304
211	0.70	 0	25	46	0	25	C00031->C00130:[1->12,2->13,2->3,4->10,4->11,4->17,5->8]	RP06552,RP02421,RP00649,RP04543,RP04472,RP01384,RP04030,RP05301,RP01994,RP06726,RP00380,RP03973,RP00861,RP01787,RP08324,RP08291,RP00820,RP01093,RP01153,RP04656,RP01654,RP00060,RP04373,RP00196,RP00208	R01384,R01386,R07658,R02703,R00761,R01067,R00286,R04857,R01244,R00182,R07135,R05698,R02141,R01827,R01768,R01769,R00181,R00190,R00182,R01827,R04857,R04732,R02704,R02167,R00771,R00877,R00307,R06590,R06863,R01641,R00725,R01139,R00299,R08404,R02185,R05804,R00303,R00850,R04732,R00289,R00287,R00955,R00016,R00550,R08514,R00304
212	0.70	 0	23	43	0	23	C00031->C00130:[1->12,2->13,4->10,4->11,4->17,5->8,7->10,7->11,9->3]	RP01095,RP06552,RP01262,RP00321,RP00196,RP04543,RP04472,RP01384,RP04030,RP01728,RP00380,RP01994,RP03973,RP01569,RP00861,RP08324,RP08291,RP01093,RP04373,RP00060,RP00208,RP06593,RP01576	R05339,R01384,R01386,R07658,R01056,R07147,R06620,R00300,R00874,R00305,R00289,R00287,R00955,R00286,R04857,R01244,R00182,R01737,R01768,R01769,R02141,R00181,R01519,R00190,R00182,R04857,R04732,R00771,R04732,R00725,R01139,R00299,R08404,R02185,R05804,R00303,R00850,R00016,R00550,R08514,R00304,R01528,R05338
213	0.70	 0	23	43	0	23	C00031->C00130:[1->12,2->13,4->10,4->11,4->17,5->8,9->3]	RP01257,RP06552,RP01925,RP01262,RP01744,RP00196,RP06299,RP04472,RP01994,RP01133,RP00380,RP00466,RP01572,RP08324,RP08291,RP10817,RP01093,RP04373,RP00060,RP00175,RP05769,RP04543,RP00208	R01051,R01384,R01386,R07658,R02035,R01056,R01770,R00289,R00287,R00955,R00761,R04857,R02141,R00835,R01768,R01769,R01131,R01126,R01528,R04857,R04732,R07226,R00771,R04732,R00725,R01139,R00299,R08404,R02185,R05804,R00303,R00850,R01770,R01863,R05704,R00830,R01221,R03425,R00286,R00016,R00550,R08514,R00304
214	0.60	 0	18	38	0	18	C00031->C00130:[1->12,2->13,4->17,5->8,7->10,9->3]	RP05464,RP01263,RP01572,RP01569,RP01262,RP05698,RP00321,RP13333,RP00569,RP01580,RP01973,RP05463,RP01809,RP00175,RP01728,RP06127,RP00380,RP00466	R06064,R01057,R01528,R01519,R01056,R01196,R00006,R00014,R00211,R00210,R01699,R00207,R00224,R00226,R00209,R05636,R03145,R07147,R06620,R00300,R00874,R00305,R08570,R02107,R02103,R01538,R02106,R06063,R01863,R01770,R01863,R01737,R06063,R06064,R01768,R01769,R01131,R01126
215	0.60	 0	21	34	0	21	C00031->C00130:[1->12,2->13,4->10,4->17,5->3,5->8]	RP06552,RP05464,RP00380,RP03973,RP00861,RP01787,RP00569,RP01790,RP02940,RP06127,RP01973,RP04030,RP05463,RP01654,RP01384,RP04543,RP02453,RP06726,RP00196,RP02452,RP00208	R01384,R01386,R07658,R06064,R01768,R01769,R00181,R00190,R00182,R01827,R02107,R02103,R01830,R03321,R06063,R06064,R02106,R00182,R06063,R06590,R06863,R01641,R01244,R00286,R02739,R01827,R00289,R00287,R00955,R02738,R00016,R00550,R08514,R00304
216	0.90	 0	31	45	0	31	C00031->C00130:[1->12,2->13,4->10,4->11,4->17,5->3,5->8,7->5,9->2]	RP06552,RP06299,RP01790,RP02940,RP04543,RP02454,RP04472,RP01384,RP01994,RP00242,RP01197,RP04030,RP06726,RP00380,RP02452,RP03973,RP00861,RP01787,RP08324,RP08291,RP07161,RP10817,RP04372,RP02443,RP03650,RP04656,RP01654,RP04373,RP02453,RP00196,RP00208	R01384,R01386,R07658,R00761,R01830,R03321,R00286,R02740,R04857,R01244,R02141,R00760,R01140,R08406,R00876,R00959,R00182,R01827,R01768,R01769,R02738,R00181,R00190,R00182,R01827,R04857,R04732,R02729,R07226,R04731,R02729,R04026,R00307,R06590,R06863,R01641,R04732,R02739,R00289,R00287,R00955,R00016,R00550,R08514,R00304
217	0.80	 0	25	45	0	25	C00031->C00130:[1->8,2->13,4->10,4->11,4->3,4->4,5->12,9->17]	RP01095,RP06552,RP06127,RP01744,RP00196,RP01571,RP01973,RP00175,RP00410,RP00380,RP00466,RP02199,RP07011,RP05463,RP00569,RP01093,RP05464,RP01291,RP06170,RP00060,RP02201,RP04543,RP00208,RP05139,RP01576	R05339,R01384,R01386,R07658,R06063,R06064,R01770,R00289,R00287,R00955,R01526,R02106,R01770,R01863,R00776,R00469,R01768,R01769,R01131,R01126,R02423,R02423,R06063,R02107,R02103,R00771,R06064,R01081,R00469,R00725,R01139,R00299,R08404,R02185,R05804,R00303,R00850,R02425,R00286,R00016,R00550,R08514,R00304,R05554,R05338
218	0.70	 0	25	52	0	25	C00031->C00130:[1->12,2->13,4->10,4->17,4->4,5->8,9->3]	RP05464,RP01263,RP06127,RP01262,RP00321,RP00196,RP04543,RP01580,RP01973,RP01809,RP02201,RP13333,RP00380,RP00466,RP02199,RP07011,RP01572,RP01569,RP00569,RP05698,RP05463,RP01728,RP00175,RP06552,RP00208	R06064,R01057,R06063,R06064,R01056,R07147,R06620,R00300,R00874,R00305,R00289,R00287,R00955,R00286,R01538,R02106,R01863,R02425,R08570,R01768,R01769,R01131,R01126,R02423,R02423,R01528,R01519,R02107,R02103,R01196,R00006,R00014,R00211,R00210,R01699,R00207,R00224,R00226,R00209,R05636,R03145,R06063,R01737,R01770,R01863,R01384,R01386,R07658,R00016,R00550,R08514,R00304
219	0.90	 0	29	50	0	29	C00031->C00130:[1->8,2->13,4->10,4->11,4->3,5->12,7->5,9->17,9->2]	RP06552,RP01134,RP01925,RP01744,RP00196,RP01571,RP04472,RP01994,RP00242,RP01133,RP05915,RP00380,RP00466,RP01572,RP03650,RP08324,RP08291,RP07161,RP10817,RP04372,RP02443,RP01291,RP04656,RP04373,RP00060,RP00175,RP04543,RP06299,RP00208	R01384,R01386,R07658,R00837,R02035,R01770,R00289,R00287,R00955,R01526,R04857,R02141,R00760,R01140,R08406,R00876,R00835,R02737,R00836,R01768,R01769,R01131,R01126,R01528,R04026,R04857,R04732,R02729,R07226,R04731,R02729,R01081,R00307,R04732,R00725,R01139,R00299,R08404,R02185,R05804,R00303,R00850,R01770,R01863,R00286,R00761,R00016,R00550,R08514,R00304
220	0.60	 0	19	29	0	19	C00031->C00130:[1->12,2->11,2->13,4->17,7->3,9->8]	RP01319,RP01262,RP02940,RP02453,RP06727,RP04021,RP02452,RP07387,RP13340,RP01148,RP10097,RP01255,RP00080,RP04656,RP01264,RP04020,RP01573,RP03735,RP04205	R01127,R01056,R03321,R02739,R01830,R04378,R02738,R00024,R01827,R00867,R06975,R01049,R01067,R06861,R01641,R01830,R01621,R01440,R00307,R07159,R01058,R04378,R01529,R00134,R03215,R03146,R00519,R06975,R04560
221	0.70	 0	26	47	0	26	C00031->C00130:[1->12,2->13,4->10,4->11,4->17,5->3,5->8]	RP06552,RP00649,RP04543,RP04472,RP01238,RP04030,RP04373,RP01384,RP01994,RP06726,RP00380,RP00861,RP03973,RP13340,RP01787,RP01148,RP08324,RP08291,RP01093,RP00191,RP04656,RP01654,RP00060,RP01274,RP00196,RP00208	R01384,R01386,R07658,R00761,R01067,R00286,R04857,R01015,R00182,R04732,R01244,R02141,R01827,R01768,R01769,R00190,R00182,R00181,R01827,R01827,R00867,R04857,R04732,R00771,R02073,R04780,R04779,R00307,R06590,R06863,R01641,R00725,R01139,R00299,R08404,R02185,R05804,R00303,R00850,R01070,R00289,R00287,R00955,R00016,R00550,R08514,R00304
222	0.60	 0	17	29	0	17	C00031->C00130:[1->12,2->13,4->11,4->17,5->8,9->3]	RP01095,RP06552,RP01134,RP03973,RP00861,RP01262,RP08324,RP04543,RP04472,RP01093,RP01384,RP04030,RP00060,RP05915,RP01994,RP00380,RP01576	R05339,R01384,R01386,R07658,R00837,R00181,R00190,R00182,R01056,R04857,R00286,R04857,R00771,R01244,R00182,R00725,R01139,R00299,R08404,R02185,R05804,R00303,R00850,R02737,R00836,R02141,R01768,R01769,R05338
223	0.90	 0	30	58	0	30	C00031->C00130:[1->8,2->13,4->10,4->11,4->3,5->12,7->5,9->17,9->2]	RP06552,RP01571,RP00321,RP00196,RP04543,RP01580,RP04472,RP01994,RP00242,RP05698,RP13333,RP00380,RP00466,RP02443,RP01572,RP01569,RP03650,RP08324,RP08291,RP07161,RP10817,RP04372,RP01728,RP01291,RP04656,RP04373,RP01744,RP00175,RP06299,RP00208	R01384,R01386,R07658,R01526,R07147,R06620,R00300,R00874,R00305,R00289,R00287,R00955,R00286,R01538,R04857,R02141,R00760,R01140,R08406,R00876,R01196,R00006,R00014,R00211,R00210,R01699,R00207,R00224,R00226,R00209,R05636,R03145,R08570,R01768,R01769,R01131,R01126,R02729,R01528,R01519,R04026,R04857,R04732,R02729,R07226,R04731,R01737,R01081,R00307,R04732,R01770,R01770,R01863,R00761,R00016,R00550,R08514,R00304
224	0.60	 0	20	43	0	20	C00031->C00130:[1->12,2->11,2->13,4->17,7->3,9->8]	RP01319,RP01262,RP04205,RP00060,RP06727,RP04021,RP01271,RP13340,RP01148,RP10097,RP07387,RP01093,RP01255,RP00080,RP04656,RP00052,RP01264,RP04020,RP01573,RP03735	R01127,R01056,R06975,R04560,R00725,R01139,R00299,R08404,R02185,R05804,R00303,R00850,R01830,R04378,R01068,R01827,R00867,R06975,R00024,R00771,R01049,R01067,R06861,R01641,R01830,R01621,R01440,R00307,R00756,R00769,R05805,R00770,R00762,R00764,R00767,R07159,R01058,R04378,R01529,R00134,R03215,R03146,R00519
225	0.60	 0	20	37	0	20	C00031->C00130:[1->12,2->13,4->17,5->8,9->10,9->3]	RP01095,RP05464,RP03973,RP00861,RP01262,RP10817,RP06299,RP01093,RP01973,RP04030,RP04656,RP00242,RP05463,RP01384,RP00060,RP05769,RP06127,RP00380,RP00569,RP01576	R05339,R06064,R00181,R00190,R00182,R01056,R07226,R00761,R00771,R02106,R00182,R00307,R00760,R01140,R08406,R00876,R06063,R01244,R00725,R01139,R00299,R08404,R02185,R05804,R00303,R00850,R05704,R00830,R01221,R03425,R06063,R06064,R01768,R01769,R02107,R02103,R05338
226	0.70	 0	27	50	0	27	C00031->C00130:[1->12,2->13,4->10,4->17,4->4,5->3,5->8]	RP01257,RP06552,RP01134,RP06127,RP01744,RP00649,RP04543,RP01973,RP02201,RP05915,RP06726,RP00380,RP00466,RP02199,RP07011,RP00569,RP01787,RP05463,RP01148,RP01093,RP05464,RP04656,RP01654,RP00060,RP00175,RP00196,RP00208	R01051,R01384,R01386,R07658,R00837,R06063,R06064,R01770,R00761,R01067,R00286,R02106,R02425,R02737,R00836,R01827,R01768,R01769,R01131,R01126,R02423,R02423,R02107,R02103,R01827,R06063,R00867,R00771,R06064,R00307,R06590,R06863,R01641,R00725,R01139,R00299,R08404,R02185,R05804,R00303,R00850,R01770,R01863,R00289,R00287,R00955,R00016,R00550,R08514,R00304
227	0.60	 0	19	26	0	19	C00031->C00130:[1->12,2->13,4->11,4->17,5->3,5->8]	RP06552,RP01994,RP01134,RP03973,RP00861,RP01787,RP08324,RP01790,RP02940,RP04543,RP04472,RP01384,RP04030,RP01654,RP05915,RP02453,RP06726,RP00380,RP02452	R01384,R01386,R07658,R02141,R00837,R00181,R00190,R00182,R01827,R04857,R01830,R03321,R00286,R04857,R01244,R00182,R06590,R06863,R01641,R02737,R00836,R02739,R01827,R01768,R01769,R02738
228	0.20	 0	18	25	0	18	C00031->C00130:[2->11,5->3]	RP01278,RP07387,RP01319,RP13340,RP01787,RP01148,RP10097,RP04205,RP02454,RP04656,RP01259,RP01654,RP01264,RP04020,RP04021,RP03735,RP06726,RP02452	R01072,R00024,R01127,R01827,R01827,R00867,R06975,R06975,R04560,R02740,R00307,R01053,R06590,R06863,R01641,R07159,R01058,R04378,R04378,R00134,R03215,R03146,R00519,R01827,R02738
229	0.60	 0	19	31	0	19	C00031->C00130:[1->8,2->13,4->10,4->3,5->12,9->17]	RP06552,RP00569,RP01134,RP01572,RP01569,RP06127,RP00321,RP01571,RP01973,RP00380,RP01291,RP05463,RP05464,RP01744,RP00175,RP04543,RP01728,RP05915,RP00466	R01384,R01386,R07658,R02107,R02103,R00837,R01528,R01519,R06063,R06064,R07147,R06620,R00300,R00874,R00305,R01526,R02106,R01768,R01769,R01081,R06063,R06064,R01770,R01770,R01863,R00286,R01737,R02737,R00836,R01131,R01126
230	0.60	 0	19	37	0	19	C00031->C00130:[1->12,2->11,2->13,4->17,7->3,9->8]	RP00395,RP13340,RP00113,RP04205,RP01262,RP02454,RP01093,RP01255,RP04020,RP00080,RP06373,RP06427,RP00060,RP08184,RP01319,RP01573,RP07387,RP04021,RP02452	R01061,R01063,R01827,R02188,R01512,R01515,R01517,R01660,R06975,R04560,R01056,R02740,R00771,R01049,R04378,R01067,R06861,R01641,R01830,R01621,R01440,R00941,R01067,R00725,R01139,R00299,R08404,R02185,R05804,R00303,R00850,R04560,R01127,R01529,R00024,R04378,R02738
231	0.20	 0	18	38	0	18	C00031->C00130:[2->11,5->3]	RP03735,RP01271,RP01319,RP01787,RP01148,RP10097,RP04205,RP04020,RP01093,RP01255,RP04656,RP00052,RP01264,RP00060,RP01654,RP04021,RP07387,RP06726	R00134,R03215,R03146,R00519,R01068,R01127,R01827,R00867,R06975,R06975,R04560,R04378,R00771,R01049,R00307,R00756,R00769,R05805,R00770,R00762,R00764,R00767,R07159,R01058,R00725,R01139,R00299,R08404,R02185,R05804,R00303,R00850,R06590,R06863,R01641,R04378,R00024,R01827
232	0.60	 0	19	31	0	19	C00031->C00130:[1->12,2->13,4->17,5->3,5->8,7->11]	RP01925,RP00649,RP04472,RP01384,RP04030,RP01133,RP01994,RP06726,RP00380,RP03973,RP00861,RP01787,RP01148,RP08324,RP01093,RP04656,RP01654,RP00060,RP06593	R02035,R00761,R01067,R04857,R01244,R00182,R00835,R02141,R01827,R01768,R01769,R00181,R00190,R00182,R01827,R00867,R04857,R00771,R00307,R06590,R06863,R01641,R00725,R01139,R00299,R08404,R02185,R05804,R00303,R00850,R01528
233	0.80	 0	27	47	0	27	C00031->C00130:[1->12,2->13,4->10,4->11,4->17,4->4,5->8,9->3]	RP01257,RP06552,RP06127,RP01262,RP00321,RP00196,RP04543,RP01973,RP00175,RP00410,RP01728,RP00380,RP00466,RP02199,RP07011,RP01572,RP01569,RP00569,RP05463,RP05464,RP06170,RP01744,RP02201,RP06317,RP05139,RP00205,RP00208	R01051,R01384,R01386,R07658,R06063,R06064,R01056,R07147,R06620,R00300,R00874,R00305,R00289,R00287,R00955,R00286,R02106,R01770,R01863,R00776,R00469,R01737,R01768,R01769,R01131,R01126,R02423,R02423,R01528,R01519,R02107,R02103,R06063,R06064,R00469,R01770,R02425,R00806,R05554,R00801,R00015,R04194,R05140,R00016,R00550,R08514,R00304
234	0.90	 0	30	44	0	30	C00031->C00130:[1->12,2->13,4->10,4->11,4->17,5->3,5->8,7->5,9->2]	RP06552,RP06299,RP01790,RP02940,RP04543,RP04472,RP01384,RP01994,RP00242,RP04030,RP06726,RP00380,RP02452,RP03973,RP00861,RP01787,RP01148,RP08324,RP08291,RP07161,RP10817,RP04372,RP02443,RP03650,RP04656,RP01654,RP04373,RP02453,RP00196,RP00208	R01384,R01386,R07658,R00761,R01830,R03321,R00286,R04857,R01244,R02141,R00760,R01140,R08406,R00876,R00182,R01827,R01768,R01769,R02738,R00181,R00190,R00182,R01827,R00867,R04857,R04732,R02729,R07226,R04731,R02729,R04026,R00307,R06590,R06863,R01641,R04732,R02739,R00289,R00287,R00955,R00016,R00550,R08514,R00304
235	0.90	 0	29	49	0	29	C00031->C00130:[1->8,2->13,4->10,4->11,4->3,5->12,7->5,9->17,9->2]	RP06552,RP01925,RP01744,RP00196,RP01571,RP04472,RP01994,RP00242,RP01133,RP01232,RP00380,RP00466,RP01572,RP03650,RP08324,RP08291,RP07161,RP10817,RP06405,RP04372,RP02443,RP01291,RP04656,RP04373,RP00060,RP00175,RP04543,RP06299,RP00208	R01384,R01386,R07658,R02035,R01770,R00289,R00287,R00955,R01526,R04857,R02141,R00760,R01140,R08406,R00876,R00835,R01006,R01768,R01769,R01131,R01126,R01528,R04026,R04857,R04732,R02729,R07226,R01005,R04731,R02729,R01081,R00307,R04732,R00725,R01139,R00299,R08404,R02185,R05804,R00303,R00850,R01770,R01863,R00286,R00761,R00016,R00550,R08514,R00304
236	0.70	 0	21	40	0	21	C00031->C00130:[1->12,2->13,4->10,4->11,4->17,5->8,9->3]	RP01095,RP06552,RP01262,RP00196,RP04543,RP04472,RP01384,RP04030,RP01994,RP00380,RP03973,RP00861,RP08324,RP08291,RP01093,RP00208,RP04373,RP00060,RP06317,RP00205,RP01576	R05339,R01384,R01386,R07658,R01056,R00289,R00287,R00955,R00286,R04857,R01244,R00182,R02141,R01768,R01769,R00181,R00190,R00182,R04857,R04732,R00771,R00016,R00550,R08514,R00304,R04732,R00725,R01139,R00299,R08404,R02185,R05804,R00303,R00850,R00806,R00801,R00015,R04194,R05140,R05338
237	0.60	 0	18	29	0	18	C00031->C00130:[1->12,2->13,4->17,5->8,7->10,9->3]	RP01095,RP05464,RP03973,RP00861,RP01262,RP00569,RP01093,RP01973,RP04030,RP01925,RP05463,RP01133,RP00060,RP01384,RP06593,RP06127,RP00380,RP01576	R05339,R06064,R00181,R00190,R00182,R01056,R02107,R02103,R00771,R02106,R00182,R02035,R06063,R00835,R00725,R01139,R00299,R08404,R02185,R05804,R00303,R00850,R01244,R01528,R06063,R06064,R01768,R01769,R05338
238	0.70	 0	25	52	0	25	C00031->C00130:[1->8,2->13,4->10,4->3,4->4,5->12,9->17]	RP05464,RP06552,RP06127,RP00321,RP00196,RP01571,RP01580,RP01973,RP02201,RP13333,RP00380,RP00466,RP02199,RP07011,RP01572,RP01569,RP00569,RP05698,RP05463,RP01728,RP01291,RP01744,RP00175,RP04543,RP00208	R06064,R01384,R01386,R07658,R06063,R06064,R07147,R06620,R00300,R00874,R00305,R00289,R00287,R00955,R01526,R01538,R02106,R02425,R08570,R01768,R01769,R01131,R01126,R02423,R02423,R01528,R01519,R02107,R02103,R01196,R00006,R00014,R00211,R00210,R01699,R00207,R00224,R00226,R00209,R05636,R03145,R06063,R01737,R01081,R01770,R01770,R01863,R00286,R00016,R00550,R08514,R00304
239	0.60	 0	18	25	0	18	C00031->C00130:[1->12,2->11,2->13,4->17,7->3,9->8]	RP01319,RP01262,RP04205,RP02454,RP06373,RP06727,RP08184,RP04021,RP02452,RP13340,RP01148,RP01255,RP00080,RP04656,RP01264,RP04020,RP01573,RP07387	R01127,R01056,R06975,R04560,R02740,R00941,R01830,R04560,R04378,R02738,R01827,R00867,R01049,R01067,R06861,R01641,R01830,R01621,R01440,R00307,R07159,R01058,R04378,R01529,R00024
240	0.60	 0	19	36	0	19	C00031->C00130:[1->12,2->13,4->10,4->17,5->8,9->3]	RP01257,RP06552,RP01572,RP00205,RP01262,RP01744,RP06127,RP06317,RP01973,RP05463,RP01925,RP01133,RP05464,RP00060,RP00175,RP04543,RP00569,RP00380,RP00466	R01051,R01384,R01386,R07658,R01528,R00801,R00015,R04194,R05140,R01056,R01770,R06063,R06064,R00806,R02106,R06063,R02035,R00835,R06064,R00725,R01139,R00299,R08404,R02185,R05804,R00303,R00850,R01770,R01863,R00286,R02107,R02103,R01768,R01769,R01131,R01126
241	0.60	 0	18	34	0	18	C00031->C00130:[1->8,2->13,4->3,5->12,9->11,9->17]	RP01095,RP06299,RP04656,RP08324,RP01744,RP01571,RP04472,RP01093,RP01994,RP01291,RP10817,RP00242,RP00060,RP00175,RP05769,RP00380,RP00466,RP01576	R05339,R00761,R00307,R04857,R01770,R01526,R04857,R00771,R02141,R01081,R07226,R00760,R01140,R08406,R00876,R00725,R01139,R00299,R08404,R02185,R05804,R00303,R00850,R01770,R01863,R05704,R00830,R01221,R03425,R01768,R01769,R01131,R01126,R05338
242	0.60	 0	20	30	0	20	C00031->C00130:[1->12,2->11,2->13,4->17,7->3,9->8]	RP01319,RP01264,RP01262,RP02940,RP00242,RP08184,RP04021,RP02452,RP07387,RP13340,RP01148,RP06373,RP01255,RP00080,RP04656,RP06427,RP04020,RP01573,RP02453,RP04205	R01127,R07159,R01058,R01056,R03321,R00760,R01140,R08406,R00876,R04560,R04378,R02738,R00024,R01827,R00867,R00941,R01049,R01067,R06861,R01641,R01830,R01621,R01440,R00307,R01067,R04378,R01529,R02739,R06975,R04560
243	0.60	 0	20	37	0	20	C00031->C00130:[1->12,2->11,2->13,4->17,7->3,9->8]	RP01319,RP01264,RP01262,RP04205,RP00060,RP02454,RP04021,RP02452,RP03735,RP13340,RP01148,RP10097,RP01093,RP01255,RP00080,RP04656,RP06427,RP04020,RP01573,RP07387	R01127,R07159,R01058,R01056,R06975,R04560,R00725,R01139,R00299,R08404,R02185,R05804,R00303,R00850,R02740,R04378,R02738,R00134,R03215,R03146,R00519,R01827,R00867,R06975,R00771,R01049,R01067,R06861,R01641,R01830,R01621,R01440,R00307,R01067,R04378,R01529,R00024
244	0.60	 0	16	34	0	16	C00031->C00130:[1->12,2->13,4->17,5->8,7->11,9->3]	RP01263,RP01572,RP01569,RP01262,RP05698,RP00321,RP13333,RP01580,RP04472,RP01994,RP01809,RP08324,RP00175,RP01728,RP00380,RP00466	R01057,R01528,R01519,R01056,R01196,R00006,R00014,R00211,R00210,R01699,R00207,R00224,R00226,R00209,R05636,R03145,R07147,R06620,R00300,R00874,R00305,R08570,R01538,R04857,R02141,R01863,R04857,R01770,R01863,R01737,R01768,R01769,R01131,R01126
245	0.60	 0	21	37	0	21	C00031->C00130:[1->12,2->11,2->13,4->17,5->3,5->8]	RP01319,RP00113,RP04205,RP00060,RP02454,RP06373,RP08184,RP04021,RP06726,RP02452,RP00395,RP13340,RP01787,RP01148,RP01093,RP01255,RP04656,RP01654,RP04020,RP07387,RP00649	R01127,R02188,R01512,R01515,R01517,R01660,R06975,R04560,R00725,R01139,R00299,R08404,R02185,R05804,R00303,R00850,R02740,R00941,R04560,R04378,R01827,R02738,R01061,R01063,R01827,R01827,R00867,R00771,R01049,R00307,R06590,R06863,R01641,R04378,R00024,R00761,R01067
246	0.60	 0	18	23	0	18	C00031->C00130:[1->12,2->11,2->13,4->17,5->8,9->3]	RP01095,RP02453,RP01319,RP13340,RP01262,RP02940,RP00242,RP01255,RP04656,RP06373,RP01264,RP04020,RP08184,RP04021,RP07387,RP04205,RP02452,RP01576	R05339,R02739,R01127,R01827,R01056,R03321,R00760,R01140,R08406,R00876,R01049,R00307,R00941,R07159,R01058,R04378,R04560,R04378,R00024,R06975,R04560,R02738,R05338
247	0.70	 0	19	35	0	19	C00031->C00130:[1->12,2->13,4->10,4->11,4->17,5->8,9->3]	RP01095,RP06552,RP01262,RP00196,RP04543,RP04472,RP01384,RP04030,RP01994,RP00380,RP03973,RP00861,RP08324,RP08291,RP01093,RP04373,RP00060,RP01576,RP00208	R05339,R01384,R01386,R07658,R01056,R00289,R00287,R00955,R00286,R04857,R01244,R00182,R02141,R01768,R01769,R00181,R00190,R00182,R04857,R04732,R00771,R04732,R00725,R01139,R00299,R08404,R02185,R05804,R00303,R00850,R05338,R00016,R00550,R08514,R00304
248	0.60	 0	16	25	0	16	C00031->C00130:[1->12,2->13,4->17,5->8,7->11,9->3]	RP01095,RP06593,RP03973,RP00861,RP01262,RP08324,RP04472,RP01093,RP01384,RP04030,RP01925,RP01133,RP00060,RP01994,RP00380,RP01576	R05339,R01528,R00181,R00190,R00182,R01056,R04857,R04857,R00771,R01244,R00182,R02035,R00835,R00725,R01139,R00299,R08404,R02185,R05804,R00303,R00850,R02141,R01768,R01769,R05338
249	0.60	 0	18	28	0	18	C00031->C00130:[1->12,2->11,2->13,4->17,7->3,9->8]	RP01319,RP01262,RP04205,RP02454,RP06727,RP04021,RP02452,RP03735,RP13340,RP01148,RP10097,RP01255,RP00080,RP04656,RP01264,RP04020,RP01573,RP07387	R01127,R01056,R06975,R04560,R02740,R01830,R04378,R02738,R00134,R03215,R03146,R00519,R01827,R00867,R06975,R01049,R01067,R06861,R01641,R01830,R01621,R01440,R00307,R07159,R01058,R04378,R01529,R00024
250	0.70	 0	24	46	0	24	C00031->C00130:[1->12,2->13,2->3,4->10,4->11,4->17,5->8]	RP06552,RP00820,RP00196,RP04543,RP04472,RP01384,RP04030,RP08291,RP01994,RP00231,RP00380,RP03973,RP00861,RP01787,RP01148,RP08324,RP06726,RP01093,RP04373,RP01654,RP00060,RP01090,RP00649,RP00208	R01384,R01386,R07658,R02704,R02167,R00289,R00287,R00955,R00286,R04857,R01244,R00182,R04732,R02141,R00870,R00868,R00865,R01768,R01769,R00181,R00190,R00182,R01827,R00867,R04857,R01827,R00771,R04732,R06590,R06863,R01641,R00725,R01139,R00299,R08404,R02185,R05804,R00303,R00850,R00758,R00761,R01067,R00016,R00550,R08514,R00304
251	0.60	 0	17	26	0	17	C00031->C00130:[1->12,2->13,4->11,4->17,5->8,9->3]	RP06552,RP01134,RP03973,RP01569,RP00861,RP01262,RP08324,RP00321,RP04543,RP04472,RP01384,RP04030,RP01572,RP05915,RP01728,RP00380,RP01994	R01384,R01386,R07658,R00837,R00181,R01519,R00190,R00182,R01056,R04857,R07147,R06620,R00300,R00874,R00305,R00286,R04857,R01244,R00182,R01528,R02737,R00836,R01737,R01768,R01769,R02141
252	0.80	 0	30	56	0	30	C00031->C00130:[1->8,2->13,4->10,4->11,4->3,4->4,5->12,9->17]	RP05464,RP06552,RP01925,RP01744,RP00196,RP01571,RP01973,RP00175,RP00242,RP01133,RP00380,RP00466,RP02199,RP07011,RP01572,RP05463,RP10817,RP00569,RP00410,RP01291,RP04656,RP06170,RP06299,RP00060,RP02201,RP05769,RP04543,RP05139,RP06127,RP00208	R06064,R01384,R01386,R07658,R02035,R01770,R00289,R00287,R00955,R01526,R02106,R01770,R01863,R00760,R01140,R08406,R00876,R00835,R01768,R01769,R01131,R01126,R02423,R02423,R01528,R06063,R07226,R02107,R02103,R00776,R00469,R01081,R00307,R00469,R00761,R00725,R01139,R00299,R08404,R02185,R05804,R00303,R00850,R02425,R05704,R00830,R01221,R03425,R00286,R05554,R06063,R06064,R00016,R00550,R08514,R00304
253	0.90	 0	27	46	0	27	C00031->C00130:[1->12,2->13,4->10,4->11,4->17,5->8,7->5,9->2,9->3]	RP06552,RP01925,RP01262,RP00196,RP04543,RP04472,RP01384,RP04030,RP00242,RP01572,RP01133,RP01994,RP00380,RP03973,RP00861,RP08324,RP08291,RP07161,RP10817,RP04372,RP02443,RP03650,RP04656,RP04373,RP00060,RP06299,RP00208	R01384,R01386,R07658,R02035,R01056,R00289,R00287,R00955,R00286,R04857,R01244,R00182,R00760,R01140,R08406,R00876,R01528,R00835,R02141,R01768,R01769,R00181,R00190,R00182,R04857,R04732,R02729,R07226,R04731,R02729,R04026,R00307,R04732,R00725,R01139,R00299,R08404,R02185,R05804,R00303,R00850,R00761,R00016,R00550,R08514,R00304
254	0.70	 0	23	39	0	23	C00031->C00130:[1->12,2->13,4->10,4->17,4->4,5->8,7->10,7->4,9->3]	RP01257,RP05464,RP06127,RP01262,RP00321,RP00196,RP04543,RP01973,RP02201,RP01728,RP00380,RP00466,RP02199,RP07011,RP01572,RP01569,RP00569,RP05463,RP01744,RP00175,RP06593,RP06552,RP00208	R01051,R06064,R06063,R06064,R01056,R07147,R06620,R00300,R00874,R00305,R00289,R00287,R00955,R00286,R02106,R02425,R01737,R01768,R01769,R01131,R01126,R02423,R02423,R01528,R01519,R02107,R02103,R06063,R01770,R01770,R01863,R01528,R01384,R01386,R07658,R00016,R00550,R08514,R00304
255	0.90	 0	29	52	0	29	C00031->C00130:[1->12,2->13,4->10,4->11,4->17,4->2,5->8,7->5,9->2,9->3]	RP01257,RP06552,RP01925,RP01262,RP01744,RP00196,RP06299,RP04472,RP01994,RP00242,RP01133,RP00380,RP00466,RP01572,RP08324,RP08291,RP07161,RP10817,RP01093,RP04372,RP02443,RP03650,RP04656,RP04373,RP00060,RP00175,RP05769,RP04543,RP00208	R01051,R01384,R01386,R07658,R02035,R01056,R01770,R00289,R00287,R00955,R00761,R04857,R02141,R00760,R01140,R08406,R00876,R00835,R01768,R01769,R01131,R01126,R01528,R04857,R04732,R02729,R07226,R00771,R04731,R02729,R04026,R00307,R04732,R00725,R01139,R00299,R08404,R02185,R05804,R00303,R00850,R01770,R01863,R05704,R00830,R01221,R03425,R00286,R00016,R00550,R08514,R00304
256	0.60	 0	19	30	0	19	C00031->C00130:[1->12,2->13,4->11,4->17,5->3,5->8]	RP06552,RP01994,RP03973,RP00861,RP01787,RP08324,RP01790,RP00196,RP04543,RP02454,RP04472,RP01384,RP04030,RP01654,RP01197,RP06726,RP00380,RP02452,RP00208	R01384,R01386,R07658,R02141,R00181,R00190,R00182,R01827,R04857,R01830,R00289,R00287,R00955,R00286,R02740,R04857,R01244,R00182,R06590,R06863,R01641,R00959,R01827,R01768,R01769,R02738,R00016,R00550,R08514,R00304
257	0.20	 0	18	22	0	18	C00031->C00130:[2->11,5->3]	RP01278,RP02453,RP01319,RP13340,RP01787,RP02940,RP02454,RP01259,RP06373,RP01654,RP01264,RP04020,RP08184,RP04021,RP07387,RP06726,RP04205,RP02452	R01072,R02739,R01127,R01827,R01827,R03321,R02740,R01053,R00941,R06590,R06863,R01641,R07159,R01058,R04378,R04560,R04378,R00024,R01827,R06975,R04560,R02738
258	0.50	 0	15	28	0	15	C00031->C00130:[1->12,2->13,4->17,5->3,5->8]	RP01350,RP03973,RP00861,RP01787,RP05203,RP00649,RP01093,RP04030,RP01139,RP10933,RP01654,RP00060,RP01132,RP00521,RP06726	R01187,R07279,R00181,R00190,R00182,R01827,R05607,R00761,R01067,R00771,R00182,R00840,R07324,R06590,R06863,R01641,R00725,R01139,R00299,R08404,R02185,R05804,R00303,R00850,R00834,R01185,R01182,R01827
259	0.60	 0	19	34	0	19	C00031->C00130:[1->12,2->13,4->17,5->8,7->10,9->3]	RP05464,RP06593,RP01572,RP01569,RP00861,RP01262,RP00321,RP00569,RP01973,RP04030,RP03973,RP05463,RP01133,RP01925,RP00060,RP01384,RP01728,RP06127,RP00380	R06064,R01528,R01528,R01519,R00190,R00182,R01056,R07147,R06620,R00300,R00874,R00305,R02107,R02103,R02106,R00182,R00181,R06063,R00835,R02035,R00725,R01139,R00299,R08404,R02185,R05804,R00303,R00850,R01244,R01737,R06063,R06064,R01768,R01769
260	0.80	 0	29	52	0	29	C00031->C00130:[1->12,2->13,4->10,4->11,4->17,4->4,5->8,7->10,7->11,7->4,9->3]	RP01095,RP05464,RP05463,RP01262,RP00321,RP00196,RP04543,RP01973,RP04030,RP00410,RP01384,RP01728,RP00380,RP02199,RP07011,RP03973,RP01569,RP00861,RP00569,RP06127,RP01093,RP06170,RP00060,RP02201,RP01576,RP05139,RP06593,RP06552,RP00208	R05339,R06064,R06063,R01056,R07147,R06620,R00300,R00874,R00305,R00289,R00287,R00955,R00286,R02106,R00182,R00776,R00469,R01244,R01737,R01768,R01769,R02423,R02423,R00181,R01519,R00190,R00182,R02107,R02103,R06063,R06064,R00771,R00469,R00725,R01139,R00299,R08404,R02185,R05804,R00303,R00850,R02425,R05338,R05554,R01528,R01384,R01386,R07658,R00016,R00550,R08514,R00304
261	0.60	 0	19	33	0	19	C00031->C00130:[1->12,2->13,4->10,4->17,5->8,9->3]	RP01095,RP06552,RP01134,RP03973,RP00861,RP00380,RP01262,RP06127,RP01093,RP01973,RP04030,RP05463,RP01384,RP05464,RP00060,RP04543,RP05915,RP00569,RP01576	R05339,R01384,R01386,R07658,R00837,R00181,R00190,R00182,R01768,R01769,R01056,R06063,R06064,R00771,R02106,R00182,R06063,R01244,R06064,R00725,R01139,R00299,R08404,R02185,R05804,R00303,R00850,R00286,R02737,R00836,R02107,R02103,R05338
262	0.60	 0	21	38	0	21	C00031->C00130:[1->12,2->13,4->10,4->17,5->8,9->3]	RP06552,RP05464,RP03973,RP01569,RP00861,RP01262,RP00321,RP00196,RP06127,RP01973,RP04030,RP01572,RP05463,RP00596,RP01594,RP00175,RP04543,RP01728,RP00380,RP00569,RP00208	R01384,R01386,R07658,R06064,R00181,R01519,R00190,R00182,R01056,R07147,R06620,R00300,R00874,R00305,R00289,R00287,R00955,R06063,R06064,R02106,R00182,R01528,R06063,R01561,R01245,R01560,R01770,R01863,R00286,R01737,R01768,R01769,R02107,R02103,R00016,R00550,R08514,R00304
263	0.90	 0	33	49	0	33	C00031->C00130:[1->12,2->13,4->10,4->11,4->17,5->3,5->8,7->5,9->2]	RP06552,RP06299,RP01790,RP00196,RP04543,RP02454,RP04472,RP01238,RP04030,RP00242,RP01384,RP01274,RP01994,RP06726,RP00380,RP13340,RP03973,RP00861,RP01787,RP01148,RP08324,RP08291,RP07161,RP10817,RP04372,RP02443,RP03650,RP04656,RP04373,RP01654,RP01197,RP00191,RP00208	R01384,R01386,R07658,R00761,R01830,R00289,R00287,R00955,R00286,R02740,R04857,R01015,R00182,R00760,R01140,R08406,R00876,R01244,R01070,R02141,R01827,R01768,R01769,R01827,R00181,R00190,R00182,R01827,R00867,R04857,R04732,R02729,R07226,R04731,R02729,R04026,R00307,R04732,R06590,R06863,R01641,R00959,R02073,R04780,R04779,R00016,R00550,R08514,R00304
264	0.70	 0	24	44	0	24	C00031->C00130:[1->12,2->13,4->10,4->17,4->4,5->8,9->3]	RP06552,RP05464,RP01925,RP01262,RP00196,RP04543,RP01973,RP04030,RP02201,RP03973,RP01133,RP01594,RP00380,RP02199,RP07011,RP01572,RP00861,RP05463,RP06127,RP00596,RP00060,RP00175,RP00569,RP00208	R01384,R01386,R07658,R06064,R02035,R01056,R00289,R00287,R00955,R00286,R02106,R00182,R02425,R00181,R00835,R01560,R01768,R01769,R02423,R02423,R01528,R00190,R00182,R06063,R06063,R06064,R01561,R01245,R00725,R01139,R00299,R08404,R02185,R05804,R00303,R00850,R01770,R01863,R02107,R02103,R00016,R00550,R08514,R00304
265	0.60	 0	21	38	0	21	C00031->C00130:[1->12,2->11,2->13,4->17,7->3,9->8]	RP01319,RP01264,RP01262,RP04205,RP00060,RP02454,RP06373,RP08184,RP04021,RP01197,RP13340,RP01148,RP01093,RP01255,RP00080,RP04656,RP06427,RP04020,RP01573,RP07387,RP00208	R01127,R07159,R01058,R01056,R06975,R04560,R00725,R01139,R00299,R08404,R02185,R05804,R00303,R00850,R02740,R00941,R04560,R04378,R00959,R01827,R00867,R00771,R01049,R01067,R06861,R01641,R01830,R01621,R01440,R00307,R01067,R04378,R01529,R00024,R00016,R00550,R08514,R00304
266	0.60	 0	22	43	0	22	C00031->C00130:[1->12,2->11,2->13,4->17,5->3,5->8]	RP01278,RP00242,RP01319,RP04205,RP00060,RP02454,RP01259,RP08184,RP04021,RP06726,RP02452,RP01271,RP01787,RP01093,RP04656,RP00052,RP01264,RP04020,RP06373,RP01654,RP07387,RP00649	R01072,R00760,R01140,R08406,R00876,R01127,R06975,R04560,R00725,R01139,R00299,R08404,R02185,R05804,R00303,R00850,R02740,R01053,R04560,R04378,R01827,R02738,R01068,R01827,R00771,R00307,R00756,R00769,R05805,R00770,R00762,R00764,R00767,R07159,R01058,R04378,R00941,R06590,R06863,R01641,R00024,R00761,R01067
267	0.60	 0	22	40	0	22	C00031->C00130:[1->12,2->13,4->11,4->17,5->3,5->8]	RP06552,RP01790,RP00196,RP04472,RP04030,RP00380,RP00861,RP08324,RP01654,RP00060,RP02453,RP02940,RP04543,RP01384,RP01994,RP06726,RP02452,RP03973,RP01787,RP05203,RP01132,RP00208	R01384,R01386,R07658,R01830,R00289,R00287,R00955,R04857,R00182,R01768,R01769,R00190,R00182,R04857,R06590,R06863,R01641,R00725,R01139,R00299,R08404,R02185,R05804,R00303,R00850,R02739,R03321,R00286,R01244,R02141,R01827,R02738,R00181,R01827,R05607,R00834,R00016,R00550,R08514,R00304
268	0.60	 0	17	40	0	17	C00031->C00130:[1->12,2->11,2->13,4->17,7->3,9->8]	RP03735,RP01271,RP01319,RP06427,RP01262,RP10097,RP04205,RP04020,RP01093,RP01255,RP00080,RP00052,RP01264,RP00060,RP01573,RP07387,RP04021	R00134,R03215,R03146,R00519,R01068,R01127,R01067,R01056,R06975,R06975,R04560,R04378,R00771,R01049,R01067,R06861,R01641,R01830,R01621,R01440,R00756,R00769,R05805,R00770,R00762,R00764,R00767,R07159,R01058,R00725,R01139,R00299,R08404,R02185,R05804,R00303,R00850,R01529,R00024,R04378
269	0.20	 0	19	26	0	19	C00031->C00130:[2->11,5->3]	RP01319,RP13340,RP01787,RP01148,RP01399,RP04205,RP02454,RP04656,RP01400,RP00208,RP06373,RP01654,RP01264,RP04020,RP08184,RP04021,RP07387,RP06726,RP01197	R01127,R01827,R01827,R00867,R01270,R06975,R04560,R02740,R00307,R01271,R00016,R00550,R08514,R00304,R00941,R06590,R06863,R01641,R07159,R01058,R04378,R04560,R04378,R00024,R01827,R00959
270	0.90	 0	29	51	0	29	C00031->C00130:[1->12,2->13,4->10,4->11,4->17,5->3,5->8,7->5,9->2]	RP06552,RP06299,RP00649,RP04543,RP04472,RP01384,RP04030,RP00242,RP01994,RP06726,RP00380,RP03973,RP00861,RP01787,RP01148,RP08324,RP08291,RP07161,RP10817,RP01093,RP04372,RP02443,RP03650,RP04656,RP01654,RP00060,RP04373,RP00196,RP00208	R01384,R01386,R07658,R00761,R00761,R01067,R00286,R04857,R01244,R00182,R00760,R01140,R08406,R00876,R02141,R01827,R01768,R01769,R00181,R00190,R00182,R01827,R00867,R04857,R04732,R02729,R07226,R00771,R04731,R02729,R04026,R00307,R06590,R06863,R01641,R00725,R01139,R00299,R08404,R02185,R05804,R00303,R00850,R04732,R00289,R00287,R00955,R00016,R00550,R08514,R00304
271	0.90	 0	33	58	0	33	C00031->C00130:[1->12,2->13,4->10,4->11,4->17,5->3,5->8,7->5,9->2]	RP01257,RP06552,RP06299,RP01744,RP00649,RP04543,RP04472,RP01238,RP01994,RP00242,RP01274,RP06726,RP00380,RP00466,RP13340,RP01787,RP01148,RP08324,RP08291,RP07161,RP10817,RP01093,RP04372,RP02443,RP03650,RP04656,RP04373,RP00060,RP00175,RP01654,RP00196,RP00191,RP00208	R01051,R01384,R01386,R07658,R00761,R01770,R00761,R01067,R00286,R04857,R01015,R02141,R00760,R01140,R08406,R00876,R01070,R01827,R01768,R01769,R01131,R01126,R01827,R01827,R00867,R04857,R04732,R02729,R07226,R00771,R04731,R02729,R04026,R00307,R04732,R00725,R01139,R00299,R08404,R02185,R05804,R00303,R00850,R01770,R01863,R06590,R06863,R01641,R00289,R00287,R00955,R02073,R04780,R04779,R00016,R00550,R08514,R00304
272	0.50	 0	11	14	0	11	C00031->C00130:[1->12,2->13,4->17,5->3,5->8]	RP03973,RP00861,RP01787,RP01148,RP01790,RP02454,RP04030,RP04656,RP01654,RP06726,RP02452	R00181,R00190,R00182,R01827,R00867,R01830,R02740,R00182,R00307,R06590,R06863,R01641,R01827,R02738
273	0.20	 0	17	24	0	17	C00031->C00130:[2->11,5->3]	RP07387,RP01319,RP13340,RP01787,RP01148,RP10097,RP04205,RP02454,RP01255,RP04656,RP01654,RP01264,RP04020,RP04021,RP03735,RP06726,RP02452	R00024,R01127,R01827,R01827,R00867,R06975,R06975,R04560,R02740,R01049,R00307,R06590,R06863,R01641,R07159,R01058,R04378,R04378,R00134,R03215,R03146,R00519,R01827,R02738
274	0.60	 0	19	39	0	19	C00031->C00130:[1->12,2->11,2->13,4->17,5->3,5->8]	RP01319,RP01790,RP04205,RP00060,RP04021,RP06726,RP01271,RP01787,RP01148,RP10097,RP07387,RP01093,RP01255,RP04656,RP00052,RP01264,RP04020,RP01654,RP03735	R01127,R01830,R06975,R04560,R00725,R01139,R00299,R08404,R02185,R05804,R00303,R00850,R04378,R01827,R01068,R01827,R00867,R06975,R00024,R00771,R01049,R00307,R00756,R00769,R05805,R00770,R00762,R00764,R00767,R07159,R01058,R04378,R06590,R06863,R01641,R00134,R03215,R03146,R00519
275	0.60	 0	14	23	0	14	C00031->C00130:[1->12,2->13,4->17,5->8,7->11,9->3]	RP06593,RP01572,RP00861,RP01262,RP08324,RP04472,RP01384,RP04030,RP03973,RP01133,RP01925,RP00060,RP01994,RP00380	R01528,R01528,R00190,R00182,R01056,R04857,R04857,R01244,R00182,R00181,R00835,R02035,R00725,R01139,R00299,R08404,R02185,R05804,R00303,R00850,R02141,R01768,R01769
276	0.50	 0	9	15	0	9	C00031->C00130:[1->12,2->13,4->17,5->8,9->3]	RP01263,RP01572,RP01569,RP01262,RP00321,RP01809,RP00175,RP01728,RP00466	R01057,R01528,R01519,R01056,R07147,R06620,R00300,R00874,R00305,R01863,R01770,R01863,R01737,R01131,R01126
277	0.90	 0	31	49	0	31	C00031->C00130:[1->8,2->10,2->11,2->13,4->10,4->11,4->3,5->12,7->5,9->17,9->2]	RP06552,RP01571,RP00321,RP00196,RP04543,RP04472,RP01994,RP00242,RP03650,RP01728,RP00380,RP00466,RP01572,RP01569,RP13340,RP01148,RP08324,RP08291,RP07161,RP10817,RP04372,RP02443,RP01291,RP04656,RP04373,RP01264,RP01744,RP00175,RP07387,RP06299,RP00208	R01384,R01386,R07658,R01526,R07147,R06620,R00300,R00874,R00305,R00289,R00287,R00955,R00286,R04857,R02141,R00760,R01140,R08406,R00876,R04026,R01737,R01768,R01769,R01131,R01126,R01528,R01519,R01827,R00867,R04857,R04732,R02729,R07226,R04731,R02729,R01081,R00307,R04732,R07159,R01058,R01770,R01770,R01863,R00024,R00761,R00016,R00550,R08514,R00304
278	0.90	 0	30	52	0	30	C00031->C00130:[1->12,2->13,4->10,4->11,4->17,5->3,5->8,7->5,9->2]	RP06552,RP06299,RP00649,RP04543,RP02454,RP04472,RP01384,RP04030,RP00242,RP01994,RP06726,RP00380,RP03973,RP00861,RP01787,RP08324,RP08291,RP07161,RP10817,RP01093,RP04372,RP02443,RP03650,RP04656,RP01654,RP00060,RP04373,RP01197,RP00196,RP00208	R01384,R01386,R07658,R00761,R00761,R01067,R00286,R02740,R04857,R01244,R00182,R00760,R01140,R08406,R00876,R02141,R01827,R01768,R01769,R00181,R00190,R00182,R01827,R04857,R04732,R02729,R07226,R00771,R04731,R02729,R04026,R00307,R06590,R06863,R01641,R00725,R01139,R00299,R08404,R02185,R05804,R00303,R00850,R04732,R00959,R00289,R00287,R00955,R00016,R00550,R08514,R00304
279	0.60	 0	18	26	0	18	C00031->C00130:[1->12,2->11,2->13,4->17,5->8,9->3]	RP01095,RP01319,RP13340,RP01262,RP01576,RP04205,RP02454,RP00242,RP01255,RP00208,RP04656,RP06373,RP01264,RP04020,RP08184,RP04021,RP07387,RP01197	R05339,R01127,R01827,R01056,R05338,R06975,R04560,R02740,R00760,R01140,R08406,R00876,R01049,R00016,R00550,R08514,R00304,R00307,R00941,R07159,R01058,R04378,R04560,R04378,R00024,R00959
280	0.60	 0	20	31	0	20	C00031->C00130:[1->12,2->13,4->17,5->3,5->8,7->11]	RP01925,RP01790,RP02454,RP04472,RP01384,RP04030,RP01133,RP01994,RP06726,RP00380,RP02452,RP03973,RP00861,RP01787,RP01148,RP08324,RP04656,RP01654,RP00060,RP06593	R02035,R01830,R02740,R04857,R01244,R00182,R00835,R02141,R01827,R01768,R01769,R02738,R00181,R00190,R00182,R01827,R00867,R04857,R00307,R06590,R06863,R01641,R00725,R01139,R00299,R08404,R02185,R05804,R00303,R00850,R01528
281	0.60	 0	19	26	0	19	C00031->C00130:[1->12,2->11,2->13,4->17,5->3,5->8]	RP01319,RP01790,RP02940,RP02453,RP04021,RP06726,RP02452,RP07387,RP13340,RP01787,RP01148,RP10097,RP01255,RP04656,RP01654,RP01264,RP04020,RP03735,RP04205	R01127,R01830,R03321,R02739,R04378,R01827,R02738,R00024,R01827,R01827,R00867,R06975,R01049,R00307,R06590,R06863,R01641,R07159,R01058,R04378,R00134,R03215,R03146,R00519,R06975,R04560
282	0.20	 0	16	20	0	16	C00031->C00130:[2->11,5->3]	RP01278,RP01319,RP13340,RP01787,RP04205,RP02454,RP01259,RP06373,RP01654,RP01264,RP04020,RP08184,RP04021,RP07387,RP06726,RP02452	R01072,R01127,R01827,R01827,R06975,R04560,R02740,R01053,R00941,R06590,R06863,R01641,R07159,R01058,R04378,R04560,R04378,R00024,R01827,R02738
283	0.50	 0	14	29	0	14	C00031->C00130:[1->12,2->13,2->3,4->17,5->8]	RP01257,RP01787,RP02421,RP01744,RP00649,RP00820,RP01093,RP04656,RP01654,RP00060,RP00175,RP06726,RP00466,RP00231	R01051,R01827,R02703,R01770,R00761,R01067,R02704,R02167,R00771,R00307,R06590,R06863,R01641,R00725,R01139,R00299,R08404,R02185,R05804,R00303,R00850,R01770,R01863,R01827,R01131,R01126,R00870,R00868,R00865
284	0.80	 0	27	45	0	27	C00031->C00130:[1->8,2->13,4->10,4->11,4->3,4->4,5->12,9->17]	RP06552,RP05464,RP01134,RP06127,RP00321,RP00196,RP01571,RP01973,RP00175,RP00410,RP05915,RP01728,RP00380,RP00466,RP02199,RP07011,RP01572,RP01569,RP05463,RP00569,RP01291,RP06170,RP01744,RP02201,RP04543,RP05139,RP00208	R01384,R01386,R07658,R06064,R00837,R06063,R06064,R07147,R06620,R00300,R00874,R00305,R00289,R00287,R00955,R01526,R02106,R01770,R01863,R00776,R00469,R02737,R00836,R01737,R01768,R01769,R01131,R01126,R02423,R02423,R01528,R01519,R06063,R02107,R02103,R01081,R00469,R01770,R02425,R00286,R05554,R00016,R00550,R08514,R00304
285	0.90	 0	27	44	0	27	C00031->C00130:[1->8,2->13,4->10,4->11,4->3,5->12,7->5,9->17,9->2]	RP06552,RP01571,RP00321,RP00196,RP04543,RP04472,RP01994,RP00242,RP01728,RP00380,RP00466,RP01572,RP01569,RP03650,RP08324,RP08291,RP07161,RP10817,RP04372,RP02443,RP01291,RP04656,RP04373,RP01744,RP00175,RP06299,RP00208	R01384,R01386,R07658,R01526,R07147,R06620,R00300,R00874,R00305,R00289,R00287,R00955,R00286,R04857,R02141,R00760,R01140,R08406,R00876,R01737,R01768,R01769,R01131,R01126,R01528,R01519,R04026,R04857,R04732,R02729,R07226,R04731,R02729,R01081,R00307,R04732,R01770,R01770,R01863,R00761,R00016,R00550,R08514,R00304
286	0.60	 0	22	35	0	22	C00031->C00130:[1->12,2->13,4->10,4->17,5->3,5->8]	RP06552,RP05464,RP05463,RP01790,RP00196,RP04543,RP02454,RP01973,RP04030,RP01148,RP01384,RP06726,RP00380,RP02452,RP03973,RP00861,RP01787,RP00569,RP06127,RP04656,RP01654,RP00208	R01384,R01386,R07658,R06064,R06063,R01830,R00289,R00287,R00955,R00286,R02740,R02106,R00182,R00867,R01244,R01827,R01768,R01769,R02738,R00181,R00190,R00182,R01827,R02107,R02103,R06063,R06064,R00307,R06590,R06863,R01641,R00016,R00550,R08514,R00304
287	1.00	 0	31	65	0	31	C00031->C00130:[1->12,2->13,4->10,4->11,4->17,4->4,4->5,5->8,7->2,9->3,9->5]	RP01095,RP05464,RP05463,RP01262,RP00196,RP06299,RP01973,RP04030,RP00410,RP01384,RP00380,RP02199,RP07011,RP03973,RP00861,RP00569,RP10817,RP01093,RP00242,RP00208,RP04656,RP06170,RP00043,RP00060,RP02201,RP05769,RP04543,RP05139,RP06127,RP06552,RP01576	R05339,R06064,R06063,R01056,R00289,R00287,R00955,R00761,R02106,R00182,R00776,R00469,R01244,R01768,R01769,R02423,R02423,R00181,R00190,R00182,R02107,R02103,R07226,R00771,R00760,R01140,R08406,R00876,R00016,R00550,R08514,R00304,R00307,R00469,R03121,R00369,R00365,R00364,R00366,R00372,R00373,R00652,R00588,R01957,R00725,R01139,R00299,R08404,R02185,R05804,R00303,R00850,R02425,R05704,R00830,R01221,R03425,R00286,R05554,R06063,R06064,R01384,R01386,R07658,R05338
288	0.20	 0	18	25	0	18	C00031->C00130:[2->11,5->3]	RP07387,RP01319,RP13340,RP01787,RP01148,RP10097,RP04205,RP02454,RP01399,RP04656,RP01654,RP01264,RP04020,RP04021,RP03735,RP06726,RP02452,RP01400	R00024,R01127,R01827,R01827,R00867,R06975,R06975,R04560,R02740,R01270,R00307,R06590,R06863,R01641,R07159,R01058,R04378,R04378,R00134,R03215,R03146,R00519,R01827,R02738,R01271
289	0.60	 0	20	31	0	20	C00031->C00130:[1->12,2->11,2->13,4->17,5->3,5->8]	RP01319,RP02940,RP04205,RP00242,RP02453,RP04021,RP06726,RP02452,RP07387,RP13340,RP01787,RP01148,RP10097,RP01255,RP04656,RP01654,RP01264,RP04020,RP03735,RP00649	R01127,R03321,R06975,R04560,R00760,R01140,R08406,R00876,R02739,R04378,R01827,R02738,R00024,R01827,R01827,R00867,R06975,R01049,R00307,R06590,R06863,R01641,R07159,R01058,R04378,R00134,R03215,R03146,R00519,R00761,R01067
290	0.80	 0	28	42	0	28	C00031->C00130:[1->12,2->13,4->10,4->11,4->17,4->4,5->3,5->8]	RP06552,RP05464,RP01790,RP00196,RP04543,RP02454,RP01973,RP04030,RP00410,RP01148,RP01384,RP06726,RP00380,RP02452,RP02199,RP07011,RP03973,RP00861,RP01787,RP05463,RP06127,RP04656,RP06170,RP01654,RP02201,RP05139,RP00569,RP00208	R01384,R01386,R07658,R06064,R01830,R00289,R00287,R00955,R00286,R02740,R02106,R00182,R00776,R00469,R00867,R01244,R01827,R01768,R01769,R02738,R02423,R02423,R00181,R00190,R00182,R01827,R06063,R06063,R06064,R00307,R00469,R06590,R06863,R01641,R02425,R05554,R02107,R02103,R00016,R00550,R08514,R00304
291	1.00	 0	31	63	0	31	C00031->C00130:[1->8,2->13,4->10,4->11,4->3,4->4,4->5,5->12,7->2,9->17,9->5]	RP05464,RP06552,RP06299,RP00321,RP00196,RP01571,RP01973,RP02201,RP00242,RP01728,RP00380,RP00466,RP02199,RP07011,RP01572,RP01569,RP05463,RP10817,RP00410,RP01291,RP04656,RP06170,RP00043,RP01744,RP00175,RP05769,RP04543,RP05139,RP06127,RP00569,RP00208	R06064,R01384,R01386,R07658,R00761,R07147,R06620,R00300,R00874,R00305,R00289,R00287,R00955,R01526,R02106,R02425,R00760,R01140,R08406,R00876,R01737,R01768,R01769,R01131,R01126,R02423,R02423,R01528,R01519,R06063,R07226,R00776,R00469,R01081,R00307,R00469,R03121,R00369,R00365,R00364,R00366,R00372,R00373,R00652,R00588,R01957,R01770,R01770,R01863,R05704,R00830,R01221,R03425,R00286,R05554,R06063,R06064,R02107,R02103,R00016,R00550,R08514,R00304
292	0.90	 0	34	58	0	34	C00031->C00130:[1->12,2->13,4->10,4->11,4->17,5->3,5->8,7->5,9->2]	RP06552,RP01350,RP06299,RP00649,RP04543,RP04472,RP01384,RP04030,RP00242,RP10933,RP01139,RP01994,RP06726,RP00380,RP03973,RP00861,RP01787,RP05203,RP08324,RP08291,RP07161,RP10817,RP01093,RP04372,RP02443,RP03650,RP04656,RP01654,RP00060,RP01132,RP04373,RP00521,RP00196,RP00208	R01384,R01386,R07658,R01187,R07279,R00761,R00761,R01067,R00286,R04857,R01244,R00182,R00760,R01140,R08406,R00876,R07324,R00840,R02141,R01827,R01768,R01769,R00181,R00190,R00182,R01827,R05607,R04857,R04732,R02729,R07226,R00771,R04731,R02729,R04026,R00307,R06590,R06863,R01641,R00725,R01139,R00299,R08404,R02185,R05804,R00303,R00850,R00834,R04732,R01185,R01182,R00289,R00287,R00955,R00016,R00550,R08514,R00304
293	0.60	 0	21	39	0	21	C00031->C00130:[1->12,2->13,4->11,4->17,5->3,5->8]	RP06552,RP03973,RP00861,RP01787,RP05203,RP08324,RP01790,RP00196,RP04543,RP02454,RP04472,RP01384,RP04030,RP01654,RP00060,RP01132,RP01197,RP06726,RP00380,RP01994,RP00208	R01384,R01386,R07658,R00181,R00190,R00182,R01827,R05607,R04857,R01830,R00289,R00287,R00955,R00286,R02740,R04857,R01244,R00182,R06590,R06863,R01641,R00725,R01139,R00299,R08404,R02185,R05804,R00303,R00850,R00834,R00959,R01827,R01768,R01769,R02141,R00016,R00550,R08514,R00304
294	0.70	 0	23	43	0	23	C00031->C00130:[1->12,2->13,4->10,4->11,4->17,5->8,7->10,7->11,9->3]	RP06552,RP01925,RP01262,RP00321,RP00196,RP04543,RP04472,RP01384,RP04030,RP03973,RP01133,RP01728,RP00380,RP01994,RP01572,RP01569,RP00861,RP08324,RP08291,RP04373,RP00060,RP06593,RP00208	R01384,R01386,R07658,R02035,R01056,R07147,R06620,R00300,R00874,R00305,R00289,R00287,R00955,R00286,R04857,R01244,R00182,R00181,R00835,R01737,R01768,R01769,R02141,R01528,R01519,R00190,R00182,R04857,R04732,R04732,R00725,R01139,R00299,R08404,R02185,R05804,R00303,R00850,R01528,R00016,R00550,R08514,R00304
295	0.80	 0	27	50	0	27	C00031->C00130:[1->12,2->13,4->10,4->11,4->17,4->4,5->8,9->3]	RP01095,RP01257,RP06127,RP01262,RP01744,RP00196,RP04543,RP01973,RP00175,RP00410,RP01576,RP00380,RP00466,RP02199,RP07011,RP05463,RP00569,RP01093,RP05464,RP06170,RP00205,RP00060,RP02201,RP06317,RP05139,RP06552,RP00208	R05339,R01051,R06063,R06064,R01056,R01770,R00289,R00287,R00955,R00286,R02106,R01770,R01863,R00776,R00469,R05338,R01768,R01769,R01131,R01126,R02423,R02423,R06063,R02107,R02103,R00771,R06064,R00469,R00801,R00015,R04194,R05140,R00725,R01139,R00299,R08404,R02185,R05804,R00303,R00850,R02425,R00806,R05554,R01384,R01386,R07658,R00016,R00550,R08514,R00304
296	0.60	 0	19	34	0	19	C00031->C00130:[1->12,2->13,4->10,4->17,5->8,9->3]	RP01257,RP06552,RP01134,RP01572,RP01262,RP01744,RP06127,RP01973,RP00380,RP01925,RP05463,RP01133,RP05464,RP00060,RP00175,RP04543,RP00569,RP05915,RP00466	R01051,R01384,R01386,R07658,R00837,R01528,R01056,R01770,R06063,R06064,R02106,R01768,R01769,R02035,R06063,R00835,R06064,R00725,R01139,R00299,R08404,R02185,R05804,R00303,R00850,R01770,R01863,R00286,R02107,R02103,R02737,R00836,R01131,R01126
297	0.60	 0	19	35	0	19	C00031->C00130:[1->12,2->13,4->17,5->8,7->10,9->3]	RP05464,RP01263,RP01572,RP01569,RP01262,RP00321,RP00569,RP01973,RP06593,RP01809,RP01925,RP05463,RP01133,RP00060,RP00175,RP01728,RP06127,RP00380,RP00466	R06064,R01057,R01528,R01519,R01056,R07147,R06620,R00300,R00874,R00305,R02107,R02103,R02106,R01528,R01863,R02035,R06063,R00835,R00725,R01139,R00299,R08404,R02185,R05804,R00303,R00850,R01770,R01863,R01737,R06063,R06064,R01768,R01769,R01131,R01126
298	0.60	 0	19	35	0	19	C00031->C00130:[1->12,2->13,4->17,5->8,7->10,9->3]	RP01257,RP05464,RP01572,RP01569,RP01262,RP00321,RP01744,RP00569,RP01973,RP06593,RP01925,RP05463,RP01133,RP00060,RP00175,RP01728,RP06127,RP00380,RP00466	R01051,R06064,R01528,R01519,R01056,R07147,R06620,R00300,R00874,R00305,R01770,R02107,R02103,R02106,R01528,R02035,R06063,R00835,R00725,R01139,R00299,R08404,R02185,R05804,R00303,R00850,R01770,R01863,R01737,R06063,R06064,R01768,R01769,R01131,R01126
299	0.90	 0	31	52	0	31	C00031->C00130:[1->12,2->13,4->10,4->11,4->17,5->3,5->8,7->5,9->2]	RP06552,RP06299,RP01790,RP00196,RP04543,RP02454,RP04472,RP01384,RP04030,RP00242,RP01994,RP06726,RP00380,RP03973,RP00861,RP01787,RP05203,RP08324,RP08291,RP07161,RP10817,RP04372,RP02443,RP03650,RP04656,RP01654,RP00060,RP01132,RP04373,RP01197,RP00208	R01384,R01386,R07658,R00761,R01830,R00289,R00287,R00955,R00286,R02740,R04857,R01244,R00182,R00760,R01140,R08406,R00876,R02141,R01827,R01768,R01769,R00181,R00190,R00182,R01827,R05607,R04857,R04732,R02729,R07226,R04731,R02729,R04026,R00307,R06590,R06863,R01641,R00725,R01139,R00299,R08404,R02185,R05804,R00303,R00850,R00834,R04732,R00959,R00016,R00550,R08514,R00304
300	0.70	 0	25	47	0	25	C00031->C00130:[1->12,2->13,4->10,4->17,4->4,5->3,5->8]	RP01257,RP06552,RP06127,RP01744,RP00649,RP04543,RP01973,RP02201,RP06726,RP00380,RP00466,RP02199,RP07011,RP00569,RP01787,RP05463,RP01148,RP01093,RP05464,RP04656,RP01654,RP00060,RP00175,RP00196,RP00208	R01051,R01384,R01386,R07658,R06063,R06064,R01770,R00761,R01067,R00286,R02106,R02425,R01827,R01768,R01769,R01131,R01126,R02423,R02423,R02107,R02103,R01827,R06063,R00867,R00771,R06064,R00307,R06590,R06863,R01641,R00725,R01139,R00299,R08404,R02185,R05804,R00303,R00850,R01770,R01863,R00289,R00287,R00955,R00016,R00550,R08514,R00304
301	0.60	 0	17	31	0	17	C00031->C00130:[1->12,2->13,4->11,4->17,5->8,9->3]	RP06552,RP01572,RP00861,RP01262,RP08324,RP04543,RP04472,RP06317,RP01384,RP04030,RP03973,RP01133,RP01925,RP00060,RP01994,RP00380,RP00205	R01384,R01386,R07658,R01528,R00190,R00182,R01056,R04857,R00286,R04857,R00806,R01244,R00182,R00181,R00835,R02035,R00725,R01139,R00299,R08404,R02185,R05804,R00303,R00850,R02141,R01768,R01769,R00801,R00015,R04194,R05140
302	0.70	 0	23	42	0	23	C00031->C00130:[1->12,2->13,4->10,4->17,4->4,5->8,7->10,7->4,9->3]	RP01257,RP05464,RP01925,RP01262,RP01744,RP00196,RP04543,RP01973,RP02201,RP01133,RP00380,RP00466,RP02199,RP07011,RP01572,RP00569,RP05463,RP00060,RP00175,RP06127,RP06593,RP06552,RP00208	R01051,R06064,R02035,R01056,R01770,R00289,R00287,R00955,R00286,R02106,R02425,R00835,R01768,R01769,R01131,R01126,R02423,R02423,R01528,R02107,R02103,R06063,R00725,R01139,R00299,R08404,R02185,R05804,R00303,R00850,R01770,R01863,R06063,R06064,R01528,R01384,R01386,R07658,R00016,R00550,R08514,R00304
303	0.60	 0	19	42	0	19	C00031->C00130:[1->12,2->11,2->13,4->17,7->3,9->8]	RP03735,RP01271,RP01319,RP06727,RP01262,RP10097,RP04205,RP01148,RP01093,RP01255,RP04020,RP00080,RP04656,RP00052,RP01264,RP00060,RP01573,RP07387,RP04021	R00134,R03215,R03146,R00519,R01068,R01127,R01830,R01056,R06975,R06975,R04560,R00867,R00771,R01049,R04378,R01067,R06861,R01641,R01830,R01621,R01440,R00307,R00756,R00769,R05805,R00770,R00762,R00764,R00767,R07159,R01058,R00725,R01139,R00299,R08404,R02185,R05804,R00303,R00850,R01529,R00024,R04378
304	0.60	 0	18	22	0	18	C00031->C00130:[1->12,2->11,2->13,4->17,5->3,5->8]	RP01319,RP01790,RP04205,RP02454,RP06373,RP08184,RP04021,RP06726,RP02452,RP13340,RP01787,RP01148,RP01255,RP04656,RP01654,RP01264,RP04020,RP07387	R01127,R01830,R06975,R04560,R02740,R00941,R04560,R04378,R01827,R02738,R01827,R01827,R00867,R01049,R00307,R06590,R06863,R01641,R07159,R01058,R04378,R00024
305	0.90	 0	28	47	0	28	C00031->C00130:[1->12,2->13,4->10,4->11,4->17,5->8,7->10,7->11,7->5,9->2,9->3]	RP06552,RP01925,RP01262,RP00196,RP04543,RP04472,RP01384,RP04030,RP00242,RP03973,RP01133,RP01994,RP00380,RP01572,RP00861,RP08324,RP08291,RP07161,RP10817,RP04372,RP02443,RP03650,RP04656,RP04373,RP00060,RP06299,RP06593,RP00208	R01384,R01386,R07658,R02035,R01056,R00289,R00287,R00955,R00286,R04857,R01244,R00182,R00760,R01140,R08406,R00876,R00181,R00835,R02141,R01768,R01769,R01528,R00190,R00182,R04857,R04732,R02729,R07226,R04731,R02729,R04026,R00307,R04732,R00725,R01139,R00299,R08404,R02185,R05804,R00303,R00850,R00761,R01528,R00016,R00550,R08514,R00304
306	0.10	 0	10	15	0	10	C00031->C00130:[2->11]	RP02453,RP01319,RP13340,RP10097,RP02940,RP07387,RP01264,RP03735,RP04205,RP02452	R02739,R01127,R01827,R06975,R03321,R00024,R07159,R01058,R00134,R03215,R03146,R00519,R06975,R04560,R02738
307	0.60	 0	19	29	0	19	C00031->C00130:[1->12,2->11,2->13,4->17,5->3,5->8]	RP01319,RP01790,RP04205,RP02454,RP04021,RP01197,RP06726,RP07387,RP13340,RP01787,RP01148,RP10097,RP01255,RP04656,RP01654,RP01264,RP04020,RP03735,RP00208	R01127,R01830,R06975,R04560,R02740,R04378,R00959,R01827,R00024,R01827,R01827,R00867,R06975,R01049,R00307,R06590,R06863,R01641,R07159,R01058,R04378,R00134,R03215,R03146,R00519,R00016,R00550,R08514,R00304
308	0.60	 0	18	30	0	18	C00031->C00130:[1->12,2->11,2->13,4->17,5->8,9->3]	RP03735,RP07387,RP01319,RP13340,RP01262,RP10097,RP02940,RP04020,RP01255,RP01572,RP01925,RP01264,RP00060,RP04021,RP02453,RP04205,RP02452,RP01133	R00134,R03215,R03146,R00519,R00024,R01127,R01827,R01056,R06975,R03321,R04378,R01049,R01528,R02035,R07159,R01058,R00725,R01139,R00299,R08404,R02185,R05804,R00303,R00850,R04378,R02739,R06975,R04560,R02738,R00835
309	0.60	 0	21	39	0	21	C00031->C00130:[1->12,2->11,2->13,4->17,5->3,5->8]	RP01319,RP04205,RP00060,RP02454,RP04021,RP01197,RP06726,RP07387,RP13340,RP01787,RP01148,RP10097,RP01093,RP01255,RP04656,RP01654,RP01264,RP04020,RP03735,RP00649,RP00208	R01127,R06975,R04560,R00725,R01139,R00299,R08404,R02185,R05804,R00303,R00850,R02740,R04378,R00959,R01827,R00024,R01827,R01827,R00867,R06975,R00771,R01049,R00307,R06590,R06863,R01641,R07159,R01058,R04378,R00134,R03215,R03146,R00519,R00761,R01067,R00016,R00550,R08514,R00304
310	0.70	 0	25	44	0	25	C00031->C00130:[1->12,2->13,4->10,4->17,4->4,5->8,7->10,7->4,9->3]	RP01095,RP01257,RP01925,RP01262,RP01744,RP00196,RP04543,RP01973,RP02201,RP01133,RP00380,RP00466,RP02199,RP07011,RP00569,RP05463,RP01093,RP05464,RP00060,RP00175,RP00208,RP06127,RP06593,RP06552,RP01576	R05339,R01051,R02035,R01056,R01770,R00289,R00287,R00955,R00286,R02106,R02425,R00835,R01768,R01769,R01131,R01126,R02423,R02423,R02107,R02103,R06063,R00771,R06064,R00725,R01139,R00299,R08404,R02185,R05804,R00303,R00850,R01770,R01863,R00016,R00550,R08514,R00304,R06063,R06064,R01528,R01384,R01386,R07658,R05338
311	0.60	 0	18	27	0	18	C00031->C00130:[1->12,2->11,2->13,4->17,5->8,9->3]	RP01095,RP00395,RP13340,RP00113,RP04205,RP01262,RP02454,RP00242,RP01255,RP04656,RP06373,RP04020,RP08184,RP01319,RP04021,RP07387,RP02452,RP01576	R05339,R01061,R01063,R01827,R02188,R01512,R01515,R01517,R01660,R06975,R04560,R01056,R02740,R00760,R01140,R08406,R00876,R01049,R00307,R00941,R04378,R04560,R01127,R04378,R00024,R02738,R05338
312	0.60	 0	18	29	0	18	C00031->C00130:[1->12,2->11,2->13,4->17,5->8,9->3]	RP01257,RP01572,RP13340,RP01262,RP08324,RP01744,RP01148,RP04472,RP01994,RP04656,RP01925,RP01133,RP01264,RP00060,RP00175,RP07387,RP00380,RP00466	R01051,R01528,R01827,R01056,R04857,R01770,R00867,R04857,R02141,R00307,R02035,R00835,R07159,R01058,R00725,R01139,R00299,R08404,R02185,R05804,R00303,R00850,R01770,R01863,R00024,R01768,R01769,R01131,R01126
313	0.50	 0	18	38	0	18	C00031->C00130:[1->12,2->13,4->11,4->17,5->8]	RP01257,RP06552,RP00380,RP01787,RP08324,RP01744,RP00649,RP04543,RP04472,RP01093,RP01994,RP01654,RP00060,RP00175,RP06726,RP00196,RP00466,RP00208	R01051,R01384,R01386,R07658,R01768,R01769,R01827,R04857,R01770,R00761,R01067,R00286,R04857,R00771,R02141,R06590,R06863,R01641,R00725,R01139,R00299,R08404,R02185,R05804,R00303,R00850,R01770,R01863,R01827,R00289,R00287,R00955,R01131,R01126,R00016,R00550,R08514,R00304
314	1.00	 0	31	62	0	31	C00031->C00130:[1->12,2->13,4->10,4->11,4->17,4->4,5->8,7->10,7->11,7->2,7->4,9->3,9->5]	RP05464,RP06552,RP01925,RP01262,RP00196,RP04543,RP01973,RP04030,RP00410,RP03973,RP01133,RP01384,RP00380,RP02199,RP07011,RP01572,RP00861,RP00569,RP10817,RP05463,RP00242,RP04656,RP06170,RP06299,RP00060,RP02201,RP05139,RP06127,RP06593,RP00043,RP00208	R06064,R01384,R01386,R07658,R02035,R01056,R00289,R00287,R00955,R00286,R02106,R00182,R00776,R00469,R00181,R00835,R01244,R01768,R01769,R02423,R02423,R01528,R00190,R00182,R02107,R02103,R07226,R06063,R00760,R01140,R08406,R00876,R00307,R00469,R00761,R00725,R01139,R00299,R08404,R02185,R05804,R00303,R00850,R02425,R05554,R06063,R06064,R01528,R03121,R00369,R00365,R00364,R00366,R00372,R00373,R00652,R00588,R01957,R00016,R00550,R08514,R00304
315	0.80	 0	29	53	0	29	C00031->C00130:[1->12,2->13,4->10,4->11,4->17,4->4,5->8,7->10,7->11,7->4,9->3]	RP01095,RP01257,RP06127,RP01262,RP00321,RP00196,RP04543,RP01973,RP00175,RP00410,RP01728,RP00380,RP00466,RP02199,RP07011,RP01569,RP05463,RP01744,RP00569,RP01093,RP05464,RP06170,RP00060,RP02201,RP01576,RP05139,RP06593,RP06552,RP00208	R05339,R01051,R06063,R06064,R01056,R07147,R06620,R00300,R00874,R00305,R00289,R00287,R00955,R00286,R02106,R01770,R01863,R00776,R00469,R01737,R01768,R01769,R01131,R01126,R02423,R02423,R01519,R06063,R01770,R02107,R02103,R00771,R06064,R00469,R00725,R01139,R00299,R08404,R02185,R05804,R00303,R00850,R02425,R05338,R05554,R01528,R01384,R01386,R07658,R00016,R00550,R08514,R00304
316	0.80	 0	27	50	0	27	C00031->C00130:[1->12,2->13,4->10,4->11,4->17,4->4,5->8,9->3]	RP01257,RP06552,RP01925,RP01262,RP01744,RP00196,RP04543,RP01973,RP00175,RP00410,RP01133,RP00380,RP00466,RP02199,RP07011,RP01572,RP00569,RP05463,RP05464,RP06170,RP00060,RP02201,RP06317,RP06127,RP05139,RP00205,RP00208	R01051,R01384,R01386,R07658,R02035,R01056,R01770,R00289,R00287,R00955,R00286,R02106,R01770,R01863,R00776,R00469,R00835,R01768,R01769,R01131,R01126,R02423,R02423,R01528,R02107,R02103,R06063,R06064,R00469,R00725,R01139,R00299,R08404,R02185,R05804,R00303,R00850,R02425,R00806,R06063,R06064,R05554,R00801,R00015,R04194,R05140,R00016,R00550,R08514,R00304
317	0.50	 0	18	36	0	18	C00031->C00130:[1->12,2->13,4->11,4->17,5->8]	RP01257,RP06552,RP01787,RP08324,RP01744,RP00649,RP04543,RP04472,RP01093,RP01994,RP01654,RP00205,RP00060,RP00175,RP06317,RP06726,RP00380,RP00466	R01051,R01384,R01386,R07658,R01827,R04857,R01770,R00761,R01067,R00286,R04857,R00771,R02141,R06590,R06863,R01641,R00801,R00015,R04194,R05140,R00725,R01139,R00299,R08404,R02185,R05804,R00303,R00850,R01770,R01863,R00806,R01827,R01768,R01769,R01131,R01126
318	0.90	 0	32	53	0	32	C00031->C00130:[1->12,2->13,4->10,4->11,4->17,5->3,5->8,7->5,9->2]	RP06552,RP06299,RP01790,RP00196,RP04543,RP04472,RP01384,RP04030,RP00242,RP01994,RP06726,RP00380,RP02452,RP03973,RP00861,RP01787,RP05203,RP08324,RP08291,RP07161,RP10817,RP04372,RP02443,RP03650,RP04656,RP01654,RP00060,RP01132,RP04373,RP02453,RP02940,RP00208	R01384,R01386,R07658,R00761,R01830,R00289,R00287,R00955,R00286,R04857,R01244,R00182,R00760,R01140,R08406,R00876,R02141,R01827,R01768,R01769,R02738,R00181,R00190,R00182,R01827,R05607,R04857,R04732,R02729,R07226,R04731,R02729,R04026,R00307,R06590,R06863,R01641,R00725,R01139,R00299,R08404,R02185,R05804,R00303,R00850,R00834,R04732,R02739,R03321,R00016,R00550,R08514,R00304
319	0.60	 0	17	31	0	17	C00031->C00130:[1->12,2->13,4->17,5->8,7->11,9->3]	RP01095,RP01257,RP01728,RP01569,RP01262,RP08324,RP01744,RP04472,RP01093,RP01994,RP06593,RP00060,RP00175,RP00321,RP00380,RP00466,RP01576	R05339,R01051,R01737,R01519,R01056,R04857,R01770,R04857,R00771,R02141,R01528,R00725,R01139,R00299,R08404,R02185,R05804,R00303,R00850,R01770,R01863,R07147,R06620,R00300,R00874,R00305,R01768,R01769,R01131,R01126,R05338
320	0.50	 0	17	29	0	17	C00031->C00130:[1->12,2->13,4->17,5->8,7->11]	RP06593,RP03973,RP00861,RP01787,RP08324,RP00649,RP04472,RP01093,RP01384,RP04030,RP01925,RP01654,RP01133,RP00060,RP01994,RP06726,RP00380	R01528,R00181,R00190,R00182,R01827,R04857,R00761,R01067,R04857,R00771,R01244,R00182,R02035,R06590,R06863,R01641,R00835,R00725,R01139,R00299,R08404,R02185,R05804,R00303,R00850,R02141,R01827,R01768,R01769
321	0.10	 0	9	14	0	9	C00031->C00130:[2->11]	RP03735,RP01319,RP13340,RP10097,RP04205,RP02454,RP01264,RP07387,RP02452	R00134,R03215,R03146,R00519,R01127,R01827,R06975,R06975,R04560,R02740,R07159,R01058,R00024,R02738
322	0.70	 0	24	47	0	24	C00031->C00130:[1->12,2->13,4->10,4->11,4->17,5->3,5->8]	RP01257,RP06552,RP01744,RP00649,RP04543,RP04472,RP01994,RP06726,RP00380,RP00466,RP01787,RP01148,RP08324,RP08291,RP01093,RP04656,RP01654,RP00060,RP00175,RP04373,RP06317,RP00196,RP00205,RP00208	R01051,R01384,R01386,R07658,R01770,R00761,R01067,R00286,R04857,R02141,R01827,R01768,R01769,R01131,R01126,R01827,R00867,R04857,R04732,R00771,R00307,R06590,R06863,R01641,R00725,R01139,R00299,R08404,R02185,R05804,R00303,R00850,R01770,R01863,R04732,R00806,R00289,R00287,R00955,R00801,R00015,R04194,R05140,R00016,R00550,R08514,R00304
323	0.90	 0	31	53	0	31	C00031->C00130:[1->12,2->13,4->10,4->11,4->17,5->3,5->8,7->5,9->2]	RP06552,RP06299,RP02940,RP04543,RP04472,RP01384,RP01994,RP00242,RP04030,RP06726,RP00380,RP02452,RP03973,RP00861,RP01787,RP08324,RP08291,RP07161,RP10817,RP01093,RP04372,RP02443,RP03650,RP04656,RP01654,RP00060,RP04373,RP00196,RP02453,RP00649,RP00208	R01384,R01386,R07658,R00761,R03321,R00286,R04857,R01244,R02141,R00760,R01140,R08406,R00876,R00182,R01827,R01768,R01769,R02738,R00181,R00190,R00182,R01827,R04857,R04732,R02729,R07226,R00771,R04731,R02729,R04026,R00307,R06590,R06863,R01641,R00725,R01139,R00299,R08404,R02185,R05804,R00303,R00850,R04732,R00289,R00287,R00955,R02739,R00761,R01067,R00016,R00550,R08514,R00304
324	0.70	 0	21	36	0	21	C00031->C00130:[1->12,2->13,4->10,4->11,4->17,5->8,9->3]	RP06552,RP01263,RP01134,RP01262,RP00321,RP00196,RP04543,RP04472,RP01994,RP01809,RP05915,RP01728,RP00380,RP00466,RP01572,RP01569,RP08324,RP08291,RP04373,RP00175,RP00208	R01384,R01386,R07658,R01057,R00837,R01056,R07147,R06620,R00300,R00874,R00305,R00289,R00287,R00955,R00286,R04857,R02141,R01863,R02737,R00836,R01737,R01768,R01769,R01131,R01126,R01528,R01519,R04857,R04732,R04732,R01770,R01863,R00016,R00550,R08514,R00304
325	0.70	 0	19	32	0	19	C00031->C00130:[1->8,2->13,4->10,4->11,4->3,5->12,9->17]	RP01095,RP06552,RP01134,RP04543,RP08324,RP01744,RP01571,RP01093,RP04472,RP01291,RP08291,RP04373,RP00060,RP00175,RP05915,RP01994,RP00380,RP00466,RP01576	R05339,R01384,R01386,R07658,R00837,R00286,R04857,R01770,R01526,R00771,R04857,R01081,R04732,R04732,R00725,R01139,R00299,R08404,R02185,R05804,R00303,R00850,R01770,R01863,R02737,R00836,R02141,R01768,R01769,R01131,R01126,R05338
326	0.60	 0	14	24	0	14	C00031->C00130:[1->12,2->13,4->17,5->8,7->11,9->3]	RP01257,RP01572,RP01262,RP08324,RP01744,RP04472,RP01994,RP01925,RP01133,RP00060,RP00175,RP06593,RP00380,RP00466	R01051,R01528,R01056,R04857,R01770,R04857,R02141,R02035,R00835,R00725,R01139,R00299,R08404,R02185,R05804,R00303,R00850,R01770,R01863,R01528,R01768,R01769,R01131,R01126
327	0.70	 0	26	51	0	26	C00031->C00130:[1->12,2->13,4->10,4->11,4->17,5->3,5->8]	RP06552,RP00820,RP00649,RP04543,RP04472,RP01384,RP04030,RP00242,RP08291,RP01994,RP06726,RP00380,RP03973,RP00861,RP01787,RP01148,RP08324,RP00231,RP01093,RP04373,RP04656,RP01654,RP00060,RP01090,RP00196,RP00208	R01384,R01386,R07658,R02704,R02167,R00761,R01067,R00286,R04857,R01244,R00182,R00760,R01140,R08406,R00876,R04732,R02141,R01827,R01768,R01769,R00181,R00190,R00182,R01827,R00867,R04857,R00870,R00868,R00865,R00771,R04732,R00307,R06590,R06863,R01641,R00725,R01139,R00299,R08404,R02185,R05804,R00303,R00850,R00758,R00289,R00287,R00955,R00016,R00550,R08514,R00304
328	0.60	 0	18	43	0	18	C00031->C00130:[1->8,2->13,4->3,5->12,7->11,9->17]	RP01095,RP13333,RP01569,RP08324,RP05698,RP01744,RP01571,RP01580,RP01093,RP01994,RP01291,RP04472,RP00060,RP00175,RP00321,RP00380,RP00466,RP01576	R05339,R08570,R01519,R04857,R01196,R00006,R00014,R00211,R00210,R01699,R00207,R00224,R00226,R00209,R05636,R03145,R01770,R01526,R01538,R00771,R02141,R01081,R04857,R00725,R01139,R00299,R08404,R02185,R05804,R00303,R00850,R01770,R01863,R07147,R06620,R00300,R00874,R00305,R01768,R01769,R01131,R01126,R05338
329	0.60	 0	19	32	0	19	C00031->C00130:[1->12,2->11,2->13,4->17,7->3,9->8]	RP01319,RP01262,RP04205,RP02454,RP06727,RP04021,RP01197,RP07387,RP13340,RP01148,RP10097,RP01255,RP00080,RP04656,RP01264,RP04020,RP01573,RP03735,RP00208	R01127,R01056,R06975,R04560,R02740,R01830,R04378,R00959,R00024,R01827,R00867,R06975,R01049,R01067,R06861,R01641,R01830,R01621,R01440,R00307,R07159,R01058,R04378,R01529,R00134,R03215,R03146,R00519,R00016,R00550,R08514,R00304
330	0.50	 0	13	19	0	13	C00031->C00130:[1->12,2->13,4->17,5->3,5->8]	RP03973,RP00861,RP01787,RP02421,RP01790,RP00820,RP02454,RP04030,RP04656,RP01654,RP06726,RP02452,RP00231	R00181,R00190,R00182,R01827,R02703,R01830,R02704,R02167,R02740,R00182,R00307,R06590,R06863,R01641,R01827,R02738,R00870,R00868,R00865
331	0.70	 0	22	47	0	22	C00031->C00130:[1->12,2->13,4->10,4->11,4->17,5->8,9->3]	RP01257,RP06552,RP01262,RP00321,RP00196,RP04543,RP01580,RP04472,RP01994,RP13333,RP00380,RP00466,RP01572,RP01569,RP05698,RP08291,RP01728,RP08324,RP04373,RP01744,RP00175,RP00208	R01051,R01384,R01386,R07658,R01056,R07147,R06620,R00300,R00874,R00305,R00289,R00287,R00955,R00286,R01538,R04857,R02141,R08570,R01768,R01769,R01131,R01126,R01528,R01519,R01196,R00006,R00014,R00211,R00210,R01699,R00207,R00224,R00226,R00209,R05636,R03145,R04732,R01737,R04857,R04732,R01770,R01770,R01863,R00016,R00550,R08514,R00304
332	0.70	 0	28	48	0	28	C00031->C00130:[1->12,2->13,4->10,4->11,4->17,5->3,5->8]	RP06552,RP01350,RP01790,RP02940,RP04543,RP04472,RP01384,RP04030,RP03973,RP00521,RP01139,RP01994,RP06726,RP00380,RP02452,RP10933,RP00861,RP01787,RP05203,RP08324,RP08291,RP01654,RP00060,RP01132,RP04373,RP02453,RP00196,RP00208	R01384,R01386,R07658,R01187,R07279,R01830,R03321,R00286,R04857,R01244,R00182,R00181,R01185,R01182,R00840,R02141,R01827,R01768,R01769,R02738,R07324,R00190,R00182,R01827,R05607,R04857,R04732,R06590,R06863,R01641,R00725,R01139,R00299,R08404,R02185,R05804,R00303,R00850,R00834,R04732,R02739,R00289,R00287,R00955,R00016,R00550,R08514,R00304
333	0.50	 0	11	17	0	11	C00031->C00130:[1->12,2->13,4->17,5->3,5->8]	RP03973,RP00861,RP01787,RP01790,RP02454,RP04030,RP01654,RP00208,RP06726,RP02452,RP01197	R00181,R00190,R00182,R01827,R01830,R02740,R00182,R06590,R06863,R01641,R00016,R00550,R08514,R00304,R01827,R02738,R00959
334	0.50	 0	12	15	0	12	C00031->C00130:[1->12,2->13,4->17,5->3,5->8]	RP03973,RP00861,RP01787,RP01148,RP01790,RP02940,RP04030,RP04656,RP01654,RP02453,RP06726,RP02452	R00181,R00190,R00182,R01827,R00867,R01830,R03321,R00182,R00307,R06590,R06863,R01641,R02739,R01827,R02738
335	0.70	 0	24	44	0	24	C00031->C00130:[1->8,2->13,4->10,4->3,4->4,5->12,9->17]	RP01095,RP06552,RP01134,RP05463,RP01744,RP00196,RP01571,RP01973,RP02201,RP05915,RP00380,RP00466,RP02199,RP07011,RP00569,RP06127,RP01093,RP05464,RP01291,RP00060,RP00175,RP04543,RP00208,RP01576	R05339,R01384,R01386,R07658,R00837,R06063,R01770,R00289,R00287,R00955,R01526,R02106,R02425,R02737,R00836,R01768,R01769,R01131,R01126,R02423,R02423,R02107,R02103,R06063,R06064,R00771,R06064,R01081,R00725,R01139,R00299,R08404,R02185,R05804,R00303,R00850,R01770,R01863,R00286,R00016,R00550,R08514,R00304,R05338
336	0.20	 0	18	28	0	18	C00031->C00130:[2->11,5->3]	RP01278,RP03735,RP01319,RP13340,RP01787,RP10097,RP04205,RP02454,RP00208,RP01259,RP01654,RP01264,RP04020,RP04021,RP07387,RP06726,RP02452,RP01197	R01072,R00134,R03215,R03146,R00519,R01127,R01827,R01827,R06975,R06975,R04560,R02740,R00016,R00550,R08514,R00304,R01053,R06590,R06863,R01641,R07159,R01058,R04378,R04378,R00024,R01827,R02738,R00959
337	1.00	 0	31	63	0	31	C00031->C00130:[1->12,2->13,4->10,4->11,4->17,4->4,4->5,5->8,7->2,9->3,9->5]	RP05464,RP01263,RP05463,RP01262,RP00321,RP00196,RP06299,RP01973,RP01809,RP02201,RP00242,RP01728,RP00380,RP00466,RP02199,RP07011,RP01572,RP01569,RP00569,RP10817,RP00410,RP04656,RP06170,RP00043,RP00175,RP05769,RP04543,RP05139,RP06127,RP06552,RP00208	R06064,R01057,R06063,R01056,R07147,R06620,R00300,R00874,R00305,R00289,R00287,R00955,R00761,R02106,R01863,R02425,R00760,R01140,R08406,R00876,R01737,R01768,R01769,R01131,R01126,R02423,R02423,R01528,R01519,R02107,R02103,R07226,R00776,R00469,R00307,R00469,R03121,R00369,R00365,R00364,R00366,R00372,R00373,R00652,R00588,R01957,R01770,R01863,R05704,R00830,R01221,R03425,R00286,R05554,R06063,R06064,R01384,R01386,R07658,R00016,R00550,R08514,R00304
338	0.60	 0	14	24	0	14	C00031->C00130:[1->8,2->13,4->3,5->12,7->11,9->17]	RP01572,RP08324,RP01744,RP01571,RP04472,RP01994,RP01291,RP01925,RP01133,RP00060,RP00175,RP06593,RP00380,RP00466	R01528,R04857,R01770,R01526,R04857,R02141,R01081,R02035,R00835,R00725,R01139,R00299,R08404,R02185,R05804,R00303,R00850,R01770,R01863,R01528,R01768,R01769,R01131,R01126
339	0.50	 0	15	30	0	15	C00031->C00130:[1->12,2->13,2->3,4->17,5->8]	RP01257,RP01787,RP01744,RP00649,RP00820,RP01093,RP01780,RP04656,RP01654,RP00060,RP00175,RP01778,RP06726,RP00466,RP00231	R01051,R01827,R01770,R00761,R01067,R02704,R02167,R00771,R01819,R00307,R06590,R06863,R01641,R00725,R01139,R00299,R08404,R02185,R05804,R00303,R00850,R01770,R01863,R01817,R01827,R01131,R01126,R00870,R00868,R00865
340	0.60	 0	19	30	0	19	C00031->C00130:[1->12,2->13,4->11,4->17,5->3,5->8]	RP06552,RP01994,RP03973,RP00861,RP01787,RP00380,RP08324,RP01790,RP02940,RP04543,RP04472,RP01384,RP04030,RP01654,RP02453,RP06726,RP00196,RP02452,RP00208	R01384,R01386,R07658,R02141,R00181,R00190,R00182,R01827,R01768,R01769,R04857,R01830,R03321,R00286,R04857,R01244,R00182,R06590,R06863,R01641,R02739,R01827,R00289,R00287,R00955,R02738,R00016,R00550,R08514,R00304
341	0.20	 0	17	25	0	17	C00031->C00130:[2->11,5->3]	RP01278,RP00395,RP13340,RP01787,RP00113,RP04205,RP02454,RP01259,RP06373,RP01654,RP04020,RP08184,RP01319,RP04021,RP07387,RP06726,RP02452	R01072,R01061,R01063,R01827,R01827,R02188,R01512,R01515,R01517,R01660,R06975,R04560,R02740,R01053,R00941,R06590,R06863,R01641,R04378,R04560,R01127,R04378,R00024,R01827,R02738
342	0.80	 0	26	46	0	26	C00031->C00130:[1->12,2->13,4->10,4->11,4->17,4->4,5->8,7->10,7->11,7->4,9->3]	RP01257,RP05464,RP01925,RP01262,RP01744,RP00196,RP04543,RP01973,RP00175,RP00410,RP01133,RP00380,RP00466,RP02199,RP07011,RP01572,RP00569,RP05463,RP06170,RP00060,RP02201,RP05139,RP06127,RP06593,RP06552,RP00208	R01051,R06064,R02035,R01056,R01770,R00289,R00287,R00955,R00286,R02106,R01770,R01863,R00776,R00469,R00835,R01768,R01769,R01131,R01126,R02423,R02423,R01528,R02107,R02103,R06063,R00469,R00725,R01139,R00299,R08404,R02185,R05804,R00303,R00850,R02425,R05554,R06063,R06064,R01528,R01384,R01386,R07658,R00016,R00550,R08514,R00304
343	0.50	 0	8	16	0	8	C00031->C00130:[1->12,2->13,4->17,5->8,9->3]	RP01572,RP03973,RP01133,RP01925,RP01262,RP00060,RP00861,RP04030	R01528,R00181,R00835,R02035,R01056,R00725,R01139,R00299,R08404,R02185,R05804,R00303,R00850,R00190,R00182,R00182
344	0.60	 0	19	37	0	19	C00031->C00130:[1->12,2->11,2->13,4->17,5->3,5->8]	RP03735,RP01319,RP13340,RP01787,RP10097,RP04205,RP04020,RP02454,RP01093,RP01255,RP00208,RP01654,RP01264,RP00060,RP04021,RP07387,RP06726,RP00649,RP01197	R00134,R03215,R03146,R00519,R01127,R01827,R01827,R06975,R06975,R04560,R04378,R02740,R00771,R01049,R00016,R00550,R08514,R00304,R06590,R06863,R01641,R07159,R01058,R00725,R01139,R00299,R08404,R02185,R05804,R00303,R00850,R04378,R00024,R01827,R00761,R01067,R00959
345	0.60	 0	20	43	0	20	C00031->C00130:[1->12,2->11,2->13,4->17,7->3,9->8]	RP01319,RP01264,RP01262,RP04205,RP00060,RP04021,RP01271,RP13340,RP01148,RP10097,RP07387,RP01093,RP01255,RP00080,RP04656,RP00052,RP06427,RP04020,RP01573,RP03735	R01127,R07159,R01058,R01056,R06975,R04560,R00725,R01139,R00299,R08404,R02185,R05804,R00303,R00850,R04378,R01068,R01827,R00867,R06975,R00024,R00771,R01049,R01067,R06861,R01641,R01830,R01621,R01440,R00307,R00756,R00769,R05805,R00770,R00762,R00764,R00767,R01067,R04378,R01529,R00134,R03215,R03146,R00519
346	0.60	 0	21	35	0	21	C00031->C00130:[1->12,2->13,4->17,5->3,5->8,7->11]	RP01925,RP01790,RP02454,RP04472,RP01384,RP04030,RP01133,RP01994,RP06726,RP00380,RP03973,RP00861,RP01787,RP01148,RP08324,RP04656,RP01654,RP00060,RP01197,RP06593,RP00208	R02035,R01830,R02740,R04857,R01244,R00182,R00835,R02141,R01827,R01768,R01769,R00181,R00190,R00182,R01827,R00867,R04857,R00307,R06590,R06863,R01641,R00725,R01139,R00299,R08404,R02185,R05804,R00303,R00850,R00959,R01528,R00016,R00550,R08514,R00304
347	0.70	 0	25	52	0	25	C00031->C00130:[1->12,2->13,4->10,4->17,4->4,5->8,9->3]	RP01257,RP05464,RP06127,RP01262,RP00321,RP00196,RP04543,RP01580,RP01973,RP02201,RP13333,RP00380,RP00466,RP02199,RP07011,RP01572,RP01569,RP00569,RP05698,RP05463,RP01728,RP01744,RP00175,RP06552,RP00208	R01051,R06064,R06063,R06064,R01056,R07147,R06620,R00300,R00874,R00305,R00289,R00287,R00955,R00286,R01538,R02106,R02425,R08570,R01768,R01769,R01131,R01126,R02423,R02423,R01528,R01519,R02107,R02103,R01196,R00006,R00014,R00211,R00210,R01699,R00207,R00224,R00226,R00209,R05636,R03145,R06063,R01737,R01770,R01770,R01863,R01384,R01386,R07658,R00016,R00550,R08514,R00304
348	0.60	 0	19	31	0	19	C00031->C00130:[1->12,2->11,2->13,4->17,5->3,5->8]	RP01319,RP00113,RP04205,RP02454,RP06373,RP08184,RP04021,RP06726,RP02452,RP00395,RP13340,RP01787,RP00242,RP01255,RP04656,RP01654,RP04020,RP07387,RP00649	R01127,R02188,R01512,R01515,R01517,R01660,R06975,R04560,R02740,R00941,R04560,R04378,R01827,R02738,R01061,R01063,R01827,R01827,R00760,R01140,R08406,R00876,R01049,R00307,R06590,R06863,R01641,R04378,R00024,R00761,R01067
349	0.70	 0	23	44	0	23	C00031->C00130:[1->12,2->13,4->10,4->11,4->17,5->8,7->10,7->11,9->3]	RP01257,RP06552,RP01925,RP01262,RP00321,RP00196,RP00060,RP04472,RP01994,RP01133,RP01728,RP00380,RP00466,RP01572,RP01569,RP08324,RP08291,RP04373,RP01744,RP00175,RP04543,RP06593,RP00208	R01051,R01384,R01386,R07658,R02035,R01056,R07147,R06620,R00300,R00874,R00305,R00289,R00287,R00955,R00725,R01139,R00299,R08404,R02185,R05804,R00303,R00850,R04857,R02141,R00835,R01737,R01768,R01769,R01131,R01126,R01528,R01519,R04857,R04732,R04732,R01770,R01770,R01863,R00286,R01528,R00016,R00550,R08514,R00304
350	0.80	 0	26	43	0	26	C00031->C00130:[1->8,2->13,4->10,4->11,4->3,4->4,5->12,7->10,7->11,7->4,9->17]	RP05464,RP06552,RP05463,RP00321,RP00196,RP01571,RP01973,RP00175,RP00410,RP01728,RP00380,RP00466,RP02199,RP07011,RP01572,RP01569,RP00569,RP06127,RP01291,RP06170,RP01744,RP02201,RP04543,RP05139,RP06593,RP00208	R06064,R01384,R01386,R07658,R06063,R07147,R06620,R00300,R00874,R00305,R00289,R00287,R00955,R01526,R02106,R01770,R01863,R00776,R00469,R01737,R01768,R01769,R01131,R01126,R02423,R02423,R01528,R01519,R02107,R02103,R06063,R06064,R01081,R00469,R01770,R02425,R00286,R05554,R01528,R00016,R00550,R08514,R00304
351	0.60	 0	17	26	0	17	C00031->C00130:[1->12,2->11,2->13,4->17,5->8,9->3]	RP07387,RP01319,RP13340,RP01262,RP10097,RP00321,RP04205,RP02454,RP01255,RP01728,RP01572,RP01264,RP04020,RP01569,RP04021,RP03735,RP02452	R00024,R01127,R01827,R01056,R06975,R07147,R06620,R00300,R00874,R00305,R06975,R04560,R02740,R01049,R01737,R01528,R07159,R01058,R04378,R01519,R04378,R00134,R03215,R03146,R00519,R02738
352	0.60	 0	19	36	0	19	C00031->C00130:[1->8,2->13,4->10,4->3,5->12,9->17]	RP06552,RP00569,RP01572,RP00205,RP06127,RP01744,RP01571,RP01973,RP05463,RP01291,RP01925,RP01133,RP05464,RP00060,RP00175,RP04543,RP06317,RP00380,RP00466	R01384,R01386,R07658,R02107,R02103,R01528,R00801,R00015,R04194,R05140,R06063,R06064,R01770,R01526,R02106,R06063,R01081,R02035,R00835,R06064,R00725,R01139,R00299,R08404,R02185,R05804,R00303,R00850,R01770,R01863,R00286,R00806,R01768,R01769,R01131,R01126
353	0.50	 0	16	28	0	16	C00031->C00130:[1->12,2->13,4->17,5->3,5->8]	RP03973,RP00861,RP01787,RP01148,RP00820,RP01790,RP02454,RP04656,RP04030,RP00231,RP00242,RP01654,RP01090,RP00208,RP06726,RP01197	R00181,R00190,R00182,R01827,R00867,R02704,R02167,R01830,R02740,R00307,R00182,R00870,R00868,R00865,R00760,R01140,R08406,R00876,R06590,R06863,R01641,R00758,R00016,R00550,R08514,R00304,R01827,R00959
354	0.60	 0	19	33	0	19	C00031->C00130:[1->12,2->11,2->13,4->17,7->3,9->8]	RP00395,RP13340,RP00113,RP04205,RP01262,RP02454,RP00242,RP01255,RP04656,RP00080,RP06373,RP06427,RP04020,RP08184,RP01319,RP01573,RP07387,RP04021,RP02452	R01061,R01063,R01827,R02188,R01512,R01515,R01517,R01660,R06975,R04560,R01056,R02740,R00760,R01140,R08406,R00876,R01049,R00307,R01067,R06861,R01641,R01830,R01621,R01440,R00941,R01067,R04378,R04560,R01127,R01529,R00024,R04378,R02738
355	0.80	 0	27	45	0	27	C00031->C00130:[1->12,2->13,4->10,4->11,4->17,4->4,5->8,9->3]	RP06552,RP05464,RP06127,RP01262,RP00321,RP00196,RP04543,RP01973,RP04030,RP00175,RP00410,RP03973,RP01728,RP00380,RP02199,RP07011,RP01572,RP01569,RP00861,RP05463,RP01594,RP06170,RP00596,RP02201,RP05139,RP00569,RP00208	R01384,R01386,R07658,R06064,R06063,R06064,R01056,R07147,R06620,R00300,R00874,R00305,R00289,R00287,R00955,R00286,R02106,R00182,R01770,R01863,R00776,R00469,R00181,R01737,R01768,R01769,R02423,R02423,R01528,R01519,R00190,R00182,R06063,R01560,R00469,R01561,R01245,R02425,R05554,R02107,R02103,R00016,R00550,R08514,R00304
356	0.90	 0	29	43	0	29	C00031->C00130:[1->12,2->13,4->10,4->11,4->17,5->3,5->8,7->5,9->2]	RP06552,RP06299,RP01790,RP00196,RP04543,RP02454,RP04472,RP01384,RP04030,RP00242,RP01994,RP06726,RP00380,RP03973,RP00861,RP01787,RP01148,RP08324,RP08291,RP07161,RP10817,RP04372,RP02443,RP03650,RP04656,RP01654,RP04373,RP01197,RP00208	R01384,R01386,R07658,R00761,R01830,R00289,R00287,R00955,R00286,R02740,R04857,R01244,R00182,R00760,R01140,R08406,R00876,R02141,R01827,R01768,R01769,R00181,R00190,R00182,R01827,R00867,R04857,R04732,R02729,R07226,R04731,R02729,R04026,R00307,R06590,R06863,R01641,R04732,R00959,R00016,R00550,R08514,R00304
357	0.60	 0	19	30	0	19	C00031->C00130:[1->12,2->11,2->13,4->17,5->3,5->8]	RP03735,RP07387,RP01319,RP13340,RP01787,RP10097,RP02940,RP04656,RP01255,RP00242,RP00649,RP01264,RP04020,RP01654,RP04021,RP02453,RP06726,RP04205,RP02452	R00134,R03215,R03146,R00519,R00024,R01127,R01827,R01827,R06975,R03321,R00307,R01049,R00760,R01140,R08406,R00876,R00761,R01067,R07159,R01058,R04378,R06590,R06863,R01641,R04378,R02739,R01827,R06975,R04560,R02738
358	0.60	 0	20	40	0	20	C00031->C00130:[1->12,2->13,4->11,4->17,5->3,5->8]	RP01257,RP06552,RP00380,RP01787,RP08324,RP01744,RP00649,RP04543,RP02454,RP01093,RP01994,RP04472,RP01654,RP00466,RP00060,RP00175,RP06726,RP00196,RP02452,RP00208	R01051,R01384,R01386,R07658,R01768,R01769,R01827,R04857,R01770,R00761,R01067,R00286,R02740,R00771,R02141,R04857,R06590,R06863,R01641,R01131,R01126,R00725,R01139,R00299,R08404,R02185,R05804,R00303,R00850,R01770,R01863,R01827,R00289,R00287,R00955,R02738,R00016,R00550,R08514,R00304
359	0.60	 0	17	31	0	17	C00031->C00130:[1->12,2->13,4->11,4->17,5->8,9->3]	RP06552,RP01263,RP01572,RP01569,RP01262,RP08324,RP00321,RP00196,RP04543,RP04472,RP01994,RP01809,RP00175,RP01728,RP00380,RP00466,RP00208	R01384,R01386,R07658,R01057,R01528,R01519,R01056,R04857,R07147,R06620,R00300,R00874,R00305,R00289,R00287,R00955,R00286,R04857,R02141,R01863,R01770,R01863,R01737,R01768,R01769,R01131,R01126,R00016,R00550,R08514,R00304
360	0.70	 0	23	39	0	23	C00031->C00130:[1->12,2->13,4->10,4->17,4->4,5->8,7->10,7->4,9->3]	RP05464,RP01263,RP06127,RP01262,RP00321,RP00196,RP04543,RP01973,RP01809,RP02201,RP01728,RP00380,RP00466,RP02199,RP07011,RP01572,RP01569,RP00569,RP05463,RP00175,RP06593,RP06552,RP00208	R06064,R01057,R06063,R06064,R01056,R07147,R06620,R00300,R00874,R00305,R00289,R00287,R00955,R00286,R02106,R01863,R02425,R01737,R01768,R01769,R01131,R01126,R02423,R02423,R01528,R01519,R02107,R02103,R06063,R01770,R01863,R01528,R01384,R01386,R07658,R00016,R00550,R08514,R00304
361	0.90	 0	31	54	0	31	C00031->C00130:[1->12,2->13,4->10,4->11,4->17,5->3,5->8,7->5,9->2]	RP01257,RP06552,RP06299,RP01744,RP02940,RP04543,RP04472,RP01994,RP00242,RP06726,RP00380,RP00466,RP01787,RP08324,RP08291,RP07161,RP10817,RP01093,RP04372,RP02443,RP03650,RP04656,RP01654,RP02452,RP00060,RP00175,RP04373,RP00196,RP02453,RP00649,RP00208	R01051,R01384,R01386,R07658,R00761,R01770,R03321,R00286,R04857,R02141,R00760,R01140,R08406,R00876,R01827,R01768,R01769,R01131,R01126,R01827,R04857,R04732,R02729,R07226,R00771,R04731,R02729,R04026,R00307,R06590,R06863,R01641,R02738,R00725,R01139,R00299,R08404,R02185,R05804,R00303,R00850,R01770,R01863,R04732,R00289,R00287,R00955,R02739,R00761,R01067,R00016,R00550,R08514,R00304
362	0.60	 0	19	33	0	19	C00031->C00130:[1->12,2->11,2->13,4->17,7->3,9->8]	RP02453,RP01319,RP13340,RP01262,RP04021,RP02940,RP06427,RP01093,RP01255,RP04020,RP00080,RP06373,RP01264,RP00060,RP08184,RP01573,RP07387,RP04205,RP02452	R02739,R01127,R01827,R01056,R04378,R03321,R01067,R00771,R01049,R04378,R01067,R06861,R01641,R01830,R01621,R01440,R00941,R07159,R01058,R00725,R01139,R00299,R08404,R02185,R05804,R00303,R00850,R04560,R01529,R00024,R06975,R04560,R02738
363	0.60	 0	18	27	0	18	C00031->C00130:[1->12,2->11,2->13,4->17,5->8,9->3]	RP01572,RP01319,RP13340,RP01262,RP00321,RP04205,RP02454,RP01255,RP00208,RP01728,RP06373,RP01264,RP04020,RP08184,RP01569,RP04021,RP07387,RP01197	R01528,R01127,R01827,R01056,R07147,R06620,R00300,R00874,R00305,R06975,R04560,R02740,R01049,R00016,R00550,R08514,R00304,R01737,R00941,R07159,R01058,R04378,R04560,R01519,R04378,R00024,R00959
364	0.80	 0	25	45	0	25	C00031->C00130:[1->12,2->13,4->10,4->11,4->17,4->4,5->8,9->3]	RP01095,RP01257,RP06127,RP01262,RP01744,RP00196,RP04543,RP01973,RP00175,RP00410,RP00380,RP00466,RP02199,RP07011,RP05463,RP00569,RP01093,RP05464,RP06170,RP00060,RP02201,RP00208,RP05139,RP06552,RP01576	R05339,R01051,R06063,R06064,R01056,R01770,R00289,R00287,R00955,R00286,R02106,R01770,R01863,R00776,R00469,R01768,R01769,R01131,R01126,R02423,R02423,R06063,R02107,R02103,R00771,R06064,R00469,R00725,R01139,R00299,R08404,R02185,R05804,R00303,R00850,R02425,R00016,R00550,R08514,R00304,R05554,R01384,R01386,R07658,R05338
365	0.90	 0	30	53	0	30	C00031->C00130:[1->12,2->13,4->10,4->11,4->17,5->3,5->8,7->5,9->2]	RP01257,RP06552,RP06299,RP01744,RP00649,RP04543,RP02454,RP04472,RP01994,RP00242,RP06726,RP00380,RP00466,RP01787,RP08324,RP08291,RP07161,RP10817,RP01093,RP04372,RP02443,RP03650,RP04656,RP01654,RP00060,RP00175,RP04373,RP01197,RP00196,RP00208	R01051,R01384,R01386,R07658,R00761,R01770,R00761,R01067,R00286,R02740,R04857,R02141,R00760,R01140,R08406,R00876,R01827,R01768,R01769,R01131,R01126,R01827,R04857,R04732,R02729,R07226,R00771,R04731,R02729,R04026,R00307,R06590,R06863,R01641,R00725,R01139,R00299,R08404,R02185,R05804,R00303,R00850,R01770,R01863,R04732,R00959,R00289,R00287,R00955,R00016,R00550,R08514,R00304
366	0.60	 0	21	35	0	21	C00031->C00130:[1->12,2->11,2->13,4->17,7->3,9->8]	RP01319,RP01264,RP01262,RP02940,RP00060,RP06373,RP08184,RP04021,RP02452,RP07387,RP13340,RP01148,RP01093,RP01255,RP00080,RP04656,RP06427,RP04020,RP01573,RP02453,RP04205	R01127,R07159,R01058,R01056,R03321,R00725,R01139,R00299,R08404,R02185,R05804,R00303,R00850,R00941,R04560,R04378,R02738,R00024,R01827,R00867,R00771,R01049,R01067,R06861,R01641,R01830,R01621,R01440,R00307,R01067,R04378,R01529,R02739,R06975,R04560
367	0.60	 0	19	27	0	19	C00031->C00130:[1->12,2->11,2->13,4->17,5->3,5->8]	RP01278,RP00242,RP01319,RP04205,RP02454,RP01259,RP08184,RP04021,RP06726,RP02452,RP13340,RP01787,RP06373,RP04656,RP01654,RP01264,RP04020,RP07387,RP00649	R01072,R00760,R01140,R08406,R00876,R01127,R06975,R04560,R02740,R01053,R04560,R04378,R01827,R02738,R01827,R01827,R00941,R00307,R06590,R06863,R01641,R07159,R01058,R04378,R00024,R00761,R01067
368	0.60	 0	20	47	0	20	C00031->C00130:[1->12,2->13,4->17,5->8,7->10,9->3]	RP01257,RP05464,RP01572,RP01569,RP01262,RP05698,RP01744,RP13333,RP00569,RP01580,RP01973,RP05463,RP01925,RP01133,RP00060,RP00175,RP00321,RP06127,RP00380,RP00466	R01051,R06064,R01528,R01519,R01056,R01196,R00006,R00014,R00211,R00210,R01699,R00207,R00224,R00226,R00209,R05636,R03145,R01770,R08570,R02107,R02103,R01538,R02106,R06063,R02035,R00835,R00725,R01139,R00299,R08404,R02185,R05804,R00303,R00850,R01770,R01863,R07147,R06620,R00300,R00874,R00305,R06063,R06064,R01768,R01769,R01131,R01126
369	0.70	 0	23	34	0	23	C00031->C00130:[1->12,2->13,4->10,4->11,4->17,5->3,5->8]	RP06552,RP01790,RP02940,RP04543,RP02454,RP04472,RP01384,RP01994,RP04030,RP06726,RP00380,RP02452,RP03973,RP00861,RP01787,RP08324,RP08291,RP00208,RP01654,RP04373,RP02453,RP00196,RP01197	R01384,R01386,R07658,R01830,R03321,R00286,R02740,R04857,R01244,R02141,R00182,R01827,R01768,R01769,R02738,R00181,R00190,R00182,R01827,R04857,R04732,R00016,R00550,R08514,R00304,R06590,R06863,R01641,R04732,R02739,R00289,R00287,R00955,R00959
370	0.60	 0	18	28	0	18	C00031->C00130:[1->12,2->11,2->13,4->17,7->3,9->8]	RP01319,RP13340,RP01262,RP04205,RP06427,RP02454,RP00242,RP01255,RP04656,RP00080,RP06373,RP01264,RP04020,RP08184,RP01573,RP07387,RP04021,RP02452	R01127,R01827,R01056,R06975,R04560,R01067,R02740,R00760,R01140,R08406,R00876,R01049,R00307,R01067,R06861,R01641,R01830,R01621,R01440,R00941,R07159,R01058,R04378,R04560,R01529,R00024,R04378,R02738
371	0.90	 0	29	46	0	29	C00031->C00130:[1->12,2->13,4->10,4->11,4->17,5->8,7->5,9->2,9->3]	RP01257,RP06552,RP06299,RP01262,RP00321,RP00196,RP04543,RP04472,RP01994,RP00242,RP01232,RP01728,RP00380,RP00466,RP01572,RP01569,RP08324,RP08291,RP07161,RP10817,RP06405,RP04372,RP02443,RP03650,RP04656,RP04373,RP01744,RP00175,RP00208	R01051,R01384,R01386,R07658,R00761,R01056,R07147,R06620,R00300,R00874,R00305,R00289,R00287,R00955,R00286,R04857,R02141,R00760,R01140,R08406,R00876,R01006,R01737,R01768,R01769,R01131,R01126,R01528,R01519,R04857,R04732,R02729,R07226,R01005,R04731,R02729,R04026,R00307,R04732,R01770,R01770,R01863,R00016,R00550,R08514,R00304
372	0.90	 0	32	49	0	32	C00031->C00130:[1->12,2->13,4->10,4->11,4->17,5->3,5->8,7->5,9->2]	RP06552,RP06299,RP00820,RP01790,RP00196,RP04543,RP02454,RP04472,RP01384,RP04030,RP00242,RP01090,RP01994,RP00231,RP00380,RP03973,RP00861,RP01787,RP01148,RP08324,RP06726,RP07161,RP10817,RP04372,RP02443,RP03650,RP04656,RP04373,RP08291,RP01654,RP01197,RP00208	R01384,R01386,R07658,R00761,R02704,R02167,R01830,R00289,R00287,R00955,R00286,R02740,R04857,R01244,R00182,R00760,R01140,R08406,R00876,R00758,R02141,R00870,R00868,R00865,R01768,R01769,R00181,R00190,R00182,R01827,R00867,R04857,R01827,R02729,R07226,R04731,R02729,R04026,R00307,R04732,R04732,R06590,R06863,R01641,R00959,R00016,R00550,R08514,R00304
373	0.60	 0	16	29	0	16	C00031->C00130:[1->12,2->13,4->17,5->8,9->11,9->3]	RP01095,RP01257,RP10817,RP01262,RP08324,RP01744,RP06299,RP04472,RP01093,RP01994,RP00060,RP00175,RP05769,RP00380,RP00466,RP01576	R05339,R01051,R07226,R01056,R04857,R01770,R00761,R04857,R00771,R02141,R00725,R01139,R00299,R08404,R02185,R05804,R00303,R00850,R01770,R01863,R05704,R00830,R01221,R03425,R01768,R01769,R01131,R01126,R05338
374	0.60	 0	17	28	0	17	C00031->C00130:[1->12,2->13,4->11,4->17,5->8,9->3]	RP06552,RP03973,RP01569,RP00861,RP01262,RP08324,RP00321,RP04543,RP04472,RP06317,RP01384,RP04030,RP01572,RP00205,RP01728,RP00380,RP01994	R01384,R01386,R07658,R00181,R01519,R00190,R00182,R01056,R04857,R07147,R06620,R00300,R00874,R00305,R00286,R04857,R00806,R01244,R00182,R01528,R00801,R00015,R04194,R05140,R01737,R01768,R01769,R02141
375	1.00	 0	33	73	0	33	C00031->C00130:[1->12,2->13,4->10,4->11,4->17,4->4,5->8,7->2,9->3,9->5]	RP05464,RP01263,RP06127,RP01262,RP00321,RP00196,RP04543,RP01580,RP01973,RP01809,RP02201,RP00410,RP13333,RP00380,RP00466,RP02199,RP07011,RP01572,RP01569,RP05463,RP05698,RP10817,RP00569,RP00242,RP01728,RP04656,RP06170,RP00043,RP00175,RP05139,RP06299,RP06552,RP00208	R06064,R01057,R06063,R06064,R01056,R07147,R06620,R00300,R00874,R00305,R00289,R00287,R00955,R00286,R01538,R02106,R01863,R02425,R00776,R00469,R08570,R01768,R01769,R01131,R01126,R02423,R02423,R01528,R01519,R06063,R01196,R00006,R00014,R00211,R00210,R01699,R00207,R00224,R00226,R00209,R05636,R03145,R07226,R02107,R02103,R00760,R01140,R08406,R00876,R01737,R00307,R00469,R03121,R00369,R00365,R00364,R00366,R00372,R00373,R00652,R00588,R01957,R01770,R01863,R05554,R00761,R01384,R01386,R07658,R00016,R00550,R08514,R00304
376	0.70	 0	24	46	0	24	C00031->C00130:[1->12,2->13,4->10,4->11,4->17,5->8,9->3]	RP06552,RP01925,RP01262,RP00196,RP06299,RP04472,RP01384,RP04030,RP00242,RP03973,RP01133,RP01994,RP00380,RP01572,RP00861,RP08324,RP08291,RP10817,RP04656,RP04373,RP00060,RP05769,RP04543,RP00208	R01384,R01386,R07658,R02035,R01056,R00289,R00287,R00955,R00761,R04857,R01244,R00182,R00760,R01140,R08406,R00876,R00181,R00835,R02141,R01768,R01769,R01528,R00190,R00182,R04857,R04732,R07226,R00307,R04732,R00725,R01139,R00299,R08404,R02185,R05804,R00303,R00850,R05704,R00830,R01221,R03425,R00286,R00016,R00550,R08514,R00304
377	0.90	 0	28	51	0	28	C00031->C00130:[1->12,2->13,4->10,4->11,4->17,4->2,5->8,7->5,9->2,9->3]	RP01095,RP01257,RP06299,RP01262,RP01744,RP00196,RP04543,RP04472,RP01994,RP00242,RP00380,RP00466,RP08324,RP08291,RP07161,RP10817,RP01093,RP04372,RP02443,RP03650,RP04656,RP04373,RP00060,RP00175,RP05769,RP01576,RP06552,RP00208	R05339,R01051,R00761,R01056,R01770,R00289,R00287,R00955,R00286,R04857,R02141,R00760,R01140,R08406,R00876,R01768,R01769,R01131,R01126,R04857,R04732,R02729,R07226,R00771,R04731,R02729,R04026,R00307,R04732,R00725,R01139,R00299,R08404,R02185,R05804,R00303,R00850,R01770,R01863,R05704,R00830,R01221,R03425,R05338,R01384,R01386,R07658,R00016,R00550,R08514,R00304
378	0.60	 0	23	37	0	23	C00031->C00130:[1->12,2->13,2->3,2->8,4->11,4->17,5->3,5->8]	RP06552,RP02421,RP01790,RP02940,RP04543,RP04472,RP01384,RP04030,RP01994,RP06726,RP00380,RP02452,RP03973,RP00861,RP01787,RP08324,RP00820,RP00208,RP04656,RP01654,RP02453,RP00196,RP00231	R01384,R01386,R07658,R02703,R01830,R03321,R00286,R04857,R01244,R00182,R02141,R01827,R01768,R01769,R02738,R00181,R00190,R00182,R01827,R04857,R02704,R02167,R00016,R00550,R08514,R00304,R00307,R06590,R06863,R01641,R02739,R00289,R00287,R00955,R00870,R00868,R00865
379	0.90	 0	29	46	0	29	C00031->C00130:[1->12,2->13,4->10,4->11,4->17,5->8,7->5,9->2,9->3]	RP06552,RP01263,RP06299,RP01262,RP00321,RP00196,RP04543,RP04472,RP01994,RP01809,RP00242,RP01232,RP01728,RP00380,RP00466,RP01572,RP01569,RP08324,RP08291,RP07161,RP10817,RP06405,RP04372,RP02443,RP03650,RP04656,RP04373,RP00175,RP00208	R01384,R01386,R07658,R01057,R00761,R01056,R07147,R06620,R00300,R00874,R00305,R00289,R00287,R00955,R00286,R04857,R02141,R01863,R00760,R01140,R08406,R00876,R01006,R01737,R01768,R01769,R01131,R01126,R01528,R01519,R04857,R04732,R02729,R07226,R01005,R04731,R02729,R04026,R00307,R04732,R01770,R01863,R00016,R00550,R08514,R00304
380	0.60	 0	16	26	0	16	C00031->C00130:[1->12,2->13,4->17,5->8,7->11,9->3]	RP01095,RP01257,RP01925,RP01262,RP08324,RP01744,RP04472,RP01093,RP01994,RP01133,RP00060,RP00175,RP06593,RP00380,RP00466,RP01576	R05339,R01051,R02035,R01056,R04857,R01770,R04857,R00771,R02141,R00835,R00725,R01139,R00299,R08404,R02185,R05804,R00303,R00850,R01770,R01863,R01528,R01768,R01769,R01131,R01126,R05338
381	0.70	 0	22	41	0	22	C00031->C00130:[1->12,2->13,4->10,4->17,4->4,5->8,9->3]	RP01257,RP06552,RP01925,RP01262,RP01744,RP00196,RP04543,RP01973,RP02201,RP01133,RP00380,RP00466,RP02199,RP07011,RP01572,RP05463,RP06127,RP05464,RP00060,RP00175,RP00569,RP00208	R01051,R01384,R01386,R07658,R02035,R01056,R01770,R00289,R00287,R00955,R00286,R02106,R02425,R00835,R01768,R01769,R01131,R01126,R02423,R02423,R01528,R06063,R06063,R06064,R06064,R00725,R01139,R00299,R08404,R02185,R05804,R00303,R00850,R01770,R01863,R02107,R02103,R00016,R00550,R08514,R00304
382	0.70	 0	24	47	0	24	C00031->C00130:[1->8,2->13,4->10,4->11,4->3,5->12,9->17]	RP06552,RP01925,RP01744,RP00196,RP01571,RP04472,RP01994,RP00242,RP01133,RP00380,RP00466,RP01572,RP08324,RP08291,RP10817,RP01291,RP04656,RP04373,RP00060,RP00175,RP05769,RP04543,RP06299,RP00208	R01384,R01386,R07658,R02035,R01770,R00289,R00287,R00955,R01526,R04857,R02141,R00760,R01140,R08406,R00876,R00835,R01768,R01769,R01131,R01126,R01528,R04857,R04732,R07226,R01081,R00307,R04732,R00725,R01139,R00299,R08404,R02185,R05804,R00303,R00850,R01770,R01863,R05704,R00830,R01221,R03425,R00286,R00761,R00016,R00550,R08514,R00304
383	0.90	 0	34	50	0	34	C00031->C00130:[1->12,2->13,4->10,4->11,4->17,5->3,5->8,7->5,9->2]	RP06552,RP06299,RP01790,RP02940,RP04543,RP02454,RP04472,RP01238,RP04030,RP00242,RP01384,RP01274,RP01994,RP06726,RP00380,RP02452,RP13340,RP03973,RP00861,RP01787,RP08324,RP08291,RP07161,RP10817,RP04372,RP02443,RP03650,RP04656,RP04373,RP01654,RP00196,RP02453,RP00191,RP00208	R01384,R01386,R07658,R00761,R01830,R03321,R00286,R02740,R04857,R01015,R00182,R00760,R01140,R08406,R00876,R01244,R01070,R02141,R01827,R01768,R01769,R02738,R01827,R00181,R00190,R00182,R01827,R04857,R04732,R02729,R07226,R04731,R02729,R04026,R00307,R04732,R06590,R06863,R01641,R00289,R00287,R00955,R02739,R02073,R04780,R04779,R00016,R00550,R08514,R00304
384	0.60	 0	19	33	0	19	C00031->C00130:[1->12,2->13,4->10,4->17,5->8,9->3]	RP06552,RP01263,RP01572,RP01569,RP01262,RP00321,RP06127,RP06317,RP01973,RP05463,RP01809,RP00205,RP05464,RP00175,RP00569,RP04543,RP01728,RP00380,RP00466	R01384,R01386,R07658,R01057,R01528,R01519,R01056,R07147,R06620,R00300,R00874,R00305,R06063,R06064,R00806,R02106,R06063,R01863,R00801,R00015,R04194,R05140,R06064,R01770,R01863,R02107,R02103,R00286,R01737,R01768,R01769,R01131,R01126
385	0.70	 0	25	47	0	25	C00031->C00130:[1->12,2->13,2->3,4->10,4->11,4->17,5->8]	RP01257,RP06552,RP02421,RP01744,RP00649,RP04543,RP04472,RP01994,RP05301,RP06726,RP00380,RP00466,RP01787,RP08324,RP08291,RP00820,RP01093,RP01153,RP04656,RP01654,RP00060,RP00175,RP04373,RP00196,RP00208	R01051,R01384,R01386,R07658,R02703,R01770,R00761,R01067,R00286,R04857,R02141,R07135,R05698,R01827,R01768,R01769,R01131,R01126,R01827,R04857,R04732,R02704,R02167,R00771,R00877,R00307,R06590,R06863,R01641,R00725,R01139,R00299,R08404,R02185,R05804,R00303,R00850,R01770,R01863,R04732,R00289,R00287,R00955,R00016,R00550,R08514,R00304
386	0.50	 0	10	13	0	10	C00031->C00130:[1->12,2->13,4->17,5->3,5->8]	RP03973,RP00861,RP01787,RP01790,RP02940,RP04030,RP01654,RP02453,RP06726,RP02452	R00181,R00190,R00182,R01827,R01830,R03321,R00182,R06590,R06863,R01641,R02739,R01827,R02738
387	0.60	 0	26	46	0	26	C00031->C00130:[1->12,2->13,4->11,4->17,5->3,5->8]	RP06552,RP01350,RP01790,RP02940,RP04543,RP04472,RP01384,RP04030,RP10933,RP02453,RP01139,RP01994,RP06726,RP00380,RP02452,RP03973,RP00861,RP01787,RP05203,RP08324,RP01654,RP00060,RP01132,RP00521,RP00196,RP00208	R01384,R01386,R07658,R01187,R07279,R01830,R03321,R00286,R04857,R01244,R00182,R07324,R02739,R00840,R02141,R01827,R01768,R01769,R02738,R00181,R00190,R00182,R01827,R05607,R04857,R06590,R06863,R01641,R00725,R01139,R00299,R08404,R02185,R05804,R00303,R00850,R00834,R01185,R01182,R00289,R00287,R00955,R00016,R00550,R08514,R00304
388	0.80	 0	28	56	0	28	C00031->C00130:[1->8,2->13,4->10,4->11,4->3,4->4,5->12,9->17]	RP05464,RP06552,RP05463,RP00321,RP00196,RP01571,RP01580,RP01973,RP00175,RP00410,RP13333,RP00380,RP00466,RP02199,RP07011,RP01572,RP01569,RP00569,RP05698,RP06127,RP01728,RP01291,RP06170,RP01744,RP02201,RP04543,RP05139,RP00208	R06064,R01384,R01386,R07658,R06063,R07147,R06620,R00300,R00874,R00305,R00289,R00287,R00955,R01526,R01538,R02106,R01770,R01863,R00776,R00469,R08570,R01768,R01769,R01131,R01126,R02423,R02423,R01528,R01519,R02107,R02103,R01196,R00006,R00014,R00211,R00210,R01699,R00207,R00224,R00226,R00209,R05636,R03145,R06063,R06064,R01737,R01081,R00469,R01770,R02425,R00286,R05554,R00016,R00550,R08514,R00304
389	0.50	 0	12	18	0	12	C00031->C00130:[1->12,2->13,4->17,5->3,5->8]	RP03973,RP00861,RP01787,RP01148,RP01790,RP02454,RP04030,RP04656,RP01654,RP00208,RP06726,RP01197	R00181,R00190,R00182,R01827,R00867,R01830,R02740,R00182,R00307,R06590,R06863,R01641,R00016,R00550,R08514,R00304,R01827,R00959
390	0.60	 0	19	31	0	19	C00031->C00130:[1->12,2->13,4->10,4->17,5->8,9->3]	RP06552,RP01263,RP01134,RP01572,RP01569,RP01262,RP00321,RP06127,RP01973,RP00380,RP01809,RP05463,RP05464,RP00175,RP00569,RP04543,RP01728,RP05915,RP00466	R01384,R01386,R07658,R01057,R00837,R01528,R01519,R01056,R07147,R06620,R00300,R00874,R00305,R06063,R06064,R02106,R01768,R01769,R01863,R06063,R06064,R01770,R01863,R02107,R02103,R00286,R01737,R02737,R00836,R01131,R01126
391	0.90	 0	28	42	0	28	C00031->C00130:[1->12,2->13,4->10,4->11,4->17,5->3,5->8,7->5,9->2]	RP06552,RP06299,RP01790,RP00196,RP04543,RP02454,RP04472,RP01384,RP04030,RP00242,RP01994,RP06726,RP00380,RP02452,RP03973,RP00861,RP01787,RP08324,RP08291,RP07161,RP10817,RP04372,RP02443,RP03650,RP04656,RP01654,RP04373,RP00208	R01384,R01386,R07658,R00761,R01830,R00289,R00287,R00955,R00286,R02740,R04857,R01244,R00182,R00760,R01140,R08406,R00876,R02141,R01827,R01768,R01769,R02738,R00181,R00190,R00182,R01827,R04857,R04732,R02729,R07226,R04731,R02729,R04026,R00307,R06590,R06863,R01641,R04732,R00016,R00550,R08514,R00304
392	0.50	 0	19	47	0	19	C00031->C00130:[1->12,2->13,4->17,5->8,7->11]	RP01257,RP13333,RP01569,RP01787,RP05698,RP01744,RP00649,RP01580,RP01093,RP01994,RP08324,RP04472,RP01654,RP00060,RP00175,RP00321,RP06726,RP00380,RP00466	R01051,R08570,R01519,R01827,R01196,R00006,R00014,R00211,R00210,R01699,R00207,R00224,R00226,R00209,R05636,R03145,R01770,R00761,R01067,R01538,R00771,R02141,R04857,R04857,R06590,R06863,R01641,R00725,R01139,R00299,R08404,R02185,R05804,R00303,R00850,R01770,R01863,R07147,R06620,R00300,R00874,R00305,R01827,R01768,R01769,R01131,R01126
393	0.90	 0	27	47	0	27	C00031->C00130:[1->12,2->13,4->10,4->11,4->17,5->8,7->5,9->2,9->3]	RP01095,RP01257,RP06299,RP01262,RP01744,RP00196,RP04543,RP04472,RP01994,RP00242,RP00380,RP00466,RP08324,RP08291,RP07161,RP10817,RP01093,RP04372,RP02443,RP03650,RP04656,RP04373,RP00060,RP00175,RP00208,RP06552,RP01576	R05339,R01051,R00761,R01056,R01770,R00289,R00287,R00955,R00286,R04857,R02141,R00760,R01140,R08406,R00876,R01768,R01769,R01131,R01126,R04857,R04732,R02729,R07226,R00771,R04731,R02729,R04026,R00307,R04732,R00725,R01139,R00299,R08404,R02185,R05804,R00303,R00850,R01770,R01863,R00016,R00550,R08514,R00304,R01384,R01386,R07658,R05338
394	0.60	 0	18	32	0	18	C00031->C00130:[1->12,2->11,2->13,4->17,7->3,9->8]	RP01319,RP13340,RP01262,RP04205,RP06427,RP02454,RP01093,RP01255,RP04020,RP00080,RP06373,RP01264,RP00060,RP08184,RP01573,RP07387,RP04021,RP02452	R01127,R01827,R01056,R06975,R04560,R01067,R02740,R00771,R01049,R04378,R01067,R06861,R01641,R01830,R01621,R01440,R00941,R07159,R01058,R00725,R01139,R00299,R08404,R02185,R05804,R00303,R00850,R04560,R01529,R00024,R04378,R02738
395	0.60	 0	17	33	0	17	C00031->C00130:[1->12,2->13,4->11,4->17,5->8,9->3]	RP06552,RP01572,RP00861,RP01262,RP08324,RP00196,RP04543,RP04472,RP01384,RP04030,RP03973,RP01133,RP01925,RP00060,RP01994,RP00380,RP00208	R01384,R01386,R07658,R01528,R00190,R00182,R01056,R04857,R00289,R00287,R00955,R00286,R04857,R01244,R00182,R00181,R00835,R02035,R00725,R01139,R00299,R08404,R02185,R05804,R00303,R00850,R02141,R01768,R01769,R00016,R00550,R08514,R00304
396	0.90	 0	29	50	0	29	C00031->C00130:[1->12,2->13,4->10,4->11,4->17,5->8,7->5,9->2,9->3]	RP01257,RP06552,RP01134,RP01925,RP01262,RP01744,RP00196,RP04543,RP04472,RP01994,RP00242,RP01133,RP05915,RP00380,RP00466,RP01572,RP08324,RP08291,RP07161,RP10817,RP04372,RP02443,RP03650,RP04656,RP04373,RP00060,RP00175,RP06299,RP00208	R01051,R01384,R01386,R07658,R00837,R02035,R01056,R01770,R00289,R00287,R00955,R00286,R04857,R02141,R00760,R01140,R08406,R00876,R00835,R02737,R00836,R01768,R01769,R01131,R01126,R01528,R04857,R04732,R02729,R07226,R04731,R02729,R04026,R00307,R04732,R00725,R01139,R00299,R08404,R02185,R05804,R00303,R00850,R01770,R01863,R00761,R00016,R00550,R08514,R00304
397	0.70	 0	19	36	0	19	C00031->C00130:[1->12,2->13,4->10,4->11,4->17,5->8,9->3]	RP01257,RP06552,RP01925,RP01262,RP01744,RP00196,RP04543,RP04472,RP01994,RP01133,RP00380,RP00466,RP01572,RP08324,RP08291,RP04373,RP00060,RP00175,RP00208	R01051,R01384,R01386,R07658,R02035,R01056,R01770,R00289,R00287,R00955,R00286,R04857,R02141,R00835,R01768,R01769,R01131,R01126,R01528,R04857,R04732,R04732,R00725,R01139,R00299,R08404,R02185,R05804,R00303,R00850,R01770,R01863,R00016,R00550,R08514,R00304
398	0.50	 0	16	28	0	16	C00031->C00130:[1->12,2->13,4->17,5->3,5->8]	RP01350,RP03973,RP00861,RP01787,RP05203,RP01790,RP02454,RP04030,RP01139,RP10933,RP01654,RP00060,RP01132,RP00521,RP06726,RP02452	R01187,R07279,R00181,R00190,R00182,R01827,R05607,R01830,R02740,R00182,R00840,R07324,R06590,R06863,R01641,R00725,R01139,R00299,R08404,R02185,R05804,R00303,R00850,R00834,R01185,R01182,R01827,R02738
399	1.00	 0	34	69	0	34	C00031->C00130:[1->12,2->13,4->10,4->11,4->17,4->4,5->8,7->10,7->11,7->2,7->4,9->3,9->5]	RP05464,RP06552,RP01925,RP01262,RP00321,RP00196,RP04543,RP01973,RP04030,RP00410,RP03973,RP01133,RP01384,RP01728,RP00380,RP02199,RP07011,RP01572,RP01569,RP00861,RP00569,RP10817,RP05463,RP00242,RP04656,RP06170,RP06299,RP00060,RP02201,RP05139,RP06127,RP06593,RP00043,RP00208	R06064,R01384,R01386,R07658,R02035,R01056,R07147,R06620,R00300,R00874,R00305,R00289,R00287,R00955,R00286,R02106,R00182,R00776,R00469,R00181,R00835,R01244,R01737,R01768,R01769,R02423,R02423,R01528,R01519,R00190,R00182,R02107,R02103,R07226,R06063,R00760,R01140,R08406,R00876,R00307,R00469,R00761,R00725,R01139,R00299,R08404,R02185,R05804,R00303,R00850,R02425,R05554,R06063,R06064,R01528,R03121,R00369,R00365,R00364,R00366,R00372,R00373,R00652,R00588,R01957,R00016,R00550,R08514,R00304
400	0.80	 0	27	45	0	27	C00031->C00130:[1->12,2->13,4->10,4->11,4->17,4->4,5->8,9->3]	RP06552,RP01263,RP01134,RP01262,RP00321,RP00196,RP04543,RP01973,RP01809,RP00175,RP00410,RP05915,RP01728,RP00380,RP00466,RP02199,RP07011,RP01572,RP01569,RP05463,RP06127,RP05464,RP06170,RP02201,RP05139,RP00569,RP00208	R01384,R01386,R07658,R01057,R00837,R01056,R07147,R06620,R00300,R00874,R00305,R00289,R00287,R00955,R00286,R02106,R01863,R01770,R01863,R00776,R00469,R02737,R00836,R01737,R01768,R01769,R01131,R01126,R02423,R02423,R01528,R01519,R06063,R06063,R06064,R06064,R00469,R02425,R05554,R02107,R02103,R00016,R00550,R08514,R00304
401	0.60	 0	16	28	0	16	C00031->C00130:[1->8,2->13,4->3,5->12,7->10,9->17]	RP05464,RP01572,RP00569,RP01744,RP01571,RP01973,RP06593,RP01291,RP01925,RP05463,RP01133,RP00060,RP00175,RP06127,RP00380,RP00466	R06064,R01528,R02107,R02103,R01770,R01526,R02106,R01528,R01081,R02035,R06063,R00835,R00725,R01139,R00299,R08404,R02185,R05804,R00303,R00850,R01770,R01863,R06063,R06064,R01768,R01769,R01131,R01126
402	0.90	 0	29	48	0	29	C00031->C00130:[1->12,2->13,4->10,4->11,4->17,5->8,7->5,9->2,9->3]	RP06552,RP06299,RP01262,RP00321,RP00196,RP04543,RP04472,RP01384,RP04030,RP00242,RP03973,RP01728,RP00380,RP01994,RP01572,RP01569,RP00861,RP08324,RP08291,RP07161,RP10817,RP04372,RP02443,RP03650,RP04656,RP04373,RP06317,RP00205,RP00208	R01384,R01386,R07658,R00761,R01056,R07147,R06620,R00300,R00874,R00305,R00289,R00287,R00955,R00286,R04857,R01244,R00182,R00760,R01140,R08406,R00876,R00181,R01737,R01768,R01769,R02141,R01528,R01519,R00190,R00182,R04857,R04732,R02729,R07226,R04731,R02729,R04026,R00307,R04732,R00806,R00801,R00015,R04194,R05140,R00016,R00550,R08514,R00304
403	0.40	 0	10	22	0	10	C00031->C00130:[1->12,2->13,4->17,5->8]	RP01257,RP01787,RP01744,RP00649,RP01093,RP01654,RP00060,RP00175,RP06726,RP00466	R01051,R01827,R01770,R00761,R01067,R00771,R06590,R06863,R01641,R00725,R01139,R00299,R08404,R02185,R05804,R00303,R00850,R01770,R01863,R01827,R01131,R01126
404	0.90	 0	31	55	0	31	C00031->C00130:[1->12,2->13,4->10,4->11,4->17,5->8,7->10,7->11,7->5,9->2,9->3]	RP01095,RP01257,RP06299,RP01262,RP00321,RP00196,RP04543,RP04472,RP01994,RP00242,RP01728,RP00380,RP00466,RP01569,RP07161,RP08324,RP08291,RP01744,RP10817,RP01093,RP04372,RP02443,RP03650,RP04656,RP04373,RP00060,RP00175,RP01576,RP06593,RP06552,RP00208	R05339,R01051,R00761,R01056,R07147,R06620,R00300,R00874,R00305,R00289,R00287,R00955,R00286,R04857,R02141,R00760,R01140,R08406,R00876,R01737,R01768,R01769,R01131,R01126,R01519,R02729,R04857,R04732,R01770,R07226,R00771,R04731,R02729,R04026,R00307,R04732,R00725,R01139,R00299,R08404,R02185,R05804,R00303,R00850,R01770,R01863,R05338,R01528,R01384,R01386,R07658,R00016,R00550,R08514,R00304
405	0.90	 0	28	47	0	28	C00031->C00130:[1->12,2->13,4->10,4->11,4->17,4->2,5->8,7->5,9->2,9->3]	RP06552,RP06299,RP01262,RP00321,RP00196,RP04543,RP04472,RP01384,RP04030,RP00242,RP03973,RP01728,RP00380,RP01994,RP01572,RP01569,RP00861,RP08324,RP08291,RP07161,RP10817,RP04372,RP02443,RP03650,RP04656,RP04373,RP05769,RP00208	R01384,R01386,R07658,R00761,R01056,R07147,R06620,R00300,R00874,R00305,R00289,R00287,R00955,R00286,R04857,R01244,R00182,R00760,R01140,R08406,R00876,R00181,R01737,R01768,R01769,R02141,R01528,R01519,R00190,R00182,R04857,R04732,R02729,R07226,R04731,R02729,R04026,R00307,R04732,R05704,R00830,R01221,R03425,R00016,R00550,R08514,R00304
406	0.60	 0	19	33	0	19	C00031->C00130:[1->12,2->13,4->10,4->17,5->8,9->3]	RP06552,RP05464,RP01134,RP01572,RP00861,RP00380,RP01262,RP06127,RP01973,RP04030,RP03973,RP05463,RP01133,RP01925,RP00060,RP01384,RP04543,RP05915,RP00569	R01384,R01386,R07658,R06064,R00837,R01528,R00190,R00182,R01768,R01769,R01056,R06063,R06064,R02106,R00182,R00181,R06063,R00835,R02035,R00725,R01139,R00299,R08404,R02185,R05804,R00303,R00850,R01244,R00286,R02737,R00836,R02107,R02103
407	0.70	 0	27	52	0	27	C00031->C00130:[1->12,2->13,4->10,4->17,4->4,5->8,9->3]	RP01257,RP05464,RP10817,RP01262,RP01744,RP00196,RP06299,RP01973,RP02201,RP00242,RP01925,RP01133,RP00380,RP00466,RP02199,RP07011,RP01572,RP00569,RP05463,RP04656,RP00060,RP00175,RP05769,RP04543,RP06127,RP06552,RP00208	R01051,R06064,R07226,R01056,R01770,R00289,R00287,R00955,R00761,R02106,R02425,R00760,R01140,R08406,R00876,R02035,R00835,R01768,R01769,R01131,R01126,R02423,R02423,R01528,R02107,R02103,R06063,R00307,R00725,R01139,R00299,R08404,R02185,R05804,R00303,R00850,R01770,R01863,R05704,R00830,R01221,R03425,R00286,R06063,R06064,R01384,R01386,R07658,R00016,R00550,R08514,R00304
408	1.00	 0	31	62	0	31	C00031->C00130:[1->12,2->13,4->10,4->11,4->17,4->4,4->5,5->8,7->2,9->3,9->5]	RP05464,RP06552,RP06127,RP01262,RP00321,RP00196,RP06299,RP01973,RP04030,RP00242,RP01572,RP01384,RP01728,RP00380,RP02199,RP07011,RP03973,RP01569,RP00861,RP05463,RP10817,RP00410,RP04656,RP06170,RP00043,RP02201,RP05769,RP04543,RP05139,RP00569,RP00208	R06064,R01384,R01386,R07658,R06063,R06064,R01056,R07147,R06620,R00300,R00874,R00305,R00289,R00287,R00955,R00761,R02106,R00182,R00760,R01140,R08406,R00876,R01528,R01244,R01737,R01768,R01769,R02423,R02423,R00181,R01519,R00190,R00182,R06063,R07226,R00776,R00469,R00307,R00469,R03121,R00369,R00365,R00364,R00366,R00372,R00373,R00652,R00588,R01957,R02425,R05704,R00830,R01221,R03425,R00286,R05554,R02107,R02103,R00016,R00550,R08514,R00304
409	1.00	 0	30	59	0	30	C00031->C00130:[1->8,2->13,4->10,4->11,4->3,4->4,5->12,7->2,9->17,9->5]	RP06552,RP05464,RP04543,RP00321,RP00196,RP01571,RP01973,RP02201,RP00410,RP01728,RP00380,RP00466,RP02199,RP07011,RP01572,RP01569,RP05463,RP10817,RP06127,RP00242,RP01291,RP04656,RP06170,RP00043,RP01744,RP00175,RP05139,RP06299,RP00569,RP00208	R01384,R01386,R07658,R06064,R00286,R07147,R06620,R00300,R00874,R00305,R00289,R00287,R00955,R01526,R02106,R02425,R00776,R00469,R01737,R01768,R01769,R01131,R01126,R02423,R02423,R01528,R01519,R06063,R07226,R06063,R06064,R00760,R01140,R08406,R00876,R01081,R00307,R00469,R03121,R00369,R00365,R00364,R00366,R00372,R00373,R00652,R00588,R01957,R01770,R01770,R01863,R05554,R00761,R02107,R02103,R00016,R00550,R08514,R00304
410	0.20	 0	18	26	0	18	C00031->C00130:[2->11,5->3]	RP00395,RP13340,RP01787,RP00113,RP04205,RP01148,RP02454,RP04656,RP01255,RP06373,RP01654,RP04020,RP08184,RP01319,RP04021,RP07387,RP06726,RP02452	R01061,R01063,R01827,R01827,R02188,R01512,R01515,R01517,R01660,R06975,R04560,R00867,R02740,R00307,R01049,R00941,R06590,R06863,R01641,R04378,R04560,R01127,R04378,R00024,R01827,R02738
411	0.70	 0	24	44	0	24	C00031->C00130:[1->12,2->13,4->10,4->11,4->17,5->3,5->8]	RP06552,RP01134,RP00649,RP04543,RP04472,RP01384,RP04030,RP05915,RP01994,RP06726,RP00380,RP03973,RP00861,RP01787,RP01148,RP08324,RP08291,RP01093,RP04656,RP01654,RP00060,RP04373,RP00196,RP00208	R01384,R01386,R07658,R00837,R00761,R01067,R00286,R04857,R01244,R00182,R02737,R00836,R02141,R01827,R01768,R01769,R00181,R00190,R00182,R01827,R00867,R04857,R04732,R00771,R00307,R06590,R06863,R01641,R00725,R01139,R00299,R08404,R02185,R05804,R00303,R00850,R04732,R00289,R00287,R00955,R00016,R00550,R08514,R00304
412	0.60	 0	20	36	0	20	C00031->C00130:[1->12,2->11,2->13,4->17,7->3,9->8]	RP01319,RP01264,RP01262,RP04205,RP02454,RP00242,RP04021,RP01197,RP07387,RP13340,RP01148,RP10097,RP01255,RP00080,RP04656,RP06427,RP04020,RP01573,RP03735,RP00208	R01127,R07159,R01058,R01056,R06975,R04560,R02740,R00760,R01140,R08406,R00876,R04378,R00959,R00024,R01827,R00867,R06975,R01049,R01067,R06861,R01641,R01830,R01621,R01440,R00307,R01067,R04378,R01529,R00134,R03215,R03146,R00519,R00016,R00550,R08514,R00304
413	0.70	 0	24	48	0	24	C00031->C00130:[1->12,2->13,4->10,4->11,4->17,5->8,9->3]	RP06552,RP01263,RP04543,RP01262,RP00321,RP00196,RP06299,RP04472,RP01994,RP01809,RP01728,RP00380,RP00466,RP01572,RP01569,RP08324,RP08291,RP10817,RP01093,RP04373,RP00060,RP00175,RP05769,RP00208	R01384,R01386,R07658,R01057,R00286,R01056,R07147,R06620,R00300,R00874,R00305,R00289,R00287,R00955,R00761,R04857,R02141,R01863,R01737,R01768,R01769,R01131,R01126,R01528,R01519,R04857,R04732,R07226,R00771,R04732,R00725,R01139,R00299,R08404,R02185,R05804,R00303,R00850,R01770,R01863,R05704,R00830,R01221,R03425,R00016,R00550,R08514,R00304
414	0.60	 0	21	35	0	21	C00031->C00130:[1->12,2->11,2->13,4->17,5->3,5->8]	RP01319,RP01400,RP04205,RP02454,RP01399,RP00242,RP04021,RP01197,RP06726,RP07387,RP13340,RP01787,RP01148,RP10097,RP04656,RP01654,RP01264,RP04020,RP03735,RP00649,RP00208	R01127,R01271,R06975,R04560,R02740,R01270,R00760,R01140,R08406,R00876,R04378,R00959,R01827,R00024,R01827,R01827,R00867,R06975,R00307,R06590,R06863,R01641,R07159,R01058,R04378,R00134,R03215,R03146,R00519,R00761,R01067,R00016,R00550,R08514,R00304
415	0.70	 0	22	38	0	22	C00031->C00130:[1->8,2->13,4->10,4->3,4->4,5->12,9->17]	RP06552,RP05464,RP05463,RP00321,RP00196,RP01571,RP01973,RP02201,RP01728,RP00380,RP00466,RP02199,RP07011,RP01572,RP01569,RP00569,RP06127,RP01291,RP01744,RP00175,RP04543,RP00208	R01384,R01386,R07658,R06064,R06063,R07147,R06620,R00300,R00874,R00305,R00289,R00287,R00955,R01526,R02106,R02425,R01737,R01768,R01769,R01131,R01126,R02423,R02423,R01528,R01519,R02107,R02103,R06063,R06064,R01081,R01770,R01770,R01863,R00286,R00016,R00550,R08514,R00304
416	1.00	 0	31	60	0	31	C00031->C00130:[1->12,2->13,4->10,4->11,4->17,4->4,5->8,7->10,7->11,7->2,7->4,9->3,9->5]	RP01257,RP05464,RP06127,RP01262,RP00321,RP00196,RP04543,RP01973,RP02201,RP00410,RP01728,RP00380,RP00466,RP02199,RP07011,RP01572,RP01569,RP05463,RP10817,RP00569,RP00242,RP04656,RP06170,RP00043,RP01744,RP00175,RP05139,RP06299,RP06593,RP06552,RP00208	R01051,R06064,R06063,R06064,R01056,R07147,R06620,R00300,R00874,R00305,R00289,R00287,R00955,R00286,R02106,R02425,R00776,R00469,R01737,R01768,R01769,R01131,R01126,R02423,R02423,R01528,R01519,R06063,R07226,R02107,R02103,R00760,R01140,R08406,R00876,R00307,R00469,R03121,R00369,R00365,R00364,R00366,R00372,R00373,R00652,R00588,R01957,R01770,R01770,R01863,R05554,R00761,R01528,R01384,R01386,R07658,R00016,R00550,R08514,R00304
417	0.70	 0	25	38	0	25	C00031->C00130:[1->12,2->13,4->10,4->17,4->4,5->3,5->8]	RP06552,RP05464,RP06127,RP01790,RP00196,RP04543,RP02454,RP01973,RP04030,RP01384,RP06726,RP00380,RP02452,RP02199,RP07011,RP03973,RP00861,RP01787,RP05463,RP01148,RP04656,RP01654,RP02201,RP00569,RP00208	R01384,R01386,R07658,R06064,R06063,R06064,R01830,R00289,R00287,R00955,R00286,R02740,R02106,R00182,R01244,R01827,R01768,R01769,R02738,R02423,R02423,R00181,R00190,R00182,R01827,R06063,R00867,R00307,R06590,R06863,R01641,R02425,R02107,R02103,R00016,R00550,R08514,R00304
418	0.60	 0	18	39	0	18	C00031->C00130:[1->12,2->11,2->13,4->17,5->8,9->3]	RP03735,RP01095,RP01271,RP01319,RP04656,RP01262,RP10097,RP04205,RP04020,RP01093,RP01255,RP00242,RP00052,RP01264,RP00060,RP04021,RP07387,RP01576	R00134,R03215,R03146,R00519,R05339,R01068,R01127,R00307,R01056,R06975,R06975,R04560,R04378,R00771,R01049,R00760,R01140,R08406,R00876,R00756,R00769,R05805,R00770,R00762,R00764,R00767,R07159,R01058,R00725,R01139,R00299,R08404,R02185,R05804,R00303,R00850,R04378,R00024,R05338
419	0.50	 0	13	27	0	13	C00031->C00130:[1->12,2->13,2->3,4->17,5->8]	RP03973,RP00861,RP01787,RP02421,RP00649,RP00820,RP01093,RP04030,RP04656,RP01654,RP00060,RP06726,RP00231	R00181,R00190,R00182,R01827,R02703,R00761,R01067,R02704,R02167,R00771,R00182,R00307,R06590,R06863,R01641,R00725,R01139,R00299,R08404,R02185,R05804,R00303,R00850,R01827,R00870,R00868,R00865
420	0.20	 0	18	28	0	18	C00031->C00130:[2->11,5->3]	RP03735,RP01319,RP13340,RP01787,RP01148,RP10097,RP04205,RP02454,RP01255,RP00208,RP04656,RP01654,RP01264,RP04020,RP04021,RP07387,RP06726,RP01197	R00134,R03215,R03146,R00519,R01127,R01827,R01827,R00867,R06975,R06975,R04560,R02740,R01049,R00016,R00550,R08514,R00304,R00307,R06590,R06863,R01641,R07159,R01058,R04378,R04378,R00024,R01827,R00959
421	0.50	 0	20	42	0	20	C00031->C00130:[1->12,2->13,4->10,4->17,5->8]	RP01257,RP06552,RP04543,RP01787,RP00569,RP01744,RP00649,RP06127,RP01093,RP01973,RP00380,RP05463,RP01654,RP05464,RP00060,RP00175,RP06726,RP00196,RP00466,RP00208	R01051,R01384,R01386,R07658,R00286,R01827,R02107,R02103,R01770,R00761,R01067,R06063,R06064,R00771,R02106,R01768,R01769,R06063,R06590,R06863,R01641,R06064,R00725,R01139,R00299,R08404,R02185,R05804,R00303,R00850,R01770,R01863,R01827,R00289,R00287,R00955,R01131,R01126,R00016,R00550,R08514,R00304
422	0.60	 0	20	39	0	20	C00031->C00130:[1->12,2->13,4->17,5->3,5->8,9->11]	RP01257,RP01744,RP00649,RP06299,RP04472,RP01994,RP00242,RP06726,RP00380,RP00466,RP01787,RP01148,RP08324,RP10817,RP01093,RP04656,RP01654,RP00060,RP00175,RP05769	R01051,R01770,R00761,R01067,R00761,R04857,R02141,R00760,R01140,R08406,R00876,R01827,R01768,R01769,R01131,R01126,R01827,R00867,R04857,R07226,R00771,R00307,R06590,R06863,R01641,R00725,R01139,R00299,R08404,R02185,R05804,R00303,R00850,R01770,R01863,R05704,R00830,R01221,R03425
423	0.90	 0	27	44	0	27	C00031->C00130:[1->12,2->13,4->10,4->11,4->17,5->8,7->5,9->2,9->3]	RP01257,RP06552,RP06299,RP01262,RP00321,RP00196,RP04543,RP04472,RP01994,RP00242,RP01728,RP00380,RP00466,RP01572,RP01569,RP08324,RP08291,RP07161,RP10817,RP04372,RP02443,RP03650,RP04656,RP04373,RP01744,RP00175,RP00208	R01051,R01384,R01386,R07658,R00761,R01056,R07147,R06620,R00300,R00874,R00305,R00289,R00287,R00955,R00286,R04857,R02141,R00760,R01140,R08406,R00876,R01737,R01768,R01769,R01131,R01126,R01528,R01519,R04857,R04732,R02729,R07226,R04731,R02729,R04026,R00307,R04732,R01770,R01770,R01863,R00016,R00550,R08514,R00304
424	0.60	 0	22	46	0	22	C00031->C00130:[1->12,2->11,2->13,4->17,5->3,5->8]	RP01278,RP00242,RP01319,RP04205,RP00060,RP02454,RP01259,RP04021,RP06726,RP02452,RP01271,RP01787,RP10097,RP07387,RP01093,RP04656,RP00052,RP01264,RP04020,RP01654,RP03735,RP00649	R01072,R00760,R01140,R08406,R00876,R01127,R06975,R04560,R00725,R01139,R00299,R08404,R02185,R05804,R00303,R00850,R02740,R01053,R04378,R01827,R02738,R01068,R01827,R06975,R00024,R00771,R00307,R00756,R00769,R05805,R00770,R00762,R00764,R00767,R07159,R01058,R04378,R06590,R06863,R01641,R00134,R03215,R03146,R00519,R00761,R01067
425	0.70	 0	21	39	0	21	C00031->C00130:[1->12,2->13,4->10,4->11,4->17,5->8,9->3]	RP01095,RP01257,RP01134,RP01262,RP01744,RP00196,RP04543,RP04472,RP01994,RP05915,RP00380,RP00466,RP08324,RP08291,RP01093,RP04373,RP00060,RP00175,RP00208,RP06552,RP01576	R05339,R01051,R00837,R01056,R01770,R00289,R00287,R00955,R00286,R04857,R02141,R02737,R00836,R01768,R01769,R01131,R01126,R04857,R04732,R00771,R04732,R00725,R01139,R00299,R08404,R02185,R05804,R00303,R00850,R01770,R01863,R00016,R00550,R08514,R00304,R01384,R01386,R07658,R05338
426	0.80	 0	30	53	0	30	C00031->C00130:[1->12,2->13,4->10,4->11,4->17,4->4,5->8,9->3]	RP01257,RP05464,RP05463,RP01262,RP00321,RP00196,RP06299,RP01973,RP00175,RP00242,RP01728,RP00380,RP00466,RP02199,RP07011,RP01572,RP01569,RP00569,RP10817,RP00410,RP04656,RP06170,RP01744,RP02201,RP05769,RP04543,RP05139,RP06127,RP06552,RP00208	R01051,R06064,R06063,R01056,R07147,R06620,R00300,R00874,R00305,R00289,R00287,R00955,R00761,R02106,R01770,R01863,R00760,R01140,R08406,R00876,R01737,R01768,R01769,R01131,R01126,R02423,R02423,R01528,R01519,R02107,R02103,R07226,R00776,R00469,R00307,R00469,R01770,R02425,R05704,R00830,R01221,R03425,R00286,R05554,R06063,R06064,R01384,R01386,R07658,R00016,R00550,R08514,R00304
427	0.70	 0	26	50	0	26	C00031->C00130:[1->12,2->13,4->10,4->11,4->17,5->3,5->8,7->10,7->11]	RP01257,RP06552,RP04543,RP00321,RP00649,RP00060,RP04472,RP01994,RP01728,RP06726,RP00380,RP00466,RP01569,RP01787,RP01148,RP08324,RP08291,RP01093,RP04656,RP01654,RP01744,RP00175,RP04373,RP00196,RP06593,RP00208	R01051,R01384,R01386,R07658,R00286,R07147,R06620,R00300,R00874,R00305,R00761,R01067,R00725,R01139,R00299,R08404,R02185,R05804,R00303,R00850,R04857,R02141,R01737,R01827,R01768,R01769,R01131,R01126,R01519,R01827,R00867,R04857,R04732,R00771,R00307,R06590,R06863,R01641,R01770,R01770,R01863,R04732,R00289,R00287,R00955,R01528,R00016,R00550,R08514,R00304
428	0.60	 0	21	32	0	21	C00031->C00130:[1->12,2->13,4->11,4->17,5->3,5->8]	RP06552,RP01994,RP03973,RP00861,RP01787,RP00380,RP08324,RP01790,RP02940,RP04543,RP02454,RP04472,RP01384,RP04030,RP01654,RP01197,RP02453,RP06726,RP00196,RP02452,RP00208	R01384,R01386,R07658,R02141,R00181,R00190,R00182,R01827,R01768,R01769,R04857,R01830,R03321,R00286,R02740,R04857,R01244,R00182,R06590,R06863,R01641,R00959,R02739,R01827,R00289,R00287,R00955,R02738,R00016,R00550,R08514,R00304
429	0.60	 0	21	36	0	21	C00031->C00130:[1->12,2->11,2->13,4->17,5->3,5->8]	RP01319,RP02940,RP00060,RP04205,RP02453,RP04021,RP06726,RP02452,RP07387,RP13340,RP01787,RP01148,RP10097,RP01093,RP01255,RP04656,RP01654,RP01264,RP04020,RP03735,RP00649	R01127,R03321,R00725,R01139,R00299,R08404,R02185,R05804,R00303,R00850,R06975,R04560,R02739,R04378,R01827,R02738,R00024,R01827,R01827,R00867,R06975,R00771,R01049,R00307,R06590,R06863,R01641,R07159,R01058,R04378,R00134,R03215,R03146,R00519,R00761,R01067
430	1.00	 0	32	64	0	32	C00031->C00130:[1->12,2->13,4->10,4->11,4->17,4->4,5->8,7->2,9->3,9->5]	RP06552,RP05464,RP01134,RP01925,RP01262,RP00196,RP04543,RP01973,RP04030,RP00410,RP03973,RP01133,RP01384,RP05915,RP00380,RP02199,RP07011,RP01572,RP00861,RP05463,RP10817,RP06127,RP00242,RP04656,RP06170,RP00043,RP00060,RP02201,RP05139,RP06299,RP00569,RP00208	R01384,R01386,R07658,R06064,R00837,R02035,R01056,R00289,R00287,R00955,R00286,R02106,R00182,R00776,R00469,R00181,R00835,R01244,R02737,R00836,R01768,R01769,R02423,R02423,R01528,R00190,R00182,R06063,R07226,R06063,R06064,R00760,R01140,R08406,R00876,R00307,R00469,R03121,R00369,R00365,R00364,R00366,R00372,R00373,R00652,R00588,R01957,R00725,R01139,R00299,R08404,R02185,R05804,R00303,R00850,R02425,R05554,R00761,R02107,R02103,R00016,R00550,R08514,R00304
431	0.90	 0	28	45	0	28	C00031->C00130:[1->12,2->13,4->10,4->11,4->17,5->8,7->10,7->11,7->5,9->2,9->3]	RP01257,RP06552,RP06299,RP01262,RP00321,RP00196,RP04543,RP04472,RP01994,RP00242,RP01728,RP00380,RP00466,RP01572,RP01569,RP08324,RP08291,RP07161,RP10817,RP04372,RP02443,RP03650,RP04656,RP04373,RP01744,RP00175,RP06593,RP00208	R01051,R01384,R01386,R07658,R00761,R01056,R07147,R06620,R00300,R00874,R00305,R00289,R00287,R00955,R00286,R04857,R02141,R00760,R01140,R08406,R00876,R01737,R01768,R01769,R01131,R01126,R01528,R01519,R04857,R04732,R02729,R07226,R04731,R02729,R04026,R00307,R04732,R01770,R01770,R01863,R01528,R00016,R00550,R08514,R00304
432	0.60	 0	24	46	0	24	C00031->C00130:[1->12,2->13,4->11,4->17,5->3,5->8]	RP01257,RP06552,RP01744,RP00649,RP04543,RP02454,RP04472,RP01238,RP01994,RP06726,RP00380,RP02452,RP13340,RP01787,RP08324,RP01093,RP01654,RP00466,RP00060,RP00175,RP01274,RP00196,RP00191,RP00208	R01051,R01384,R01386,R07658,R01770,R00761,R01067,R00286,R02740,R04857,R01015,R02141,R01827,R01768,R01769,R02738,R01827,R01827,R04857,R00771,R06590,R06863,R01641,R01131,R01126,R00725,R01139,R00299,R08404,R02185,R05804,R00303,R00850,R01770,R01863,R01070,R00289,R00287,R00955,R02073,R04780,R04779,R00016,R00550,R08514,R00304
433	0.50	 0	17	35	0	17	C00031->C00130:[1->12,2->11,2->13,4->17,5->8]	RP01271,RP01319,RP01787,RP04205,RP04020,RP01093,RP01255,RP06373,RP00052,RP01264,RP00060,RP08184,RP01654,RP04021,RP07387,RP06726,RP00649	R01068,R01127,R01827,R06975,R04560,R04378,R00771,R01049,R00941,R00756,R00769,R05805,R00770,R00762,R00764,R00767,R07159,R01058,R00725,R01139,R00299,R08404,R02185,R05804,R00303,R00850,R04560,R06590,R06863,R01641,R04378,R00024,R01827,R00761,R01067
434	0.50	 0	13	18	0	13	C00031->C00130:[1->12,2->13,4->17,5->3,5->8]	RP03973,RP00861,RP01787,RP01790,RP02454,RP01238,RP04030,RP01654,RP01274,RP06726,RP00191,RP02452,RP13340	R00181,R00190,R00182,R01827,R01830,R02740,R01015,R00182,R06590,R06863,R01641,R01070,R01827,R02073,R04780,R04779,R02738,R01827
435	0.90	 0	29	46	0	29	C00031->C00130:[1->8,2->13,4->10,4->11,4->3,5->12,7->5,9->17,9->2]	RP06552,RP01571,RP00321,RP00196,RP04543,RP04472,RP01994,RP00242,RP01232,RP01728,RP00380,RP00466,RP01572,RP01569,RP03650,RP08324,RP08291,RP07161,RP10817,RP06405,RP04372,RP02443,RP01291,RP04656,RP04373,RP01744,RP00175,RP06299,RP00208	R01384,R01386,R07658,R01526,R07147,R06620,R00300,R00874,R00305,R00289,R00287,R00955,R00286,R04857,R02141,R00760,R01140,R08406,R00876,R01006,R01737,R01768,R01769,R01131,R01126,R01528,R01519,R04026,R04857,R04732,R02729,R07226,R01005,R04731,R02729,R01081,R00307,R04732,R01770,R01770,R01863,R00761,R00016,R00550,R08514,R00304
436	1.00	 0	33	64	0	33	C00031->C00130:[1->12,2->13,4->10,4->11,4->17,4->4,5->8,7->10,7->11,7->2,7->4,9->3,9->5]	RP01095,RP05464,RP01925,RP01262,RP00196,RP04543,RP01973,RP04030,RP00410,RP01133,RP00242,RP01384,RP00380,RP05139,RP07011,RP03973,RP00861,RP00569,RP10817,RP05463,RP01093,RP00208,RP04656,RP06170,RP00043,RP06299,RP00060,RP02201,RP02199,RP06127,RP06593,RP06552,RP01576	R05339,R06064,R02035,R01056,R00289,R00287,R00955,R00286,R02106,R00182,R00776,R00469,R00835,R00760,R01140,R08406,R00876,R01244,R01768,R01769,R05554,R02423,R00181,R00190,R00182,R02107,R02103,R07226,R06063,R00771,R00016,R00550,R08514,R00304,R00307,R00469,R03121,R00369,R00365,R00364,R00366,R00372,R00373,R00652,R00588,R01957,R00761,R00725,R01139,R00299,R08404,R02185,R05804,R00303,R00850,R02425,R02423,R06063,R06064,R01528,R01384,R01386,R07658,R05338
437	0.70	 0	24	39	0	24	C00031->C00130:[1->12,2->10,2->11,2->13,4->10,4->11,4->17,5->8,9->3]	RP06552,RP01263,RP01262,RP00321,RP00196,RP04543,RP04472,RP01994,RP01809,RP01728,RP00380,RP00466,RP01572,RP01569,RP13340,RP01148,RP08324,RP08291,RP04656,RP04373,RP01264,RP00175,RP07387,RP00208	R01384,R01386,R07658,R01057,R01056,R07147,R06620,R00300,R00874,R00305,R00289,R00287,R00955,R00286,R04857,R02141,R01863,R01737,R01768,R01769,R01131,R01126,R01528,R01519,R01827,R00867,R04857,R04732,R00307,R04732,R07159,R01058,R01770,R01863,R00024,R00016,R00550,R08514,R00304
438	0.60	 0	20	47	0	20	C00031->C00130:[1->12,2->13,4->17,5->8,7->10,9->3]	RP01095,RP01257,RP06127,RP01569,RP01262,RP05698,RP01744,RP13333,RP00569,RP01580,RP01093,RP01973,RP05463,RP05464,RP00060,RP00175,RP00321,RP00380,RP00466,RP01576	R05339,R01051,R06063,R06064,R01519,R01056,R01196,R00006,R00014,R00211,R00210,R01699,R00207,R00224,R00226,R00209,R05636,R03145,R01770,R08570,R02107,R02103,R01538,R00771,R02106,R06063,R06064,R00725,R01139,R00299,R08404,R02185,R05804,R00303,R00850,R01770,R01863,R07147,R06620,R00300,R00874,R00305,R01768,R01769,R01131,R01126,R05338
439	0.10	 0	10	28	0	10	C00031->C00130:[2->11]	RP01271,RP01319,RP10097,RP07387,RP04205,RP01093,RP00052,RP01264,RP00060,RP03735	R01068,R01127,R06975,R00024,R06975,R04560,R00771,R00756,R00769,R05805,R00770,R00762,R00764,R00767,R07159,R01058,R00725,R01139,R00299,R08404,R02185,R05804,R00303,R00850,R00134,R03215,R03146,R00519
440	0.70	 0	19	29	0	19	C00031->C00130:[1->12,2->13,4->10,4->11,4->17,5->8,9->3]	RP06552,RP01263,RP01134,RP01572,RP01569,RP01262,RP08324,RP00321,RP04543,RP04472,RP01994,RP01809,RP04373,RP08291,RP00175,RP05915,RP01728,RP00380,RP00466	R01384,R01386,R07658,R01057,R00837,R01528,R01519,R01056,R04857,R07147,R06620,R00300,R00874,R00305,R00286,R04857,R02141,R01863,R04732,R04732,R01770,R01863,R02737,R00836,R01737,R01768,R01769,R01131,R01126
441	0.70	 0	20	34	0	20	C00031->C00130:[1->12,2->13,4->10,4->11,4->17,5->8,7->10,7->11,9->3]	RP01257,RP06552,RP01262,RP00321,RP00196,RP04543,RP04472,RP01994,RP01728,RP00380,RP00466,RP01572,RP01569,RP08324,RP08291,RP04373,RP01744,RP00175,RP06593,RP00208	R01051,R01384,R01386,R07658,R01056,R07147,R06620,R00300,R00874,R00305,R00289,R00287,R00955,R00286,R04857,R02141,R01737,R01768,R01769,R01131,R01126,R01528,R01519,R04857,R04732,R04732,R01770,R01770,R01863,R01528,R00016,R00550,R08514,R00304
442	0.90	 0	33	50	0	33	C00031->C00130:[1->12,2->13,4->10,4->11,4->17,5->3,5->8,7->5,9->2]	RP06552,RP06299,RP00820,RP01790,RP02940,RP04543,RP04472,RP01384,RP04030,RP00242,RP01090,RP01994,RP00231,RP00380,RP02452,RP03973,RP00861,RP01787,RP01148,RP08324,RP06726,RP07161,RP10817,RP04372,RP02443,RP03650,RP04656,RP04373,RP08291,RP01654,RP02453,RP00196,RP00208	R01384,R01386,R07658,R00761,R02704,R02167,R01830,R03321,R00286,R04857,R01244,R00182,R00760,R01140,R08406,R00876,R00758,R02141,R00870,R00868,R00865,R01768,R01769,R02738,R00181,R00190,R00182,R01827,R00867,R04857,R01827,R02729,R07226,R04731,R02729,R04026,R00307,R04732,R04732,R06590,R06863,R01641,R02739,R00289,R00287,R00955,R00016,R00550,R08514,R00304
443	0.60	 0	19	38	0	19	C00031->C00130:[1->12,2->13,4->10,4->17,5->8,9->3]	RP01095,RP01257,RP00569,RP01262,RP05464,RP01744,RP00196,RP06127,RP01093,RP01973,RP05463,RP06552,RP00060,RP00175,RP04543,RP00208,RP00380,RP00466,RP01576	R05339,R01051,R02107,R02103,R01056,R06064,R01770,R00289,R00287,R00955,R06063,R06064,R00771,R02106,R06063,R01384,R01386,R07658,R00725,R01139,R00299,R08404,R02185,R05804,R00303,R00850,R01770,R01863,R00286,R00016,R00550,R08514,R00304,R01768,R01769,R01131,R01126,R05338
444	0.80	 0	25	44	0	25	C00031->C00130:[1->12,2->13,4->10,4->11,4->17,4->4,5->8,9->3]	RP01095,RP06552,RP01262,RP00196,RP04543,RP01973,RP04030,RP00410,RP01384,RP00380,RP02199,RP07011,RP03973,RP00861,RP05463,RP06127,RP01093,RP05464,RP06170,RP00060,RP02201,RP00208,RP05139,RP00569,RP01576	R05339,R01384,R01386,R07658,R01056,R00289,R00287,R00955,R00286,R02106,R00182,R00776,R00469,R01244,R01768,R01769,R02423,R02423,R00181,R00190,R00182,R06063,R06063,R06064,R00771,R06064,R00469,R00725,R01139,R00299,R08404,R02185,R05804,R00303,R00850,R02425,R00016,R00550,R08514,R00304,R05554,R02107,R02103,R05338
445	0.60	 0	19	27	0	19	C00031->C00130:[1->12,2->11,2->13,4->17,5->3,5->8]	RP01319,RP04205,RP02454,RP00242,RP08184,RP04021,RP06726,RP02452,RP13340,RP01787,RP01148,RP06373,RP01255,RP04656,RP01654,RP01264,RP04020,RP07387,RP00649	R01127,R06975,R04560,R02740,R00760,R01140,R08406,R00876,R04560,R04378,R01827,R02738,R01827,R01827,R00867,R00941,R01049,R00307,R06590,R06863,R01641,R07159,R01058,R04378,R00024,R00761,R01067
446	0.90	 0	31	52	0	31	C00031->C00130:[1->12,2->10,2->11,2->13,4->10,4->11,4->17,5->8,7->5,9->2,9->3]	RP01095,RP01257,RP06299,RP01262,RP01744,RP00196,RP04543,RP04472,RP01994,RP00242,RP01576,RP00380,RP00466,RP13340,RP01148,RP08324,RP08291,RP07161,RP10817,RP01093,RP04372,RP02443,RP03650,RP04656,RP04373,RP01264,RP00060,RP00175,RP07387,RP06552,RP00208	R05339,R01051,R00761,R01056,R01770,R00289,R00287,R00955,R00286,R04857,R02141,R00760,R01140,R08406,R00876,R05338,R01768,R01769,R01131,R01126,R01827,R00867,R04857,R04732,R02729,R07226,R00771,R04731,R02729,R04026,R00307,R04732,R07159,R01058,R00725,R01139,R00299,R08404,R02185,R05804,R00303,R00850,R01770,R01863,R00024,R01384,R01386,R07658,R00016,R00550,R08514,R00304
447	0.70	 0	20	37	0	20	C00031->C00130:[1->12,2->13,4->10,4->11,4->17,5->8,7->10,7->11,9->3]	RP01257,RP06552,RP01572,RP00380,RP01262,RP08324,RP01744,RP00196,RP04543,RP04472,RP01994,RP01925,RP04373,RP01133,RP00060,RP00175,RP00208,RP06593,RP00466,RP08291	R01051,R01384,R01386,R07658,R01528,R01768,R01769,R01056,R04857,R01770,R00289,R00287,R00955,R00286,R04857,R02141,R02035,R04732,R00835,R00725,R01139,R00299,R08404,R02185,R05804,R00303,R00850,R01770,R01863,R00016,R00550,R08514,R00304,R01528,R01131,R01126,R04732
448	0.50	 0	15	24	0	15	C00031->C00130:[1->12,2->13,4->17,5->3,5->8]	RP03973,RP00861,RP01787,RP01148,RP00820,RP01790,RP02454,RP04656,RP04030,RP00231,RP00242,RP01654,RP01090,RP06726,RP02452	R00181,R00190,R00182,R01827,R00867,R02704,R02167,R01830,R02740,R00307,R00182,R00870,R00868,R00865,R00760,R01140,R08406,R00876,R06590,R06863,R01641,R00758,R01827,R02738
449	0.60	 0	17	30	0	17	C00031->C00130:[1->8,2->13,4->11,4->3,5->12,9->17]	RP01095,RP06552,RP01134,RP04543,RP08324,RP01744,RP01571,RP04472,RP01093,RP01994,RP01291,RP00060,RP00175,RP05915,RP00380,RP00466,RP01576	R05339,R01384,R01386,R07658,R00837,R00286,R04857,R01770,R01526,R04857,R00771,R02141,R01081,R00725,R01139,R00299,R08404,R02185,R05804,R00303,R00850,R01770,R01863,R02737,R00836,R01768,R01769,R01131,R01126,R05338
450	0.70	 0	24	42	0	24	C00031->C00130:[1->8,2->10,2->11,2->13,4->10,4->11,4->3,5->12,9->17]	RP01095,RP06552,RP04543,RP01744,RP00196,RP01571,RP04472,RP01994,RP00380,RP00466,RP13340,RP01148,RP08324,RP08291,RP01093,RP00208,RP01291,RP04656,RP04373,RP01264,RP00060,RP00175,RP07387,RP01576	R05339,R01384,R01386,R07658,R00286,R01770,R00289,R00287,R00955,R01526,R04857,R02141,R01768,R01769,R01131,R01126,R01827,R00867,R04857,R04732,R00771,R00016,R00550,R08514,R00304,R01081,R00307,R04732,R07159,R01058,R00725,R01139,R00299,R08404,R02185,R05804,R00303,R00850,R01770,R01863,R00024,R05338
451	1.00	 0	34	70	0	34	C00031->C00130:[1->12,2->13,4->10,4->11,4->17,4->4,5->8,7->10,7->11,7->2,7->4,9->3,9->5]	RP05464,RP01263,RP01925,RP01262,RP00321,RP00196,RP04543,RP01973,RP01809,RP02201,RP00410,RP01133,RP01728,RP00380,RP00466,RP02199,RP07011,RP01572,RP01569,RP00569,RP10817,RP05463,RP00242,RP04656,RP06170,RP00043,RP06299,RP00060,RP00175,RP05139,RP06127,RP06593,RP06552,RP00208	R06064,R01057,R02035,R01056,R07147,R06620,R00300,R00874,R00305,R00289,R00287,R00955,R00286,R02106,R01863,R02425,R00776,R00469,R00835,R01737,R01768,R01769,R01131,R01126,R02423,R02423,R01528,R01519,R02107,R02103,R07226,R06063,R00760,R01140,R08406,R00876,R00307,R00469,R03121,R00369,R00365,R00364,R00366,R00372,R00373,R00652,R00588,R01957,R00761,R00725,R01139,R00299,R08404,R02185,R05804,R00303,R00850,R01770,R01863,R05554,R06063,R06064,R01528,R01384,R01386,R07658,R00016,R00550,R08514,R00304
452	0.90	 0	33	49	0	33	C00031->C00130:[1->12,2->13,4->10,4->11,4->17,5->3,5->8,7->5,9->2]	RP06552,RP06299,RP01790,RP00196,RP04543,RP02454,RP04472,RP01238,RP04030,RP00242,RP01384,RP01274,RP01994,RP06726,RP00380,RP02452,RP13340,RP03973,RP00861,RP01787,RP08324,RP08291,RP07161,RP10817,RP04372,RP02443,RP03650,RP04656,RP04373,RP01654,RP00208,RP00191,RP01197	R01384,R01386,R07658,R00761,R01830,R00289,R00287,R00955,R00286,R02740,R04857,R01015,R00182,R00760,R01140,R08406,R00876,R01244,R01070,R02141,R01827,R01768,R01769,R02738,R01827,R00181,R00190,R00182,R01827,R04857,R04732,R02729,R07226,R04731,R02729,R04026,R00307,R04732,R06590,R06863,R01641,R00016,R00550,R08514,R00304,R02073,R04780,R04779,R00959
453	0.80	 0	29	53	0	29	C00031->C00130:[1->12,2->13,4->10,4->11,4->17,4->4,5->8,7->10,7->11,7->4,9->3]	RP01257,RP05464,RP01925,RP01262,RP00321,RP00196,RP04543,RP01973,RP00175,RP00410,RP01133,RP01728,RP00380,RP00466,RP02199,RP07011,RP01572,RP01569,RP00569,RP01744,RP05463,RP06170,RP00060,RP02201,RP05139,RP06127,RP06593,RP06552,RP00208	R01051,R06064,R02035,R01056,R07147,R06620,R00300,R00874,R00305,R00289,R00287,R00955,R00286,R02106,R01770,R01863,R00776,R00469,R00835,R01737,R01768,R01769,R01131,R01126,R02423,R02423,R01528,R01519,R02107,R02103,R01770,R06063,R00469,R00725,R01139,R00299,R08404,R02185,R05804,R00303,R00850,R02425,R05554,R06063,R06064,R01528,R01384,R01386,R07658,R00016,R00550,R08514,R00304
454	0.60	 0	20	34	0	20	C00031->C00130:[1->12,2->11,2->13,4->17,5->3,5->8]	RP01319,RP04205,RP02454,RP00242,RP04021,RP01197,RP06726,RP07387,RP13340,RP01787,RP01148,RP10097,RP01255,RP04656,RP01654,RP01264,RP04020,RP03735,RP00649,RP00208	R01127,R06975,R04560,R02740,R00760,R01140,R08406,R00876,R04378,R00959,R01827,R00024,R01827,R01827,R00867,R06975,R01049,R00307,R06590,R06863,R01641,R07159,R01058,R04378,R00134,R03215,R03146,R00519,R00761,R01067,R00016,R00550,R08514,R00304
455	0.60	 0	17	27	0	17	C00031->C00130:[1->12,2->13,4->11,4->17,5->8,9->3]	RP06552,RP01263,RP01134,RP01572,RP01569,RP01262,RP08324,RP00321,RP04543,RP04472,RP01994,RP01809,RP00175,RP05915,RP01728,RP00380,RP00466	R01384,R01386,R07658,R01057,R00837,R01528,R01519,R01056,R04857,R07147,R06620,R00300,R00874,R00305,R00286,R04857,R02141,R01863,R01770,R01863,R02737,R00836,R01737,R01768,R01769,R01131,R01126
456	0.70	 0	24	46	0	24	C00031->C00130:[1->12,2->13,4->10,4->17,4->4,5->8,9->3]	RP01257,RP06552,RP01925,RP01262,RP01744,RP00196,RP04543,RP01973,RP02201,RP01133,RP00380,RP00466,RP02199,RP00569,RP07011,RP01572,RP05463,RP06127,RP05464,RP00060,RP00175,RP06317,RP00205,RP00208	R01051,R01384,R01386,R07658,R02035,R01056,R01770,R00289,R00287,R00955,R00286,R02106,R02425,R00835,R01768,R01769,R01131,R01126,R02423,R02107,R02103,R02423,R01528,R06063,R06063,R06064,R06064,R00725,R01139,R00299,R08404,R02185,R05804,R00303,R00850,R01770,R01863,R00806,R00801,R00015,R04194,R05140,R00016,R00550,R08514,R00304
457	0.60	 0	19	29	0	19	C00031->C00130:[1->12,2->11,2->13,4->17,7->3,9->8]	RP01319,RP01262,RP04205,RP02454,RP06373,RP06727,RP08184,RP04021,RP01197,RP13340,RP01148,RP01255,RP00080,RP04656,RP01264,RP04020,RP01573,RP07387,RP00208	R01127,R01056,R06975,R04560,R02740,R00941,R01830,R04560,R04378,R00959,R01827,R00867,R01049,R01067,R06861,R01641,R01830,R01621,R01440,R00307,R07159,R01058,R04378,R01529,R00024,R00016,R00550,R08514,R00304
458	0.90	 0	36	59	0	36	C00031->C00130:[1->12,2->13,4->10,4->11,4->17,5->3,5->8,7->5,9->2]	RP06552,RP01350,RP06299,RP01790,RP02940,RP04543,RP04472,RP01384,RP04030,RP00242,RP10933,RP02453,RP01139,RP01994,RP06726,RP00380,RP02452,RP03973,RP00861,RP01787,RP05203,RP08324,RP08291,RP07161,RP10817,RP04372,RP02443,RP03650,RP04656,RP01654,RP00060,RP01132,RP04373,RP00521,RP00196,RP00208	R01384,R01386,R07658,R01187,R07279,R00761,R01830,R03321,R00286,R04857,R01244,R00182,R00760,R01140,R08406,R00876,R07324,R02739,R00840,R02141,R01827,R01768,R01769,R02738,R00181,R00190,R00182,R01827,R05607,R04857,R04732,R02729,R07226,R04731,R02729,R04026,R00307,R06590,R06863,R01641,R00725,R01139,R00299,R08404,R02185,R05804,R00303,R00850,R00834,R04732,R01185,R01182,R00289,R00287,R00955,R00016,R00550,R08514,R00304
459	0.90	 0	32	67	0	32	C00031->C00130:[1->12,2->13,4->10,4->11,4->17,5->8,7->5,9->2,9->3]	RP01095,RP01257,RP06299,RP01262,RP00321,RP00196,RP04543,RP01580,RP04472,RP01994,RP00242,RP00060,RP13333,RP00380,RP00466,RP01569,RP03650,RP05698,RP08291,RP07161,RP10817,RP01093,RP04372,RP02443,RP08324,RP04656,RP04373,RP01744,RP00175,RP01576,RP06552,RP00208	R05339,R01051,R00761,R01056,R07147,R06620,R00300,R00874,R00305,R00289,R00287,R00955,R00286,R01538,R04857,R02141,R00760,R01140,R08406,R00876,R00725,R01139,R00299,R08404,R02185,R05804,R00303,R00850,R08570,R01768,R01769,R01131,R01126,R01519,R04026,R01196,R00006,R00014,R00211,R00210,R01699,R00207,R00224,R00226,R00209,R05636,R03145,R04732,R02729,R07226,R00771,R04731,R02729,R04857,R00307,R04732,R01770,R01770,R01863,R05338,R01384,R01386,R07658,R00016,R00550,R08514,R00304
460	0.90	 0	32	49	0	32	C00031->C00130:[1->12,2->13,4->10,4->11,4->17,5->3,5->8,7->5,9->2]	RP06552,RP06299,RP00820,RP01790,RP00196,RP04543,RP02454,RP04472,RP01384,RP04030,RP00242,RP01090,RP01994,RP06726,RP00380,RP02452,RP03973,RP00861,RP01787,RP01148,RP08324,RP00231,RP07161,RP10817,RP04372,RP02443,RP03650,RP04656,RP04373,RP08291,RP01654,RP00208	R01384,R01386,R07658,R00761,R02704,R02167,R01830,R00289,R00287,R00955,R00286,R02740,R04857,R01244,R00182,R00760,R01140,R08406,R00876,R00758,R02141,R01827,R01768,R01769,R02738,R00181,R00190,R00182,R01827,R00867,R04857,R00870,R00868,R00865,R02729,R07226,R04731,R02729,R04026,R00307,R04732,R04732,R06590,R06863,R01641,R00016,R00550,R08514,R00304
461	0.70	 0	26	49	0	26	C00031->C00130:[1->12,2->13,4->10,4->17,4->4,5->8,7->10,7->4,9->3]	RP01095,RP01257,RP05463,RP01262,RP00321,RP00196,RP00060,RP01973,RP02201,RP01728,RP00380,RP00466,RP02199,RP07011,RP01569,RP00569,RP06127,RP01093,RP05464,RP01744,RP00175,RP04543,RP00208,RP06593,RP06552,RP01576	R05339,R01051,R06063,R01056,R07147,R06620,R00300,R00874,R00305,R00289,R00287,R00955,R00725,R01139,R00299,R08404,R02185,R05804,R00303,R00850,R02106,R02425,R01737,R01768,R01769,R01131,R01126,R02423,R02423,R01519,R02107,R02103,R06063,R06064,R00771,R06064,R01770,R01770,R01863,R00286,R00016,R00550,R08514,R00304,R01528,R01384,R01386,R07658,R05338
462	0.90	 0	28	51	0	28	C00031->C00130:[1->8,2->13,4->10,4->11,4->2,4->3,5->12,7->5,9->17,9->2]	RP01095,RP06552,RP06299,RP01744,RP00196,RP01571,RP04472,RP01994,RP00242,RP00380,RP00466,RP03650,RP08324,RP08291,RP07161,RP10817,RP01093,RP04372,RP02443,RP01291,RP04656,RP04373,RP00060,RP00175,RP05769,RP04543,RP01576,RP00208	R05339,R01384,R01386,R07658,R00761,R01770,R00289,R00287,R00955,R01526,R04857,R02141,R00760,R01140,R08406,R00876,R01768,R01769,R01131,R01126,R04026,R04857,R04732,R02729,R07226,R00771,R04731,R02729,R01081,R00307,R04732,R00725,R01139,R00299,R08404,R02185,R05804,R00303,R00850,R01770,R01863,R05704,R00830,R01221,R03425,R00286,R05338,R00016,R00550,R08514,R00304
463	0.60	 0	21	42	0	21	C00031->C00130:[1->12,2->11,2->13,4->17,5->3,5->8]	RP01278,RP00242,RP01319,RP04205,RP00060,RP01259,RP08184,RP04021,RP06726,RP01271,RP01787,RP01148,RP01093,RP04656,RP00052,RP01264,RP04020,RP06373,RP01654,RP07387,RP00649	R01072,R00760,R01140,R08406,R00876,R01127,R06975,R04560,R00725,R01139,R00299,R08404,R02185,R05804,R00303,R00850,R01053,R04560,R04378,R01827,R01068,R01827,R00867,R00771,R00307,R00756,R00769,R05805,R00770,R00762,R00764,R00767,R07159,R01058,R04378,R00941,R06590,R06863,R01641,R00024,R00761,R01067
464	0.60	 0	17	31	0	17	C00031->C00130:[1->12,2->13,4->17,5->8,7->11,9->3]	RP01257,RP06593,RP01572,RP01569,RP01262,RP08324,RP01744,RP04472,RP01994,RP01728,RP01925,RP01133,RP00060,RP00175,RP00321,RP00380,RP00466	R01051,R01528,R01528,R01519,R01056,R04857,R01770,R04857,R02141,R01737,R02035,R00835,R00725,R01139,R00299,R08404,R02185,R05804,R00303,R00850,R01770,R01863,R07147,R06620,R00300,R00874,R00305,R01768,R01769,R01131,R01126
465	0.60	 0	18	31	0	18	C00031->C00130:[1->12,2->11,2->13,4->17,7->3,9->8]	RP07387,RP01319,RP13340,RP01262,RP10097,RP04205,RP06427,RP02454,RP04656,RP01255,RP00080,RP00242,RP01264,RP04020,RP01573,RP03735,RP04021,RP02452	R00024,R01127,R01827,R01056,R06975,R06975,R04560,R01067,R02740,R00307,R01049,R01067,R06861,R01641,R01830,R01621,R01440,R00760,R01140,R08406,R00876,R07159,R01058,R04378,R01529,R00134,R03215,R03146,R00519,R04378,R02738
466	0.70	 0	22	40	0	22	C00031->C00130:[1->12,2->13,4->10,4->17,4->4,5->8,9->3]	RP01095,RP06552,RP01262,RP00196,RP04543,RP01973,RP04030,RP01384,RP00380,RP02199,RP07011,RP03973,RP00861,RP05463,RP06127,RP01093,RP05464,RP00060,RP02201,RP01576,RP00569,RP00208	R05339,R01384,R01386,R07658,R01056,R00289,R00287,R00955,R00286,R02106,R00182,R01244,R01768,R01769,R02423,R02423,R00181,R00190,R00182,R06063,R06063,R06064,R00771,R06064,R00725,R01139,R00299,R08404,R02185,R05804,R00303,R00850,R02425,R05338,R02107,R02103,R00016,R00550,R08514,R00304
467	0.90	 0	29	49	0	29	C00031->C00130:[1->8,2->13,4->10,4->11,4->3,5->12,7->5,9->17,9->2]	RP06552,RP01571,RP00321,RP00196,RP04543,RP04472,RP01994,RP00242,RP01728,RP00380,RP00466,RP01572,RP01569,RP03650,RP08324,RP08291,RP07161,RP10817,RP04372,RP02443,RP01291,RP04656,RP04373,RP01744,RP00175,RP06317,RP06299,RP00205,RP00208	R01384,R01386,R07658,R01526,R07147,R06620,R00300,R00874,R00305,R00289,R00287,R00955,R00286,R04857,R02141,R00760,R01140,R08406,R00876,R01737,R01768,R01769,R01131,R01126,R01528,R01519,R04026,R04857,R04732,R02729,R07226,R04731,R02729,R01081,R00307,R04732,R01770,R01770,R01863,R00806,R00761,R00801,R00015,R04194,R05140,R00016,R00550,R08514,R00304
468	0.90	 0	29	50	0	29	C00031->C00130:[1->12,2->13,4->10,4->11,4->17,5->8,7->5,9->2,9->3]	RP01095,RP01257,RP01134,RP06299,RP01262,RP01744,RP00196,RP04543,RP04472,RP01994,RP00242,RP05915,RP00380,RP00466,RP08324,RP08291,RP07161,RP10817,RP01093,RP04372,RP02443,RP03650,RP04656,RP04373,RP00060,RP00175,RP01576,RP06552,RP00208	R05339,R01051,R00837,R00761,R01056,R01770,R00289,R00287,R00955,R00286,R04857,R02141,R00760,R01140,R08406,R00876,R02737,R00836,R01768,R01769,R01131,R01126,R04857,R04732,R02729,R07226,R00771,R04731,R02729,R04026,R00307,R04732,R00725,R01139,R00299,R08404,R02185,R05804,R00303,R00850,R01770,R01863,R05338,R01384,R01386,R07658,R00016,R00550,R08514,R00304
469	1.00	 0	33	73	0	33	C00031->C00130:[1->8,2->13,4->10,4->11,4->3,4->4,5->12,7->2,9->17,9->5]	RP05464,RP06552,RP06127,RP00321,RP00196,RP01571,RP01580,RP01973,RP02201,RP00410,RP13333,RP00380,RP00466,RP02199,RP07011,RP01572,RP01569,RP05463,RP05698,RP10817,RP00569,RP00242,RP01728,RP01291,RP04656,RP06170,RP01744,RP00175,RP04543,RP05139,RP06299,RP00043,RP00208	R06064,R01384,R01386,R07658,R06063,R06064,R07147,R06620,R00300,R00874,R00305,R00289,R00287,R00955,R01526,R01538,R02106,R02425,R00776,R00469,R08570,R01768,R01769,R01131,R01126,R02423,R02423,R01528,R01519,R06063,R01196,R00006,R00014,R00211,R00210,R01699,R00207,R00224,R00226,R00209,R05636,R03145,R07226,R02107,R02103,R00760,R01140,R08406,R00876,R01737,R01081,R00307,R00469,R01770,R01770,R01863,R00286,R05554,R00761,R03121,R00369,R00365,R00364,R00366,R00372,R00373,R00652,R00588,R01957,R00016,R00550,R08514,R00304
470	0.70	 0	16	23	0	16	C00031->C00130:[1->8,2->13,4->3,5->12,7->10,7->11,9->17]	RP01572,RP01569,RP08324,RP00321,RP01571,RP04472,RP01994,RP01291,RP08291,RP04373,RP06593,RP01744,RP00175,RP01728,RP00380,RP00466	R01528,R01519,R04857,R07147,R06620,R00300,R00874,R00305,R01526,R04857,R02141,R01081,R04732,R04732,R01528,R01770,R01770,R01863,R01737,R01768,R01769,R01131,R01126
471	0.60	 0	17	26	0	17	C00031->C00130:[1->12,2->13,4->11,4->17,5->8,9->3]	RP01257,RP06552,RP01572,RP01569,RP01262,RP08324,RP00321,RP04543,RP04472,RP06405,RP01994,RP01232,RP01744,RP00175,RP01728,RP00380,RP00466	R01051,R01384,R01386,R07658,R01528,R01519,R01056,R04857,R07147,R06620,R00300,R00874,R00305,R00286,R04857,R01005,R02141,R01006,R01770,R01770,R01863,R01737,R01768,R01769,R01131,R01126
472	0.70	 0	21	41	0	21	C00031->C00130:[1->12,2->13,4->10,4->11,4->17,5->8,9->3]	RP01257,RP06552,RP01925,RP01262,RP01744,RP00196,RP04543,RP04472,RP01994,RP01133,RP00380,RP00466,RP01572,RP08324,RP08291,RP04373,RP00060,RP00175,RP06317,RP00205,RP00208	R01051,R01384,R01386,R07658,R02035,R01056,R01770,R00289,R00287,R00955,R00286,R04857,R02141,R00835,R01768,R01769,R01131,R01126,R01528,R04857,R04732,R04732,R00725,R01139,R00299,R08404,R02185,R05804,R00303,R00850,R01770,R01863,R00806,R00801,R00015,R04194,R05140,R00016,R00550,R08514,R00304
473	0.60	 0	19	36	0	19	C00031->C00130:[1->12,2->11,2->13,4->17,5->3,5->8]	RP01319,RP01790,RP04205,RP00060,RP06373,RP08184,RP04021,RP06726,RP01271,RP01787,RP01148,RP01093,RP01255,RP04656,RP00052,RP01264,RP04020,RP01654,RP07387	R01127,R01830,R06975,R04560,R00725,R01139,R00299,R08404,R02185,R05804,R00303,R00850,R00941,R04560,R04378,R01827,R01068,R01827,R00867,R00771,R01049,R00307,R00756,R00769,R05805,R00770,R00762,R00764,R00767,R07159,R01058,R04378,R06590,R06863,R01641,R00024
474	0.90	 0	33	49	0	33	C00031->C00130:[1->12,2->13,4->10,4->11,4->17,5->3,5->8,7->5,9->2]	RP06552,RP06299,RP01790,RP00196,RP04543,RP02454,RP04472,RP01238,RP04030,RP00242,RP01384,RP01274,RP01994,RP06726,RP00380,RP02452,RP13340,RP03973,RP00861,RP01787,RP01148,RP08324,RP08291,RP07161,RP10817,RP04372,RP02443,RP03650,RP04656,RP04373,RP01654,RP00191,RP00208	R01384,R01386,R07658,R00761,R01830,R00289,R00287,R00955,R00286,R02740,R04857,R01015,R00182,R00760,R01140,R08406,R00876,R01244,R01070,R02141,R01827,R01768,R01769,R02738,R01827,R00181,R00190,R00182,R01827,R00867,R04857,R04732,R02729,R07226,R04731,R02729,R04026,R00307,R04732,R06590,R06863,R01641,R02073,R04780,R04779,R00016,R00550,R08514,R00304
475	0.70	 0	24	38	0	24	C00031->C00130:[1->12,2->13,2->3,2->8,4->10,4->11,4->17,5->3,5->8]	RP06552,RP02421,RP01790,RP00196,RP04543,RP02454,RP04472,RP01384,RP04030,RP01197,RP01994,RP06726,RP00380,RP03973,RP00861,RP01787,RP08324,RP08291,RP00820,RP04656,RP01654,RP04373,RP00208,RP00231	R01384,R01386,R07658,R02703,R01830,R00289,R00287,R00955,R00286,R02740,R04857,R01244,R00182,R00959,R02141,R01827,R01768,R01769,R00181,R00190,R00182,R01827,R04857,R04732,R02704,R02167,R00307,R06590,R06863,R01641,R04732,R00016,R00550,R08514,R00304,R00870,R00868,R00865
476	0.70	 0	23	41	0	23	C00031->C00130:[1->12,2->13,4->10,4->11,4->17,5->3,5->8]	RP06552,RP01790,RP00196,RP04543,RP02454,RP04472,RP01384,RP04030,RP01994,RP06726,RP00380,RP03973,RP00861,RP01787,RP05203,RP08324,RP08291,RP01654,RP00060,RP01132,RP04373,RP00208,RP01197	R01384,R01386,R07658,R01830,R00289,R00287,R00955,R00286,R02740,R04857,R01244,R00182,R02141,R01827,R01768,R01769,R00181,R00190,R00182,R01827,R05607,R04857,R04732,R06590,R06863,R01641,R00725,R01139,R00299,R08404,R02185,R05804,R00303,R00850,R00834,R04732,R00016,R00550,R08514,R00304,R00959
477	0.70	 0	24	46	0	24	C00031->C00130:[1->8,2->13,4->10,4->3,4->4,5->12,9->17]	RP01095,RP06552,RP05463,RP01744,RP00196,RP01571,RP01973,RP02201,RP00380,RP00466,RP02199,RP07011,RP00569,RP06127,RP01093,RP05464,RP00208,RP01291,RP00060,RP00175,RP04543,RP06317,RP00205,RP01576	R05339,R01384,R01386,R07658,R06063,R01770,R00289,R00287,R00955,R01526,R02106,R02425,R01768,R01769,R01131,R01126,R02423,R02423,R02107,R02103,R06063,R06064,R00771,R06064,R00016,R00550,R08514,R00304,R01081,R00725,R01139,R00299,R08404,R02185,R05804,R00303,R00850,R01770,R01863,R00286,R00806,R00801,R00015,R04194,R05140,R05338
478	0.70	 0	24	46	0	24	C00031->C00130:[1->12,2->13,4->10,4->11,4->17,5->8,9->3]	RP01095,RP06552,RP04543,RP01262,RP00196,RP06299,RP04472,RP01384,RP04030,RP00242,RP01994,RP00380,RP03973,RP00861,RP08324,RP08291,RP10817,RP01093,RP04656,RP04373,RP00060,RP05769,RP00208,RP01576	R05339,R01384,R01386,R07658,R00286,R01056,R00289,R00287,R00955,R00761,R04857,R01244,R00182,R00760,R01140,R08406,R00876,R02141,R01768,R01769,R00181,R00190,R00182,R04857,R04732,R07226,R00771,R00307,R04732,R00725,R01139,R00299,R08404,R02185,R05804,R00303,R00850,R05704,R00830,R01221,R03425,R00016,R00550,R08514,R00304,R05338
479	0.60	 0	24	45	0	24	C00031->C00130:[1->12,2->13,4->11,4->17,5->3,5->8]	RP06552,RP01350,RP00649,RP04543,RP04472,RP01384,RP04030,RP10933,RP01139,RP01994,RP06726,RP00380,RP03973,RP00861,RP01787,RP05203,RP08324,RP01093,RP01654,RP00060,RP01132,RP00521,RP00196,RP00208	R01384,R01386,R07658,R01187,R07279,R00761,R01067,R00286,R04857,R01244,R00182,R07324,R00840,R02141,R01827,R01768,R01769,R00181,R00190,R00182,R01827,R05607,R04857,R00771,R06590,R06863,R01641,R00725,R01139,R00299,R08404,R02185,R05804,R00303,R00850,R00834,R01185,R01182,R00289,R00287,R00955,R00016,R00550,R08514,R00304
480	0.50	 0	17	30	0	17	C00031->C00130:[1->12,2->13,4->17,5->8,7->11]	RP01257,RP01925,RP01787,RP08324,RP01744,RP00649,RP04472,RP01093,RP01994,RP01654,RP01133,RP00060,RP00175,RP06593,RP06726,RP00380,RP00466	R01051,R02035,R01827,R04857,R01770,R00761,R01067,R04857,R00771,R02141,R06590,R06863,R01641,R00835,R00725,R01139,R00299,R08404,R02185,R05804,R00303,R00850,R01770,R01863,R01528,R01827,R01768,R01769,R01131,R01126
481	1.00	 0	35	82	0	35	C00031->C00130:[1->12,2->13,4->10,4->11,4->17,4->4,5->8,7->2,9->3,9->5]	RP01095,RP01257,RP10817,RP01262,RP00321,RP00196,RP04543,RP01580,RP01973,RP02201,RP00410,RP13333,RP00380,RP00466,RP02199,RP07011,RP00569,RP01569,RP05463,RP05698,RP01744,RP06127,RP01093,RP05464,RP00208,RP04656,RP06170,RP00043,RP00242,RP00060,RP00175,RP05139,RP06299,RP06552,RP01576	R05339,R01051,R07226,R01056,R07147,R06620,R00300,R00874,R00305,R00289,R00287,R00955,R00286,R01538,R02106,R02425,R00776,R00469,R08570,R01768,R01769,R01131,R01126,R02423,R02423,R02107,R02103,R01519,R06063,R01196,R00006,R00014,R00211,R00210,R01699,R00207,R00224,R00226,R00209,R05636,R03145,R01770,R06063,R06064,R00771,R06064,R00016,R00550,R08514,R00304,R00307,R00469,R03121,R00369,R00365,R00364,R00366,R00372,R00373,R00652,R00588,R01957,R00760,R01140,R08406,R00876,R00725,R01139,R00299,R08404,R02185,R05804,R00303,R00850,R01770,R01863,R05554,R00761,R01384,R01386,R07658,R05338
482	0.60	 0	17	34	0	17	C00031->C00130:[1->8,2->13,4->11,4->3,5->12,9->17]	RP01095,RP06552,RP04543,RP08324,RP01744,RP00196,RP01571,RP04472,RP01093,RP01994,RP01291,RP00060,RP00175,RP00208,RP00380,RP00466,RP01576	R05339,R01384,R01386,R07658,R00286,R04857,R01770,R00289,R00287,R00955,R01526,R04857,R00771,R02141,R01081,R00725,R01139,R00299,R08404,R02185,R05804,R00303,R00850,R01770,R01863,R00016,R00550,R08514,R00304,R01768,R01769,R01131,R01126,R05338
483	0.90	 0	29	47	0	29	C00031->C00130:[1->8,2->13,4->10,4->11,4->3,5->12,7->5,9->17,9->2]	RP06552,RP01134,RP01571,RP00321,RP00196,RP04543,RP04472,RP01994,RP00242,RP05915,RP01728,RP00380,RP00466,RP01572,RP01569,RP03650,RP08324,RP08291,RP07161,RP10817,RP04372,RP02443,RP01291,RP04656,RP04373,RP01744,RP00175,RP06299,RP00208	R01384,R01386,R07658,R00837,R01526,R07147,R06620,R00300,R00874,R00305,R00289,R00287,R00955,R00286,R04857,R02141,R00760,R01140,R08406,R00876,R02737,R00836,R01737,R01768,R01769,R01131,R01126,R01528,R01519,R04026,R04857,R04732,R02729,R07226,R04731,R02729,R01081,R00307,R04732,R01770,R01770,R01863,R00761,R00016,R00550,R08514,R00304
484	0.60	 0	20	39	0	20	C00031->C00130:[1->12,2->13,4->11,4->17,5->3,5->8]	RP06552,RP03973,RP00861,RP01787,RP00380,RP08324,RP00649,RP04543,RP02454,RP01093,RP01384,RP04030,RP04472,RP01654,RP00060,RP01197,RP06726,RP00196,RP01994,RP00208	R01384,R01386,R07658,R00181,R00190,R00182,R01827,R01768,R01769,R04857,R00761,R01067,R00286,R02740,R00771,R01244,R00182,R04857,R06590,R06863,R01641,R00725,R01139,R00299,R08404,R02185,R05804,R00303,R00850,R00959,R01827,R00289,R00287,R00955,R02141,R00016,R00550,R08514,R00304
485	0.60	 0	20	28	0	20	C00031->C00130:[1->12,2->11,2->13,4->17,5->3,5->8]	RP01319,RP02940,RP02454,RP06373,RP00649,RP08184,RP04021,RP06726,RP02452,RP07387,RP13340,RP01787,RP00242,RP01255,RP04656,RP01654,RP01264,RP04020,RP02453,RP04205	R01127,R03321,R02740,R00941,R00761,R01067,R04560,R04378,R01827,R02738,R00024,R01827,R01827,R00760,R01140,R08406,R00876,R01049,R00307,R06590,R06863,R01641,R07159,R01058,R04378,R02739,R06975,R04560
486	0.70	 0	19	29	0	19	C00031->C00130:[1->8,2->13,4->10,4->11,4->3,5->12,9->17]	RP06552,RP01134,RP01572,RP01569,RP00380,RP08324,RP00321,RP01571,RP04472,RP01994,RP01291,RP08291,RP04373,RP01744,RP00175,RP04543,RP01728,RP05915,RP00466	R01384,R01386,R07658,R00837,R01528,R01519,R01768,R01769,R04857,R07147,R06620,R00300,R00874,R00305,R01526,R04857,R02141,R01081,R04732,R04732,R01770,R01770,R01863,R00286,R01737,R02737,R00836,R01131,R01126
487	0.90	 0	31	49	0	31	C00031->C00130:[1->12,2->10,2->11,2->13,4->10,4->11,4->17,5->8,7->5,9->2,9->3]	RP06552,RP01263,RP06299,RP01262,RP00321,RP00196,RP04543,RP04472,RP01994,RP01809,RP00242,RP01728,RP00380,RP00466,RP01572,RP01569,RP13340,RP01148,RP08324,RP08291,RP07161,RP10817,RP04372,RP02443,RP03650,RP04656,RP04373,RP01264,RP00175,RP07387,RP00208	R01384,R01386,R07658,R01057,R00761,R01056,R07147,R06620,R00300,R00874,R00305,R00289,R00287,R00955,R00286,R04857,R02141,R01863,R00760,R01140,R08406,R00876,R01737,R01768,R01769,R01131,R01126,R01528,R01519,R01827,R00867,R04857,R04732,R02729,R07226,R04731,R02729,R04026,R00307,R04732,R07159,R01058,R01770,R01863,R00024,R00016,R00550,R08514,R00304
488	0.90	 0	30	44	0	30	C00031->C00130:[1->12,2->13,4->10,4->11,4->17,5->3,5->8,7->5,9->2]	RP06552,RP06299,RP01790,RP02940,RP04543,RP02454,RP04472,RP01384,RP01994,RP00242,RP04030,RP06726,RP00380,RP02452,RP03973,RP00861,RP01787,RP08324,RP08291,RP07161,RP10817,RP04372,RP02443,RP03650,RP04656,RP01654,RP04373,RP02453,RP00196,RP00208	R01384,R01386,R07658,R00761,R01830,R03321,R00286,R02740,R04857,R01244,R02141,R00760,R01140,R08406,R00876,R00182,R01827,R01768,R01769,R02738,R00181,R00190,R00182,R01827,R04857,R04732,R02729,R07226,R04731,R02729,R04026,R00307,R06590,R06863,R01641,R04732,R02739,R00289,R00287,R00955,R00016,R00550,R08514,R00304
489	0.60	 0	18	29	0	18	C00031->C00130:[1->8,2->11,2->13,4->3,5->12,9->17]	RP01572,RP13340,RP01148,RP08324,RP01744,RP01571,RP04472,RP01994,RP01291,RP04656,RP01925,RP01133,RP01264,RP00060,RP00175,RP07387,RP00380,RP00466	R01528,R01827,R00867,R04857,R01770,R01526,R04857,R02141,R01081,R00307,R02035,R00835,R07159,R01058,R00725,R01139,R00299,R08404,R02185,R05804,R00303,R00850,R01770,R01863,R00024,R01768,R01769,R01131,R01126
490	0.70	 0	24	44	0	24	C00031->C00130:[1->12,2->13,4->10,4->11,4->17,5->8,9->3]	RP06552,RP01263,RP04543,RP01262,RP00321,RP00196,RP06299,RP04472,RP01994,RP01809,RP00242,RP01728,RP00380,RP00466,RP01572,RP01569,RP08324,RP08291,RP10817,RP04656,RP04373,RP00175,RP05769,RP00208	R01384,R01386,R07658,R01057,R00286,R01056,R07147,R06620,R00300,R00874,R00305,R00289,R00287,R00955,R00761,R04857,R02141,R01863,R00760,R01140,R08406,R00876,R01737,R01768,R01769,R01131,R01126,R01528,R01519,R04857,R04732,R07226,R00307,R04732,R01770,R01863,R05704,R00830,R01221,R03425,R00016,R00550,R08514,R00304
491	0.70	 0	24	43	0	24	C00031->C00130:[1->12,2->13,4->10,4->17,4->4,5->8,9->3]	RP06552,RP05464,RP01134,RP01925,RP01262,RP00196,RP04543,RP01973,RP04030,RP03973,RP01133,RP01384,RP05915,RP00380,RP02199,RP07011,RP01572,RP00861,RP05463,RP06127,RP00060,RP02201,RP00569,RP00208	R01384,R01386,R07658,R06064,R00837,R02035,R01056,R00289,R00287,R00955,R00286,R02106,R00182,R00181,R00835,R01244,R02737,R00836,R01768,R01769,R02423,R02423,R01528,R00190,R00182,R06063,R06063,R06064,R00725,R01139,R00299,R08404,R02185,R05804,R00303,R00850,R02425,R02107,R02103,R00016,R00550,R08514,R00304
492	0.20	 0	18	25	0	18	C00031->C00130:[2->11,5->3]	RP03735,RP01278,RP07387,RP01319,RP13340,RP01787,RP10097,RP02940,RP02454,RP01259,RP01654,RP01264,RP04020,RP04021,RP02453,RP06726,RP04205,RP02452	R00134,R03215,R03146,R00519,R01072,R00024,R01127,R01827,R01827,R06975,R03321,R02740,R01053,R06590,R06863,R01641,R07159,R01058,R04378,R04378,R02739,R01827,R06975,R04560,R02738
493	0.50	 0	9	18	0	9	C00031->C00130:[1->8,2->13,4->3,5->12,9->17]	RP01572,RP01744,RP01571,RP01291,RP01925,RP01133,RP00060,RP00175,RP00466	R01528,R01770,R01526,R01081,R02035,R00835,R00725,R01139,R00299,R08404,R02185,R05804,R00303,R00850,R01770,R01863,R01131,R01126
494	1.00	 0	31	60	0	31	C00031->C00130:[1->8,2->13,4->10,4->11,4->3,4->4,5->12,7->10,7->11,7->2,7->4,9->17,9->5]	RP05464,RP06552,RP06127,RP00321,RP00196,RP01571,RP01973,RP02201,RP00410,RP01728,RP00380,RP00466,RP02199,RP07011,RP01572,RP01569,RP05463,RP10817,RP00569,RP00242,RP01291,RP04656,RP06170,RP01744,RP00175,RP04543,RP05139,RP06299,RP06593,RP00043,RP00208	R06064,R01384,R01386,R07658,R06063,R06064,R07147,R06620,R00300,R00874,R00305,R00289,R00287,R00955,R01526,R02106,R02425,R00776,R00469,R01737,R01768,R01769,R01131,R01126,R02423,R02423,R01528,R01519,R06063,R07226,R02107,R02103,R00760,R01140,R08406,R00876,R01081,R00307,R00469,R01770,R01770,R01863,R00286,R05554,R00761,R01528,R03121,R00369,R00365,R00364,R00366,R00372,R00373,R00652,R00588,R01957,R00016,R00550,R08514,R00304
495	0.90	 0	30	50	0	30	C00031->C00130:[1->8,2->13,4->10,4->11,4->3,5->12,7->10,7->11,7->5,9->17,9->2]	RP01095,RP06552,RP01925,RP01744,RP00196,RP01571,RP04472,RP01994,RP00242,RP01133,RP00380,RP00466,RP03650,RP08324,RP08291,RP07161,RP10817,RP01093,RP04372,RP02443,RP01291,RP04656,RP04373,RP00060,RP00175,RP04543,RP01576,RP06299,RP06593,RP00208	R05339,R01384,R01386,R07658,R02035,R01770,R00289,R00287,R00955,R01526,R04857,R02141,R00760,R01140,R08406,R00876,R00835,R01768,R01769,R01131,R01126,R04026,R04857,R04732,R02729,R07226,R00771,R04731,R02729,R01081,R00307,R04732,R00725,R01139,R00299,R08404,R02185,R05804,R00303,R00850,R01770,R01863,R00286,R05338,R00761,R01528,R00016,R00550,R08514,R00304
496	0.70	 0	19	32	0	19	C00031->C00130:[1->12,2->13,4->10,4->11,4->17,5->8,9->3]	RP01257,RP06552,RP01134,RP01572,RP01262,RP08324,RP01744,RP04543,RP04472,RP01994,RP01925,RP04373,RP01133,RP00060,RP00175,RP05915,RP00380,RP00466,RP08291	R01051,R01384,R01386,R07658,R00837,R01528,R01056,R04857,R01770,R00286,R04857,R02141,R02035,R04732,R00835,R00725,R01139,R00299,R08404,R02185,R05804,R00303,R00850,R01770,R01863,R02737,R00836,R01768,R01769,R01131,R01126,R04732
497	0.50	 0	19	43	0	19	C00031->C00130:[1->12,2->11,2->13,4->17,5->8]	RP03735,RP01271,RP01319,RP04656,RP01787,RP10097,RP04205,RP04020,RP01093,RP01255,RP00242,RP00052,RP01264,RP00060,RP01654,RP04021,RP07387,RP06726,RP00649	R00134,R03215,R03146,R00519,R01068,R01127,R00307,R01827,R06975,R06975,R04560,R04378,R00771,R01049,R00760,R01140,R08406,R00876,R00756,R00769,R05805,R00770,R00762,R00764,R00767,R07159,R01058,R00725,R01139,R00299,R08404,R02185,R05804,R00303,R00850,R06590,R06863,R01641,R04378,R00024,R01827,R00761,R01067
498	0.60	 0	25	45	0	25	C00031->C00130:[1->12,2->13,4->11,4->17,5->3,5->8]	RP06552,RP01350,RP01790,RP00196,RP04543,RP02454,RP04472,RP01384,RP04030,RP10933,RP01139,RP01197,RP06726,RP00380,RP01994,RP03973,RP00861,RP01787,RP05203,RP08324,RP01654,RP00060,RP01132,RP00521,RP00208	R01384,R01386,R07658,R01187,R07279,R01830,R00289,R00287,R00955,R00286,R02740,R04857,R01244,R00182,R07324,R00840,R00959,R01827,R01768,R01769,R02141,R00181,R00190,R00182,R01827,R05607,R04857,R06590,R06863,R01641,R00725,R01139,R00299,R08404,R02185,R05804,R00303,R00850,R00834,R01185,R01182,R00016,R00550,R08514,R00304
499	0.90	 0	32	57	0	32	C00031->C00130:[1->12,2->13,4->10,4->11,4->17,5->3,5->8,7->5,9->2]	RP06552,RP06299,RP00820,RP00649,RP04543,RP04472,RP01384,RP04030,RP00242,RP01090,RP01994,RP06726,RP00380,RP02443,RP03973,RP00861,RP01787,RP01148,RP08324,RP08291,RP07161,RP10817,RP01093,RP04372,RP00231,RP03650,RP04656,RP04373,RP00060,RP01654,RP00196,RP00208	R01384,R01386,R07658,R00761,R02704,R02167,R00761,R01067,R00286,R04857,R01244,R00182,R00760,R01140,R08406,R00876,R00758,R02141,R01827,R01768,R01769,R02729,R00181,R00190,R00182,R01827,R00867,R04857,R04732,R02729,R07226,R00771,R04731,R00870,R00868,R00865,R04026,R00307,R04732,R00725,R01139,R00299,R08404,R02185,R05804,R00303,R00850,R06590,R06863,R01641,R00289,R00287,R00955,R00016,R00550,R08514,R00304
500	0.60	 0	19	34	0	19	C00031->C00130:[1->12,2->13,4->17,5->8,7->10,9->3]	RP01095,RP06593,RP03973,RP01569,RP00861,RP01262,RP00321,RP00569,RP01093,RP01973,RP04030,RP05463,RP01384,RP05464,RP00060,RP01728,RP06127,RP00380,RP01576	R05339,R01528,R00181,R01519,R00190,R00182,R01056,R07147,R06620,R00300,R00874,R00305,R02107,R02103,R00771,R02106,R00182,R06063,R01244,R06064,R00725,R01139,R00299,R08404,R02185,R05804,R00303,R00850,R01737,R06063,R06064,R01768,R01769,R05338
501	0.60	 0	19	34	0	19	C00031->C00130:[1->8,2->13,4->10,4->3,5->12,9->17]	RP01095,RP06552,RP01134,RP06127,RP00569,RP01744,RP01571,RP01093,RP01973,RP00380,RP01291,RP05463,RP05464,RP00060,RP00175,RP04543,RP05915,RP00466,RP01576	R05339,R01384,R01386,R07658,R00837,R06063,R06064,R02107,R02103,R01770,R01526,R00771,R02106,R01768,R01769,R01081,R06063,R06064,R00725,R01139,R00299,R08404,R02185,R05804,R00303,R00850,R01770,R01863,R00286,R02737,R00836,R01131,R01126,R05338
502	0.70	 0	24	47	0	24	C00031->C00130:[1->12,2->13,4->10,4->11,4->17,5->8,9->3]	RP01095,RP01257,RP04543,RP01262,RP01744,RP00196,RP06299,RP04472,RP01994,RP00242,RP00380,RP00466,RP08324,RP08291,RP10817,RP01093,RP04656,RP04373,RP00060,RP00175,RP05769,RP00208,RP06552,RP01576	R05339,R01051,R00286,R01056,R01770,R00289,R00287,R00955,R00761,R04857,R02141,R00760,R01140,R08406,R00876,R01768,R01769,R01131,R01126,R04857,R04732,R07226,R00771,R00307,R04732,R00725,R01139,R00299,R08404,R02185,R05804,R00303,R00850,R01770,R01863,R05704,R00830,R01221,R03425,R00016,R00550,R08514,R00304,R01384,R01386,R07658,R05338
503	0.60	 0	23	37	0	23	C00031->C00130:[1->12,2->13,4->11,4->17,5->3,5->8]	RP06552,RP01790,RP00196,RP04543,RP02454,RP04472,RP01384,RP04030,RP01778,RP01994,RP06726,RP00380,RP02452,RP03973,RP00861,RP01787,RP08324,RP00820,RP01780,RP04656,RP01654,RP00208,RP00231	R01384,R01386,R07658,R01830,R00289,R00287,R00955,R00286,R02740,R04857,R01244,R00182,R01817,R02141,R01827,R01768,R01769,R02738,R00181,R00190,R00182,R01827,R04857,R02704,R02167,R01819,R00307,R06590,R06863,R01641,R00016,R00550,R08514,R00304,R00870,R00868,R00865
504	0.90	 0	29	51	0	29	C00031->C00130:[1->12,2->13,4->10,4->11,4->17,5->8,7->5,9->2,9->3]	RP06552,RP01925,RP01262,RP00196,RP04543,RP04472,RP01384,RP04030,RP00242,RP01572,RP01133,RP01994,RP00380,RP03973,RP00861,RP08324,RP08291,RP07161,RP10817,RP04372,RP02443,RP03650,RP04656,RP04373,RP00060,RP06317,RP06299,RP00205,RP00208	R01384,R01386,R07658,R02035,R01056,R00289,R00287,R00955,R00286,R04857,R01244,R00182,R00760,R01140,R08406,R00876,R01528,R00835,R02141,R01768,R01769,R00181,R00190,R00182,R04857,R04732,R02729,R07226,R04731,R02729,R04026,R00307,R04732,R00725,R01139,R00299,R08404,R02185,R05804,R00303,R00850,R00806,R00761,R00801,R00015,R04194,R05140,R00016,R00550,R08514,R00304
505	0.60	 0	19	29	0	19	C00031->C00130:[1->12,2->11,2->13,4->17,7->3,9->8]	RP02453,RP01319,RP13340,RP01262,RP04021,RP02940,RP06427,RP00242,RP01255,RP04656,RP00080,RP06373,RP01264,RP04020,RP08184,RP01573,RP07387,RP04205,RP02452	R02739,R01127,R01827,R01056,R04378,R03321,R01067,R00760,R01140,R08406,R00876,R01049,R00307,R01067,R06861,R01641,R01830,R01621,R01440,R00941,R07159,R01058,R04378,R04560,R01529,R00024,R06975,R04560,R02738
506	0.60	 0	21	49	0	21	C00031->C00130:[1->12,2->13,4->17,5->3,5->8,7->11]	RP01257,RP00321,RP01744,RP00649,RP01580,RP04472,RP01994,RP13333,RP06726,RP00380,RP00466,RP01569,RP01787,RP01148,RP05698,RP01093,RP08324,RP04656,RP01654,RP00060,RP00175	R01051,R07147,R06620,R00300,R00874,R00305,R01770,R00761,R01067,R01538,R04857,R02141,R08570,R01827,R01768,R01769,R01131,R01126,R01519,R01827,R00867,R01196,R00006,R00014,R00211,R00210,R01699,R00207,R00224,R00226,R00209,R05636,R03145,R00771,R04857,R00307,R06590,R06863,R01641,R00725,R01139,R00299,R08404,R02185,R05804,R00303,R00850,R01770,R01863
507	0.80	 0	27	48	0	27	C00031->C00130:[1->12,2->13,4->10,4->11,4->17,4->4,5->8,9->3]	RP01095,RP06552,RP06127,RP01262,RP00196,RP04543,RP01973,RP04030,RP00175,RP00410,RP00380,RP02199,RP07011,RP03973,RP00861,RP05463,RP01594,RP01093,RP05464,RP06170,RP00596,RP00060,RP02201,RP00208,RP05139,RP00569,RP01576	R05339,R01384,R01386,R07658,R06063,R06064,R01056,R00289,R00287,R00955,R00286,R02106,R00182,R01770,R01863,R00776,R00469,R01768,R01769,R02423,R02423,R00181,R00190,R00182,R06063,R01560,R00771,R06064,R00469,R01561,R01245,R00725,R01139,R00299,R08404,R02185,R05804,R00303,R00850,R02425,R00016,R00550,R08514,R00304,R05554,R02107,R02103,R05338
508	0.70	 0	23	42	0	23	C00031->C00130:[1->12,2->13,4->10,4->11,4->17,5->3,5->8]	RP06552,RP02940,RP00649,RP04543,RP04472,RP01384,RP01994,RP04030,RP06726,RP00380,RP02452,RP03973,RP00861,RP01787,RP08324,RP08291,RP01093,RP01654,RP00060,RP04373,RP02453,RP00196,RP00208	R01384,R01386,R07658,R03321,R00761,R01067,R00286,R04857,R01244,R02141,R00182,R01827,R01768,R01769,R02738,R00181,R00190,R00182,R01827,R04857,R04732,R00771,R06590,R06863,R01641,R00725,R01139,R00299,R08404,R02185,R05804,R00303,R00850,R04732,R02739,R00289,R00287,R00955,R00016,R00550,R08514,R00304
509	0.90	 0	33	57	0	33	C00031->C00130:[1->12,2->13,4->10,4->11,4->17,5->3,5->8,7->5,9->2]	RP06552,RP06299,RP00649,RP04543,RP04472,RP01238,RP04030,RP00242,RP01384,RP01274,RP01994,RP06726,RP00380,RP13340,RP03973,RP00861,RP01787,RP01148,RP08324,RP08291,RP07161,RP10817,RP01093,RP04372,RP02443,RP03650,RP04656,RP04373,RP00060,RP01654,RP00196,RP00191,RP00208	R01384,R01386,R07658,R00761,R00761,R01067,R00286,R04857,R01015,R00182,R00760,R01140,R08406,R00876,R01244,R01070,R02141,R01827,R01768,R01769,R01827,R00181,R00190,R00182,R01827,R00867,R04857,R04732,R02729,R07226,R00771,R04731,R02729,R04026,R00307,R04732,R00725,R01139,R00299,R08404,R02185,R05804,R00303,R00850,R06590,R06863,R01641,R00289,R00287,R00955,R02073,R04780,R04779,R00016,R00550,R08514,R00304
510	0.80	 0	30	54	0	30	C00031->C00130:[1->12,2->13,4->10,4->11,4->17,4->4,5->3,5->8]	RP01257,RP06552,RP01134,RP05463,RP01744,RP00649,RP04543,RP01973,RP00175,RP00410,RP01148,RP05915,RP06726,RP00380,RP00466,RP02199,RP07011,RP01787,RP00569,RP06127,RP01093,RP05464,RP04656,RP06170,RP01654,RP00060,RP02201,RP05139,RP00196,RP00208	R01051,R01384,R01386,R07658,R00837,R06063,R01770,R00761,R01067,R00286,R02106,R01770,R01863,R00776,R00469,R00867,R02737,R00836,R01827,R01768,R01769,R01131,R01126,R02423,R02423,R01827,R02107,R02103,R06063,R06064,R00771,R06064,R00307,R00469,R06590,R06863,R01641,R00725,R01139,R00299,R08404,R02185,R05804,R00303,R00850,R02425,R05554,R00289,R00287,R00955,R00016,R00550,R08514,R00304
511	0.60	 0	21	29	0	21	C00031->C00130:[1->12,2->11,2->13,4->17,5->3,5->8]	RP01319,RP01400,RP02940,RP01399,RP06373,RP00649,RP08184,RP04021,RP06726,RP02452,RP07387,RP13340,RP01787,RP01148,RP00242,RP04656,RP01654,RP01264,RP04020,RP02453,RP04205	R01127,R01271,R03321,R01270,R00941,R00761,R01067,R04560,R04378,R01827,R02738,R00024,R01827,R01827,R00867,R00760,R01140,R08406,R00876,R00307,R06590,R06863,R01641,R07159,R01058,R04378,R02739,R06975,R04560
512	0.60	 0	21	41	0	21	C00031->C00130:[1->12,2->13,4->11,4->17,5->3,5->8]	RP01257,RP06552,RP00380,RP01787,RP08324,RP01744,RP00649,RP04543,RP04472,RP01093,RP01994,RP01654,RP00466,RP00060,RP00175,RP00196,RP02453,RP06726,RP02940,RP02452,RP00208	R01051,R01384,R01386,R07658,R01768,R01769,R01827,R04857,R01770,R00761,R01067,R00286,R04857,R00771,R02141,R06590,R06863,R01641,R01131,R01126,R00725,R01139,R00299,R08404,R02185,R05804,R00303,R00850,R01770,R01863,R00289,R00287,R00955,R02739,R01827,R03321,R02738,R00016,R00550,R08514,R00304
513	0.80	 0	30	56	0	30	C00031->C00130:[1->12,2->13,4->10,4->11,4->17,4->4,5->8,9->3]	RP01257,RP05464,RP01925,RP01262,RP01744,RP00196,RP06299,RP01973,RP00175,RP00242,RP01133,RP00380,RP00466,RP02199,RP07011,RP01572,RP00569,RP10817,RP00410,RP05463,RP04656,RP06170,RP00060,RP02201,RP05769,RP04543,RP05139,RP06127,RP06552,RP00208	R01051,R06064,R02035,R01056,R01770,R00289,R00287,R00955,R00761,R02106,R01770,R01863,R00760,R01140,R08406,R00876,R00835,R01768,R01769,R01131,R01126,R02423,R02423,R01528,R02107,R02103,R07226,R00776,R00469,R06063,R00307,R00469,R00725,R01139,R00299,R08404,R02185,R05804,R00303,R00850,R02425,R05704,R00830,R01221,R03425,R00286,R05554,R06063,R06064,R01384,R01386,R07658,R00016,R00550,R08514,R00304
514	0.60	 0	20	33	0	20	C00031->C00130:[1->12,2->11,2->13,4->17,7->3,9->8]	RP01319,RP01264,RP01262,RP02940,RP00242,RP02453,RP04021,RP02452,RP07387,RP13340,RP01148,RP10097,RP01255,RP00080,RP04656,RP06427,RP04020,RP01573,RP03735,RP04205	R01127,R07159,R01058,R01056,R03321,R00760,R01140,R08406,R00876,R02739,R04378,R02738,R00024,R01827,R00867,R06975,R01049,R01067,R06861,R01641,R01830,R01621,R01440,R00307,R01067,R04378,R01529,R00134,R03215,R03146,R00519,R06975,R04560
515	0.60	 0	19	30	0	19	C00031->C00130:[1->12,2->11,2->13,4->17,5->3,5->8]	RP01319,RP13340,RP01787,RP04205,RP02454,RP00242,RP01255,RP00208,RP04656,RP06373,RP01654,RP01264,RP04020,RP08184,RP04021,RP07387,RP06726,RP00649,RP01197	R01127,R01827,R01827,R06975,R04560,R02740,R00760,R01140,R08406,R00876,R01049,R00016,R00550,R08514,R00304,R00307,R00941,R06590,R06863,R01641,R07159,R01058,R04378,R04560,R04378,R00024,R01827,R00761,R01067,R00959
516	1.00	 0	30	62	0	30	C00031->C00130:[1->8,2->13,4->10,4->11,4->3,4->4,5->12,7->2,9->17,9->5]	RP06552,RP05464,RP01925,RP01744,RP00196,RP01571,RP01973,RP02201,RP00410,RP01133,RP00380,RP00466,RP02199,RP07011,RP01572,RP05463,RP10817,RP00569,RP00242,RP01291,RP04656,RP06170,RP06299,RP00060,RP00175,RP04543,RP05139,RP06127,RP00043,RP00208	R01384,R01386,R07658,R06064,R02035,R01770,R00289,R00287,R00955,R01526,R02106,R02425,R00776,R00469,R00835,R01768,R01769,R01131,R01126,R02423,R02423,R01528,R06063,R07226,R02107,R02103,R00760,R01140,R08406,R00876,R01081,R00307,R00469,R00761,R00725,R01139,R00299,R08404,R02185,R05804,R00303,R00850,R01770,R01863,R00286,R05554,R06063,R06064,R03121,R00369,R00365,R00364,R00366,R00372,R00373,R00652,R00588,R01957,R00016,R00550,R08514,R00304
517	0.80	 0	27	48	0	27	C00031->C00130:[1->12,2->13,4->10,4->11,4->17,4->4,5->8,9->3]	RP01257,RP06552,RP01134,RP01925,RP01262,RP01744,RP00196,RP04543,RP01973,RP00175,RP00410,RP01133,RP05915,RP00380,RP00466,RP02199,RP07011,RP01572,RP05463,RP06127,RP05464,RP06170,RP00060,RP02201,RP05139,RP00569,RP00208	R01051,R01384,R01386,R07658,R00837,R02035,R01056,R01770,R00289,R00287,R00955,R00286,R02106,R01770,R01863,R00776,R00469,R00835,R02737,R00836,R01768,R01769,R01131,R01126,R02423,R02423,R01528,R06063,R06063,R06064,R06064,R00469,R00725,R01139,R00299,R08404,R02185,R05804,R00303,R00850,R02425,R05554,R02107,R02103,R00016,R00550,R08514,R00304
518	0.70	 0	26	49	0	26	C00031->C00130:[1->12,2->13,4->10,4->11,4->17,5->3,5->8,7->10,7->11]	RP06552,RP00321,RP00649,RP04543,RP04472,RP01384,RP04030,RP01728,RP06726,RP00380,RP01994,RP03973,RP01569,RP00861,RP01787,RP01148,RP08324,RP08291,RP01093,RP04656,RP01654,RP00060,RP04373,RP00196,RP06593,RP00208	R01384,R01386,R07658,R07147,R06620,R00300,R00874,R00305,R00761,R01067,R00286,R04857,R01244,R00182,R01737,R01827,R01768,R01769,R02141,R00181,R01519,R00190,R00182,R01827,R00867,R04857,R04732,R00771,R00307,R06590,R06863,R01641,R00725,R01139,R00299,R08404,R02185,R05804,R00303,R00850,R04732,R00289,R00287,R00955,R01528,R00016,R00550,R08514,R00304
519	0.50	 0	12	23	0	12	C00031->C00130:[1->12,2->13,4->17,5->3,5->8]	RP03973,RP00861,RP01787,RP00649,RP01093,RP04030,RP01654,RP00060,RP02453,RP06726,RP02940,RP02452	R00181,R00190,R00182,R01827,R00761,R01067,R00771,R00182,R06590,R06863,R01641,R00725,R01139,R00299,R08404,R02185,R05804,R00303,R00850,R02739,R01827,R03321,R02738
520	0.70	 0	27	61	0	27	C00031->C00130:[1->12,2->13,4->10,4->17,4->4,5->8,9->3]	RP01095,RP01257,RP05463,RP01262,RP00321,RP01744,RP00196,RP04543,RP01580,RP01973,RP02201,RP13333,RP00380,RP00466,RP02199,RP07011,RP01569,RP00569,RP05698,RP06127,RP01093,RP05464,RP00060,RP00175,RP00208,RP06552,RP01576	R05339,R01051,R06063,R01056,R07147,R06620,R00300,R00874,R00305,R01770,R00289,R00287,R00955,R00286,R01538,R02106,R02425,R08570,R01768,R01769,R01131,R01126,R02423,R02423,R01519,R02107,R02103,R01196,R00006,R00014,R00211,R00210,R01699,R00207,R00224,R00226,R00209,R05636,R03145,R06063,R06064,R00771,R06064,R00725,R01139,R00299,R08404,R02185,R05804,R00303,R00850,R01770,R01863,R00016,R00550,R08514,R00304,R01384,R01386,R07658,R05338
521	0.60	 0	18	29	0	18	C00031->C00130:[1->8,2->11,2->13,4->3,5->12,9->17]	RP01095,RP13340,RP01148,RP08324,RP01744,RP01571,RP04472,RP01093,RP01994,RP01291,RP04656,RP01264,RP00060,RP00175,RP07387,RP00380,RP00466,RP01576	R05339,R01827,R00867,R04857,R01770,R01526,R04857,R00771,R02141,R01081,R00307,R07159,R01058,R00725,R01139,R00299,R08404,R02185,R05804,R00303,R00850,R01770,R01863,R00024,R01768,R01769,R01131,R01126,R05338
522	0.70	 0	27	61	0	27	C00031->C00130:[1->12,2->13,4->10,4->17,4->4,5->8,9->3]	RP01257,RP05464,RP01925,RP01262,RP00321,RP01744,RP00196,RP04543,RP01580,RP01973,RP02201,RP01133,RP13333,RP00380,RP00466,RP02199,RP07011,RP01572,RP01569,RP00569,RP05698,RP05463,RP00060,RP00175,RP06127,RP06552,RP00208	R01051,R06064,R02035,R01056,R07147,R06620,R00300,R00874,R00305,R01770,R00289,R00287,R00955,R00286,R01538,R02106,R02425,R00835,R08570,R01768,R01769,R01131,R01126,R02423,R02423,R01528,R01519,R02107,R02103,R01196,R00006,R00014,R00211,R00210,R01699,R00207,R00224,R00226,R00209,R05636,R03145,R06063,R00725,R01139,R00299,R08404,R02185,R05804,R00303,R00850,R01770,R01863,R06063,R06064,R01384,R01386,R07658,R00016,R00550,R08514,R00304
523	0.60	 0	21	32	0	21	C00031->C00130:[1->12,2->11,2->13,4->17,5->3,5->8]	RP01319,RP01400,RP04205,RP02454,RP01399,RP06373,RP08184,RP04021,RP01197,RP06726,RP13340,RP01787,RP01148,RP00242,RP04656,RP01654,RP01264,RP04020,RP07387,RP00649,RP00208	R01127,R01271,R06975,R04560,R02740,R01270,R00941,R04560,R04378,R00959,R01827,R01827,R01827,R00867,R00760,R01140,R08406,R00876,R00307,R06590,R06863,R01641,R07159,R01058,R04378,R00024,R00761,R01067,R00016,R00550,R08514,R00304
524	0.90	 0	28	45	0	28	C00031->C00130:[1->8,2->13,4->10,4->11,4->3,5->12,7->10,7->11,7->5,9->17,9->2]	RP06552,RP01571,RP00321,RP00196,RP04543,RP04472,RP01994,RP00242,RP01728,RP00380,RP00466,RP01572,RP01569,RP03650,RP08324,RP08291,RP07161,RP10817,RP04372,RP02443,RP01291,RP04656,RP04373,RP01744,RP00175,RP06299,RP06593,RP00208	R01384,R01386,R07658,R01526,R07147,R06620,R00300,R00874,R00305,R00289,R00287,R00955,R00286,R04857,R02141,R00760,R01140,R08406,R00876,R01737,R01768,R01769,R01131,R01126,R01528,R01519,R04026,R04857,R04732,R02729,R07226,R04731,R02729,R01081,R00307,R04732,R01770,R01770,R01863,R00761,R01528,R00016,R00550,R08514,R00304
525	0.90	 0	33	49	0	33	C00031->C00130:[1->12,2->13,4->10,4->11,4->17,5->3,5->8,7->5,9->2]	RP06552,RP06299,RP02421,RP01790,RP02940,RP04543,RP04472,RP01384,RP04030,RP10817,RP05301,RP01994,RP06726,RP00380,RP02452,RP03973,RP00861,RP01787,RP08324,RP08291,RP07161,RP00820,RP00242,RP04372,RP01153,RP02443,RP03650,RP04656,RP01654,RP04373,RP02453,RP00196,RP00208	R01384,R01386,R07658,R00761,R02703,R01830,R03321,R00286,R04857,R01244,R00182,R07226,R07135,R05698,R02141,R01827,R01768,R01769,R02738,R00181,R00190,R00182,R01827,R04857,R04732,R02729,R02704,R02167,R00760,R01140,R08406,R00876,R04731,R00877,R02729,R04026,R00307,R06590,R06863,R01641,R04732,R02739,R00289,R00287,R00955,R00016,R00550,R08514,R00304
526	0.90	 0	29	47	0	29	C00031->C00130:[1->12,2->13,4->10,4->11,4->17,5->8,7->5,9->2,9->3]	RP01257,RP06552,RP01134,RP06299,RP01262,RP00321,RP00196,RP04543,RP04472,RP01994,RP00242,RP05915,RP01728,RP00380,RP00466,RP01572,RP01569,RP08324,RP08291,RP07161,RP10817,RP04372,RP02443,RP03650,RP04656,RP04373,RP01744,RP00175,RP00208	R01051,R01384,R01386,R07658,R00837,R00761,R01056,R07147,R06620,R00300,R00874,R00305,R00289,R00287,R00955,R00286,R04857,R02141,R00760,R01140,R08406,R00876,R02737,R00836,R01737,R01768,R01769,R01131,R01126,R01528,R01519,R04857,R04732,R02729,R07226,R04731,R02729,R04026,R00307,R04732,R01770,R01770,R01863,R00016,R00550,R08514,R00304
527	0.60	 0	21	28	0	21	C00031->C00130:[1->12,2->13,4->11,4->17,5->3,5->8]	RP06552,RP01134,RP01790,RP02940,RP04543,RP04472,RP01384,RP01994,RP05915,RP04030,RP06726,RP00380,RP02452,RP03973,RP00861,RP01787,RP01148,RP08324,RP04656,RP01654,RP02453	R01384,R01386,R07658,R00837,R01830,R03321,R00286,R04857,R01244,R02141,R02737,R00836,R00182,R01827,R01768,R01769,R02738,R00181,R00190,R00182,R01827,R00867,R04857,R00307,R06590,R06863,R01641,R02739
528	0.60	 0	19	27	0	19	C00031->C00130:[1->12,2->11,2->13,4->17,5->3,5->8]	RP01319,RP00113,RP01790,RP04205,RP02454,RP06373,RP08184,RP04021,RP06726,RP02452,RP00395,RP13340,RP01787,RP01148,RP01255,RP04656,RP01654,RP04020,RP07387	R01127,R02188,R01512,R01515,R01517,R01660,R01830,R06975,R04560,R02740,R00941,R04560,R04378,R01827,R02738,R01061,R01063,R01827,R01827,R00867,R01049,R00307,R06590,R06863,R01641,R04378,R00024
529	0.20	 0	17	24	0	17	C00031->C00130:[2->11,5->3]	RP01319,RP13340,RP01787,RP04205,RP02454,RP01255,RP00208,RP06373,RP01654,RP01264,RP04020,RP08184,RP04021,RP07387,RP06726,RP02452,RP01197	R01127,R01827,R01827,R06975,R04560,R02740,R01049,R00016,R00550,R08514,R00304,R00941,R06590,R06863,R01641,R07159,R01058,R04378,R04560,R04378,R00024,R01827,R02738,R00959
530	1.00	 0	30	59	0	30	C00031->C00130:[1->12,2->13,4->10,4->11,4->17,4->4,5->8,7->2,9->3,9->5]	RP06552,RP01263,RP10817,RP01262,RP00321,RP00196,RP04543,RP01973,RP01809,RP02201,RP00410,RP01728,RP00380,RP00466,RP02199,RP07011,RP01572,RP01569,RP05463,RP06127,RP00242,RP05464,RP04656,RP06170,RP00043,RP00175,RP05139,RP06299,RP00569,RP00208	R01384,R01386,R07658,R01057,R07226,R01056,R07147,R06620,R00300,R00874,R00305,R00289,R00287,R00955,R00286,R02106,R01863,R02425,R00776,R00469,R01737,R01768,R01769,R01131,R01126,R02423,R02423,R01528,R01519,R06063,R06063,R06064,R00760,R01140,R08406,R00876,R06064,R00307,R00469,R03121,R00369,R00365,R00364,R00366,R00372,R00373,R00652,R00588,R01957,R01770,R01863,R05554,R00761,R02107,R02103,R00016,R00550,R08514,R00304
531	0.70	 0	21	38	0	21	C00031->C00130:[1->8,2->13,4->10,4->11,4->3,5->12,9->17]	RP06552,RP04543,RP00321,RP00196,RP01571,RP04472,RP01994,RP01728,RP00380,RP00466,RP01572,RP01569,RP08324,RP08291,RP01291,RP04373,RP01744,RP00175,RP06317,RP00205,RP00208	R01384,R01386,R07658,R00286,R07147,R06620,R00300,R00874,R00305,R00289,R00287,R00955,R01526,R04857,R02141,R01737,R01768,R01769,R01131,R01126,R01528,R01519,R04857,R04732,R01081,R04732,R01770,R01770,R01863,R00806,R00801,R00015,R04194,R05140,R00016,R00550,R08514,R00304
532	0.60	 0	22	36	0	22	C00031->C00130:[1->12,2->13,4->11,4->17,5->3,5->8]	RP06552,RP01790,RP00196,RP02454,RP04472,RP04030,RP00380,RP00861,RP08324,RP01654,RP00231,RP02421,RP04543,RP01384,RP01994,RP06726,RP02452,RP03973,RP01787,RP00820,RP04656,RP00208	R01384,R01386,R07658,R01830,R00289,R00287,R00955,R02740,R04857,R00182,R01768,R01769,R00190,R00182,R04857,R06590,R06863,R01641,R00870,R00868,R00865,R02703,R00286,R01244,R02141,R01827,R02738,R00181,R01827,R02704,R02167,R00307,R00016,R00550,R08514,R00304
533	0.60	 0	20	31	0	20	C00031->C00130:[1->12,2->13,4->11,4->17,5->3,5->8]	RP06552,RP01790,RP00196,RP04543,RP02454,RP04472,RP01384,RP04030,RP01994,RP06726,RP00380,RP02452,RP03973,RP00861,RP01787,RP01148,RP08324,RP04656,RP01654,RP00208	R01384,R01386,R07658,R01830,R00289,R00287,R00955,R00286,R02740,R04857,R01244,R00182,R02141,R01827,R01768,R01769,R02738,R00181,R00190,R00182,R01827,R00867,R04857,R00307,R06590,R06863,R01641,R00016,R00550,R08514,R00304
534	0.70	 0	27	48	0	27	C00031->C00130:[1->12,2->13,4->10,4->11,4->17,5->3,5->8]	RP06552,RP00820,RP01790,RP02940,RP04543,RP04472,RP01384,RP04030,RP08291,RP01994,RP00231,RP00380,RP02452,RP03973,RP00861,RP01787,RP01148,RP08324,RP06726,RP01093,RP04373,RP01654,RP00060,RP01090,RP02453,RP00196,RP00208	R01384,R01386,R07658,R02704,R02167,R01830,R03321,R00286,R04857,R01244,R00182,R04732,R02141,R00870,R00868,R00865,R01768,R01769,R02738,R00181,R00190,R00182,R01827,R00867,R04857,R01827,R00771,R04732,R06590,R06863,R01641,R00725,R01139,R00299,R08404,R02185,R05804,R00303,R00850,R00758,R02739,R00289,R00287,R00955,R00016,R00550,R08514,R00304
535	0.60	 0	20	33	0	20	C00031->C00130:[1->12,2->11,2->13,4->17,7->3,9->8]	RP01319,RP01264,RP01262,RP04205,RP02454,RP00242,RP08184,RP04021,RP01197,RP13340,RP01148,RP06373,RP01255,RP00080,RP04656,RP06427,RP04020,RP01573,RP07387,RP00208	R01127,R07159,R01058,R01056,R06975,R04560,R02740,R00760,R01140,R08406,R00876,R04560,R04378,R00959,R01827,R00867,R00941,R01049,R01067,R06861,R01641,R01830,R01621,R01440,R00307,R01067,R04378,R01529,R00024,R00016,R00550,R08514,R00304
536	0.70	 0	24	47	0	24	C00031->C00130:[1->12,2->13,2->3,4->10,4->11,4->17,5->8]	RP01257,RP06552,RP02421,RP01744,RP00196,RP04543,RP04472,RP01994,RP06726,RP00380,RP00466,RP01787,RP08324,RP08291,RP00820,RP01093,RP04656,RP01654,RP00060,RP00175,RP04373,RP00208,RP00649,RP00231	R01051,R01384,R01386,R07658,R02703,R01770,R00289,R00287,R00955,R00286,R04857,R02141,R01827,R01768,R01769,R01131,R01126,R01827,R04857,R04732,R02704,R02167,R00771,R00307,R06590,R06863,R01641,R00725,R01139,R00299,R08404,R02185,R05804,R00303,R00850,R01770,R01863,R04732,R00016,R00550,R08514,R00304,R00761,R01067,R00870,R00868,R00865
537	0.60	 0	19	29	0	19	C00031->C00130:[1->12,2->11,2->13,4->17,7->3,9->8]	RP01319,RP01264,RP01262,RP04205,RP02454,RP00242,RP08184,RP04021,RP02452,RP13340,RP01148,RP06373,RP01255,RP00080,RP04656,RP06427,RP04020,RP01573,RP07387	R01127,R07159,R01058,R01056,R06975,R04560,R02740,R00760,R01140,R08406,R00876,R04560,R04378,R02738,R01827,R00867,R00941,R01049,R01067,R06861,R01641,R01830,R01621,R01440,R00307,R01067,R04378,R01529,R00024
538	0.70	 0	25	38	0	25	C00031->C00130:[1->12,2->13,4->10,4->11,4->17,5->3,5->8]	RP06552,RP01790,RP00196,RP04543,RP02454,RP04472,RP01238,RP04030,RP04373,RP01384,RP01994,RP06726,RP00380,RP02452,RP00861,RP03973,RP13340,RP01787,RP08324,RP08291,RP01654,RP01274,RP01197,RP00191,RP00208	R01384,R01386,R07658,R01830,R00289,R00287,R00955,R00286,R02740,R04857,R01015,R00182,R04732,R01244,R02141,R01827,R01768,R01769,R02738,R00190,R00182,R00181,R01827,R01827,R04857,R04732,R06590,R06863,R01641,R01070,R00959,R02073,R04780,R04779,R00016,R00550,R08514,R00304
539	0.90	 0	28	48	0	28	C00031->C00130:[1->12,2->13,4->10,4->11,4->17,4->2,5->8,7->5,9->2,9->3]	RP06552,RP01263,RP06299,RP01262,RP00321,RP00196,RP04543,RP04472,RP01994,RP01809,RP00242,RP01728,RP00380,RP00466,RP01572,RP01569,RP08324,RP08291,RP07161,RP10817,RP04372,RP02443,RP03650,RP04656,RP04373,RP00175,RP05769,RP00208	R01384,R01386,R07658,R01057,R00761,R01056,R07147,R06620,R00300,R00874,R00305,R00289,R00287,R00955,R00286,R04857,R02141,R01863,R00760,R01140,R08406,R00876,R01737,R01768,R01769,R01131,R01126,R01528,R01519,R04857,R04732,R02729,R07226,R04731,R02729,R04026,R00307,R04732,R01770,R01863,R05704,R00830,R01221,R03425,R00016,R00550,R08514,R00304
540	0.80	 0	28	56	0	28	C00031->C00130:[1->12,2->13,4->10,4->11,4->17,4->4,5->8,9->3]	RP05464,RP01263,RP05463,RP01262,RP00321,RP00196,RP04543,RP01580,RP01973,RP01809,RP00175,RP00410,RP13333,RP00380,RP00466,RP02199,RP07011,RP01572,RP01569,RP00569,RP05698,RP06127,RP01728,RP06170,RP02201,RP05139,RP06552,RP00208	R06064,R01057,R06063,R01056,R07147,R06620,R00300,R00874,R00305,R00289,R00287,R00955,R00286,R01538,R02106,R01863,R01770,R01863,R00776,R00469,R08570,R01768,R01769,R01131,R01126,R02423,R02423,R01528,R01519,R02107,R02103,R01196,R00006,R00014,R00211,R00210,R01699,R00207,R00224,R00226,R00209,R05636,R03145,R06063,R06064,R01737,R00469,R02425,R05554,R01384,R01386,R07658,R00016,R00550,R08514,R00304
541	0.90	 0	34	58	0	34	C00031->C00130:[1->12,2->13,4->10,4->11,4->17,5->3,5->8,7->5,9->2]	RP06552,RP06299,RP00820,RP01790,RP00196,RP04543,RP02454,RP04472,RP01384,RP04030,RP00242,RP01090,RP01994,RP06726,RP00380,RP02452,RP02443,RP03973,RP00861,RP01787,RP01148,RP08324,RP08291,RP07161,RP10817,RP01093,RP04372,RP00231,RP03650,RP04656,RP04373,RP00060,RP01654,RP00208	R01384,R01386,R07658,R00761,R02704,R02167,R01830,R00289,R00287,R00955,R00286,R02740,R04857,R01244,R00182,R00760,R01140,R08406,R00876,R00758,R02141,R01827,R01768,R01769,R02738,R02729,R00181,R00190,R00182,R01827,R00867,R04857,R04732,R02729,R07226,R00771,R04731,R00870,R00868,R00865,R04026,R00307,R04732,R00725,R01139,R00299,R08404,R02185,R05804,R00303,R00850,R06590,R06863,R01641,R00016,R00550,R08514,R00304
542	0.80	 0	26	46	0	26	C00031->C00130:[1->8,2->13,4->10,4->11,4->3,4->4,5->12,7->10,7->11,7->4,9->17]	RP05464,RP06552,RP01925,RP01744,RP00196,RP01571,RP01973,RP00175,RP00410,RP01133,RP00380,RP00466,RP02199,RP07011,RP01572,RP00569,RP05463,RP01291,RP06170,RP00060,RP02201,RP04543,RP05139,RP06127,RP06593,RP00208	R06064,R01384,R01386,R07658,R02035,R01770,R00289,R00287,R00955,R01526,R02106,R01770,R01863,R00776,R00469,R00835,R01768,R01769,R01131,R01126,R02423,R02423,R01528,R02107,R02103,R06063,R01081,R00469,R00725,R01139,R00299,R08404,R02185,R05804,R00303,R00850,R02425,R00286,R05554,R06063,R06064,R01528,R00016,R00550,R08514,R00304
543	0.70	 0	21	38	0	21	C00031->C00130:[1->12,2->13,4->10,4->11,4->17,5->8,9->3]	RP01095,RP01257,RP01262,RP01744,RP00196,RP04543,RP04472,RP06405,RP01232,RP01994,RP00380,RP00466,RP08324,RP08291,RP01093,RP04373,RP00060,RP00175,RP00208,RP06552,RP01576	R05339,R01051,R01056,R01770,R00289,R00287,R00955,R00286,R04857,R01005,R01006,R02141,R01768,R01769,R01131,R01126,R04857,R04732,R00771,R04732,R00725,R01139,R00299,R08404,R02185,R05804,R00303,R00850,R01770,R01863,R00016,R00550,R08514,R00304,R01384,R01386,R07658,R05338
544	0.60	 0	18	36	0	18	C00031->C00130:[1->12,2->11,2->13,4->17,5->8,9->3]	RP01095,RP01271,RP01319,RP04656,RP01262,RP04205,RP04020,RP01093,RP01255,RP06373,RP00052,RP00242,RP01264,RP00060,RP08184,RP04021,RP07387,RP01576	R05339,R01068,R01127,R00307,R01056,R06975,R04560,R04378,R00771,R01049,R00941,R00756,R00769,R05805,R00770,R00762,R00764,R00767,R00760,R01140,R08406,R00876,R07159,R01058,R00725,R01139,R00299,R08404,R02185,R05804,R00303,R00850,R04560,R04378,R00024,R05338
545	0.90	 0	32	58	0	32	C00031->C00130:[1->12,2->13,4->10,4->11,4->17,5->3,5->8,7->5,9->2]	RP01257,RP06552,RP06299,RP00820,RP01744,RP00649,RP04543,RP04472,RP01994,RP00242,RP01090,RP00231,RP00380,RP00466,RP06726,RP01787,RP01148,RP08324,RP08291,RP07161,RP10817,RP01093,RP04372,RP02443,RP03650,RP04656,RP04373,RP00060,RP00175,RP01654,RP00196,RP00208	R01051,R01384,R01386,R07658,R00761,R02704,R02167,R01770,R00761,R01067,R00286,R04857,R02141,R00760,R01140,R08406,R00876,R00758,R00870,R00868,R00865,R01768,R01769,R01131,R01126,R01827,R01827,R00867,R04857,R04732,R02729,R07226,R00771,R04731,R02729,R04026,R00307,R04732,R00725,R01139,R00299,R08404,R02185,R05804,R00303,R00850,R01770,R01863,R06590,R06863,R01641,R00289,R00287,R00955,R00016,R00550,R08514,R00304
546	0.70	 0	26	44	0	26	C00031->C00130:[1->12,2->13,4->10,4->11,4->17,5->3,5->8,7->10,7->11]	RP06552,RP01925,RP01790,RP00196,RP04543,RP02454,RP04472,RP01384,RP04030,RP01133,RP01994,RP06726,RP00380,RP03973,RP00861,RP01787,RP01148,RP08324,RP08291,RP04656,RP01654,RP00060,RP04373,RP00208,RP06593,RP01197	R01384,R01386,R07658,R02035,R01830,R00289,R00287,R00955,R00286,R02740,R04857,R01244,R00182,R00835,R02141,R01827,R01768,R01769,R00181,R00190,R00182,R01827,R00867,R04857,R04732,R00307,R06590,R06863,R01641,R00725,R01139,R00299,R08404,R02185,R05804,R00303,R00850,R04732,R00016,R00550,R08514,R00304,R01528,R00959
547	0.20	 0	17	21	0	17	C00031->C00130:[2->11,5->3]	RP02453,RP01319,RP13340,RP01787,RP02940,RP02454,RP01255,RP06373,RP01654,RP01264,RP04020,RP08184,RP04021,RP07387,RP06726,RP04205,RP02452	R02739,R01127,R01827,R01827,R03321,R02740,R01049,R00941,R06590,R06863,R01641,R07159,R01058,R04378,R04560,R04378,R00024,R01827,R06975,R04560,R02738
548	0.70	 0	22	38	0	22	C00031->C00130:[1->12,2->13,4->10,4->17,4->4,5->8,9->3]	RP06552,RP01263,RP01262,RP00321,RP00196,RP04543,RP01973,RP01809,RP02201,RP01728,RP00380,RP00466,RP02199,RP07011,RP01572,RP01569,RP05463,RP06127,RP05464,RP00175,RP00569,RP00208	R01384,R01386,R07658,R01057,R01056,R07147,R06620,R00300,R00874,R00305,R00289,R00287,R00955,R00286,R02106,R01863,R02425,R01737,R01768,R01769,R01131,R01126,R02423,R02423,R01528,R01519,R06063,R06063,R06064,R06064,R01770,R01863,R02107,R02103,R00016,R00550,R08514,R00304
549	0.60	 0	18	38	0	18	C00031->C00130:[1->8,2->13,4->3,5->12,7->10,9->17]	RP05464,RP01572,RP01569,RP00569,RP05698,RP00321,RP13333,RP01571,RP01580,RP01973,RP05463,RP01291,RP01744,RP00175,RP01728,RP06127,RP00380,RP00466	R06064,R01528,R01519,R02107,R02103,R01196,R00006,R00014,R00211,R00210,R01699,R00207,R00224,R00226,R00209,R05636,R03145,R07147,R06620,R00300,R00874,R00305,R08570,R01526,R01538,R02106,R06063,R01081,R01770,R01770,R01863,R01737,R06063,R06064,R01768,R01769,R01131,R01126
550	1.00	 0	32	62	0	32	C00031->C00130:[1->8,2->13,4->10,4->11,4->3,4->4,5->12,7->2,9->17,9->5]	RP06552,RP05464,RP01134,RP04543,RP00321,RP00196,RP01571,RP01973,RP02201,RP00410,RP05915,RP01728,RP00380,RP00466,RP02199,RP07011,RP01572,RP01569,RP05463,RP10817,RP06127,RP00242,RP01291,RP04656,RP06170,RP00043,RP01744,RP00175,RP05139,RP06299,RP00569,RP00208	R01384,R01386,R07658,R06064,R00837,R00286,R07147,R06620,R00300,R00874,R00305,R00289,R00287,R00955,R01526,R02106,R02425,R00776,R00469,R02737,R00836,R01737,R01768,R01769,R01131,R01126,R02423,R02423,R01528,R01519,R06063,R07226,R06063,R06064,R00760,R01140,R08406,R00876,R01081,R00307,R00469,R03121,R00369,R00365,R00364,R00366,R00372,R00373,R00652,R00588,R01957,R01770,R01770,R01863,R05554,R00761,R02107,R02103,R00016,R00550,R08514,R00304
551	0.60	 0	20	44	0	20	C00031->C00130:[1->12,2->11,2->13,4->17,5->3,5->8]	RP01319,RP04205,RP00060,RP00242,RP04021,RP06726,RP01271,RP01787,RP01148,RP10097,RP07387,RP01093,RP01255,RP04656,RP00052,RP01264,RP04020,RP01654,RP03735,RP00649	R01127,R06975,R04560,R00725,R01139,R00299,R08404,R02185,R05804,R00303,R00850,R00760,R01140,R08406,R00876,R04378,R01827,R01068,R01827,R00867,R06975,R00024,R00771,R01049,R00307,R00756,R00769,R05805,R00770,R00762,R00764,R00767,R07159,R01058,R04378,R06590,R06863,R01641,R00134,R03215,R03146,R00519,R00761,R01067
552	0.20	 0	19	27	0	19	C00031->C00130:[2->11,5->3]	RP00395,RP13340,RP01787,RP00113,RP04205,RP01148,RP02454,RP04656,RP01399,RP06373,RP01654,RP04020,RP08184,RP01319,RP04021,RP07387,RP06726,RP02452,RP01400	R01061,R01063,R01827,R01827,R02188,R01512,R01515,R01517,R01660,R06975,R04560,R00867,R02740,R00307,R01270,R00941,R06590,R06863,R01641,R04378,R04560,R01127,R04378,R00024,R01827,R02738,R01271
553	1.00	 0	30	61	0	30	C00031->C00130:[1->12,2->13,4->10,4->11,4->17,4->4,5->8,7->2,9->3,9->5]	RP06552,RP05464,RP01925,RP01262,RP00196,RP04543,RP01973,RP04030,RP00410,RP03973,RP01133,RP01384,RP00380,RP02199,RP07011,RP01572,RP00861,RP05463,RP10817,RP06127,RP00242,RP04656,RP06170,RP00043,RP00060,RP02201,RP05139,RP06299,RP00569,RP00208	R01384,R01386,R07658,R06064,R02035,R01056,R00289,R00287,R00955,R00286,R02106,R00182,R00776,R00469,R00181,R00835,R01244,R01768,R01769,R02423,R02423,R01528,R00190,R00182,R06063,R07226,R06063,R06064,R00760,R01140,R08406,R00876,R00307,R00469,R03121,R00369,R00365,R00364,R00366,R00372,R00373,R00652,R00588,R01957,R00725,R01139,R00299,R08404,R02185,R05804,R00303,R00850,R02425,R05554,R00761,R02107,R02103,R00016,R00550,R08514,R00304
554	0.70	 0	21	41	0	21	C00031->C00130:[1->8,2->13,4->10,4->11,4->3,5->12,9->17]	RP06552,RP01925,RP01744,RP00196,RP01571,RP04472,RP01994,RP01133,RP00380,RP00466,RP01572,RP08324,RP08291,RP01291,RP04373,RP00060,RP00175,RP04543,RP06317,RP00205,RP00208	R01384,R01386,R07658,R02035,R01770,R00289,R00287,R00955,R01526,R04857,R02141,R00835,R01768,R01769,R01131,R01126,R01528,R04857,R04732,R01081,R04732,R00725,R01139,R00299,R08404,R02185,R05804,R00303,R00850,R01770,R01863,R00286,R00806,R00801,R00015,R04194,R05140,R00016,R00550,R08514,R00304
555	0.50	 0	19	38	0	19	C00031->C00130:[1->12,2->13,4->17,5->8,9->11]	RP01257,RP10817,RP04656,RP01787,RP08324,RP01744,RP00649,RP06299,RP04472,RP01093,RP01994,RP00242,RP01654,RP00060,RP00175,RP05769,RP06726,RP00380,RP00466	R01051,R07226,R00307,R01827,R04857,R01770,R00761,R01067,R00761,R04857,R00771,R02141,R00760,R01140,R08406,R00876,R06590,R06863,R01641,R00725,R01139,R00299,R08404,R02185,R05804,R00303,R00850,R01770,R01863,R05704,R00830,R01221,R03425,R01827,R01768,R01769,R01131,R01126
556	0.70	 0	24	43	0	24	C00031->C00130:[1->12,2->13,4->10,4->17,4->4,5->8,9->3]	RP01257,RP06552,RP01262,RP00321,RP00196,RP04543,RP01973,RP02201,RP01728,RP00380,RP00466,RP02199,RP00569,RP07011,RP01572,RP01569,RP05463,RP06127,RP05464,RP01744,RP00175,RP06317,RP00205,RP00208	R01051,R01384,R01386,R07658,R01056,R07147,R06620,R00300,R00874,R00305,R00289,R00287,R00955,R00286,R02106,R02425,R01737,R01768,R01769,R01131,R01126,R02423,R02107,R02103,R02423,R01528,R01519,R06063,R06063,R06064,R06064,R01770,R01770,R01863,R00806,R00801,R00015,R04194,R05140,R00016,R00550,R08514,R00304
557	0.90	 0	31	46	0	31	C00031->C00130:[1->12,2->13,4->10,4->11,4->17,5->3,5->8,7->5,9->2]	RP06552,RP01134,RP06299,RP01790,RP00196,RP04543,RP02454,RP04472,RP01384,RP04030,RP00242,RP05915,RP01994,RP06726,RP00380,RP03973,RP00861,RP01787,RP01148,RP08324,RP08291,RP07161,RP10817,RP04372,RP02443,RP03650,RP04656,RP01654,RP04373,RP01197,RP00208	R01384,R01386,R07658,R00837,R00761,R01830,R00289,R00287,R00955,R00286,R02740,R04857,R01244,R00182,R00760,R01140,R08406,R00876,R02737,R00836,R02141,R01827,R01768,R01769,R00181,R00190,R00182,R01827,R00867,R04857,R04732,R02729,R07226,R04731,R02729,R04026,R00307,R06590,R06863,R01641,R04732,R00959,R00016,R00550,R08514,R00304
558	1.00	 0	32	61	0	32	C00031->C00130:[1->12,2->13,4->10,4->11,4->17,4->4,5->8,7->2,9->3,9->5]	RP06552,RP05464,RP01134,RP10817,RP01262,RP00321,RP00196,RP04543,RP01973,RP04030,RP00410,RP01572,RP01384,RP05915,RP01728,RP00380,RP02199,RP07011,RP03973,RP01569,RP00861,RP05463,RP06127,RP00242,RP04656,RP06170,RP00043,RP02201,RP05139,RP06299,RP00569,RP00208	R01384,R01386,R07658,R06064,R00837,R07226,R01056,R07147,R06620,R00300,R00874,R00305,R00289,R00287,R00955,R00286,R02106,R00182,R00776,R00469,R01528,R01244,R02737,R00836,R01737,R01768,R01769,R02423,R02423,R00181,R01519,R00190,R00182,R06063,R06063,R06064,R00760,R01140,R08406,R00876,R00307,R00469,R03121,R00369,R00365,R00364,R00366,R00372,R00373,R00652,R00588,R01957,R02425,R05554,R00761,R02107,R02103,R00016,R00550,R08514,R00304
559	0.50	 0	18	33	0	18	C00031->C00130:[1->12,2->13,4->11,4->17,5->8]	RP06552,RP01134,RP03973,RP00861,RP01787,RP08324,RP00649,RP04543,RP04472,RP01093,RP01384,RP04030,RP01654,RP00060,RP05915,RP01994,RP06726,RP00380	R01384,R01386,R07658,R00837,R00181,R00190,R00182,R01827,R04857,R00761,R01067,R00286,R04857,R00771,R01244,R00182,R06590,R06863,R01641,R00725,R01139,R00299,R08404,R02185,R05804,R00303,R00850,R02737,R00836,R02141,R01827,R01768,R01769
560	0.70	 0	27	49	0	27	C00031->C00130:[1->8,2->13,4->10,4->3,4->4,5->12,9->17]	RP05464,RP06552,RP05463,RP00321,RP00196,RP01571,RP01973,RP02201,RP00242,RP01728,RP00380,RP00466,RP02199,RP07011,RP01572,RP01569,RP00569,RP10817,RP06127,RP01291,RP04656,RP01744,RP00175,RP05769,RP04543,RP06299,RP00208	R06064,R01384,R01386,R07658,R06063,R07147,R06620,R00300,R00874,R00305,R00289,R00287,R00955,R01526,R02106,R02425,R00760,R01140,R08406,R00876,R01737,R01768,R01769,R01131,R01126,R02423,R02423,R01528,R01519,R02107,R02103,R07226,R06063,R06064,R01081,R00307,R01770,R01770,R01863,R05704,R00830,R01221,R03425,R00286,R00761,R00016,R00550,R08514,R00304
561	0.90	 0	34	59	0	34	C00031->C00130:[1->12,2->13,4->10,4->11,4->17,5->3,5->8,7->5,9->2]	RP01257,RP06552,RP06299,RP01744,RP00649,RP04543,RP02454,RP04472,RP01238,RP01994,RP00242,RP01274,RP06726,RP00380,RP02452,RP13340,RP01787,RP08324,RP08291,RP07161,RP10817,RP01093,RP04372,RP02443,RP03650,RP04656,RP04373,RP00466,RP00060,RP00175,RP01654,RP00196,RP00191,RP00208	R01051,R01384,R01386,R07658,R00761,R01770,R00761,R01067,R00286,R02740,R04857,R01015,R02141,R00760,R01140,R08406,R00876,R01070,R01827,R01768,R01769,R02738,R01827,R01827,R04857,R04732,R02729,R07226,R00771,R04731,R02729,R04026,R00307,R04732,R01131,R01126,R00725,R01139,R00299,R08404,R02185,R05804,R00303,R00850,R01770,R01863,R06590,R06863,R01641,R00289,R00287,R00955,R02073,R04780,R04779,R00016,R00550,R08514,R00304
562	0.60	 0	21	39	0	21	C00031->C00130:[1->12,2->11,2->13,4->17,7->3,9->8]	RP01319,RP00113,RP04205,RP00060,RP02454,RP06373,RP08184,RP04021,RP02452,RP00395,RP13340,RP01148,RP01262,RP01093,RP01255,RP00080,RP04656,RP06427,RP04020,RP01573,RP07387	R01127,R02188,R01512,R01515,R01517,R01660,R06975,R04560,R00725,R01139,R00299,R08404,R02185,R05804,R00303,R00850,R02740,R00941,R04560,R04378,R02738,R01061,R01063,R01827,R00867,R01056,R00771,R01049,R01067,R06861,R01641,R01830,R01621,R01440,R00307,R01067,R04378,R01529,R00024
563	0.60	 0	20	35	0	20	C00031->C00130:[1->12,2->13,4->11,4->17,5->3,5->8]	RP06552,RP01134,RP00649,RP04543,RP04472,RP01384,RP04030,RP05915,RP01994,RP06726,RP00380,RP03973,RP00861,RP01787,RP01148,RP08324,RP01093,RP04656,RP01654,RP00060	R01384,R01386,R07658,R00837,R00761,R01067,R00286,R04857,R01244,R00182,R02737,R00836,R02141,R01827,R01768,R01769,R00181,R00190,R00182,R01827,R00867,R04857,R00771,R00307,R06590,R06863,R01641,R00725,R01139,R00299,R08404,R02185,R05804,R00303,R00850
564	1.00	 0	30	62	0	30	C00031->C00130:[1->12,2->13,4->10,4->11,4->17,4->4,5->8,7->2,9->3,9->5]	RP01257,RP06552,RP01925,RP01262,RP01744,RP00196,RP04543,RP01973,RP02201,RP00410,RP01133,RP00380,RP00466,RP02199,RP07011,RP01572,RP05463,RP10817,RP06127,RP00242,RP05464,RP04656,RP06170,RP00043,RP00060,RP00175,RP05139,RP06299,RP00569,RP00208	R01051,R01384,R01386,R07658,R02035,R01056,R01770,R00289,R00287,R00955,R00286,R02106,R02425,R00776,R00469,R00835,R01768,R01769,R01131,R01126,R02423,R02423,R01528,R06063,R07226,R06063,R06064,R00760,R01140,R08406,R00876,R06064,R00307,R00469,R03121,R00369,R00365,R00364,R00366,R00372,R00373,R00652,R00588,R01957,R00725,R01139,R00299,R08404,R02185,R05804,R00303,R00850,R01770,R01863,R05554,R00761,R02107,R02103,R00016,R00550,R08514,R00304
565	0.50	 0	15	28	0	15	C00031->C00130:[1->12,2->13,4->17,5->3,5->8]	RP03973,RP00861,RP01787,RP00649,RP02454,RP01093,RP01238,RP04030,RP01654,RP00060,RP01274,RP06726,RP00191,RP02452,RP13340	R00181,R00190,R00182,R01827,R00761,R01067,R02740,R00771,R01015,R00182,R06590,R06863,R01641,R00725,R01139,R00299,R08404,R02185,R05804,R00303,R00850,R01070,R01827,R02073,R04780,R04779,R02738,R01827
566	0.60	 0	20	40	0	20	C00031->C00130:[1->12,2->11,2->13,4->17,7->3,9->8]	RP01319,RP01264,RP01262,RP04205,RP00060,RP06373,RP08184,RP04021,RP01271,RP13340,RP01148,RP01093,RP01255,RP00080,RP04656,RP00052,RP06427,RP04020,RP01573,RP07387	R01127,R07159,R01058,R01056,R06975,R04560,R00725,R01139,R00299,R08404,R02185,R05804,R00303,R00850,R00941,R04560,R04378,R01068,R01827,R00867,R00771,R01049,R01067,R06861,R01641,R01830,R01621,R01440,R00307,R00756,R00769,R05805,R00770,R00762,R00764,R00767,R01067,R04378,R01529,R00024
567	0.50	 0	18	37	0	18	C00031->C00130:[1->12,2->13,4->11,4->17,5->8]	RP06552,RP03973,RP00861,RP01787,RP00380,RP08324,RP00649,RP04543,RP04472,RP01093,RP01384,RP04030,RP01654,RP00060,RP01994,RP06726,RP00196,RP00208	R01384,R01386,R07658,R00181,R00190,R00182,R01827,R01768,R01769,R04857,R00761,R01067,R00286,R04857,R00771,R01244,R00182,R06590,R06863,R01641,R00725,R01139,R00299,R08404,R02185,R05804,R00303,R00850,R02141,R01827,R00289,R00287,R00955,R00016,R00550,R08514,R00304
568	0.90	 0	28	51	0	28	C00031->C00130:[1->12,2->13,4->10,4->11,4->17,4->2,5->8,7->5,9->2,9->3]	RP01257,RP06552,RP01925,RP01262,RP01744,RP00196,RP06299,RP04472,RP01994,RP00242,RP01133,RP00380,RP00466,RP01572,RP08324,RP08291,RP07161,RP10817,RP04372,RP02443,RP03650,RP04656,RP04373,RP00060,RP00175,RP05769,RP04543,RP00208	R01051,R01384,R01386,R07658,R02035,R01056,R01770,R00289,R00287,R00955,R00761,R04857,R02141,R00760,R01140,R08406,R00876,R00835,R01768,R01769,R01131,R01126,R01528,R04857,R04732,R02729,R07226,R04731,R02729,R04026,R00307,R04732,R00725,R01139,R00299,R08404,R02185,R05804,R00303,R00850,R01770,R01863,R05704,R00830,R01221,R03425,R00286,R00016,R00550,R08514,R00304
569	0.60	 0	20	34	0	20	C00031->C00130:[1->12,2->11,2->13,4->17,7->3,9->8]	RP01319,RP01264,RP01262,RP04205,RP00060,RP02454,RP06373,RP08184,RP04021,RP02452,RP13340,RP01148,RP01093,RP01255,RP00080,RP04656,RP06427,RP04020,RP01573,RP07387	R01127,R07159,R01058,R01056,R06975,R04560,R00725,R01139,R00299,R08404,R02185,R05804,R00303,R00850,R02740,R00941,R04560,R04378,R02738,R01827,R00867,R00771,R01049,R01067,R06861,R01641,R01830,R01621,R01440,R00307,R01067,R04378,R01529,R00024
570	1.00	 0	32	62	0	32	C00031->C00130:[1->12,2->13,4->10,4->11,4->17,4->4,5->8,7->2,9->3,9->5]	RP06552,RP05464,RP01594,RP01262,RP00321,RP00196,RP04543,RP01973,RP04030,RP02201,RP00410,RP01572,RP01728,RP00380,RP02199,RP07011,RP03973,RP01569,RP00861,RP05463,RP10817,RP06127,RP00242,RP04656,RP06170,RP00043,RP00596,RP00175,RP05139,RP06299,RP00569,RP00208	R01384,R01386,R07658,R06064,R01560,R01056,R07147,R06620,R00300,R00874,R00305,R00289,R00287,R00955,R00286,R02106,R00182,R02425,R00776,R00469,R01528,R01737,R01768,R01769,R02423,R02423,R00181,R01519,R00190,R00182,R06063,R07226,R06063,R06064,R00760,R01140,R08406,R00876,R00307,R00469,R03121,R00369,R00365,R00364,R00366,R00372,R00373,R00652,R00588,R01957,R01561,R01245,R01770,R01863,R05554,R00761,R02107,R02103,R00016,R00550,R08514,R00304
571	0.60	 0	19	37	0	19	C00031->C00130:[1->12,2->11,2->13,4->17,5->3,5->8]	RP01319,RP04205,RP00060,RP06373,RP08184,RP04021,RP06726,RP01271,RP01787,RP01148,RP01093,RP01255,RP04656,RP00052,RP01264,RP04020,RP01654,RP07387,RP00649	R01127,R06975,R04560,R00725,R01139,R00299,R08404,R02185,R05804,R00303,R00850,R00941,R04560,R04378,R01827,R01068,R01827,R00867,R00771,R01049,R00307,R00756,R00769,R05805,R00770,R00762,R00764,R00767,R07159,R01058,R04378,R06590,R06863,R01641,R00024,R00761,R01067
572	0.90	 0	34	55	0	34	C00031->C00130:[1->12,2->13,4->10,4->11,4->17,5->3,5->8,7->10,7->11,7->5,9->2]	RP06552,RP01925,RP01790,RP02940,RP04543,RP04472,RP01384,RP01994,RP00242,RP01133,RP04030,RP06726,RP00380,RP02452,RP03973,RP00861,RP01787,RP01148,RP08324,RP08291,RP07161,RP10817,RP04372,RP06593,RP02443,RP03650,RP04656,RP01654,RP00060,RP04373,RP02453,RP06299,RP00196,RP00208	R01384,R01386,R07658,R02035,R01830,R03321,R00286,R04857,R01244,R02141,R00760,R01140,R08406,R00876,R00835,R00182,R01827,R01768,R01769,R02738,R00181,R00190,R00182,R01827,R00867,R04857,R04732,R02729,R07226,R04731,R01528,R02729,R04026,R00307,R06590,R06863,R01641,R00725,R01139,R00299,R08404,R02185,R05804,R00303,R00850,R04732,R02739,R00761,R00289,R00287,R00955,R00016,R00550,R08514,R00304
573	0.60	 0	24	45	0	24	C00031->C00130:[1->12,2->13,4->11,4->17,5->3,5->8]	RP06552,RP00649,RP04543,RP04472,RP01238,RP04030,RP01384,RP01994,RP06726,RP00380,RP13340,RP03973,RP00861,RP01787,RP01148,RP08324,RP01093,RP04656,RP01654,RP00060,RP01274,RP00196,RP00191,RP00208	R01384,R01386,R07658,R00761,R01067,R00286,R04857,R01015,R00182,R01244,R02141,R01827,R01768,R01769,R01827,R00181,R00190,R00182,R01827,R00867,R04857,R00771,R00307,R06590,R06863,R01641,R00725,R01139,R00299,R08404,R02185,R05804,R00303,R00850,R01070,R00289,R00287,R00955,R02073,R04780,R04779,R00016,R00550,R08514,R00304
574	0.60	 0	21	29	0	21	C00031->C00130:[1->12,2->13,4->17,5->3,5->8,7->11]	RP01790,RP02940,RP04472,RP01384,RP01994,RP04030,RP06726,RP00380,RP02452,RP03973,RP01569,RP00861,RP01787,RP01148,RP08324,RP01728,RP04656,RP01654,RP00321,RP02453,RP06593	R01830,R03321,R04857,R01244,R02141,R00182,R01827,R01768,R01769,R02738,R00181,R01519,R00190,R00182,R01827,R00867,R04857,R01737,R00307,R06590,R06863,R01641,R07147,R06620,R00300,R00874,R00305,R02739,R01528
575	0.60	 0	19	26	0	19	C00031->C00130:[1->12,2->11,2->13,4->17,7->3,9->8]	RP01319,RP01262,RP02940,RP06373,RP06727,RP08184,RP04021,RP02452,RP07387,RP13340,RP01148,RP01255,RP00080,RP04656,RP01264,RP04020,RP01573,RP02453,RP04205	R01127,R01056,R03321,R00941,R01830,R04560,R04378,R02738,R00024,R01827,R00867,R01049,R01067,R06861,R01641,R01830,R01621,R01440,R00307,R07159,R01058,R04378,R01529,R02739,R06975,R04560
576	0.60	 0	17	34	0	17	C00031->C00130:[1->8,2->13,4->11,4->3,5->12,9->17]	RP06552,RP01572,RP08324,RP01744,RP00196,RP01571,RP04472,RP01994,RP01291,RP01925,RP01133,RP00060,RP00175,RP04543,RP00380,RP00466,RP00208	R01384,R01386,R07658,R01528,R04857,R01770,R00289,R00287,R00955,R01526,R04857,R02141,R01081,R02035,R00835,R00725,R01139,R00299,R08404,R02185,R05804,R00303,R00850,R01770,R01863,R00286,R01768,R01769,R01131,R01126,R00016,R00550,R08514,R00304
577	1.00	 0	35	82	0	35	C00031->C00130:[1->8,2->13,4->10,4->11,4->3,4->4,5->12,7->2,9->17,9->5]	RP05464,RP06552,RP01925,RP00321,RP00196,RP01571,RP01580,RP01973,RP02201,RP00410,RP01133,RP13333,RP00380,RP00466,RP02199,RP07011,RP01572,RP01569,RP00569,RP05698,RP10817,RP01744,RP05463,RP00242,RP01291,RP04656,RP06170,RP06299,RP00060,RP00175,RP04543,RP05139,RP06127,RP00043,RP00208	R06064,R01384,R01386,R07658,R02035,R07147,R06620,R00300,R00874,R00305,R00289,R00287,R00955,R01526,R01538,R02106,R02425,R00776,R00469,R00835,R08570,R01768,R01769,R01131,R01126,R02423,R02423,R01528,R01519,R02107,R02103,R01196,R00006,R00014,R00211,R00210,R01699,R00207,R00224,R00226,R00209,R05636,R03145,R07226,R01770,R06063,R00760,R01140,R08406,R00876,R01081,R00307,R00469,R00761,R00725,R01139,R00299,R08404,R02185,R05804,R00303,R00850,R01770,R01863,R00286,R05554,R06063,R06064,R03121,R00369,R00365,R00364,R00366,R00372,R00373,R00652,R00588,R01957,R00016,R00550,R08514,R00304
578	0.70	 0	24	38	0	24	C00031->C00130:[1->12,2->13,4->10,4->11,4->17,5->3,5->8]	RP06552,RP02421,RP01790,RP00196,RP04543,RP02454,RP04472,RP01384,RP04030,RP01994,RP06726,RP00380,RP02452,RP03973,RP00861,RP01787,RP08324,RP08291,RP00820,RP04656,RP01654,RP04373,RP00208,RP00231	R01384,R01386,R07658,R02703,R01830,R00289,R00287,R00955,R00286,R02740,R04857,R01244,R00182,R02141,R01827,R01768,R01769,R02738,R00181,R00190,R00182,R01827,R04857,R04732,R02704,R02167,R00307,R06590,R06863,R01641,R04732,R00016,R00550,R08514,R00304,R00870,R00868,R00865
579	0.90	 0	29	43	0	29	C00031->C00130:[1->12,2->13,4->10,4->11,4->17,5->3,5->8,7->5,9->2]	RP06552,RP06299,RP01790,RP02940,RP04543,RP04472,RP01384,RP01994,RP00242,RP04030,RP06726,RP00380,RP02452,RP03973,RP00861,RP01787,RP08324,RP08291,RP07161,RP10817,RP04372,RP02443,RP03650,RP04656,RP01654,RP04373,RP02453,RP00196,RP00208	R01384,R01386,R07658,R00761,R01830,R03321,R00286,R04857,R01244,R02141,R00760,R01140,R08406,R00876,R00182,R01827,R01768,R01769,R02738,R00181,R00190,R00182,R01827,R04857,R04732,R02729,R07226,R04731,R02729,R04026,R00307,R06590,R06863,R01641,R04732,R02739,R00289,R00287,R00955,R00016,R00550,R08514,R00304
580	0.70	 0	25	39	0	25	C00031->C00130:[1->12,2->13,4->10,4->11,4->17,5->3,5->8]	RP06552,RP01790,RP00196,RP04543,RP02454,RP04472,RP01384,RP04030,RP01197,RP01778,RP01994,RP06726,RP00380,RP03973,RP00861,RP01787,RP08324,RP08291,RP00820,RP01780,RP04656,RP01654,RP04373,RP00208,RP00231	R01384,R01386,R07658,R01830,R00289,R00287,R00955,R00286,R02740,R04857,R01244,R00182,R00959,R01817,R02141,R01827,R01768,R01769,R00181,R00190,R00182,R01827,R04857,R04732,R02704,R02167,R01819,R00307,R06590,R06863,R01641,R04732,R00016,R00550,R08514,R00304,R00870,R00868,R00865
581	0.20	 0	17	24	0	17	C00031->C00130:[2->11,5->3]	RP03735,RP07387,RP01319,RP13340,RP01787,RP10097,RP02940,RP02454,RP01255,RP01654,RP01264,RP04020,RP04021,RP02453,RP06726,RP04205,RP02452	R00134,R03215,R03146,R00519,R00024,R01127,R01827,R01827,R06975,R03321,R02740,R01049,R06590,R06863,R01641,R07159,R01058,R04378,R04378,R02739,R01827,R06975,R04560,R02738
582	0.90	 0	31	52	0	31	C00031->C00130:[1->12,2->13,4->10,4->11,4->17,5->3,5->8,7->5,9->2]	RP06552,RP06299,RP01790,RP00196,RP04543,RP02454,RP04472,RP01384,RP04030,RP00242,RP01994,RP06726,RP00380,RP02452,RP03973,RP00861,RP01787,RP05203,RP08324,RP08291,RP07161,RP10817,RP04372,RP02443,RP03650,RP04656,RP01654,RP00060,RP01132,RP04373,RP00208	R01384,R01386,R07658,R00761,R01830,R00289,R00287,R00955,R00286,R02740,R04857,R01244,R00182,R00760,R01140,R08406,R00876,R02141,R01827,R01768,R01769,R02738,R00181,R00190,R00182,R01827,R05607,R04857,R04732,R02729,R07226,R04731,R02729,R04026,R00307,R06590,R06863,R01641,R00725,R01139,R00299,R08404,R02185,R05804,R00303,R00850,R00834,R04732,R00016,R00550,R08514,R00304
583	0.60	 0	17	31	0	17	C00031->C00130:[1->12,2->13,4->11,4->17,5->8,9->3]	RP01095,RP06552,RP03973,RP00861,RP01262,RP08324,RP04543,RP04472,RP01093,RP01384,RP04030,RP06317,RP00060,RP01994,RP00380,RP00205,RP01576	R05339,R01384,R01386,R07658,R00181,R00190,R00182,R01056,R04857,R00286,R04857,R00771,R01244,R00182,R00806,R00725,R01139,R00299,R08404,R02185,R05804,R00303,R00850,R02141,R01768,R01769,R00801,R00015,R04194,R05140,R05338
584	0.90	 0	29	49	0	29	C00031->C00130:[1->12,2->13,4->10,4->11,4->17,5->8,7->5,9->2,9->3]	RP06552,RP01134,RP01925,RP01262,RP00196,RP04543,RP04472,RP01384,RP04030,RP00242,RP01572,RP01133,RP05915,RP01994,RP00380,RP03973,RP00861,RP08324,RP08291,RP07161,RP10817,RP04372,RP02443,RP03650,RP04656,RP04373,RP00060,RP06299,RP00208	R01384,R01386,R07658,R00837,R02035,R01056,R00289,R00287,R00955,R00286,R04857,R01244,R00182,R00760,R01140,R08406,R00876,R01528,R00835,R02737,R00836,R02141,R01768,R01769,R00181,R00190,R00182,R04857,R04732,R02729,R07226,R04731,R02729,R04026,R00307,R04732,R00725,R01139,R00299,R08404,R02185,R05804,R00303,R00850,R00761,R00016,R00550,R08514,R00304
585	0.50	 0	10	16	0	10	C00031->C00130:[1->12,2->13,4->17,5->3,5->8]	RP03973,RP00861,RP01787,RP01790,RP02454,RP04030,RP01654,RP00208,RP06726,RP01197	R00181,R00190,R00182,R01827,R01830,R02740,R00182,R06590,R06863,R01641,R00016,R00550,R08514,R00304,R01827,R00959
586	0.70	 0	21	35	0	21	C00031->C00130:[1->12,2->13,4->10,4->11,4->17,5->8,9->3]	RP01257,RP06552,RP01262,RP00321,RP00196,RP04543,RP04472,RP01994,RP01232,RP01728,RP00380,RP00466,RP01572,RP01569,RP08324,RP08291,RP06405,RP04373,RP01744,RP00175,RP00208	R01051,R01384,R01386,R07658,R01056,R07147,R06620,R00300,R00874,R00305,R00289,R00287,R00955,R00286,R04857,R02141,R01006,R01737,R01768,R01769,R01131,R01126,R01528,R01519,R04857,R04732,R01005,R04732,R01770,R01770,R01863,R00016,R00550,R08514,R00304
587	0.50	 0	8	13	0	8	C00031->C00130:[1->12,2->13,4->17,5->8,9->3]	RP03973,RP01572,RP01569,RP00861,RP01262,RP00321,RP01728,RP04030	R00181,R01528,R01519,R00190,R00182,R01056,R07147,R06620,R00300,R00874,R00305,R01737,R00182
588	0.60	 0	16	34	0	16	C00031->C00130:[1->12,2->13,4->17,5->8,7->11,9->3]	RP01257,RP01572,RP01569,RP01262,RP05698,RP00321,RP13333,RP01580,RP04472,RP01994,RP08324,RP01744,RP00175,RP01728,RP00380,RP00466	R01051,R01528,R01519,R01056,R01196,R00006,R00014,R00211,R00210,R01699,R00207,R00224,R00226,R00209,R05636,R03145,R07147,R06620,R00300,R00874,R00305,R08570,R01538,R04857,R02141,R04857,R01770,R01770,R01863,R01737,R01768,R01769,R01131,R01126
589	0.70	 0	26	47	0	26	C00031->C00130:[1->12,2->13,4->10,4->11,4->17,5->3,5->8]	RP06552,RP01350,RP00649,RP04543,RP04472,RP01384,RP04030,RP03973,RP01139,RP01994,RP06726,RP00380,RP10933,RP00861,RP01787,RP05203,RP08324,RP08291,RP01093,RP01654,RP00060,RP01132,RP04373,RP00521,RP00196,RP00208	R01384,R01386,R07658,R01187,R07279,R00761,R01067,R00286,R04857,R01244,R00182,R00181,R00840,R02141,R01827,R01768,R01769,R07324,R00190,R00182,R01827,R05607,R04857,R04732,R00771,R06590,R06863,R01641,R00725,R01139,R00299,R08404,R02185,R05804,R00303,R00850,R00834,R04732,R01185,R01182,R00289,R00287,R00955,R00016,R00550,R08514,R00304
590	0.60	 0	20	31	0	20	C00031->C00130:[1->12,2->13,4->11,4->17,5->3,5->8]	RP06552,RP01994,RP03973,RP00861,RP01787,RP00380,RP08324,RP01790,RP02940,RP04543,RP02454,RP04472,RP01384,RP04030,RP01654,RP02453,RP06726,RP00196,RP02452,RP00208	R01384,R01386,R07658,R02141,R00181,R00190,R00182,R01827,R01768,R01769,R04857,R01830,R03321,R00286,R02740,R04857,R01244,R00182,R06590,R06863,R01641,R02739,R01827,R00289,R00287,R00955,R02738,R00016,R00550,R08514,R00304
591	0.60	 0	18	30	0	18	C00031->C00130:[1->12,2->13,4->17,5->8,9->11,9->3]	RP03973,RP01569,RP00861,RP01262,RP08324,RP00321,RP06299,RP04472,RP00242,RP01384,RP04030,RP04656,RP10817,RP01572,RP05769,RP01728,RP00380,RP01994	R00181,R01519,R00190,R00182,R01056,R04857,R07147,R06620,R00300,R00874,R00305,R00761,R04857,R00760,R01140,R08406,R00876,R01244,R00182,R00307,R07226,R01528,R05704,R00830,R01221,R03425,R01737,R01768,R01769,R02141
592	0.90	 0	32	55	0	32	C00031->C00130:[1->12,2->13,4->10,4->11,4->17,5->3,5->8,7->10,7->11,7->5,9->2]	RP01257,RP06552,RP01925,RP01744,RP00649,RP04543,RP04472,RP01994,RP00242,RP01133,RP06726,RP00380,RP00466,RP01787,RP01148,RP08324,RP08291,RP07161,RP10817,RP01093,RP04372,RP06593,RP02443,RP03650,RP04656,RP01654,RP00060,RP00175,RP04373,RP06299,RP00196,RP00208	R01051,R01384,R01386,R07658,R02035,R01770,R00761,R01067,R00286,R04857,R02141,R00760,R01140,R08406,R00876,R00835,R01827,R01768,R01769,R01131,R01126,R01827,R00867,R04857,R04732,R02729,R07226,R00771,R04731,R01528,R02729,R04026,R00307,R06590,R06863,R01641,R00725,R01139,R00299,R08404,R02185,R05804,R00303,R00850,R01770,R01863,R04732,R00761,R00289,R00287,R00955,R00016,R00550,R08514,R00304
593	0.70	 0	22	33	0	22	C00031->C00130:[1->12,2->13,4->10,4->11,4->17,5->3,5->8]	RP06552,RP01790,RP00196,RP04543,RP02454,RP04472,RP01384,RP04030,RP01994,RP06726,RP00380,RP02452,RP03973,RP00861,RP01787,RP01148,RP08324,RP08291,RP04656,RP01654,RP04373,RP00208	R01384,R01386,R07658,R01830,R00289,R00287,R00955,R00286,R02740,R04857,R01244,R00182,R02141,R01827,R01768,R01769,R02738,R00181,R00190,R00182,R01827,R00867,R04857,R04732,R00307,R06590,R06863,R01641,R04732,R00016,R00550,R08514,R00304
594	0.60	 0	18	37	0	18	C00031->C00130:[1->12,2->11,2->13,4->17,5->8,9->3]	RP01271,RP01319,RP01262,RP00321,RP04205,RP04020,RP01093,RP01255,RP01728,RP06373,RP01572,RP00052,RP01264,RP00060,RP08184,RP01569,RP04021,RP07387	R01068,R01127,R01056,R07147,R06620,R00300,R00874,R00305,R06975,R04560,R04378,R00771,R01049,R01737,R00941,R01528,R00756,R00769,R05805,R00770,R00762,R00764,R00767,R07159,R01058,R00725,R01139,R00299,R08404,R02185,R05804,R00303,R00850,R04560,R01519,R04378,R00024
595	0.60	 0	19	34	0	19	C00031->C00130:[1->12,2->11,2->13,4->17,5->3,5->8]	RP03735,RP07387,RP01319,RP13340,RP01787,RP10097,RP02940,RP04020,RP01093,RP01255,RP00649,RP01264,RP00060,RP01654,RP04021,RP02453,RP06726,RP04205,RP02452	R00134,R03215,R03146,R00519,R00024,R01127,R01827,R01827,R06975,R03321,R04378,R00771,R01049,R00761,R01067,R07159,R01058,R00725,R01139,R00299,R08404,R02185,R05804,R00303,R00850,R06590,R06863,R01641,R04378,R02739,R01827,R06975,R04560,R02738
596	0.90	 0	32	56	0	32	C00031->C00130:[1->12,2->13,2->3,4->10,4->11,4->17,5->8,7->5,9->2]	RP06552,RP06299,RP02421,RP00649,RP04543,RP04472,RP01384,RP04030,RP10817,RP05301,RP01994,RP06726,RP00380,RP03973,RP00861,RP01787,RP08324,RP08291,RP07161,RP00820,RP01093,RP04372,RP01153,RP02443,RP03650,RP04656,RP01654,RP00242,RP00060,RP04373,RP00196,RP00208	R01384,R01386,R07658,R00761,R02703,R00761,R01067,R00286,R04857,R01244,R00182,R07226,R07135,R05698,R02141,R01827,R01768,R01769,R00181,R00190,R00182,R01827,R04857,R04732,R02729,R02704,R02167,R00771,R04731,R00877,R02729,R04026,R00307,R06590,R06863,R01641,R00760,R01140,R08406,R00876,R00725,R01139,R00299,R08404,R02185,R05804,R00303,R00850,R04732,R00289,R00287,R00955,R00016,R00550,R08514,R00304
597	0.90	 0	29	49	0	29	C00031->C00130:[1->12,2->13,4->10,4->11,4->17,5->8,7->5,9->2,9->3]	RP01257,RP06552,RP06299,RP01262,RP00321,RP00196,RP04543,RP04472,RP01994,RP00242,RP01728,RP00380,RP00466,RP01572,RP01569,RP08324,RP08291,RP07161,RP10817,RP04372,RP02443,RP03650,RP04656,RP04373,RP01744,RP00175,RP06317,RP00205,RP00208	R01051,R01384,R01386,R07658,R00761,R01056,R07147,R06620,R00300,R00874,R00305,R00289,R00287,R00955,R00286,R04857,R02141,R00760,R01140,R08406,R00876,R01737,R01768,R01769,R01131,R01126,R01528,R01519,R04857,R04732,R02729,R07226,R04731,R02729,R04026,R00307,R04732,R01770,R01770,R01863,R00806,R00801,R00015,R04194,R05140,R00016,R00550,R08514,R00304
598	0.50	 0	18	35	0	18	C00031->C00130:[1->12,2->13,4->17,5->8,7->11]	RP01257,RP01728,RP01569,RP01787,RP08324,RP01744,RP00649,RP04472,RP01093,RP01994,RP01654,RP06593,RP00060,RP00175,RP00321,RP06726,RP00380,RP00466	R01051,R01737,R01519,R01827,R04857,R01770,R00761,R01067,R04857,R00771,R02141,R06590,R06863,R01641,R01528,R00725,R01139,R00299,R08404,R02185,R05804,R00303,R00850,R01770,R01863,R07147,R06620,R00300,R00874,R00305,R01827,R01768,R01769,R01131,R01126
599	0.60	 0	18	35	0	18	C00031->C00130:[1->12,2->13,4->17,5->8,9->11,9->3]	RP01263,RP01572,RP01569,RP01262,RP08324,RP00321,RP06299,RP04472,RP01093,RP01994,RP01809,RP10817,RP00060,RP00175,RP05769,RP01728,RP00380,RP00466	R01057,R01528,R01519,R01056,R04857,R07147,R06620,R00300,R00874,R00305,R00761,R04857,R00771,R02141,R01863,R07226,R00725,R01139,R00299,R08404,R02185,R05804,R00303,R00850,R01770,R01863,R05704,R00830,R01221,R03425,R01737,R01768,R01769,R01131,R01126
600	0.60	 0	20	40	0	20	C00031->C00130:[1->12,2->13,4->11,4->17,5->3,5->8]	RP01257,RP06552,RP00380,RP01787,RP05203,RP08324,RP01744,RP00649,RP04543,RP04472,RP01093,RP01994,RP00175,RP01654,RP00060,RP01132,RP06726,RP00196,RP00466,RP00208	R01051,R01384,R01386,R07658,R01768,R01769,R01827,R05607,R04857,R01770,R00761,R01067,R00286,R04857,R00771,R02141,R01770,R01863,R06590,R06863,R01641,R00725,R01139,R00299,R08404,R02185,R05804,R00303,R00850,R00834,R01827,R00289,R00287,R00955,R01131,R01126,R00016,R00550,R08514,R00304
601	0.80	 0	27	48	0	27	C00031->C00130:[1->12,2->13,4->10,4->11,4->17,4->4,5->8,9->3]	RP06552,RP05464,RP01925,RP01262,RP00196,RP04543,RP01973,RP04030,RP00175,RP00410,RP01572,RP01133,RP00380,RP02199,RP07011,RP03973,RP00861,RP05463,RP01594,RP06170,RP00596,RP00060,RP02201,RP05139,RP06127,RP00569,RP00208	R01384,R01386,R07658,R06064,R02035,R01056,R00289,R00287,R00955,R00286,R02106,R00182,R01770,R01863,R00776,R00469,R01528,R00835,R01768,R01769,R02423,R02423,R00181,R00190,R00182,R06063,R01560,R00469,R01561,R01245,R00725,R01139,R00299,R08404,R02185,R05804,R00303,R00850,R02425,R05554,R06063,R06064,R02107,R02103,R00016,R00550,R08514,R00304
602	0.50	 0	16	34	0	16	C00031->C00130:[1->12,2->13,4->17,5->3,5->8]	RP01257,RP04656,RP01787,RP01148,RP00820,RP01744,RP00649,RP01093,RP00231,RP00242,RP01654,RP00060,RP00175,RP01090,RP06726,RP00466	R01051,R00307,R01827,R00867,R02704,R02167,R01770,R00761,R01067,R00771,R00870,R00868,R00865,R00760,R01140,R08406,R00876,R06590,R06863,R01641,R00725,R01139,R00299,R08404,R02185,R05804,R00303,R00850,R01770,R01863,R00758,R01827,R01131,R01126
603	0.50	 0	15	29	0	15	C00031->C00130:[1->12,2->13,2->3,4->17,5->8]	RP01257,RP01787,RP02421,RP01744,RP00649,RP00820,RP01093,RP01153,RP04656,RP01654,RP00060,RP00175,RP05301,RP06726,RP00466	R01051,R01827,R02703,R01770,R00761,R01067,R02704,R02167,R00771,R00877,R00307,R06590,R06863,R01641,R00725,R01139,R00299,R08404,R02185,R05804,R00303,R00850,R01770,R01863,R07135,R05698,R01827,R01131,R01126
604	0.80	 0	29	52	0	29	C00031->C00130:[1->12,2->13,4->10,4->11,4->17,4->4,5->8,7->10,7->11,7->4,9->3]	RP05464,RP06552,RP01925,RP01262,RP00321,RP00196,RP04543,RP01973,RP04030,RP00410,RP01572,RP01133,RP01384,RP01728,RP00380,RP02199,RP07011,RP03973,RP01569,RP00861,RP00569,RP05463,RP06170,RP00060,RP02201,RP05139,RP06127,RP06593,RP00208	R06064,R01384,R01386,R07658,R02035,R01056,R07147,R06620,R00300,R00874,R00305,R00289,R00287,R00955,R00286,R02106,R00182,R00776,R00469,R01528,R00835,R01244,R01737,R01768,R01769,R02423,R02423,R00181,R01519,R00190,R00182,R02107,R02103,R06063,R00469,R00725,R01139,R00299,R08404,R02185,R05804,R00303,R00850,R02425,R05554,R06063,R06064,R01528,R00016,R00550,R08514,R00304
605	0.70	 0	22	41	0	22	C00031->C00130:[1->12,2->13,4->10,4->11,4->17,5->3,5->8]	RP06552,RP00649,RP04543,RP04472,RP01384,RP04030,RP01994,RP06726,RP00380,RP03973,RP00861,RP01787,RP01148,RP08324,RP08291,RP01093,RP04656,RP01654,RP00060,RP04373,RP00196,RP00208	R01384,R01386,R07658,R00761,R01067,R00286,R04857,R01244,R00182,R02141,R01827,R01768,R01769,R00181,R00190,R00182,R01827,R00867,R04857,R04732,R00771,R00307,R06590,R06863,R01641,R00725,R01139,R00299,R08404,R02185,R05804,R00303,R00850,R04732,R00289,R00287,R00955,R00016,R00550,R08514,R00304
606	0.90	 0	33	54	0	33	C00031->C00130:[1->12,2->13,4->10,4->11,4->17,5->3,5->8,7->10,7->11,7->5,9->2]	RP06552,RP01925,RP01790,RP00196,RP04543,RP02454,RP04472,RP01384,RP04030,RP00242,RP01133,RP01994,RP06726,RP00380,RP03973,RP00861,RP01787,RP01148,RP08324,RP08291,RP07161,RP10817,RP04372,RP02443,RP03650,RP04656,RP01654,RP00060,RP04373,RP01197,RP06299,RP06593,RP00208	R01384,R01386,R07658,R02035,R01830,R00289,R00287,R00955,R00286,R02740,R04857,R01244,R00182,R00760,R01140,R08406,R00876,R00835,R02141,R01827,R01768,R01769,R00181,R00190,R00182,R01827,R00867,R04857,R04732,R02729,R07226,R04731,R02729,R04026,R00307,R06590,R06863,R01641,R00725,R01139,R00299,R08404,R02185,R05804,R00303,R00850,R04732,R00959,R00761,R01528,R00016,R00550,R08514,R00304
607	0.60	 0	18	34	0	18	C00031->C00130:[1->12,2->13,4->17,5->8,9->11,9->3]	RP01257,RP01572,RP04656,RP01262,RP08324,RP01744,RP06299,RP04472,RP00242,RP01994,RP10817,RP01925,RP01133,RP00060,RP00175,RP05769,RP00380,RP00466	R01051,R01528,R00307,R01056,R04857,R01770,R00761,R04857,R00760,R01140,R08406,R00876,R02141,R07226,R02035,R00835,R00725,R01139,R00299,R08404,R02185,R05804,R00303,R00850,R01770,R01863,R05704,R00830,R01221,R03425,R01768,R01769,R01131,R01126
608	0.70	 0	19	33	0	19	C00031->C00130:[1->12,2->13,4->17,5->8,7->10,7->11,9->3]	RP01257,RP06593,RP01572,RP01569,RP01262,RP00321,RP01744,RP04472,RP01994,RP08324,RP01925,RP04373,RP01133,RP00060,RP00175,RP01728,RP00380,RP00466,RP08291	R01051,R01528,R01528,R01519,R01056,R07147,R06620,R00300,R00874,R00305,R01770,R04857,R02141,R04857,R02035,R04732,R00835,R00725,R01139,R00299,R08404,R02185,R05804,R00303,R00850,R01770,R01863,R01737,R01768,R01769,R01131,R01126,R04732
609	0.80	 0	28	51	0	28	C00031->C00130:[1->12,2->13,4->10,4->11,4->17,4->4,5->3,5->8]	RP01257,RP06552,RP05463,RP01744,RP00649,RP04543,RP01973,RP00175,RP00410,RP01148,RP06726,RP00380,RP00466,RP02199,RP07011,RP01787,RP00569,RP06127,RP01093,RP05464,RP04656,RP06170,RP01654,RP00060,RP02201,RP05139,RP00196,RP00208	R01051,R01384,R01386,R07658,R06063,R01770,R00761,R01067,R00286,R02106,R01770,R01863,R00776,R00469,R00867,R01827,R01768,R01769,R01131,R01126,R02423,R02423,R01827,R02107,R02103,R06063,R06064,R00771,R06064,R00307,R00469,R06590,R06863,R01641,R00725,R01139,R00299,R08404,R02185,R05804,R00303,R00850,R02425,R05554,R00289,R00287,R00955,R00016,R00550,R08514,R00304
610	0.90	 0	33	59	0	33	C00031->C00130:[1->12,2->13,4->10,4->11,4->17,5->3,5->8,7->10,7->11,7->5,9->2]	RP06552,RP06299,RP00321,RP00649,RP04543,RP04472,RP01384,RP04030,RP00242,RP01728,RP06726,RP00380,RP01994,RP03973,RP01569,RP00861,RP01787,RP01148,RP08324,RP08291,RP07161,RP10817,RP01093,RP04372,RP06593,RP02443,RP03650,RP04656,RP01654,RP00060,RP04373,RP00196,RP00208	R01384,R01386,R07658,R00761,R07147,R06620,R00300,R00874,R00305,R00761,R01067,R00286,R04857,R01244,R00182,R00760,R01140,R08406,R00876,R01737,R01827,R01768,R01769,R02141,R00181,R01519,R00190,R00182,R01827,R00867,R04857,R04732,R02729,R07226,R00771,R04731,R01528,R02729,R04026,R00307,R06590,R06863,R01641,R00725,R01139,R00299,R08404,R02185,R05804,R00303,R00850,R04732,R00289,R00287,R00955,R00016,R00550,R08514,R00304
611	0.90	 0	30	49	0	30	C00031->C00130:[1->12,2->13,4->10,4->11,4->17,5->8,7->10,7->11,7->5,9->2,9->3]	RP01095,RP06552,RP01925,RP01262,RP00196,RP04543,RP04472,RP01384,RP04030,RP00242,RP01133,RP01994,RP00380,RP03973,RP00861,RP08324,RP08291,RP07161,RP10817,RP01093,RP04372,RP02443,RP03650,RP04656,RP04373,RP00060,RP01576,RP06299,RP06593,RP00208	R05339,R01384,R01386,R07658,R02035,R01056,R00289,R00287,R00955,R00286,R04857,R01244,R00182,R00760,R01140,R08406,R00876,R00835,R02141,R01768,R01769,R00181,R00190,R00182,R04857,R04732,R02729,R07226,R00771,R04731,R02729,R04026,R00307,R04732,R00725,R01139,R00299,R08404,R02185,R05804,R00303,R00850,R05338,R00761,R01528,R00016,R00550,R08514,R00304
612	0.70	 0	23	44	0	23	C00031->C00130:[1->12,2->13,4->10,4->11,4->17,5->8,7->10,7->11,9->3]	RP06552,RP01263,RP01925,RP01262,RP00321,RP00196,RP04543,RP04472,RP01994,RP01809,RP01133,RP01728,RP00380,RP00466,RP01572,RP01569,RP08324,RP08291,RP04373,RP00060,RP00175,RP06593,RP00208	R01384,R01386,R07658,R01057,R02035,R01056,R07147,R06620,R00300,R00874,R00305,R00289,R00287,R00955,R00286,R04857,R02141,R01863,R00835,R01737,R01768,R01769,R01131,R01126,R01528,R01519,R04857,R04732,R04732,R00725,R01139,R00299,R08404,R02185,R05804,R00303,R00850,R01770,R01863,R01528,R00016,R00550,R08514,R00304
613	0.70	 0	16	23	0	16	C00031->C00130:[1->12,2->13,4->17,5->8,7->10,7->11,9->3]	RP01257,RP01572,RP01569,RP01262,RP08324,RP00321,RP04472,RP01994,RP08291,RP04373,RP06593,RP01744,RP00175,RP01728,RP00380,RP00466	R01051,R01528,R01519,R01056,R04857,R07147,R06620,R00300,R00874,R00305,R04857,R02141,R04732,R04732,R01528,R01770,R01770,R01863,R01737,R01768,R01769,R01131,R01126
614	0.20	 0	19	27	0	19	C00031->C00130:[2->11,5->3]	RP01278,RP00395,RP13340,RP01787,RP00113,RP04205,RP01148,RP02454,RP01259,RP04656,RP06373,RP01654,RP04020,RP08184,RP01319,RP04021,RP07387,RP06726,RP02452	R01072,R01061,R01063,R01827,R01827,R02188,R01512,R01515,R01517,R01660,R06975,R04560,R00867,R02740,R01053,R00307,R00941,R06590,R06863,R01641,R04378,R04560,R01127,R04378,R00024,R01827,R02738
615	0.60	 0	18	26	0	18	C00031->C00130:[1->8,2->11,2->13,4->3,5->12,9->17]	RP01572,RP01569,RP13340,RP01148,RP08324,RP00321,RP01571,RP04472,RP07387,RP01994,RP01291,RP04656,RP01264,RP01744,RP00175,RP01728,RP00380,RP00466	R01528,R01519,R01827,R00867,R04857,R07147,R06620,R00300,R00874,R00305,R01526,R04857,R00024,R02141,R01081,R00307,R07159,R01058,R01770,R01770,R01863,R01737,R01768,R01769,R01131,R01126
616	1.00	 0	31	66	0	31	C00031->C00130:[1->8,2->13,4->10,4->11,4->3,4->4,4->5,5->12,7->2,9->17,9->5]	RP01095,RP05464,RP01571,RP01744,RP00196,RP06299,RP01973,RP01093,RP02201,RP00410,RP00380,RP00466,RP02199,RP07011,RP00569,RP10817,RP00208,RP00242,RP05463,RP01291,RP04656,RP06170,RP00043,RP00060,RP00175,RP05769,RP04543,RP05139,RP06127,RP06552,RP01576	R05339,R06064,R01526,R01770,R00289,R00287,R00955,R00761,R02106,R00771,R02425,R00776,R00469,R01768,R01769,R01131,R01126,R02423,R02423,R02107,R02103,R07226,R00016,R00550,R08514,R00304,R00760,R01140,R08406,R00876,R06063,R01081,R00307,R00469,R03121,R00369,R00365,R00364,R00366,R00372,R00373,R00652,R00588,R01957,R00725,R01139,R00299,R08404,R02185,R05804,R00303,R00850,R01770,R01863,R05704,R00830,R01221,R03425,R00286,R05554,R06063,R06064,R01384,R01386,R07658,R05338
617	0.20	 0	19	26	0	19	C00031->C00130:[2->11,5->3]	RP03735,RP01278,RP07387,RP01319,RP13340,RP01787,RP01148,RP10097,RP02940,RP04656,RP01259,RP01654,RP01264,RP04020,RP04021,RP02453,RP06726,RP04205,RP02452	R00134,R03215,R03146,R00519,R01072,R00024,R01127,R01827,R01827,R00867,R06975,R03321,R00307,R01053,R06590,R06863,R01641,R07159,R01058,R04378,R04378,R02739,R01827,R06975,R04560,R02738
618	0.70	 0	23	41	0	23	C00031->C00130:[1->12,2->13,4->10,4->11,4->17,5->3,5->8]	RP06552,RP01790,RP00196,RP04543,RP02454,RP04472,RP01384,RP04030,RP01994,RP06726,RP00380,RP02452,RP03973,RP00861,RP01787,RP05203,RP08324,RP08291,RP01654,RP00060,RP01132,RP04373,RP00208	R01384,R01386,R07658,R01830,R00289,R00287,R00955,R00286,R02740,R04857,R01244,R00182,R02141,R01827,R01768,R01769,R02738,R00181,R00190,R00182,R01827,R05607,R04857,R04732,R06590,R06863,R01641,R00725,R01139,R00299,R08404,R02185,R05804,R00303,R00850,R00834,R04732,R00016,R00550,R08514,R00304
619	0.70	 0	20	31	0	20	C00031->C00130:[1->12,2->13,4->10,4->11,4->17,5->3,5->8]	RP06552,RP01790,RP00196,RP04543,RP02454,RP04472,RP01384,RP04030,RP01994,RP06726,RP00380,RP02452,RP03973,RP00861,RP01787,RP08324,RP08291,RP01654,RP04373,RP00208	R01384,R01386,R07658,R01830,R00289,R00287,R00955,R00286,R02740,R04857,R01244,R00182,R02141,R01827,R01768,R01769,R02738,R00181,R00190,R00182,R01827,R04857,R04732,R06590,R06863,R01641,R04732,R00016,R00550,R08514,R00304
620	0.20	 0	15	22	0	15	C00031->C00130:[2->11,5->3]	RP07387,RP01319,RP13340,RP01787,RP10097,RP04205,RP02454,RP01255,RP01654,RP01264,RP04020,RP04021,RP03735,RP06726,RP02452	R00024,R01127,R01827,R01827,R06975,R06975,R04560,R02740,R01049,R06590,R06863,R01641,R07159,R01058,R04378,R04378,R00134,R03215,R03146,R00519,R01827,R02738
621	0.60	 0	17	23	0	17	C00031->C00130:[1->12,2->11,2->13,4->17,5->8,9->3]	RP01572,RP01319,RP13340,RP01262,RP00321,RP04205,RP02454,RP01255,RP01728,RP06373,RP01264,RP04020,RP08184,RP01569,RP04021,RP07387,RP02452	R01528,R01127,R01827,R01056,R07147,R06620,R00300,R00874,R00305,R06975,R04560,R02740,R01049,R01737,R00941,R07159,R01058,R04378,R04560,R01519,R04378,R00024,R02738
622	0.90	 0	29	47	0	29	C00031->C00130:[1->12,2->13,4->10,4->11,4->17,5->8,7->5,9->2,9->3]	RP06552,RP01263,RP01134,RP06299,RP01262,RP00321,RP00196,RP04543,RP04472,RP01994,RP01809,RP00242,RP05915,RP01728,RP00380,RP00466,RP01572,RP01569,RP08324,RP08291,RP07161,RP10817,RP04372,RP02443,RP03650,RP04656,RP04373,RP00175,RP00208	R01384,R01386,R07658,R01057,R00837,R00761,R01056,R07147,R06620,R00300,R00874,R00305,R00289,R00287,R00955,R00286,R04857,R02141,R01863,R00760,R01140,R08406,R00876,R02737,R00836,R01737,R01768,R01769,R01131,R01126,R01528,R01519,R04857,R04732,R02729,R07226,R04731,R02729,R04026,R00307,R04732,R01770,R01863,R00016,R00550,R08514,R00304
623	0.70	 0	21	38	0	21	C00031->C00130:[1->12,2->13,4->10,4->11,4->17,5->8,9->3]	RP01257,RP06552,RP01925,RP01262,RP01744,RP00196,RP04543,RP04472,RP01994,RP01133,RP01232,RP00380,RP00466,RP01572,RP08324,RP08291,RP06405,RP04373,RP00060,RP00175,RP00208	R01051,R01384,R01386,R07658,R02035,R01056,R01770,R00289,R00287,R00955,R00286,R04857,R02141,R00835,R01006,R01768,R01769,R01131,R01126,R01528,R04857,R04732,R01005,R04732,R00725,R01139,R00299,R08404,R02185,R05804,R00303,R00850,R01770,R01863,R00016,R00550,R08514,R00304
624	0.90	 0	33	50	0	33	C00031->C00130:[1->12,2->13,4->10,4->11,4->17,5->3,5->8,7->5,9->2]	RP06552,RP06299,RP01790,RP02940,RP04543,RP04472,RP01384,RP04030,RP10817,RP01778,RP01994,RP06726,RP00380,RP02452,RP03973,RP00861,RP01787,RP03650,RP08324,RP08291,RP07161,RP00820,RP00242,RP04372,RP00208,RP02443,RP01780,RP04656,RP01654,RP04373,RP02453,RP00196,RP00231	R01384,R01386,R07658,R00761,R01830,R03321,R00286,R04857,R01244,R00182,R07226,R01817,R02141,R01827,R01768,R01769,R02738,R00181,R00190,R00182,R01827,R04026,R04857,R04732,R02729,R02704,R02167,R00760,R01140,R08406,R00876,R04731,R00016,R00550,R08514,R00304,R02729,R01819,R00307,R06590,R06863,R01641,R04732,R02739,R00289,R00287,R00955,R00870,R00868,R00865
625	0.90	 0	29	49	0	29	C00031->C00130:[1->12,2->13,4->10,4->11,4->17,5->8,7->5,9->2,9->3]	RP01257,RP06552,RP01925,RP01262,RP01744,RP00196,RP04543,RP04472,RP01994,RP00242,RP01133,RP01232,RP00380,RP00466,RP01572,RP08324,RP08291,RP07161,RP10817,RP06405,RP04372,RP02443,RP03650,RP04656,RP04373,RP00060,RP00175,RP06299,RP00208	R01051,R01384,R01386,R07658,R02035,R01056,R01770,R00289,R00287,R00955,R00286,R04857,R02141,R00760,R01140,R08406,R00876,R00835,R01006,R01768,R01769,R01131,R01126,R01528,R04857,R04732,R02729,R07226,R01005,R04731,R02729,R04026,R00307,R04732,R00725,R01139,R00299,R08404,R02185,R05804,R00303,R00850,R01770,R01863,R00761,R00016,R00550,R08514,R00304
626	0.70	 0	21	38	0	21	C00031->C00130:[1->12,2->13,4->10,4->11,4->17,5->8,9->3]	RP06552,RP01263,RP01262,RP00321,RP00196,RP04543,RP04472,RP01994,RP01809,RP01728,RP00380,RP00466,RP01572,RP01569,RP08324,RP08291,RP04373,RP00175,RP06317,RP00205,RP00208	R01384,R01386,R07658,R01057,R01056,R07147,R06620,R00300,R00874,R00305,R00289,R00287,R00955,R00286,R04857,R02141,R01863,R01737,R01768,R01769,R01131,R01126,R01528,R01519,R04857,R04732,R04732,R01770,R01863,R00806,R00801,R00015,R04194,R05140,R00016,R00550,R08514,R00304
627	0.60	 0	18	43	0	18	C00031->C00130:[1->12,2->13,4->17,5->8,7->11,9->3]	RP01095,RP01257,RP13333,RP01569,RP01262,RP05698,RP01744,RP01580,RP01093,RP01994,RP08324,RP04472,RP00060,RP00175,RP00321,RP00380,RP00466,RP01576	R05339,R01051,R08570,R01519,R01056,R01196,R00006,R00014,R00211,R00210,R01699,R00207,R00224,R00226,R00209,R05636,R03145,R01770,R01538,R00771,R02141,R04857,R04857,R00725,R01139,R00299,R08404,R02185,R05804,R00303,R00850,R01770,R01863,R07147,R06620,R00300,R00874,R00305,R01768,R01769,R01131,R01126,R05338
628	0.50	 0	14	20	0	14	C00031->C00130:[1->12,2->13,4->17,5->3,5->8]	RP03973,RP00861,RP01787,RP01790,RP00820,RP02454,RP04030,RP01780,RP04656,RP01654,RP01778,RP06726,RP02452,RP00231	R00181,R00190,R00182,R01827,R01830,R02704,R02167,R02740,R00182,R01819,R00307,R06590,R06863,R01641,R01817,R01827,R02738,R00870,R00868,R00865
629	0.80	 0	27	47	0	27	C00031->C00130:[1->12,2->13,4->10,4->11,4->17,4->4,5->8,9->3]	RP06552,RP05464,RP01134,RP01925,RP01262,RP00196,RP04543,RP01973,RP04030,RP00410,RP01572,RP01133,RP01384,RP05915,RP00380,RP02199,RP07011,RP03973,RP00861,RP05463,RP06127,RP06170,RP00060,RP02201,RP05139,RP00569,RP00208	R01384,R01386,R07658,R06064,R00837,R02035,R01056,R00289,R00287,R00955,R00286,R02106,R00182,R00776,R00469,R01528,R00835,R01244,R02737,R00836,R01768,R01769,R02423,R02423,R00181,R00190,R00182,R06063,R06063,R06064,R00469,R00725,R01139,R00299,R08404,R02185,R05804,R00303,R00850,R02425,R05554,R02107,R02103,R00016,R00550,R08514,R00304
630	0.60	 0	18	30	0	18	C00031->C00130:[1->8,2->13,4->3,5->12,7->10,9->17]	RP01095,RP05464,RP01925,RP00569,RP01744,RP01571,RP01093,RP01973,RP06593,RP01291,RP05463,RP01133,RP00060,RP00175,RP06127,RP00380,RP00466,RP01576	R05339,R06064,R02035,R02107,R02103,R01770,R01526,R00771,R02106,R01528,R01081,R06063,R00835,R00725,R01139,R00299,R08404,R02185,R05804,R00303,R00850,R01770,R01863,R06063,R06064,R01768,R01769,R01131,R01126,R05338
631	0.70	 0	19	33	0	19	C00031->C00130:[1->8,2->13,4->3,5->12,7->10,7->11,9->17]	RP06593,RP01572,RP01569,RP08324,RP00321,RP01744,RP01571,RP04472,RP01994,RP01291,RP01925,RP04373,RP01133,RP00060,RP00175,RP01728,RP00380,RP00466,RP08291	R01528,R01528,R01519,R04857,R07147,R06620,R00300,R00874,R00305,R01770,R01526,R04857,R02141,R01081,R02035,R04732,R00835,R00725,R01139,R00299,R08404,R02185,R05804,R00303,R00850,R01770,R01863,R01737,R01768,R01769,R01131,R01126,R04732
632	0.60	 0	23	36	0	23	C00031->C00130:[1->12,2->13,4->11,4->17,5->3,5->8]	RP06552,RP02421,RP01790,RP00196,RP04543,RP02454,RP04472,RP01384,RP04030,RP05301,RP01994,RP06726,RP00380,RP02452,RP03973,RP00861,RP01787,RP08324,RP00820,RP01153,RP04656,RP01654,RP00208	R01384,R01386,R07658,R02703,R01830,R00289,R00287,R00955,R00286,R02740,R04857,R01244,R00182,R07135,R05698,R02141,R01827,R01768,R01769,R02738,R00181,R00190,R00182,R01827,R04857,R02704,R02167,R00877,R00307,R06590,R06863,R01641,R00016,R00550,R08514,R00304
633	0.70	 0	22	39	0	22	C00031->C00130:[1->8,2->13,4->10,4->11,4->3,5->12,7->10,7->11,9->17]	RP01095,RP06552,RP01925,RP01744,RP00196,RP01571,RP04472,RP01994,RP01133,RP00380,RP00466,RP08324,RP08291,RP01093,RP01291,RP04373,RP00060,RP00175,RP04543,RP00208,RP06593,RP01576	R05339,R01384,R01386,R07658,R02035,R01770,R00289,R00287,R00955,R01526,R04857,R02141,R00835,R01768,R01769,R01131,R01126,R04857,R04732,R00771,R01081,R04732,R00725,R01139,R00299,R08404,R02185,R05804,R00303,R00850,R01770,R01863,R00286,R00016,R00550,R08514,R00304,R01528,R05338
634	0.80	 0	27	47	0	27	C00031->C00130:[1->12,2->13,4->10,4->11,4->17,4->4,5->8,9->3]	RP06552,RP01263,RP06127,RP01262,RP00321,RP00196,RP04543,RP01973,RP01809,RP00175,RP00410,RP01728,RP00380,RP00466,RP02199,RP07011,RP01572,RP01569,RP00569,RP05463,RP05464,RP06170,RP02201,RP06317,RP05139,RP00205,RP00208	R01384,R01386,R07658,R01057,R06063,R06064,R01056,R07147,R06620,R00300,R00874,R00305,R00289,R00287,R00955,R00286,R02106,R01863,R01770,R01863,R00776,R00469,R01737,R01768,R01769,R01131,R01126,R02423,R02423,R01528,R01519,R02107,R02103,R06063,R06064,R00469,R02425,R00806,R05554,R00801,R00015,R04194,R05140,R00016,R00550,R08514,R00304
635	0.10	 0	9	11	0	9	C00031->C00130:[2->11]	RP01319,RP13340,RP04205,RP02454,RP06373,RP01264,RP08184,RP07387,RP02452	R01127,R01827,R06975,R04560,R02740,R00941,R07159,R01058,R04560,R00024,R02738
636	0.60	 0	16	26	0	16	C00031->C00130:[1->8,2->13,4->3,5->12,7->11,9->17]	RP01095,RP01925,RP08324,RP01744,RP01571,RP04472,RP01093,RP01994,RP01291,RP01133,RP00060,RP00175,RP06593,RP00380,RP00466,RP01576	R05339,R02035,R04857,R01770,R01526,R04857,R00771,R02141,R01081,R00835,R00725,R01139,R00299,R08404,R02185,R05804,R00303,R00850,R01770,R01863,R01528,R01768,R01769,R01131,R01126,R05338
637	0.60	 0	17	26	0	17	C00031->C00130:[1->12,2->11,2->13,4->17,5->8,9->3]	RP01572,RP01319,RP13340,RP01262,RP04205,RP04020,RP02454,RP01255,RP06373,RP01925,RP01133,RP01264,RP00060,RP08184,RP04021,RP07387,RP02452	R01528,R01127,R01827,R01056,R06975,R04560,R04378,R02740,R01049,R00941,R02035,R00835,R07159,R01058,R00725,R01139,R00299,R08404,R02185,R05804,R00303,R00850,R04560,R04378,R00024,R02738
638	0.50	 0	20	38	0	20	C00031->C00130:[1->12,2->13,4->10,4->17,5->8]	RP01257,RP06552,RP01134,RP04543,RP01787,RP00569,RP01744,RP00649,RP06127,RP01093,RP01973,RP05463,RP01654,RP05464,RP00060,RP00175,RP05915,RP06726,RP00380,RP00466	R01051,R01384,R01386,R07658,R00837,R00286,R01827,R02107,R02103,R01770,R00761,R01067,R06063,R06064,R00771,R02106,R06063,R06590,R06863,R01641,R06064,R00725,R01139,R00299,R08404,R02185,R05804,R00303,R00850,R01770,R01863,R02737,R00836,R01827,R01768,R01769,R01131,R01126
639	0.60	 0	24	49	0	24	C00031->C00130:[1->12,2->13,4->11,4->17,5->3,5->8]	RP06552,RP00820,RP00649,RP04543,RP04472,RP01384,RP04030,RP00242,RP01994,RP06726,RP00380,RP03973,RP00861,RP01787,RP01148,RP08324,RP00231,RP01093,RP04656,RP01654,RP00060,RP01090,RP00196,RP00208	R01384,R01386,R07658,R02704,R02167,R00761,R01067,R00286,R04857,R01244,R00182,R00760,R01140,R08406,R00876,R02141,R01827,R01768,R01769,R00181,R00190,R00182,R01827,R00867,R04857,R00870,R00868,R00865,R00771,R00307,R06590,R06863,R01641,R00725,R01139,R00299,R08404,R02185,R05804,R00303,R00850,R00758,R00289,R00287,R00955,R00016,R00550,R08514,R00304
640	0.90	 0	30	53	0	30	C00031->C00130:[1->12,2->13,4->10,4->11,4->17,5->3,5->8,7->5,9->2]	RP01257,RP06552,RP06299,RP01744,RP00649,RP04543,RP02454,RP04472,RP01994,RP00242,RP06726,RP00380,RP00466,RP01787,RP08324,RP08291,RP07161,RP10817,RP01093,RP04372,RP02443,RP03650,RP04656,RP01654,RP02452,RP00060,RP00175,RP04373,RP00196,RP00208	R01051,R01384,R01386,R07658,R00761,R01770,R00761,R01067,R00286,R02740,R04857,R02141,R00760,R01140,R08406,R00876,R01827,R01768,R01769,R01131,R01126,R01827,R04857,R04732,R02729,R07226,R00771,R04731,R02729,R04026,R00307,R06590,R06863,R01641,R02738,R00725,R01139,R00299,R08404,R02185,R05804,R00303,R00850,R01770,R01863,R04732,R00289,R00287,R00955,R00016,R00550,R08514,R00304
641	1.00	 0	32	64	0	32	C00031->C00130:[1->12,2->13,4->10,4->11,4->17,4->4,5->8,7->2,9->3,9->5]	RP06552,RP01263,RP05463,RP01262,RP00321,RP00196,RP04543,RP01973,RP01809,RP02201,RP00410,RP01728,RP00380,RP00466,RP02199,RP07011,RP01572,RP01569,RP00569,RP10817,RP06127,RP00242,RP05464,RP04656,RP06170,RP00043,RP06299,RP00175,RP06317,RP05139,RP00205,RP00208	R01384,R01386,R07658,R01057,R06063,R01056,R07147,R06620,R00300,R00874,R00305,R00289,R00287,R00955,R00286,R02106,R01863,R02425,R00776,R00469,R01737,R01768,R01769,R01131,R01126,R02423,R02423,R01528,R01519,R02107,R02103,R07226,R06063,R06064,R00760,R01140,R08406,R00876,R06064,R00307,R00469,R03121,R00369,R00365,R00364,R00366,R00372,R00373,R00652,R00588,R01957,R00761,R01770,R01863,R00806,R05554,R00801,R00015,R04194,R05140,R00016,R00550,R08514,R00304
642	0.60	 0	19	36	0	19	C00031->C00130:[1->12,2->13,4->10,4->17,5->8,9->3]	RP01095,RP01257,RP00569,RP01262,RP05464,RP01744,RP06127,RP01093,RP01973,RP05463,RP00205,RP06552,RP00060,RP00175,RP04543,RP06317,RP00380,RP00466,RP01576	R05339,R01051,R02107,R02103,R01056,R06064,R01770,R06063,R06064,R00771,R02106,R06063,R00801,R00015,R04194,R05140,R01384,R01386,R07658,R00725,R01139,R00299,R08404,R02185,R05804,R00303,R00850,R01770,R01863,R00286,R00806,R01768,R01769,R01131,R01126,R05338
643	0.70	 0	24	36	0	24	C00031->C00130:[1->12,2->13,4->10,4->11,4->17,5->3,5->8]	RP06552,RP01134,RP01790,RP00196,RP04543,RP02454,RP04472,RP01384,RP04030,RP05915,RP01994,RP06726,RP00380,RP02452,RP03973,RP00861,RP01787,RP01148,RP08324,RP08291,RP04656,RP01654,RP04373,RP00208	R01384,R01386,R07658,R00837,R01830,R00289,R00287,R00955,R00286,R02740,R04857,R01244,R00182,R02737,R00836,R02141,R01827,R01768,R01769,R02738,R00181,R00190,R00182,R01827,R00867,R04857,R04732,R00307,R06590,R06863,R01641,R04732,R00016,R00550,R08514,R00304
644	0.50	 0	18	34	0	18	C00031->C00130:[1->12,2->13,4->11,4->17,5->8]	RP01257,RP06552,RP01134,RP01787,RP08324,RP01744,RP00649,RP04543,RP04472,RP01093,RP01994,RP01654,RP00060,RP00175,RP05915,RP06726,RP00380,RP00466	R01051,R01384,R01386,R07658,R00837,R01827,R04857,R01770,R00761,R01067,R00286,R04857,R00771,R02141,R06590,R06863,R01641,R00725,R01139,R00299,R08404,R02185,R05804,R00303,R00850,R01770,R01863,R02737,R00836,R01827,R01768,R01769,R01131,R01126
645	0.60	 0	17	22	0	17	C00031->C00130:[1->12,2->11,2->13,4->17,5->8,9->3]	RP01095,RP01319,RP13340,RP01262,RP04205,RP02454,RP00242,RP01255,RP04656,RP06373,RP01264,RP04020,RP08184,RP04021,RP07387,RP02452,RP01576	R05339,R01127,R01827,R01056,R06975,R04560,R02740,R00760,R01140,R08406,R00876,R01049,R00307,R00941,R07159,R01058,R04378,R04560,R04378,R00024,R02738,R05338
646	0.60	 0	20	38	0	20	C00031->C00130:[1->12,2->13,4->11,4->17,5->3,5->8]	RP01257,RP06552,RP01744,RP00649,RP04543,RP04472,RP01994,RP06726,RP00380,RP00466,RP01787,RP01148,RP08324,RP01093,RP04656,RP01654,RP00060,RP00175,RP06317,RP00205	R01051,R01384,R01386,R07658,R01770,R00761,R01067,R00286,R04857,R02141,R01827,R01768,R01769,R01131,R01126,R01827,R00867,R04857,R00771,R00307,R06590,R06863,R01641,R00725,R01139,R00299,R08404,R02185,R05804,R00303,R00850,R01770,R01863,R00806,R00801,R00015,R04194,R05140
647	0.70	 0	21	38	0	21	C00031->C00130:[1->12,2->13,4->10,4->11,4->17,5->8,9->3]	RP01095,RP06552,RP01134,RP01262,RP00196,RP04543,RP04472,RP01384,RP04030,RP05915,RP01994,RP00380,RP03973,RP00861,RP08324,RP08291,RP01093,RP04373,RP00060,RP00208,RP01576	R05339,R01384,R01386,R07658,R00837,R01056,R00289,R00287,R00955,R00286,R04857,R01244,R00182,R02737,R00836,R02141,R01768,R01769,R00181,R00190,R00182,R04857,R04732,R00771,R04732,R00725,R01139,R00299,R08404,R02185,R05804,R00303,R00850,R00016,R00550,R08514,R00304,R05338
648	0.60	 0	19	34	0	19	C00031->C00130:[1->12,2->13,4->10,4->17,5->8,9->3]	RP01095,RP01257,RP01134,RP00569,RP01262,RP05464,RP01744,RP06127,RP01093,RP01973,RP00380,RP05463,RP06552,RP00060,RP00175,RP04543,RP05915,RP00466,RP01576	R05339,R01051,R00837,R02107,R02103,R01056,R06064,R01770,R06063,R06064,R00771,R02106,R01768,R01769,R06063,R01384,R01386,R07658,R00725,R01139,R00299,R08404,R02185,R05804,R00303,R00850,R01770,R01863,R00286,R02737,R00836,R01131,R01126,R05338
649	0.70	 0	24	46	0	24	C00031->C00130:[1->12,2->13,4->10,4->17,4->4,5->8,9->3]	RP01095,RP01257,RP05463,RP01262,RP01744,RP00196,RP04543,RP01973,RP02201,RP06552,RP00380,RP00466,RP02199,RP07011,RP00569,RP06127,RP01093,RP05464,RP00208,RP00060,RP00175,RP06317,RP00205,RP01576	R05339,R01051,R06063,R01056,R01770,R00289,R00287,R00955,R00286,R02106,R02425,R01384,R01386,R07658,R01768,R01769,R01131,R01126,R02423,R02423,R02107,R02103,R06063,R06064,R00771,R06064,R00016,R00550,R08514,R00304,R00725,R01139,R00299,R08404,R02185,R05804,R00303,R00850,R01770,R01863,R00806,R00801,R00015,R04194,R05140,R05338
650	0.60	 0	17	32	0	17	C00031->C00130:[1->12,2->11,2->13,4->17,5->8,9->3]	RP01271,RP01319,RP01262,RP04205,RP04020,RP01093,RP01255,RP06373,RP01572,RP00052,RP01925,RP01264,RP00060,RP08184,RP04021,RP07387,RP01133	R01068,R01127,R01056,R06975,R04560,R04378,R00771,R01049,R00941,R01528,R00756,R00769,R05805,R00770,R00762,R00764,R00767,R02035,R07159,R01058,R00725,R01139,R00299,R08404,R02185,R05804,R00303,R00850,R04560,R04378,R00024,R00835
651	0.50	 0	16	30	0	16	C00031->C00130:[1->12,2->13,4->17,5->3,5->8]	RP01257,RP13340,RP01787,RP01744,RP00649,RP02454,RP01093,RP01238,RP01654,RP02452,RP00060,RP00175,RP01274,RP06726,RP00191,RP00466	R01051,R01827,R01827,R01770,R00761,R01067,R02740,R00771,R01015,R06590,R06863,R01641,R02738,R00725,R01139,R00299,R08404,R02185,R05804,R00303,R00850,R01770,R01863,R01070,R01827,R02073,R04780,R04779,R01131,R01126
652	1.00	 0	34	69	0	34	C00031->C00130:[1->12,2->13,4->10,4->11,4->17,4->4,5->8,7->10,7->11,7->2,7->4,9->3,9->5]	RP01095,RP05464,RP06127,RP01262,RP00321,RP00196,RP04543,RP01973,RP04030,RP00410,RP01384,RP01728,RP00380,RP02199,RP07011,RP03973,RP01569,RP00861,RP05463,RP10817,RP00569,RP01093,RP00208,RP04656,RP06170,RP00043,RP00242,RP00060,RP02201,RP05139,RP06299,RP06593,RP06552,RP01576	R05339,R06064,R06063,R06064,R01056,R07147,R06620,R00300,R00874,R00305,R00289,R00287,R00955,R00286,R02106,R00182,R00776,R00469,R01244,R01737,R01768,R01769,R02423,R02423,R00181,R01519,R00190,R00182,R06063,R07226,R02107,R02103,R00771,R00016,R00550,R08514,R00304,R00307,R00469,R03121,R00369,R00365,R00364,R00366,R00372,R00373,R00652,R00588,R01957,R00760,R01140,R08406,R00876,R00725,R01139,R00299,R08404,R02185,R05804,R00303,R00850,R02425,R05554,R00761,R01528,R01384,R01386,R07658,R05338
653	0.90	 0	31	48	0	31	C00031->C00130:[1->12,2->13,4->10,4->11,4->17,5->3,5->8,7->5,9->2]	RP06552,RP06299,RP02421,RP01790,RP00196,RP04543,RP02454,RP04472,RP01384,RP04030,RP10817,RP01994,RP06726,RP00380,RP02452,RP03973,RP00861,RP01787,RP08324,RP08291,RP07161,RP00820,RP00242,RP04372,RP02443,RP03650,RP04656,RP01654,RP04373,RP00231,RP00208	R01384,R01386,R07658,R00761,R02703,R01830,R00289,R00287,R00955,R00286,R02740,R04857,R01244,R00182,R07226,R02141,R01827,R01768,R01769,R02738,R00181,R00190,R00182,R01827,R04857,R04732,R02729,R02704,R02167,R00760,R01140,R08406,R00876,R04731,R02729,R04026,R00307,R06590,R06863,R01641,R04732,R00870,R00868,R00865,R00016,R00550,R08514,R00304
654	0.60	 0	24	46	0	24	C00031->C00130:[1->12,2->13,4->11,4->17,5->3,5->8]	RP01257,RP06552,RP01744,RP00649,RP04543,RP04472,RP01238,RP01994,RP06726,RP00380,RP00466,RP13340,RP01787,RP01148,RP08324,RP01093,RP04656,RP01654,RP00060,RP00175,RP01274,RP00196,RP00191,RP00208	R01051,R01384,R01386,R07658,R01770,R00761,R01067,R00286,R04857,R01015,R02141,R01827,R01768,R01769,R01131,R01126,R01827,R01827,R00867,R04857,R00771,R00307,R06590,R06863,R01641,R00725,R01139,R00299,R08404,R02185,R05804,R00303,R00850,R01770,R01863,R01070,R00289,R00287,R00955,R02073,R04780,R04779,R00016,R00550,R08514,R00304
655	0.80	 0	29	53	0	29	C00031->C00130:[1->8,2->13,4->10,4->11,4->3,4->4,5->12,7->10,7->11,7->4,9->17]	RP05464,RP06552,RP01925,RP00321,RP00196,RP01571,RP01973,RP00175,RP00410,RP01133,RP01728,RP00380,RP00466,RP02199,RP07011,RP01572,RP01569,RP00569,RP01744,RP05463,RP01291,RP06170,RP00060,RP02201,RP04543,RP05139,RP06127,RP06593,RP00208	R06064,R01384,R01386,R07658,R02035,R07147,R06620,R00300,R00874,R00305,R00289,R00287,R00955,R01526,R02106,R01770,R01863,R00776,R00469,R00835,R01737,R01768,R01769,R01131,R01126,R02423,R02423,R01528,R01519,R02107,R02103,R01770,R06063,R01081,R00469,R00725,R01139,R00299,R08404,R02185,R05804,R00303,R00850,R02425,R00286,R05554,R06063,R06064,R01528,R00016,R00550,R08514,R00304
656	0.50	 0	15	28	0	15	C00031->C00130:[1->12,2->13,4->17,5->3,5->8]	RP03973,RP00861,RP01787,RP01148,RP00820,RP01790,RP02454,RP01093,RP04030,RP00231,RP01654,RP00060,RP01090,RP06726,RP02452	R00181,R00190,R00182,R01827,R00867,R02704,R02167,R01830,R02740,R00771,R00182,R00870,R00868,R00865,R06590,R06863,R01641,R00725,R01139,R00299,R08404,R02185,R05804,R00303,R00850,R00758,R01827,R02738
657	0.60	 0	17	31	0	17	C00031->C00130:[1->8,2->13,4->11,4->3,5->12,9->17]	RP06552,RP01572,RP01569,RP08324,RP00321,RP00196,RP01571,RP04472,RP01994,RP01291,RP01744,RP00175,RP04543,RP01728,RP00380,RP00466,RP00208	R01384,R01386,R07658,R01528,R01519,R04857,R07147,R06620,R00300,R00874,R00305,R00289,R00287,R00955,R01526,R04857,R02141,R01081,R01770,R01770,R01863,R00286,R01737,R01768,R01769,R01131,R01126,R00016,R00550,R08514,R00304
658	0.60	 0	17	32	0	17	C00031->C00130:[1->12,2->13,4->11,4->17,5->8,9->3]	RP01095,RP01257,RP01262,RP08324,RP01744,RP04543,RP04472,RP01093,RP01994,RP00205,RP06552,RP00060,RP00175,RP06317,RP00380,RP00466,RP01576	R05339,R01051,R01056,R04857,R01770,R00286,R04857,R00771,R02141,R00801,R00015,R04194,R05140,R01384,R01386,R07658,R00725,R01139,R00299,R08404,R02185,R05804,R00303,R00850,R01770,R01863,R00806,R01768,R01769,R01131,R01126,R05338
659	0.60	 0	19	32	0	19	C00031->C00130:[1->12,2->11,2->13,4->17,7->3,9->8]	RP01319,RP13340,RP01262,RP04205,RP06427,RP02454,RP00242,RP01255,RP00208,RP04656,RP00080,RP06373,RP01264,RP04020,RP08184,RP01573,RP07387,RP04021,RP01197	R01127,R01827,R01056,R06975,R04560,R01067,R02740,R00760,R01140,R08406,R00876,R01049,R00016,R00550,R08514,R00304,R00307,R01067,R06861,R01641,R01830,R01621,R01440,R00941,R07159,R01058,R04378,R04560,R01529,R00024,R04378,R00959
660	0.90	 0	28	42	0	28	C00031->C00130:[1->12,2->13,4->10,4->11,4->17,5->3,5->8,7->5,9->2]	RP06552,RP06299,RP01790,RP00196,RP04543,RP02454,RP04472,RP01384,RP04030,RP00242,RP01994,RP06726,RP00380,RP03973,RP00861,RP01787,RP08324,RP08291,RP07161,RP10817,RP04372,RP02443,RP03650,RP04656,RP01654,RP04373,RP01197,RP00208	R01384,R01386,R07658,R00761,R01830,R00289,R00287,R00955,R00286,R02740,R04857,R01244,R00182,R00760,R01140,R08406,R00876,R02141,R01827,R01768,R01769,R00181,R00190,R00182,R01827,R04857,R04732,R02729,R07226,R04731,R02729,R04026,R00307,R06590,R06863,R01641,R04732,R00959,R00016,R00550,R08514,R00304
661	1.00	 0	35	82	0	35	C00031->C00130:[1->8,2->13,4->10,4->11,4->3,4->4,5->12,7->2,9->17,9->5]	RP01095,RP05464,RP04543,RP00321,RP00196,RP01571,RP01580,RP01973,RP02201,RP00410,RP13333,RP00380,RP00466,RP02199,RP07011,RP00569,RP01569,RP05463,RP05698,RP10817,RP01744,RP06127,RP01093,RP00208,RP01291,RP04656,RP06170,RP00043,RP00242,RP00060,RP00175,RP05139,RP06299,RP06552,RP01576	R05339,R06064,R00286,R07147,R06620,R00300,R00874,R00305,R00289,R00287,R00955,R01526,R01538,R02106,R02425,R00776,R00469,R08570,R01768,R01769,R01131,R01126,R02423,R02423,R02107,R02103,R01519,R06063,R01196,R00006,R00014,R00211,R00210,R01699,R00207,R00224,R00226,R00209,R05636,R03145,R07226,R01770,R06063,R06064,R00771,R00016,R00550,R08514,R00304,R01081,R00307,R00469,R03121,R00369,R00365,R00364,R00366,R00372,R00373,R00652,R00588,R01957,R00760,R01140,R08406,R00876,R00725,R01139,R00299,R08404,R02185,R05804,R00303,R00850,R01770,R01863,R05554,R00761,R01384,R01386,R07658,R05338
662	0.60	 0	23	46	0	23	C00031->C00130:[1->12,2->13,2->3,4->11,4->17,5->8]	RP01257,RP06552,RP01744,RP00649,RP04543,RP04472,RP01994,RP01778,RP06726,RP00380,RP00466,RP01787,RP08324,RP00820,RP01093,RP01780,RP04656,RP01654,RP00060,RP00175,RP00208,RP00196,RP00231	R01051,R01384,R01386,R07658,R01770,R00761,R01067,R00286,R04857,R02141,R01817,R01827,R01768,R01769,R01131,R01126,R01827,R04857,R02704,R02167,R00771,R01819,R00307,R06590,R06863,R01641,R00725,R01139,R00299,R08404,R02185,R05804,R00303,R00850,R01770,R01863,R00016,R00550,R08514,R00304,R00289,R00287,R00955,R00870,R00868,R00865
663	0.60	 0	18	40	0	18	C00031->C00130:[1->12,2->11,2->13,4->17,5->8,9->3]	RP03735,RP01271,RP01319,RP01262,RP10097,RP00321,RP04205,RP04020,RP01093,RP01255,RP01728,RP01572,RP00052,RP01264,RP00060,RP01569,RP04021,RP07387	R00134,R03215,R03146,R00519,R01068,R01127,R01056,R06975,R07147,R06620,R00300,R00874,R00305,R06975,R04560,R04378,R00771,R01049,R01737,R01528,R00756,R00769,R05805,R00770,R00762,R00764,R00767,R07159,R01058,R00725,R01139,R00299,R08404,R02185,R05804,R00303,R00850,R01519,R04378,R00024
664	0.90	 0	32	47	0	32	C00031->C00130:[1->12,2->13,4->10,4->11,4->17,5->3,5->8,7->5,9->2]	RP06552,RP01134,RP06299,RP01790,RP02940,RP04543,RP04472,RP01384,RP01994,RP00242,RP05915,RP04030,RP06726,RP00380,RP02452,RP03973,RP00861,RP01787,RP01148,RP08324,RP08291,RP07161,RP10817,RP04372,RP02443,RP03650,RP04656,RP01654,RP04373,RP02453,RP00196,RP00208	R01384,R01386,R07658,R00837,R00761,R01830,R03321,R00286,R04857,R01244,R02141,R00760,R01140,R08406,R00876,R02737,R00836,R00182,R01827,R01768,R01769,R02738,R00181,R00190,R00182,R01827,R00867,R04857,R04732,R02729,R07226,R04731,R02729,R04026,R00307,R06590,R06863,R01641,R04732,R02739,R00289,R00287,R00955,R00016,R00550,R08514,R00304
665	0.70	 0	22	41	0	22	C00031->C00130:[1->12,2->13,4->10,4->11,4->17,5->3,5->8]	RP06552,RP00649,RP04543,RP04472,RP01384,RP04030,RP01994,RP06726,RP00380,RP03973,RP00861,RP01787,RP05203,RP08324,RP08291,RP01093,RP01654,RP00060,RP01132,RP04373,RP00196,RP00208	R01384,R01386,R07658,R00761,R01067,R00286,R04857,R01244,R00182,R02141,R01827,R01768,R01769,R00181,R00190,R00182,R01827,R05607,R04857,R04732,R00771,R06590,R06863,R01641,R00725,R01139,R00299,R08404,R02185,R05804,R00303,R00850,R00834,R04732,R00289,R00287,R00955,R00016,R00550,R08514,R00304
666	0.70	 0	24	42	0	24	C00031->C00130:[1->8,2->10,2->11,2->13,4->10,4->11,4->3,5->12,9->17]	RP06552,RP01925,RP01744,RP00196,RP01571,RP04472,RP01994,RP01133,RP00380,RP00466,RP01572,RP13340,RP01148,RP08324,RP08291,RP01291,RP04656,RP04373,RP01264,RP00060,RP00175,RP04543,RP07387,RP00208	R01384,R01386,R07658,R02035,R01770,R00289,R00287,R00955,R01526,R04857,R02141,R00835,R01768,R01769,R01131,R01126,R01528,R01827,R00867,R04857,R04732,R01081,R00307,R04732,R07159,R01058,R00725,R01139,R00299,R08404,R02185,R05804,R00303,R00850,R01770,R01863,R00286,R00024,R00016,R00550,R08514,R00304
667	0.70	 0	21	32	0	21	C00031->C00130:[1->12,2->13,4->10,4->11,4->17,5->3,5->8]	RP06552,RP01790,RP00196,RP04543,RP02454,RP04472,RP01384,RP01994,RP04030,RP06726,RP00380,RP02452,RP03973,RP00861,RP01787,RP08324,RP08291,RP01654,RP04373,RP00208,RP01197	R01384,R01386,R07658,R01830,R00289,R00287,R00955,R00286,R02740,R04857,R01244,R02141,R00182,R01827,R01768,R01769,R02738,R00181,R00190,R00182,R01827,R04857,R04732,R06590,R06863,R01641,R04732,R00016,R00550,R08514,R00304,R00959
668	0.60	 0	20	32	0	20	C00031->C00130:[1->12,2->11,2->13,4->17,5->3,5->8]	RP01278,RP01319,RP00113,RP04205,RP02454,RP01259,RP08184,RP04021,RP06726,RP02452,RP00395,RP13340,RP01787,RP06373,RP04656,RP01654,RP00242,RP04020,RP07387,RP00649	R01072,R01127,R02188,R01512,R01515,R01517,R01660,R06975,R04560,R02740,R01053,R04560,R04378,R01827,R02738,R01061,R01063,R01827,R01827,R00941,R00307,R06590,R06863,R01641,R00760,R01140,R08406,R00876,R04378,R00024,R00761,R01067
669	0.60	 0	14	21	0	14	C00031->C00130:[1->12,2->13,4->17,5->8,7->11,9->3]	RP01263,RP01572,RP01569,RP01262,RP08324,RP00321,RP04472,RP01994,RP01809,RP06593,RP00175,RP01728,RP00380,RP00466	R01057,R01528,R01519,R01056,R04857,R07147,R06620,R00300,R00874,R00305,R04857,R02141,R01863,R01528,R01770,R01863,R01737,R01768,R01769,R01131,R01126
670	0.60	 0	17	29	0	17	C00031->C00130:[1->12,2->13,4->11,4->17,5->8,9->3]	RP01257,RP06552,RP01572,RP01262,RP08324,RP01744,RP04543,RP04472,RP06405,RP01994,RP01925,RP01133,RP01232,RP00060,RP00175,RP00380,RP00466	R01051,R01384,R01386,R07658,R01528,R01056,R04857,R01770,R00286,R04857,R01005,R02141,R02035,R00835,R01006,R00725,R01139,R00299,R08404,R02185,R05804,R00303,R00850,R01770,R01863,R01768,R01769,R01131,R01126
671	0.70	 0	22	38	0	22	C00031->C00130:[1->12,2->13,4->10,4->11,4->17,5->8,7->10,7->11,9->3]	RP01095,RP06552,RP01925,RP01262,RP00196,RP04543,RP04472,RP01384,RP04030,RP01133,RP01994,RP00380,RP03973,RP00861,RP08324,RP08291,RP01093,RP04373,RP00060,RP00208,RP06593,RP01576	R05339,R01384,R01386,R07658,R02035,R01056,R00289,R00287,R00955,R00286,R04857,R01244,R00182,R00835,R02141,R01768,R01769,R00181,R00190,R00182,R04857,R04732,R00771,R04732,R00725,R01139,R00299,R08404,R02185,R05804,R00303,R00850,R00016,R00550,R08514,R00304,R01528,R05338
672	0.60	 0	17	30	0	17	C00031->C00130:[1->12,2->13,4->11,4->17,5->8,9->3]	RP01095,RP01257,RP01134,RP01262,RP08324,RP01744,RP04543,RP04472,RP01093,RP01994,RP06552,RP00060,RP00175,RP05915,RP00380,RP00466,RP01576	R05339,R01051,R00837,R01056,R04857,R01770,R00286,R04857,R00771,R02141,R01384,R01386,R07658,R00725,R01139,R00299,R08404,R02185,R05804,R00303,R00850,R01770,R01863,R02737,R00836,R01768,R01769,R01131,R01126,R05338
673	0.50	 0	9	12	0	9	C00031->C00130:[1->12,2->13,4->17,5->3,5->8]	RP03973,RP00861,RP01787,RP01790,RP02454,RP04030,RP01654,RP06726,RP02452	R00181,R00190,R00182,R01827,R01830,R02740,R00182,R06590,R06863,R01641,R01827,R02738
674	0.60	 0	20	40	0	20	C00031->C00130:[1->12,2->13,4->11,4->17,5->3,5->8]	RP01257,RP06552,RP00380,RP01787,RP08324,RP01744,RP00649,RP04543,RP02454,RP01093,RP01994,RP04472,RP01654,RP00060,RP00175,RP01197,RP06726,RP00196,RP00466,RP00208	R01051,R01384,R01386,R07658,R01768,R01769,R01827,R04857,R01770,R00761,R01067,R00286,R02740,R00771,R02141,R04857,R06590,R06863,R01641,R00725,R01139,R00299,R08404,R02185,R05804,R00303,R00850,R01770,R01863,R00959,R01827,R00289,R00287,R00955,R01131,R01126,R00016,R00550,R08514,R00304
675	0.90	 0	27	47	0	27	C00031->C00130:[1->12,2->13,4->10,4->11,4->17,5->8,7->5,9->2,9->3]	RP01257,RP06552,RP01925,RP01262,RP01744,RP00196,RP04543,RP04472,RP01994,RP00242,RP01133,RP00380,RP00466,RP01572,RP08324,RP08291,RP07161,RP10817,RP04372,RP02443,RP03650,RP04656,RP04373,RP00060,RP00175,RP06299,RP00208	R01051,R01384,R01386,R07658,R02035,R01056,R01770,R00289,R00287,R00955,R00286,R04857,R02141,R00760,R01140,R08406,R00876,R00835,R01768,R01769,R01131,R01126,R01528,R04857,R04732,R02729,R07226,R04731,R02729,R04026,R00307,R04732,R00725,R01139,R00299,R08404,R02185,R05804,R00303,R00850,R01770,R01863,R00761,R00016,R00550,R08514,R00304
676	0.60	 0	23	36	0	23	C00031->C00130:[1->12,2->13,4->11,4->17,5->3,5->8]	RP06552,RP02421,RP01790,RP00196,RP04543,RP02454,RP04472,RP01384,RP04030,RP05301,RP01994,RP06726,RP00380,RP03973,RP00861,RP01787,RP08324,RP00820,RP01153,RP04656,RP01654,RP00208,RP01197	R01384,R01386,R07658,R02703,R01830,R00289,R00287,R00955,R00286,R02740,R04857,R01244,R00182,R07135,R05698,R02141,R01827,R01768,R01769,R00181,R00190,R00182,R01827,R04857,R02704,R02167,R00877,R00307,R06590,R06863,R01641,R00016,R00550,R08514,R00304,R00959
677	0.90	 0	31	55	0	31	C00031->C00130:[1->12,2->13,4->10,4->11,4->17,5->8,7->10,7->11,7->5,9->2,9->3]	RP01257,RP06552,RP01925,RP01262,RP00321,RP00196,RP04543,RP04472,RP01994,RP00242,RP01133,RP01728,RP00380,RP00466,RP01572,RP01569,RP07161,RP08324,RP08291,RP01744,RP10817,RP04372,RP02443,RP03650,RP04656,RP04373,RP00060,RP00175,RP06299,RP06593,RP00208	R01051,R01384,R01386,R07658,R02035,R01056,R07147,R06620,R00300,R00874,R00305,R00289,R00287,R00955,R00286,R04857,R02141,R00760,R01140,R08406,R00876,R00835,R01737,R01768,R01769,R01131,R01126,R01528,R01519,R02729,R04857,R04732,R01770,R07226,R04731,R02729,R04026,R00307,R04732,R00725,R01139,R00299,R08404,R02185,R05804,R00303,R00850,R01770,R01863,R00761,R01528,R00016,R00550,R08514,R00304
678	0.90	 0	32	54	0	32	C00031->C00130:[1->12,2->13,4->10,4->11,4->17,5->3,5->8,7->10,7->11,7->5,9->2]	RP06552,RP01925,RP00649,RP04543,RP04472,RP01384,RP04030,RP00242,RP01133,RP01994,RP06726,RP00380,RP03973,RP00861,RP01787,RP01148,RP08324,RP08291,RP07161,RP10817,RP01093,RP04372,RP06593,RP02443,RP03650,RP04656,RP01654,RP00060,RP04373,RP06299,RP00196,RP00208	R01384,R01386,R07658,R02035,R00761,R01067,R00286,R04857,R01244,R00182,R00760,R01140,R08406,R00876,R00835,R02141,R01827,R01768,R01769,R00181,R00190,R00182,R01827,R00867,R04857,R04732,R02729,R07226,R00771,R04731,R01528,R02729,R04026,R00307,R06590,R06863,R01641,R00725,R01139,R00299,R08404,R02185,R05804,R00303,R00850,R04732,R00761,R00289,R00287,R00955,R00016,R00550,R08514,R00304
679	0.90	 0	30	52	0	30	C00031->C00130:[1->12,2->13,4->10,4->11,4->17,5->3,5->8,7->5,9->2]	RP06552,RP06299,RP00649,RP04543,RP04472,RP01384,RP04030,RP00242,RP01994,RP06726,RP00380,RP03973,RP00861,RP01787,RP05203,RP08324,RP08291,RP07161,RP10817,RP01093,RP04372,RP02443,RP03650,RP04656,RP01654,RP00060,RP01132,RP04373,RP00196,RP00208	R01384,R01386,R07658,R00761,R00761,R01067,R00286,R04857,R01244,R00182,R00760,R01140,R08406,R00876,R02141,R01827,R01768,R01769,R00181,R00190,R00182,R01827,R05607,R04857,R04732,R02729,R07226,R00771,R04731,R02729,R04026,R00307,R06590,R06863,R01641,R00725,R01139,R00299,R08404,R02185,R05804,R00303,R00850,R00834,R04732,R00289,R00287,R00955,R00016,R00550,R08514,R00304
680	1.00	 0	32	64	0	32	C00031->C00130:[1->12,2->13,4->10,4->11,4->17,4->4,5->8,7->2,9->3,9->5]	RP01095,RP06552,RP01134,RP10817,RP01262,RP00196,RP04543,RP01973,RP04030,RP00410,RP01384,RP05915,RP00380,RP02199,RP07011,RP03973,RP00861,RP05463,RP06127,RP01093,RP05464,RP00208,RP04656,RP06170,RP00043,RP00242,RP00060,RP02201,RP05139,RP06299,RP00569,RP01576	R05339,R01384,R01386,R07658,R00837,R07226,R01056,R00289,R00287,R00955,R00286,R02106,R00182,R00776,R00469,R01244,R02737,R00836,R01768,R01769,R02423,R02423,R00181,R00190,R00182,R06063,R06063,R06064,R00771,R06064,R00016,R00550,R08514,R00304,R00307,R00469,R03121,R00369,R00365,R00364,R00366,R00372,R00373,R00652,R00588,R01957,R00760,R01140,R08406,R00876,R00725,R01139,R00299,R08404,R02185,R05804,R00303,R00850,R02425,R05554,R00761,R02107,R02103,R05338
681	0.80	 0	27	47	0	27	C00031->C00130:[1->12,2->13,4->10,4->11,4->17,4->4,5->8,9->3]	RP01095,RP06552,RP01134,RP01262,RP00196,RP04543,RP01973,RP04030,RP00410,RP01384,RP05915,RP00380,RP02199,RP07011,RP03973,RP00861,RP05463,RP06127,RP01093,RP05464,RP06170,RP00060,RP02201,RP01576,RP05139,RP00569,RP00208	R05339,R01384,R01386,R07658,R00837,R01056,R00289,R00287,R00955,R00286,R02106,R00182,R00776,R00469,R01244,R02737,R00836,R01768,R01769,R02423,R02423,R00181,R00190,R00182,R06063,R06063,R06064,R00771,R06064,R00469,R00725,R01139,R00299,R08404,R02185,R05804,R00303,R00850,R02425,R05338,R05554,R02107,R02103,R00016,R00550,R08514,R00304
682	0.60	 0	19	33	0	19	C00031->C00130:[1->12,2->13,4->10,4->17,5->8,9->3]	RP01257,RP06552,RP01572,RP01569,RP01262,RP00321,RP06127,RP06317,RP01973,RP05463,RP00205,RP05464,RP01744,RP00175,RP00569,RP04543,RP01728,RP00380,RP00466	R01051,R01384,R01386,R07658,R01528,R01519,R01056,R07147,R06620,R00300,R00874,R00305,R06063,R06064,R00806,R02106,R06063,R00801,R00015,R04194,R05140,R06064,R01770,R01770,R01863,R02107,R02103,R00286,R01737,R01768,R01769,R01131,R01126
683	0.70	 0	24	44	0	24	C00031->C00130:[1->12,2->13,4->10,4->17,4->4,5->8,9->3]	RP01095,RP06552,RP01594,RP01262,RP00196,RP04543,RP01973,RP04030,RP02201,RP00380,RP02199,RP07011,RP03973,RP00861,RP05463,RP06127,RP01093,RP05464,RP00596,RP00060,RP00175,RP01576,RP00569,RP00208	R05339,R01384,R01386,R07658,R01560,R01056,R00289,R00287,R00955,R00286,R02106,R00182,R02425,R01768,R01769,R02423,R02423,R00181,R00190,R00182,R06063,R06063,R06064,R00771,R06064,R01561,R01245,R00725,R01139,R00299,R08404,R02185,R05804,R00303,R00850,R01770,R01863,R05338,R02107,R02103,R00016,R00550,R08514,R00304
684	0.70	 0	25	38	0	25	C00031->C00130:[1->12,2->13,4->10,4->11,4->17,5->3,5->8]	RP06552,RP02421,RP01790,RP00196,RP04543,RP02454,RP04472,RP01384,RP04030,RP05301,RP01994,RP06726,RP00380,RP03973,RP00861,RP01787,RP08324,RP08291,RP00820,RP01153,RP04656,RP01654,RP04373,RP01197,RP00208	R01384,R01386,R07658,R02703,R01830,R00289,R00287,R00955,R00286,R02740,R04857,R01244,R00182,R07135,R05698,R02141,R01827,R01768,R01769,R00181,R00190,R00182,R01827,R04857,R04732,R02704,R02167,R00877,R00307,R06590,R06863,R01641,R04732,R00959,R00016,R00550,R08514,R00304
685	0.50	 0	16	24	0	16	C00031->C00130:[1->12,2->13,4->17,5->3,5->8]	RP03973,RP00861,RP01787,RP01148,RP01790,RP02454,RP01238,RP04030,RP04656,RP01654,RP01274,RP13340,RP00208,RP06726,RP00191,RP01197	R00181,R00190,R00182,R01827,R00867,R01830,R02740,R01015,R00182,R00307,R06590,R06863,R01641,R01070,R01827,R00016,R00550,R08514,R00304,R01827,R02073,R04780,R04779,R00959
686	0.60	 0	18	31	0	18	C00031->C00130:[1->12,2->11,2->13,4->17,5->8,9->3]	RP01572,RP00395,RP13340,RP00113,RP04205,RP01262,RP02454,RP01255,RP04020,RP06373,RP01925,RP01133,RP00060,RP08184,RP01319,RP04021,RP07387,RP02452	R01528,R01061,R01063,R01827,R02188,R01512,R01515,R01517,R01660,R06975,R04560,R01056,R02740,R01049,R04378,R00941,R02035,R00835,R00725,R01139,R00299,R08404,R02185,R05804,R00303,R00850,R04560,R01127,R04378,R00024,R02738
687	0.60	 0	20	35	0	20	C00031->C00130:[1->12,2->13,4->17,5->8,9->10,9->3]	RP01257,RP00569,RP01572,RP01569,RP04656,RP01262,RP00321,RP06299,RP00242,RP01973,RP05463,RP10817,RP05464,RP01744,RP00175,RP05769,RP01728,RP06127,RP00380,RP00466	R01051,R02107,R02103,R01528,R01519,R00307,R01056,R07147,R06620,R00300,R00874,R00305,R00761,R00760,R01140,R08406,R00876,R02106,R06063,R07226,R06064,R01770,R01770,R01863,R05704,R00830,R01221,R03425,R01737,R06063,R06064,R01768,R01769,R01131,R01126
688	0.80	 0	30	65	0	30	C00031->C00130:[1->8,2->13,4->10,4->11,4->3,4->4,5->12,9->17]	RP01095,RP05464,RP06127,RP00321,RP00196,RP01571,RP01580,RP01973,RP00175,RP00410,RP00060,RP13333,RP00380,RP00466,RP02199,RP07011,RP01569,RP05463,RP05698,RP00569,RP01093,RP01291,RP06170,RP01744,RP02201,RP04543,RP01576,RP05139,RP06552,RP00208	R05339,R06064,R06063,R06064,R07147,R06620,R00300,R00874,R00305,R00289,R00287,R00955,R01526,R01538,R02106,R01770,R01863,R00776,R00469,R00725,R01139,R00299,R08404,R02185,R05804,R00303,R00850,R08570,R01768,R01769,R01131,R01126,R02423,R02423,R01519,R06063,R01196,R00006,R00014,R00211,R00210,R01699,R00207,R00224,R00226,R00209,R05636,R03145,R02107,R02103,R00771,R01081,R00469,R01770,R02425,R00286,R05338,R05554,R01384,R01386,R07658,R00016,R00550,R08514,R00304
689	0.70	 0	24	44	0	24	C00031->C00130:[1->12,2->13,4->10,4->11,4->17,5->8,9->3]	RP01257,RP06552,RP04543,RP01262,RP00321,RP00196,RP06299,RP04472,RP01994,RP00242,RP01728,RP00380,RP00466,RP01572,RP01569,RP08324,RP08291,RP10817,RP04656,RP04373,RP01744,RP00175,RP05769,RP00208	R01051,R01384,R01386,R07658,R00286,R01056,R07147,R06620,R00300,R00874,R00305,R00289,R00287,R00955,R00761,R04857,R02141,R00760,R01140,R08406,R00876,R01737,R01768,R01769,R01131,R01126,R01528,R01519,R04857,R04732,R07226,R00307,R04732,R01770,R01770,R01863,R05704,R00830,R01221,R03425,R00016,R00550,R08514,R00304
690	0.90	 0	31	54	0	31	C00031->C00130:[1->12,2->13,4->10,4->11,4->17,5->3,5->8,7->5,9->2]	RP06552,RP01134,RP06299,RP00649,RP04543,RP04472,RP01384,RP04030,RP00242,RP05915,RP01994,RP06726,RP00380,RP03973,RP00861,RP01787,RP01148,RP08324,RP08291,RP07161,RP10817,RP01093,RP04372,RP02443,RP03650,RP04656,RP01654,RP00060,RP04373,RP00196,RP00208	R01384,R01386,R07658,R00837,R00761,R00761,R01067,R00286,R04857,R01244,R00182,R00760,R01140,R08406,R00876,R02737,R00836,R02141,R01827,R01768,R01769,R00181,R00190,R00182,R01827,R00867,R04857,R04732,R02729,R07226,R00771,R04731,R02729,R04026,R00307,R06590,R06863,R01641,R00725,R01139,R00299,R08404,R02185,R05804,R00303,R00850,R04732,R00289,R00287,R00955,R00016,R00550,R08514,R00304
691	0.60	 0	24	41	0	24	C00031->C00130:[1->12,2->13,4->11,4->17,5->3,5->8]	RP06552,RP00820,RP01790,RP00196,RP04543,RP02454,RP04472,RP01384,RP04030,RP00242,RP01994,RP00231,RP00380,RP03973,RP00861,RP01787,RP01148,RP08324,RP06726,RP04656,RP01654,RP01090,RP01197,RP00208	R01384,R01386,R07658,R02704,R02167,R01830,R00289,R00287,R00955,R00286,R02740,R04857,R01244,R00182,R00760,R01140,R08406,R00876,R02141,R00870,R00868,R00865,R01768,R01769,R00181,R00190,R00182,R01827,R00867,R04857,R01827,R00307,R06590,R06863,R01641,R00758,R00959,R00016,R00550,R08514,R00304
692	0.20	 0	18	25	0	18	C00031->C00130:[2->11,5->3]	RP01319,RP13340,RP01787,RP01148,RP04205,RP02454,RP04656,RP01255,RP00208,RP06373,RP01654,RP01264,RP04020,RP08184,RP04021,RP07387,RP06726,RP01197	R01127,R01827,R01827,R00867,R06975,R04560,R02740,R00307,R01049,R00016,R00550,R08514,R00304,R00941,R06590,R06863,R01641,R07159,R01058,R04378,R04560,R04378,R00024,R01827,R00959
693	0.70	 0	26	39	0	26	C00031->C00130:[1->12,2->13,4->10,4->11,4->17,5->3,5->8]	RP06552,RP01790,RP00196,RP04543,RP02454,RP04472,RP01238,RP04030,RP04373,RP01384,RP01994,RP06726,RP00380,RP02452,RP00861,RP03973,RP13340,RP01787,RP01148,RP08324,RP08291,RP04656,RP01654,RP01274,RP00191,RP00208	R01384,R01386,R07658,R01830,R00289,R00287,R00955,R00286,R02740,R04857,R01015,R00182,R04732,R01244,R02141,R01827,R01768,R01769,R02738,R00190,R00182,R00181,R01827,R01827,R00867,R04857,R04732,R00307,R06590,R06863,R01641,R01070,R02073,R04780,R04779,R00016,R00550,R08514,R00304
694	0.70	 0	24	36	0	24	C00031->C00130:[1->12,2->13,4->10,4->11,4->17,5->3,5->8]	RP06552,RP01134,RP01790,RP00196,RP04543,RP02454,RP04472,RP01384,RP04030,RP05915,RP01994,RP06726,RP00380,RP03973,RP00861,RP01787,RP01148,RP08324,RP08291,RP04656,RP01654,RP04373,RP00208,RP01197	R01384,R01386,R07658,R00837,R01830,R00289,R00287,R00955,R00286,R02740,R04857,R01244,R00182,R02737,R00836,R02141,R01827,R01768,R01769,R00181,R00190,R00182,R01827,R00867,R04857,R04732,R00307,R06590,R06863,R01641,R04732,R00016,R00550,R08514,R00304,R00959
695	0.50	 0	15	23	0	15	C00031->C00130:[1->12,2->13,4->17,5->3,5->8]	RP03973,RP00861,RP01787,RP02421,RP01790,RP01153,RP00820,RP02454,RP04030,RP04656,RP01654,RP05301,RP00208,RP06726,RP01197	R00181,R00190,R00182,R01827,R02703,R01830,R00877,R02704,R02167,R02740,R00182,R00307,R06590,R06863,R01641,R07135,R05698,R00016,R00550,R08514,R00304,R01827,R00959
696	0.90	 0	33	51	0	33	C00031->C00130:[1->12,2->13,4->10,4->11,4->17,5->3,5->8,7->10,7->11,7->5,9->2]	RP06552,RP06299,RP01790,RP00196,RP04543,RP02454,RP04472,RP01384,RP04030,RP00242,RP01728,RP06726,RP00380,RP01994,RP03973,RP01569,RP00861,RP01787,RP01148,RP08324,RP08291,RP07161,RP10817,RP04372,RP02443,RP03650,RP04656,RP01654,RP02452,RP00321,RP04373,RP06593,RP00208	R01384,R01386,R07658,R00761,R01830,R00289,R00287,R00955,R00286,R02740,R04857,R01244,R00182,R00760,R01140,R08406,R00876,R01737,R01827,R01768,R01769,R02141,R00181,R01519,R00190,R00182,R01827,R00867,R04857,R04732,R02729,R07226,R04731,R02729,R04026,R00307,R06590,R06863,R01641,R02738,R07147,R06620,R00300,R00874,R00305,R04732,R01528,R00016,R00550,R08514,R00304
697	0.70	 0	21	38	0	21	C00031->C00130:[1->8,2->13,4->10,4->11,4->3,5->12,9->17]	RP06552,RP01925,RP01744,RP00196,RP01571,RP04472,RP01994,RP01133,RP01232,RP00380,RP00466,RP01572,RP08324,RP08291,RP06405,RP01291,RP04373,RP00060,RP00175,RP04543,RP00208	R01384,R01386,R07658,R02035,R01770,R00289,R00287,R00955,R01526,R04857,R02141,R00835,R01006,R01768,R01769,R01131,R01126,R01528,R04857,R04732,R01005,R01081,R04732,R00725,R01139,R00299,R08404,R02185,R05804,R00303,R00850,R01770,R01863,R00286,R00016,R00550,R08514,R00304
698	0.20	 0	18	25	0	18	C00031->C00130:[2->11,5->3]	RP03735,RP07387,RP01319,RP13340,RP01787,RP01148,RP10097,RP02940,RP01255,RP04656,RP01654,RP01264,RP04020,RP04021,RP02453,RP06726,RP04205,RP02452	R00134,R03215,R03146,R00519,R00024,R01127,R01827,R01827,R00867,R06975,R03321,R01049,R00307,R06590,R06863,R01641,R07159,R01058,R04378,R04378,R02739,R01827,R06975,R04560,R02738
699	0.90	 0	31	55	0	31	C00031->C00130:[1->12,2->13,4->10,4->11,4->17,5->8,7->10,7->11,7->5,9->2,9->3]	RP06552,RP01263,RP01925,RP01262,RP00321,RP00196,RP04543,RP04472,RP01994,RP01809,RP00242,RP01133,RP01728,RP00380,RP00466,RP01572,RP01569,RP08324,RP08291,RP07161,RP10817,RP04372,RP02443,RP03650,RP04656,RP04373,RP00060,RP00175,RP06299,RP06593,RP00208	R01384,R01386,R07658,R01057,R02035,R01056,R07147,R06620,R00300,R00874,R00305,R00289,R00287,R00955,R00286,R04857,R02141,R01863,R00760,R01140,R08406,R00876,R00835,R01737,R01768,R01769,R01131,R01126,R01528,R01519,R04857,R04732,R02729,R07226,R04731,R02729,R04026,R00307,R04732,R00725,R01139,R00299,R08404,R02185,R05804,R00303,R00850,R01770,R01863,R00761,R01528,R00016,R00550,R08514,R00304
700	0.60	 0	21	41	0	21	C00031->C00130:[1->12,2->13,4->10,4->17,5->8,9->3]	RP01095,RP06552,RP03973,RP00861,RP01262,RP05464,RP00196,RP06127,RP01093,RP01973,RP04030,RP00175,RP05463,RP00596,RP00060,RP01594,RP04543,RP00208,RP00380,RP00569,RP01576	R05339,R01384,R01386,R07658,R00181,R00190,R00182,R01056,R06064,R00289,R00287,R00955,R06063,R06064,R00771,R02106,R00182,R01770,R01863,R06063,R01561,R01245,R00725,R01139,R00299,R08404,R02185,R05804,R00303,R00850,R01560,R00286,R00016,R00550,R08514,R00304,R01768,R01769,R02107,R02103,R05338
701	0.70	 0	23	41	0	23	C00031->C00130:[1->12,2->13,4->10,4->17,4->4,5->8,7->10,7->4,9->3]	RP05464,RP06552,RP01925,RP01262,RP00196,RP04543,RP01973,RP04030,RP03973,RP01133,RP01384,RP00380,RP02199,RP07011,RP01572,RP00861,RP00569,RP05463,RP00060,RP02201,RP06127,RP06593,RP00208	R06064,R01384,R01386,R07658,R02035,R01056,R00289,R00287,R00955,R00286,R02106,R00182,R00181,R00835,R01244,R01768,R01769,R02423,R02423,R01528,R00190,R00182,R02107,R02103,R06063,R00725,R01139,R00299,R08404,R02185,R05804,R00303,R00850,R02425,R06063,R06064,R01528,R00016,R00550,R08514,R00304
702	0.90	 0	28	48	0	28	C00031->C00130:[1->8,2->13,4->10,4->11,4->2,4->3,5->12,7->5,9->17,9->2]	RP06552,RP01571,RP00321,RP00196,RP06299,RP04472,RP01994,RP00242,RP01728,RP00380,RP00466,RP01572,RP01569,RP03650,RP08324,RP08291,RP07161,RP10817,RP04372,RP02443,RP01291,RP04656,RP04373,RP01744,RP00175,RP05769,RP04543,RP00208	R01384,R01386,R07658,R01526,R07147,R06620,R00300,R00874,R00305,R00289,R00287,R00955,R00761,R04857,R02141,R00760,R01140,R08406,R00876,R01737,R01768,R01769,R01131,R01126,R01528,R01519,R04026,R04857,R04732,R02729,R07226,R04731,R02729,R01081,R00307,R04732,R01770,R01770,R01863,R05704,R00830,R01221,R03425,R00286,R00016,R00550,R08514,R00304
703	0.80	 0	27	44	0	27	C00031->C00130:[1->12,2->13,4->10,4->11,4->17,4->4,5->8,9->3]	RP06552,RP05464,RP01134,RP01262,RP00321,RP00196,RP04543,RP01973,RP04030,RP00410,RP03973,RP01384,RP05915,RP01728,RP00380,RP02199,RP07011,RP01572,RP01569,RP00861,RP05463,RP06127,RP06170,RP02201,RP05139,RP00569,RP00208	R01384,R01386,R07658,R06064,R00837,R01056,R07147,R06620,R00300,R00874,R00305,R00289,R00287,R00955,R00286,R02106,R00182,R00776,R00469,R00181,R01244,R02737,R00836,R01737,R01768,R01769,R02423,R02423,R01528,R01519,R00190,R00182,R06063,R06063,R06064,R00469,R02425,R05554,R02107,R02103,R00016,R00550,R08514,R00304
704	0.50	 0	17	32	0	17	C00031->C00130:[1->12,2->13,4->17,5->3,5->8]	RP01350,RP03973,RP00861,RP01787,RP05203,RP00521,RP01790,RP02454,RP04030,RP01139,RP10933,RP01654,RP00060,RP01132,RP00208,RP06726,RP01197	R01187,R07279,R00181,R00190,R00182,R01827,R05607,R01185,R01182,R01830,R02740,R00182,R00840,R07324,R06590,R06863,R01641,R00725,R01139,R00299,R08404,R02185,R05804,R00303,R00850,R00834,R00016,R00550,R08514,R00304,R01827,R00959
705	0.80	 0	29	43	0	29	C00031->C00130:[1->12,2->13,4->10,4->11,4->17,4->4,5->3,5->8]	RP06552,RP05464,RP01790,RP02940,RP04543,RP01973,RP04030,RP00410,RP01148,RP01384,RP06726,RP00380,RP02452,RP02199,RP07011,RP03973,RP00861,RP01787,RP05463,RP06127,RP04656,RP06170,RP01654,RP02201,RP02453,RP05139,RP00196,RP00569,RP00208	R01384,R01386,R07658,R06064,R01830,R03321,R00286,R02106,R00182,R00776,R00469,R00867,R01244,R01827,R01768,R01769,R02738,R02423,R02423,R00181,R00190,R00182,R01827,R06063,R06063,R06064,R00307,R00469,R06590,R06863,R01641,R02425,R02739,R05554,R00289,R00287,R00955,R02107,R02103,R00016,R00550,R08514,R00304
706	0.70	 0	25	38	0	25	C00031->C00130:[1->12,2->13,4->10,4->11,4->17,5->3,5->8]	RP06552,RP02421,RP01790,RP00196,RP04543,RP02454,RP04472,RP01384,RP04030,RP05301,RP01994,RP06726,RP00380,RP02452,RP03973,RP00861,RP01787,RP08324,RP08291,RP00820,RP01153,RP04656,RP01654,RP04373,RP00208	R01384,R01386,R07658,R02703,R01830,R00289,R00287,R00955,R00286,R02740,R04857,R01244,R00182,R07135,R05698,R02141,R01827,R01768,R01769,R02738,R00181,R00190,R00182,R01827,R04857,R04732,R02704,R02167,R00877,R00307,R06590,R06863,R01641,R04732,R00016,R00550,R08514,R00304
707	1.00	 0	32	65	0	32	C00031->C00130:[1->8,2->13,4->10,4->11,4->3,4->4,5->12,7->2,9->17,9->5]	RP06552,RP05464,RP01134,RP01925,RP01744,RP00196,RP01571,RP01973,RP02201,RP00410,RP01133,RP05915,RP00380,RP00466,RP02199,RP07011,RP01572,RP00569,RP10817,RP06127,RP00242,RP05463,RP01291,RP04656,RP06170,RP00060,RP00175,RP04543,RP05139,RP06299,RP00043,RP00208	R01384,R01386,R07658,R06064,R00837,R02035,R01770,R00289,R00287,R00955,R01526,R02106,R02425,R00776,R00469,R00835,R02737,R00836,R01768,R01769,R01131,R01126,R02423,R02423,R01528,R02107,R02103,R07226,R06063,R06064,R00760,R01140,R08406,R00876,R06063,R01081,R00307,R00469,R00725,R01139,R00299,R08404,R02185,R05804,R00303,R00850,R01770,R01863,R00286,R05554,R00761,R03121,R00369,R00365,R00364,R00366,R00372,R00373,R00652,R00588,R01957,R00016,R00550,R08514,R00304
[truncated: 251,673 more chars]
