# Supplementary material for: Inferring branching pathways in genome-scale metabolic networks
Source: BMC Syst Biol. 2009 Oct 29;3:103. doi: 10.1186/1752-0509-3-103 (PMC2791103; doi:10.1186/1752-0509-3-103)
Supplement: Additional file 2 — ReTrace results from experiments. Summary data and html output from ReTrace runs performed for the queries discussed in the section Results. A self-contained web site: unpack archive and open index.html in a web browser. [file 1752-0509-3-103-S2.zip › retrace-AF2/pathways-C00117-to-C00130.txt]

# Pathways from D-Ribose 5-phosphate; (C00117) to IMP; (C00130)
# CPU time, time/path:	3.95352987421
# CPU time, total:	10057.78
# Computation time, time/path:	0:00:05.518623
# Computation time, total:	3:53:59.377730
# Database (-d):	/home/group/icomic/data/kegg/ligand/2009.03.30
# GreedyFinish (-g):	False
# KDiminish (-n):	('list', [100, 25, 1])
# MaxDepth (-m):	6
# NumPaths (-k):	10
# PathwayAvgLen:	19.8856975381
# PathwayLenStdDev:	5.71195610692
# Pathways (complete) found:	22
# Pathways (incomplete) found:	2522
# Pathways found:	2544
# PruneToSize (-p):	None
# Scores (-c):	None
# Sources:	C00117
# StorePartials (-i):	True
# Target dir (-o):	/fs-1/2/epitkane/public_html/pub/retrace/090624-IMP-lipids
# Targets:	C00130
# UseDijkstra (-q):	False
#PathIndex ZoScore AvgReactionScore NumRpairs NumReactions ZeroScores ScoresUnderThr CompositeMap Rpairs Reactions
1	0.90	 0	24	31	0	24	C00117->C00130:[10->8,12->3,6->17,7->10,7->11,7->12,7->4,7->5,8->13]	RP05464,RP00915,RP01278,RP01370,RP00477,RP01973,RP01369,RP01259,RP03735,RP02199,RP07011,RP10839,RP01262,RP00569,RP06127,RP00410,RP01570,RP00954,RP06170,RP02201,RP07387,RP05139,RP01682,RP01323	R06064,R00466,R01072,R01229,R03140,R00024,R02106,R01229,R01053,R00134,R03215,R03146,R00519,R02423,R02423,R07281,R01056,R02107,R02103,R06063,R06064,R00776,R00469,R01523,R00522,R00469,R02425,R00024,R05554,R01676,R01134
2	0.90	 0	24	33	0	24	C00117->C00130:[10->8,12->3,6->17,7->10,7->11,7->12,7->4,7->5,8->13]	RP01257,RP05464,RP00915,RP00477,RP01973,RP00410,RP03735,RP02199,RP07011,RP10839,RP01262,RP00569,RP06127,RP00185,RP01570,RP00954,RP06170,RP01683,RP02201,RP00570,RP07387,RP05139,RP01682,RP01323	R01051,R06064,R00466,R03140,R00024,R02106,R00776,R00469,R00134,R03215,R03146,R00519,R02423,R02423,R07281,R01056,R02107,R02103,R06063,R06064,R02147,R01677,R01523,R00522,R00469,R01677,R02425,R01227,R01228,R00024,R05554,R01676,R01134
3	0.90	 0	24	33	0	24	C00117->C00130:[10->8,12->3,6->17,7->10,7->11,7->12,7->4,7->5,8->13]	RP05464,RP01263,RP00915,RP00477,RP01973,RP00410,RP03735,RP02001,RP02199,RP07011,RP10839,RP01262,RP00569,RP06127,RP00185,RP01570,RP00954,RP06170,RP02201,RP00570,RP07387,RP05139,RP01682,RP01323	R06064,R01057,R00466,R03140,R00024,R02106,R00776,R00469,R00134,R03215,R03146,R00519,R02147,R02423,R02423,R07281,R01056,R02107,R02103,R06063,R06064,R02147,R01677,R01523,R00522,R00469,R02425,R01227,R01228,R00024,R05554,R01676,R01134
4	0.90	 0	22	32	0	22	C00117->C00130:[10->8,12->3,6->17,7->10,7->11,7->12,7->4,7->5,8->13]	RP05464,RP01263,RP00915,RP11016,RP01973,RP00410,RP10839,RP01384,RP03735,RP00596,RP00380,RP02199,RP07011,RP03973,RP01262,RP00173,RP00569,RP06127,RP00954,RP06170,RP02201,RP05139	R06064,R01057,R00466,R01561,R02106,R00776,R00469,R07281,R01244,R00134,R03215,R03146,R00519,R01561,R01245,R01768,R01769,R02423,R02423,R00181,R01056,R00183,R00185,R01571,R02107,R02103,R06063,R06064,R00522,R00469,R02425,R05554
5	0.90	 0	20	26	0	20	C00117->C00130:[10->8,12->3,6->17,7->10,7->11,7->12,7->4,7->5,8->13]	RP05464,RP00915,RP01995,RP01973,RP00410,RP06864,RP03735,RP01256,RP05139,RP07011,RP10839,RP01262,RP00569,RP06127,RP01321,RP00954,RP06170,RP02201,RP02199,RP10961	R06064,R00466,R02142,R02106,R00776,R00469,R02142,R00134,R03215,R03146,R00519,R01050,R05554,R02423,R07281,R01056,R02107,R02103,R06063,R06064,R01130,R00522,R00469,R02425,R02423,R06836
6	0.90	 0	21	27	0	21	C00117->C00130:[10->8,12->3,6->17,7->10,7->11,7->12,7->4,7->5,8->13]	RP05464,RP00915,RP01400,RP01370,RP01973,RP01399,RP01369,RP00410,RP03735,RP02199,RP07011,RP10839,RP01262,RP00569,RP06127,RP00954,RP06170,RP02201,RP05139,RP01682,RP01323	R06064,R00466,R01271,R01229,R02106,R01270,R01229,R00776,R00469,R00134,R03215,R03146,R00519,R02423,R02423,R07281,R01056,R02107,R02103,R06063,R06064,R00522,R00469,R02425,R05554,R01676,R01134
7	0.90	 0	23	30	0	23	C00117->C00130:[10->8,12->3,6->17,7->10,7->11,7->12,7->4,7->5,8->13]	RP05464,RP00915,RP01995,RP00477,RP01973,RP00410,RP06864,RP03735,RP01256,RP02199,RP07011,RP10839,RP01262,RP00569,RP06127,RP01321,RP01570,RP00954,RP06170,RP02201,RP07387,RP05139,RP10961	R06064,R00466,R02142,R03140,R00024,R02106,R00776,R00469,R02142,R00134,R03215,R03146,R00519,R01050,R02423,R02423,R07281,R01056,R02107,R02103,R06063,R06064,R01130,R01523,R00522,R00469,R02425,R00024,R05554,R06836
8	0.90	 0	21	29	0	21	C00117->C00130:[10->8,12->3,6->17,7->10,7->11,7->12,7->4,7->5,8->13]	RP01257,RP05464,RP00915,RP01973,RP00410,RP03735,RP02199,RP07011,RP10839,RP01262,RP00569,RP06127,RP00185,RP00954,RP06170,RP01683,RP02201,RP00570,RP05139,RP01682,RP01323	R01051,R06064,R00466,R02106,R00776,R00469,R00134,R03215,R03146,R00519,R02423,R02423,R07281,R01056,R02107,R02103,R06063,R06064,R02147,R01677,R00522,R00469,R01677,R02425,R01227,R01228,R05554,R01676,R01134
9	0.90	 0	20	28	0	20	C00117->C00130:[10->8,12->3,6->17,7->10,7->11,7->12,7->4,7->5,8->13]	RP05464,RP00915,RP01973,RP04030,RP00410,RP10839,RP01384,RP03735,RP00380,RP05139,RP07011,RP03973,RP01262,RP00861,RP00569,RP06127,RP00954,RP06170,RP02201,RP02199	R06064,R00466,R02106,R00182,R00776,R00469,R07281,R01244,R00134,R03215,R03146,R00519,R01768,R01769,R05554,R02423,R00181,R01056,R00190,R00182,R02107,R02103,R06063,R06064,R00522,R00469,R02425,R02423
10	0.90	 0	24	31	0	24	C00117->C00130:[10->8,12->3,6->17,7->10,7->11,7->12,7->4,7->5,8->13]	RP05464,RP00915,RP01400,RP01370,RP00477,RP01973,RP01399,RP01369,RP00410,RP03735,RP02199,RP07011,RP10839,RP01262,RP00569,RP06127,RP01570,RP00954,RP06170,RP02201,RP07387,RP05139,RP01682,RP01323	R06064,R00466,R01271,R01229,R03140,R00024,R02106,R01270,R01229,R00776,R00469,R00134,R03215,R03146,R00519,R02423,R02423,R07281,R01056,R02107,R02103,R06063,R06064,R01523,R00522,R00469,R02425,R00024,R05554,R01676,R01134
11	0.90	 0	22	30	0	22	C00117->C00130:[10->8,12->3,6->17,7->10,7->11,7->12,7->4,7->5,8->13]	RP05464,RP00915,RP01278,RP01973,RP01259,RP10839,RP01384,RP03735,RP00380,RP02199,RP07011,RP03973,RP01262,RP00861,RP00569,RP06127,RP00410,RP04092,RP00954,RP06170,RP02201,RP05139	R06064,R00466,R01072,R02106,R01053,R07281,R01244,R00134,R03215,R03146,R00519,R01768,R01769,R02423,R02423,R00181,R01056,R00190,R00182,R02107,R02103,R06063,R06064,R00776,R00469,R00190,R00522,R00469,R02425,R05554
12	0.90	 0	23	30	0	23	C00117->C00130:[10->8,12->3,6->17,7->10,7->11,7->12,7->4,7->5,8->13]	RP05464,RP00915,RP01278,RP01995,RP00477,RP01973,RP01321,RP01259,RP06864,RP03735,RP02199,RP07011,RP10839,RP01262,RP00569,RP06127,RP00410,RP01570,RP00954,RP06170,RP02201,RP07387,RP05139	R06064,R00466,R01072,R02142,R03140,R00024,R02106,R01130,R01053,R02142,R00134,R03215,R03146,R00519,R02423,R02423,R07281,R01056,R02107,R02103,R06063,R06064,R00776,R00469,R01523,R00522,R00469,R02425,R00024,R05554
13	0.90	 0	20	27	0	20	C00117->C00130:[10->8,12->3,6->17,7->10,7->11,7->12,7->4,7->5,8->13]	RP05464,RP01263,RP02433,RP00915,RP11186,RP01973,RP00410,RP03735,RP01262,RP05139,RP07011,RP10839,RP00504,RP00569,RP06127,RP01321,RP00954,RP06170,RP02201,RP02199	R06064,R01057,R02719,R00466,R02297,R02106,R00776,R00469,R00134,R03215,R03146,R00519,R01056,R05554,R02423,R07281,R02143,R02297,R02107,R02103,R06063,R06064,R01130,R00522,R00469,R02425,R02423
14	0.90	 0	22	32	0	22	C00117->C00130:[10->8,12->3,6->17,7->10,7->11,7->12,7->4,7->5,8->13]	RP01257,RP05464,RP00915,RP01973,RP00410,RP10839,RP01385,RP01384,RP03735,RP00596,RP00380,RP02199,RP07011,RP03973,RP01262,RP00173,RP00569,RP06127,RP00954,RP06170,RP02201,RP05139	R01051,R06064,R00466,R02106,R00776,R00469,R07281,R01245,R01244,R00134,R03215,R03146,R00519,R01561,R01245,R01768,R01769,R02423,R02423,R00181,R01056,R00183,R00185,R01571,R02107,R02103,R06063,R06064,R00522,R00469,R02425,R05554
15	0.90	 0	23	30	0	23	C00117->C00130:[10->8,12->3,6->17,7->10,7->11,7->12,7->4,7->5,8->13]	RP05464,RP00915,RP01400,RP01995,RP00477,RP01973,RP01399,RP00410,RP06864,RP03735,RP02199,RP07011,RP10839,RP01262,RP00569,RP06127,RP01321,RP01570,RP00954,RP06170,RP02201,RP07387,RP05139	R06064,R00466,R01271,R02142,R03140,R00024,R02106,R01270,R00776,R00469,R02142,R00134,R03215,R03146,R00519,R02423,R02423,R07281,R01056,R02107,R02103,R06063,R06064,R01130,R01523,R00522,R00469,R02425,R00024,R05554
16	0.90	 0	20	26	0	20	C00117->C00130:[10->8,12->3,6->17,7->10,7->11,7->12,7->4,7->5,8->13]	RP05464,RP00915,RP01400,RP01995,RP01973,RP01399,RP00410,RP06864,RP03735,RP05139,RP07011,RP10839,RP01262,RP00569,RP06127,RP01321,RP00954,RP06170,RP02201,RP02199	R06064,R00466,R01271,R02142,R02106,R01270,R00776,R00469,R02142,R00134,R03215,R03146,R00519,R05554,R02423,R07281,R01056,R02107,R02103,R06063,R06064,R01130,R00522,R00469,R02425,R02423
17	0.90	 0	21	29	0	21	C00117->C00130:[10->8,12->3,6->17,7->10,7->11,7->12,7->4,7->5,8->13]	RP05464,RP01263,RP00915,RP01973,RP00410,RP03735,RP02001,RP02199,RP07011,RP10839,RP01262,RP00569,RP06127,RP00185,RP00954,RP06170,RP02201,RP00570,RP05139,RP01682,RP01323	R06064,R01057,R00466,R02106,R00776,R00469,R00134,R03215,R03146,R00519,R02147,R02423,R02423,R07281,R01056,R02107,R02103,R06063,R06064,R02147,R01677,R00522,R00469,R02425,R01227,R01228,R05554,R01676,R01134
18	0.90	 0	23	31	0	23	C00117->C00130:[10->8,12->3,6->17,7->10,7->11,7->12,7->4,7->5,8->13]	RP01257,RP05464,RP02433,RP00915,RP00477,RP01973,RP00410,RP03735,RP01262,RP01996,RP02199,RP07011,RP10839,RP00504,RP00569,RP06127,RP01321,RP01570,RP00954,RP06170,RP02201,RP07387,RP05139	R01051,R06064,R02719,R00466,R03140,R00024,R02106,R00776,R00469,R00134,R03215,R03146,R00519,R01056,R02143,R02423,R02423,R07281,R02143,R02297,R02107,R02103,R06063,R06064,R01130,R01523,R00522,R00469,R02425,R00024,R05554
19	0.90	 0	20	27	0	20	C00117->C00130:[10->8,12->3,6->17,7->10,7->11,7->12,7->4,7->5,8->13]	RP01257,RP05464,RP02433,RP00915,RP01973,RP00410,RP03735,RP01262,RP01996,RP05139,RP07011,RP10839,RP00504,RP00569,RP06127,RP01321,RP00954,RP06170,RP02201,RP02199	R01051,R06064,R02719,R00466,R02106,R00776,R00469,R00134,R03215,R03146,R00519,R01056,R02143,R05554,R02423,R07281,R02143,R02297,R02107,R02103,R06063,R06064,R01130,R00522,R00469,R02425,R02423
20	0.90	 0	23	31	0	23	C00117->C00130:[10->8,12->3,6->17,7->10,7->11,7->12,7->4,7->5,8->13]	RP05464,RP01263,RP02433,RP00915,RP11186,RP00477,RP01973,RP00410,RP03735,RP01262,RP02199,RP07011,RP10839,RP00504,RP00569,RP06127,RP01321,RP01570,RP00954,RP06170,RP02201,RP07387,RP05139	R06064,R01057,R02719,R00466,R02297,R03140,R00024,R02106,R00776,R00469,R00134,R03215,R03146,R00519,R01056,R02423,R02423,R07281,R02143,R02297,R02107,R02103,R06063,R06064,R01130,R01523,R00522,R00469,R02425,R00024,R05554
21	0.90	 0	21	27	0	21	C00117->C00130:[10->8,12->3,6->17,7->10,7->11,7->12,7->4,7->5,8->13]	RP05464,RP00915,RP01278,RP01370,RP01973,RP01369,RP01259,RP03735,RP02199,RP07011,RP10839,RP01262,RP00569,RP06127,RP00410,RP00954,RP06170,RP02201,RP05139,RP01682,RP01323	R06064,R00466,R01072,R01229,R02106,R01229,R01053,R00134,R03215,R03146,R00519,R02423,R02423,R07281,R01056,R02107,R02103,R06063,R06064,R00776,R00469,R00522,R00469,R02425,R05554,R01676,R01134
22	0.90	 0	20	26	0	20	C00117->C00130:[10->8,12->3,6->17,7->10,7->11,7->12,7->4,7->5,8->13]	RP05464,RP00915,RP01278,RP01995,RP01259,RP01973,RP00410,RP06864,RP03735,RP05139,RP07011,RP10839,RP01262,RP00569,RP06127,RP01321,RP00954,RP06170,RP02201,RP02199	R06064,R00466,R01072,R02142,R01053,R02106,R00776,R00469,R02142,R00134,R03215,R03146,R00519,R05554,R02423,R07281,R01056,R02107,R02103,R06063,R06064,R01130,R00522,R00469,R02425,R02423
23	0.80	 0	31	47	0	31	C00117->C00130:[10->8,12->3,6->10,6->17,7->12,8->11,8->13,8->4]	RP01257,RP01568,RP03774,RP01709,RP01319,RP00036,RP04102,RP04232,RP04205,RP00477,RP01291,RP01259,RP01033,RP07538,RP04204,RP08033,RP03838,RP00749,RP04241,RP01262,RP07975,RP01571,RP10678,RP01570,RP10096,RP11244,RP03839,RP11505,RP03775,RP10097,RP00784	R01051,R01518,R04144,R01709,R01127,R00199,R01858,R02628,R01138,R00659,R00724,R00200,R00206,R02320,R00430,R00208,R01012,R00572,R04463,R00212,R06975,R04560,R03140,R00024,R01081,R01053,R00658,R03461,R04559,R04325,R04208,R04325,R06974,R04591,R01056,R04209,R01526,R07456,R01523,R06974,R02993,R04209,R04524,R04144,R06975,R00173,R00174
24	0.70	 0	16	23	0	16	C00117->C00130:[10->8,12->3,6->17,7->10,7->11,7->12,8->13]	RP01263,RP10839,RP01262,RP08324,RP08291,RP00477,RP04472,RP01570,RP01994,RP01809,RP03735,RP04373,RP00175,RP07387,RP00380,RP00466	R01057,R07281,R01056,R04857,R04732,R03140,R00024,R04857,R01523,R02141,R01863,R00134,R03215,R03146,R00519,R04732,R01770,R01863,R00024,R01768,R01769,R01131,R01126
25	0.80	 0	31	37	0	31	C00117->C00130:[10->8,12->3,6->10,6->17,7->11,7->12,7->4,8->13]	RP03774,RP01319,RP10096,RP04102,RP00283,RP04232,RP00784,RP01654,RP01238,RP01259,RP01239,RP01262,RP07538,RP03839,RP08033,RP03838,RP03775,RP04241,RP10839,RP01709,RP07975,RP01790,RP10097,RP13340,RP04204,RP11244,RP11505,RP00749,RP10678,RP04205,RP06726	R04144,R01127,R06974,R04463,R00203,R00205,R00212,R00173,R00174,R06590,R06863,R01641,R01015,R01053,R01016,R01056,R03461,R04209,R04325,R04208,R04144,R04591,R07281,R01709,R04209,R01830,R06975,R01827,R04559,R02993,R04524,R04325,R06974,R07456,R06975,R04560,R01827
26	0.60	 0	13	15	0	13	C00117->C00130:[10->8,12->3,6->17,7->12,8->11,8->13]	RP01572,RP01262,RP05201,RP04205,RP01926,RP01255,RP06373,RP01264,RP04020,RP08184,RP01319,RP04021,RP07387	R01528,R01056,R05605,R06975,R04560,R02036,R01049,R00941,R07159,R01058,R04378,R04560,R01127,R04378,R00024
27	0.60	 0	16	26	0	16	C00117->C00130:[10->8,12->3,6->17,7->12,8->11,8->13]	RP01280,RP03735,RP00395,RP03121,RP00113,RP10097,RP04205,RP04092,RP01255,RP04030,RP02139,RP04020,RP01319,RP04021,RP07387,RP03120	R01073,R00134,R03215,R03146,R00519,R01061,R01063,R03509,R02188,R01512,R01515,R01517,R01660,R06975,R06975,R04560,R00190,R01049,R00182,R02340,R02722,R04378,R01127,R04378,R00024,R03508
28	0.60	 0	16	21	0	16	C00117->C00130:[10->10,10->8,12->3,6->17,7->12,8->13]	RP01257,RP05464,RP10839,RP01400,RP00569,RP01370,RP06127,RP01291,RP01399,RP05463,RP01369,RP01973,RP01571,RP03735,RP01682,RP01323	R01051,R06064,R07281,R01271,R02107,R02103,R01229,R06063,R06064,R01081,R01270,R06063,R01229,R02106,R01526,R00134,R03215,R03146,R00519,R01676,R01134
29	0.60	 0	13	20	0	13	C00117->C00130:[10->8,12->3,6->17,7->12,8->11,8->13]	RP01262,RP01400,RP04205,RP00080,RP01399,RP06373,RP01264,RP04020,RP08184,RP01319,RP04021,RP07387,RP01573	R01056,R01271,R06975,R04560,R01067,R06861,R01641,R01830,R01621,R01440,R01270,R00941,R07159,R01058,R04378,R04560,R01127,R04378,R00024,R01529
30	0.60	 0	12	23	0	12	C00117->C00130:[10->8,12->3,6->17,7->11,7->12,8->13]	RP01278,RP10839,RP01262,RP05698,RP01995,RP04232,RP04472,RP01321,RP01994,RP08324,RP01259,RP06864	R01072,R07281,R01056,R01196,R00006,R00014,R00211,R00210,R01699,R00207,R00224,R00226,R00209,R05636,R03145,R02142,R00212,R04857,R01130,R02141,R04857,R01053,R02142
31	0.80	 0	33	39	0	33	C00117->C00130:[10->8,12->3,6->17,7->10,7->11,7->12,7->4,8->10,8->13]	RP01319,RP10096,RP04102,RP00477,RP01291,RP01399,RP07538,RP08033,RP03838,RP03775,RP04241,RP01709,RP07975,RP11244,RP11505,RP07387,RP10678,RP00784,RP03774,RP04204,RP04205,RP00300,RP06373,RP08184,RP03839,RP01401,RP00749,RP10839,RP01262,RP00739,RP01571,RP01259,RP01570	R01127,R06974,R04463,R03140,R00024,R01081,R01270,R03461,R04325,R04208,R04144,R04591,R01709,R04209,R02993,R04524,R00024,R07456,R00173,R00174,R04144,R04559,R06975,R04560,R00944,R00943,R00941,R04560,R04209,R01273,R04325,R06974,R07281,R01056,R02324,R02323,R01526,R01053,R01523
32	0.60	 0	20	26	0	20	C00117->C00130:[10->8,12->3,6->17,7->12,8->11,8->13]	RP01257,RP01601,RP03735,RP01319,RP00739,RP01262,RP01571,RP04205,RP01604,RP00477,RP01574,RP01570,RP01399,RP04020,RP10097,RP01291,RP01255,RP04021,RP07387,RP01401	R01051,R01573,R00134,R03215,R03146,R00519,R01127,R02324,R02323,R01056,R01526,R06975,R04560,R01577,R03140,R00024,R01530,R01523,R01270,R04378,R06975,R01081,R01049,R04378,R00024,R01273
33	0.90	 0	23	42	0	23	C00117->C00130:[10->8,12->3,6->17,7->10,7->11,7->12,7->4,7->5,8->13]	RP05464,RP00915,RP04232,RP01973,RP04030,RP00410,RP03973,RP01384,RP03735,RP00380,RP02199,RP07011,RP10839,RP01262,RP00861,RP05463,RP05698,RP00569,RP00954,RP06170,RP02201,RP05139,RP06127	R06064,R00466,R00212,R02106,R00182,R00776,R00469,R00181,R01244,R00134,R03215,R03146,R00519,R01768,R01769,R02423,R02423,R07281,R01056,R00190,R00182,R06063,R01196,R00006,R00014,R00211,R00210,R01699,R00207,R00224,R00226,R00209,R05636,R03145,R02107,R02103,R00522,R00469,R02425,R05554,R06063,R06064
34	0.80	 0	21	38	0	21	C00117->C00130:[10->8,12->3,6->17,7->10,7->11,7->12,7->4,8->13]	RP05464,RP01278,RP05463,RP01995,RP00410,RP01973,RP01259,RP06864,RP03735,RP02199,RP07011,RP10839,RP01262,RP00569,RP05698,RP04232,RP01321,RP06170,RP02201,RP05139,RP06127	R06064,R01072,R06063,R02142,R00776,R00469,R02106,R01053,R02142,R00134,R03215,R03146,R00519,R02423,R02423,R07281,R01056,R02107,R02103,R01196,R00006,R00014,R00211,R00210,R01699,R00207,R00224,R00226,R00209,R05636,R03145,R00212,R01130,R00469,R02425,R05554,R06063,R06064
35	0.80	 0	21	41	0	21	C00117->C00130:[10->8,12->3,6->17,7->10,7->11,7->12,7->4,8->13]	RP05464,RP01263,RP04232,RP01973,RP01809,RP02201,RP00410,RP03735,RP00380,RP00466,RP02199,RP07011,RP10839,RP01262,RP00569,RP05698,RP06127,RP05463,RP06170,RP00175,RP05139	R06064,R01057,R00212,R02106,R01863,R02425,R00776,R00469,R00134,R03215,R03146,R00519,R01768,R01769,R01131,R01126,R02423,R02423,R07281,R01056,R02107,R02103,R01196,R00006,R00014,R00211,R00210,R01699,R00207,R00224,R00226,R00209,R05636,R03145,R06063,R06064,R06063,R00469,R01770,R01863,R05554
36	0.80	 0	32	49	0	32	C00117->C00130:[10->8,12->3,6->17,7->10,7->11,7->12,7->4,8->13]	RP03774,RP01319,RP10096,RP04102,RP00283,RP04205,RP07538,RP01259,RP01238,RP06373,RP01239,RP01262,RP01654,RP08184,RP04204,RP08033,RP03838,RP03775,RP04241,RP10839,RP01709,RP13340,RP01790,RP05698,RP07975,RP11244,RP03839,RP11505,RP00749,RP10678,RP00784,RP06726	R04144,R01127,R06974,R04463,R00203,R00205,R06975,R04560,R03461,R01053,R01015,R00941,R01016,R01056,R06590,R06863,R01641,R04560,R04559,R04325,R04208,R04144,R04591,R07281,R01709,R01827,R01830,R01196,R00006,R00014,R00211,R00210,R01699,R00207,R00224,R00226,R00209,R05636,R03145,R04209,R02993,R04209,R04524,R04325,R06974,R07456,R00173,R00174,R01827
37	0.70	 0	18	26	0	18	C00117->C00130:[10->8,12->3,6->17,7->10,7->11,7->12,8->13]	RP01263,RP10839,RP01262,RP08324,RP08291,RP10817,RP04472,RP06639,RP00185,RP04373,RP02001,RP03735,RP05769,RP00570,RP01994,RP01573,RP01682,RP01323	R01057,R07281,R01056,R04857,R04732,R07226,R04857,R01621,R02147,R01677,R04732,R02147,R00134,R03215,R03146,R00519,R05704,R00830,R01221,R03425,R01227,R01228,R02141,R01529,R01676,R01134
38	0.60	 0	16	22	0	16	C00117->C00130:[10->8,12->3,6->17,7->12,8->11,8->13]	RP01280,RP01278,RP03735,RP01319,RP03121,RP10097,RP04205,RP04092,RP04030,RP02139,RP01259,RP01264,RP04020,RP04021,RP07387,RP03120	R01073,R01072,R00134,R03215,R03146,R00519,R01127,R03509,R06975,R06975,R04560,R00190,R00182,R02340,R02722,R01053,R07159,R01058,R04378,R04378,R00024,R03508
39	0.10	 0	11	22	0	11	C00117->C00130:[8->11]	RP01271,RP01319,RP04205,RP00649,RP06373,RP00052,RP01264,RP01654,RP08184,RP07387,RP06726	R01068,R01127,R06975,R04560,R00761,R01067,R00941,R00756,R00769,R05805,R00770,R00762,R00764,R00767,R07159,R01058,R06590,R06863,R01641,R04560,R00024,R01827
40	0.80	 0	31	36	0	31	C00117->C00130:[10->8,12->3,6->17,7->10,7->11,7->12,7->4,8->13]	RP03774,RP01319,RP10096,RP04102,RP00784,RP02139,RP01259,RP10839,RP01262,RP07538,RP08184,RP03839,RP08033,RP03838,RP03775,RP01280,RP04241,RP07387,RP01709,RP03121,RP04204,RP06373,RP01255,RP11244,RP00749,RP07975,RP11505,RP01264,RP03120,RP10678,RP04205	R04144,R01127,R06974,R04463,R00173,R00174,R02340,R02722,R01053,R07281,R01056,R03461,R04560,R04209,R04325,R04208,R04144,R01073,R04591,R00024,R01709,R03509,R04559,R00941,R01049,R02993,R04325,R06974,R04209,R04524,R07159,R01058,R03508,R07456,R06975,R04560
41	0.90	 0	26	35	0	26	C00117->C00130:[10->8,12->3,6->17,7->10,7->11,7->12,7->4,7->5,8->13]	RP05464,RP00915,RP01278,RP00477,RP01973,RP01259,RP10839,RP01384,RP03735,RP00380,RP02199,RP07011,RP03973,RP01262,RP00861,RP05463,RP06127,RP00410,RP01570,RP04092,RP00954,RP06170,RP02201,RP07387,RP05139,RP00569	R06064,R00466,R01072,R03140,R00024,R02106,R01053,R07281,R01244,R00134,R03215,R03146,R00519,R01768,R01769,R02423,R02423,R00181,R01056,R00190,R00182,R06063,R06063,R06064,R00776,R00469,R01523,R00190,R00522,R00469,R02425,R00024,R05554,R02107,R02103
42	0.90	 0	26	32	0	26	C00117->C00130:[10->8,12->3,6->17,7->10,7->11,7->12,7->2,7->5,8->13]	RP01257,RP07515,RP00955,RP01128,RP01995,RP04472,RP01291,RP01994,RP06864,RP05769,RP03735,RP01256,RP10839,RP01262,RP01571,RP08291,RP07161,RP01321,RP04372,RP08324,RP02443,RP03650,RP05304,RP04373,RP01488,RP10961	R01051,R03425,R00524,R00830,R02142,R04857,R01081,R02141,R02142,R05704,R00830,R01221,R03425,R00134,R03215,R03146,R00519,R01050,R07281,R01056,R01526,R04732,R02729,R01130,R04731,R04857,R02729,R04026,R05704,R04732,R01408,R06836
43	0.60	 0	14	20	0	14	C00117->C00130:[10->8,12->3,6->17,7->12,8->10,8->13]	RP05464,RP01263,RP05463,RP01262,RP00569,RP06127,RP00477,RP01973,RP01809,RP01570,RP00175,RP07387,RP00380,RP00466	R06064,R01057,R06063,R01056,R02107,R02103,R06063,R06064,R03140,R00024,R02106,R01863,R01523,R01770,R01863,R00024,R01768,R01769,R01131,R01126
44	0.60	 0	16	20	0	16	C00117->C00130:[10->8,12->3,6->17,7->12,8->11,8->13]	RP01257,RP01319,RP04092,RP01571,RP06553,RP04205,RP00477,RP01570,RP04030,RP06373,RP01291,RP00299,RP04020,RP08184,RP04021,RP00435	R01051,R01127,R00190,R01526,R01393,R06975,R04560,R03140,R00024,R01523,R00182,R00941,R01081,R01392,R01388,R04378,R04560,R04378,R01511,R01514
45	0.80	 0	32	36	0	32	C00117->C00130:[10->8,12->3,6->10,6->17,7->12,8->11,8->13,8->4]	RP01263,RP03774,RP01269,RP10096,RP04102,RP00283,RP04232,RP04205,RP01238,RP01259,RP01239,RP11063,RP07538,RP01319,RP08033,RP07041,RP03838,RP00749,RP04241,RP01709,RP07975,RP10097,RP02468,RP01816,RP04204,RP01262,RP11244,RP03839,RP11505,RP03775,RP10678,RP00784	R01057,R04144,R01066,R06974,R04463,R00203,R00205,R00212,R06975,R04560,R01015,R01053,R01016,R01876,R03461,R01127,R04325,R02484,R04208,R04325,R06974,R04591,R01709,R04209,R06975,R02749,R01879,R04559,R01056,R02993,R04209,R04524,R04144,R07456,R00173,R00174
46	0.80	 0	31	39	0	31	C00117->C00130:[10->8,12->3,6->10,6->17,7->12,8->11,8->13,8->4]	RP01278,RP01709,RP01319,RP10096,RP04102,RP00528,RP04205,RP00164,RP01238,RP03775,RP00357,RP01259,RP07538,RP03774,RP04204,RP08033,RP03838,RP03120,RP01280,RP04241,RP01262,RP03121,RP02139,RP10097,RP07975,RP11244,RP03839,RP11505,RP00749,RP10678,RP00784	R01072,R01709,R01127,R06974,R04463,R00604,R02479,R06975,R04560,R01010,R01011,R01012,R01015,R04144,R06862,R01440,R01053,R03461,R04144,R04559,R04325,R04208,R03508,R01073,R04591,R01056,R03509,R02340,R02722,R06975,R04209,R02993,R04209,R04524,R04325,R06974,R07456,R00173,R00174
47	0.60	 0	21	26	0	21	C00117->C00130:[10->8,12->3,6->17,7->12,8->11,8->13]	RP01257,RP01601,RP00300,RP01604,RP01319,RP13340,RP01790,RP00283,RP04232,RP01255,RP04205,RP01262,RP01574,RP01238,RP04020,RP01239,RP01291,RP01654,RP08184,RP04021,RP06726	R01051,R01573,R00944,R00943,R01577,R01127,R01827,R01830,R00203,R00205,R00212,R01049,R06975,R04560,R01056,R01530,R01015,R04378,R01016,R01081,R06590,R06863,R01641,R04560,R04378,R01827
48	0.60	 0	19	33	0	19	C00117->C00130:[10->8,12->3,6->17,7->12,8->11,8->13]	RP03735,RP01278,RP01271,RP01319,RP10097,RP04205,RP01571,RP00649,RP04020,RP01291,RP01259,RP01257,RP00052,RP01264,RP01654,RP01262,RP04021,RP07387,RP06726	R00134,R03215,R03146,R00519,R01072,R01068,R01127,R06975,R06975,R04560,R01526,R00761,R01067,R04378,R01081,R01053,R01051,R00756,R00769,R05805,R00770,R00762,R00764,R00767,R07159,R01058,R06590,R06863,R01641,R01056,R04378,R00024,R01827
49	0.50	 0	5	6	0	5	C00117->C00130:[10->8,12->3,6->17,7->12,8->13]	RP11186,RP01263,RP00504,RP01321,RP02433	R02297,R01057,R02143,R02297,R01130,R02719
50	0.70	 0	13	16	0	13	C00117->C00130:[10->8,12->3,6->17,7->10,7->11,7->12,8->13]	RP10839,RP01262,RP01400,RP08324,RP01995,RP04472,RP01321,RP04373,RP06864,RP08291,RP03735,RP01399,RP01994	R07281,R01056,R01271,R04857,R02142,R04857,R01130,R04732,R02142,R04732,R00134,R03215,R03146,R00519,R01270,R02141
51	0.70	 0	17	26	0	17	C00117->C00130:[10->8,12->3,6->17,7->10,7->12,7->4,8->13]	RP05464,RP01263,RP11016,RP01973,RP10839,RP01384,RP03735,RP00596,RP00380,RP02199,RP07011,RP03973,RP01262,RP00173,RP00569,RP06127,RP02201	R06064,R01057,R01561,R02106,R07281,R01244,R00134,R03215,R03146,R00519,R01561,R01245,R01768,R01769,R02423,R02423,R00181,R01056,R00183,R00185,R01571,R02107,R02103,R06063,R06064,R02425
52	0.80	 0	30	47	0	30	C00117->C00130:[10->8,12->3,6->10,6->17,7->11,7->12,7->4,8->13]	RP01568,RP03774,RP01319,RP00036,RP04102,RP04232,RP04205,RP00477,RP00300,RP01259,RP01033,RP01262,RP07538,RP04204,RP08033,RP03838,RP00749,RP04241,RP10839,RP01709,RP07975,RP10097,RP01570,RP10096,RP11244,RP03839,RP11505,RP03775,RP10678,RP00784	R01518,R04144,R01127,R00199,R01858,R02628,R01138,R00659,R00724,R00200,R00206,R02320,R00430,R00208,R01012,R00572,R04463,R00212,R06975,R04560,R03140,R00024,R00944,R00943,R01053,R00658,R01056,R03461,R04559,R04325,R04208,R04325,R06974,R04591,R07281,R01709,R04209,R06975,R01523,R06974,R02993,R04209,R04524,R04144,R07456,R00173,R00174
53	0.90	 0	29	36	0	29	C00117->C00130:[10->8,12->3,6->17,7->10,7->11,7->12,7->2,7->5,8->13]	RP07515,RP00955,RP01128,RP01995,RP00784,RP04472,RP01994,RP06864,RP05769,RP07538,RP03735,RP01709,RP01256,RP10839,RP01262,RP11244,RP08324,RP08291,RP07161,RP01321,RP04372,RP02443,RP03650,RP05304,RP04373,RP11505,RP01488,RP10678,RP10961	R03425,R00524,R00830,R02142,R00173,R00174,R04857,R02141,R02142,R05704,R00830,R01221,R03425,R03461,R00134,R03215,R03146,R00519,R01709,R01050,R07281,R01056,R02993,R04857,R04732,R02729,R01130,R04731,R02729,R04026,R05704,R04732,R04524,R01408,R07456,R06836
54	0.60	 0	16	27	0	16	C00117->C00130:[10->8,12->3,6->17,7->12,8->11,8->13]	RP01815,RP01269,RP00044,RP04205,RP01816,RP01255,RP04020,RP06373,RP01264,RP02468,RP08184,RP01319,RP04021,RP07387,RP00947,RP07041	R01878,R01066,R00516,R00517,R02096,R02091,R00513,R00511,R02372,R00962,R02371,R01548,R06975,R04560,R01879,R01049,R04378,R00941,R07159,R01058,R02749,R04560,R01127,R04378,R00024,R00510,R02484
55	0.60	 0	12	15	0	12	C00117->C00130:[10->8,12->3,6->17,7->11,7->12,8->13]	RP01278,RP10839,RP01262,RP01370,RP04472,RP08324,RP01369,RP01259,RP03735,RP01994,RP01682,RP01323	R01072,R07281,R01056,R01229,R04857,R04857,R01229,R01053,R00134,R03215,R03146,R00519,R02141,R01676,R01134
56	0.60	 0	19	33	0	19	C00117->C00130:[10->8,12->3,6->17,7->12,8->11,8->13]	RP03735,RP01257,RP01278,RP01271,RP01319,RP01262,RP10097,RP04205,RP04020,RP00649,RP01291,RP01571,RP01259,RP00052,RP01264,RP01654,RP04021,RP07387,RP06726	R00134,R03215,R03146,R00519,R01051,R01072,R01068,R01127,R01056,R06975,R06975,R04560,R04378,R00761,R01067,R01081,R01526,R01053,R00756,R00769,R05805,R00770,R00762,R00764,R00767,R07159,R01058,R06590,R06863,R01641,R04378,R00024,R01827
57	0.80	 0	25	31	0	25	C00117->C00130:[10->8,12->3,6->17,7->10,7->11,7->12,7->2,8->13]	RP01257,RP07515,RP01400,RP01128,RP01370,RP04472,RP01291,RP01399,RP01369,RP05769,RP03735,RP01994,RP10839,RP01262,RP03650,RP08324,RP08291,RP07161,RP04372,RP02443,RP01571,RP05304,RP04373,RP01682,RP01323	R01051,R03425,R01271,R00830,R01229,R04857,R01081,R01270,R01229,R05704,R00830,R01221,R03425,R00134,R03215,R03146,R00519,R02141,R07281,R01056,R04026,R04857,R04732,R02729,R04731,R02729,R01526,R05704,R04732,R01676,R01134
58	0.60	 0	15	24	0	15	C00117->C00130:[10->8,12->3,6->17,7->10,7->12,8->13]	RP05464,RP03973,RP01262,RP00861,RP00569,RP06127,RP01973,RP04030,RP03735,RP10839,RP05463,RP00596,RP01594,RP00175,RP00380	R06064,R00181,R01056,R00190,R00182,R02107,R02103,R06063,R06064,R02106,R00182,R00134,R03215,R03146,R00519,R07281,R06063,R01561,R01245,R01560,R01770,R01863,R01768,R01769
59	0.60	 0	19	23	0	19	C00117->C00130:[10->8,12->3,6->17,7->12,8->11,8->13]	RP01278,RP01257,RP01319,RP13340,RP01790,RP00283,RP04232,RP04205,RP01571,RP01238,RP04020,RP10097,RP01259,RP01239,RP01291,RP01654,RP01262,RP04021,RP06726	R01072,R01051,R01127,R01827,R01830,R00203,R00205,R00212,R06975,R04560,R01526,R01015,R04378,R06975,R01053,R01016,R01081,R06590,R06863,R01641,R01056,R04378,R01827
60	0.80	 0	32	42	0	32	C00117->C00130:[10->8,12->3,6->10,6->17,7->11,7->12,7->4,8->13]	RP00164,RP01709,RP01319,RP10096,RP04102,RP00528,RP00784,RP07538,RP03774,RP01238,RP00357,RP01259,RP01654,RP03839,RP08033,RP03838,RP03775,RP04241,RP10839,RP01262,RP07975,RP01790,RP10097,RP13340,RP04204,RP00300,RP11244,RP11505,RP00749,RP10678,RP04205,RP06726	R01010,R01011,R01012,R01709,R01127,R06974,R04463,R00604,R02479,R00173,R00174,R03461,R04144,R01015,R06862,R01440,R01053,R06590,R06863,R01641,R04209,R04325,R04208,R04144,R04591,R07281,R01056,R04209,R01830,R06975,R01827,R04559,R00944,R00943,R02993,R04524,R04325,R06974,R07456,R06975,R04560,R01827
61	0.80	 0	18	25	0	18	C00117->C00130:[10->8,12->3,6->17,7->10,7->11,7->12,7->4,8->13]	RP01257,RP05464,RP07011,RP10839,RP00504,RP02433,RP00569,RP06127,RP01321,RP01973,RP03735,RP00410,RP06170,RP02201,RP01262,RP01996,RP05139,RP02199	R01051,R06064,R02423,R07281,R02143,R02297,R02719,R02107,R02103,R06063,R06064,R01130,R02106,R00134,R03215,R03146,R00519,R00776,R00469,R00469,R02425,R01056,R02143,R05554,R02423
62	0.60	 0	23	31	0	23	C00117->C00130:[10->8,12->3,6->17,7->12,8->11,8->13]	RP01095,RP01319,RP01654,RP06427,RP04021,RP01291,RP06299,RP00649,RP01255,RP01264,RP07387,RP06726,RP01572,RP04205,RP01571,RP05201,RP01257,RP01262,RP01926,RP10097,RP04020,RP03735,RP01576	R05339,R01127,R06590,R06863,R01641,R01067,R04378,R01081,R00761,R00761,R01067,R01049,R07159,R01058,R00024,R01827,R01528,R06975,R04560,R01526,R05605,R01051,R01056,R02036,R06975,R04378,R00134,R03215,R03146,R00519,R05338
63	0.80	 0	20	30	0	20	C00117->C00130:[10->8,12->3,6->17,7->10,7->11,7->12,7->4,8->13]	RP05464,RP01263,RP11016,RP01973,RP00410,RP03973,RP01384,RP03735,RP00596,RP00380,RP02199,RP07011,RP10839,RP01262,RP00173,RP00569,RP06127,RP06170,RP02201,RP05139	R06064,R01057,R01561,R02106,R00776,R00469,R00181,R01244,R00134,R03215,R03146,R00519,R01561,R01245,R01768,R01769,R02423,R02423,R07281,R01056,R00183,R00185,R01571,R02107,R02103,R06063,R06064,R00469,R02425,R05554
64	0.70	 0	20	29	0	20	C00117->C00130:[10->8,12->3,6->17,7->10,7->12,7->4,8->13]	RP05464,RP01278,RP05463,RP01973,RP02201,RP01259,RP10839,RP01594,RP03735,RP00380,RP02199,RP07011,RP03973,RP01262,RP00861,RP00569,RP06127,RP04092,RP00596,RP00175	R06064,R01072,R06063,R02106,R02425,R01053,R07281,R01560,R00134,R03215,R03146,R00519,R01768,R01769,R02423,R02423,R00181,R01056,R00190,R00182,R02107,R02103,R06063,R06064,R00190,R01561,R01245,R01770,R01863
65	0.90	 0	27	40	0	27	C00117->C00130:[10->8,12->3,6->17,7->10,7->11,7->12,7->4,7->5,8->13]	RP01257,RP05464,RP06127,RP00915,RP01973,RP00410,RP10839,RP01385,RP01384,RP03735,RP00596,RP01573,RP02199,RP07011,RP03973,RP01262,RP00173,RP05463,RP10817,RP06639,RP00380,RP00954,RP06170,RP02201,RP05769,RP05139,RP00569	R01051,R06064,R06063,R06064,R00466,R02106,R00776,R00469,R07281,R01245,R01244,R00134,R03215,R03146,R00519,R01561,R01245,R01529,R02423,R02423,R00181,R01056,R00183,R00185,R01571,R06063,R07226,R01621,R01768,R01769,R00522,R00469,R02425,R05704,R00830,R01221,R03425,R05554,R02107,R02103
66	0.60	 0	14	21	0	14	C00117->C00130:[10->8,12->3,6->17,7->12,8->11,8->13]	RP00164,RP01319,RP13340,RP01790,RP10097,RP00528,RP04205,RP04020,RP01238,RP00357,RP01255,RP01654,RP04021,RP06726	R01010,R01011,R01012,R01127,R01827,R01830,R06975,R00604,R02479,R06975,R04560,R04378,R01015,R06862,R01440,R01049,R06590,R06863,R01641,R04378,R01827
67	0.80	 0	18	24	0	18	C00117->C00130:[10->8,12->3,6->17,7->10,7->11,7->12,7->4,8->13]	RP05464,RP01278,RP10839,RP01262,RP00569,RP01995,RP06127,RP00410,RP07011,RP01973,RP01321,RP03735,RP01259,RP06170,RP06864,RP02201,RP05139,RP02199	R06064,R01072,R07281,R01056,R02107,R02103,R02142,R06063,R06064,R00776,R00469,R02423,R02106,R01130,R00134,R03215,R03146,R00519,R01053,R00469,R02142,R02425,R05554,R02423
68	0.90	 0	25	43	0	25	C00117->C00130:[10->8,12->3,6->17,7->10,7->11,7->12,7->2,7->5,8->13]	RP01257,RP07515,RP00955,RP02433,RP04472,RP01994,RP05769,RP03735,RP00504,RP01996,RP10839,RP01262,RP01128,RP05698,RP08291,RP07161,RP04232,RP01321,RP04372,RP08324,RP02443,RP03650,RP05304,RP04373,RP01488	R01051,R03425,R00524,R02719,R04857,R02141,R05704,R00830,R01221,R03425,R00134,R03215,R03146,R00519,R02143,R02297,R02143,R07281,R01056,R00830,R01196,R00006,R00014,R00211,R00210,R01699,R00207,R00224,R00226,R00209,R05636,R03145,R04732,R02729,R00212,R01130,R04731,R04857,R02729,R04026,R05704,R04732,R01408
69	0.20	 0	22	34	0	22	C00117->C00130:[6->10,6->11,8->10,8->11]	RP01319,RP01654,RP01262,RP07538,RP04241,RP03839,RP07975,RP00649,RP11244,RP00052,RP01264,RP07387,RP10678,RP00784,RP06726,RP04204,RP04205,RP06373,RP08184,RP01709,RP01271,RP11505	R01127,R06590,R06863,R01641,R01056,R03461,R04591,R04209,R04209,R00761,R01067,R02993,R00756,R00769,R05805,R00770,R00762,R00764,R00767,R07159,R01058,R00024,R07456,R00173,R00174,R01827,R04559,R06975,R04560,R00941,R04560,R01709,R01068,R04524
70	0.60	 0	14	22	0	14	C00117->C00130:[10->8,12->3,6->17,7->12,8->11,8->13]	RP00395,RP13340,RP01790,RP00113,RP04205,RP04020,RP01255,RP06373,RP01654,RP08184,RP01319,RP04021,RP07387,RP06726	R01061,R01063,R01827,R01830,R02188,R01512,R01515,R01517,R01660,R06975,R04560,R04378,R01049,R00941,R06590,R06863,R01641,R04560,R01127,R04378,R00024,R01827
71	0.70	 0	19	27	0	19	C00117->C00130:[10->8,12->3,6->17,7->10,7->12,7->4,8->13]	RP05464,RP07011,RP03973,RP01262,RP00861,RP00569,RP06127,RP00477,RP01973,RP04030,RP02199,RP03735,RP10839,RP05463,RP01570,RP01384,RP07387,RP00380,RP02201	R06064,R02423,R00181,R01056,R00190,R00182,R02107,R02103,R06063,R06064,R03140,R00024,R02106,R00182,R02423,R00134,R03215,R03146,R00519,R07281,R06063,R01523,R01244,R00024,R01768,R01769,R02425
72	0.80	 0	34	46	0	34	C00117->C00130:[10->8,12->3,6->17,7->10,7->11,7->12,7->4,8->13]	RP01257,RP01319,RP10096,RP04102,RP01291,RP01262,RP07538,RP08033,RP00435,RP03838,RP03775,RP04241,RP01709,RP07975,RP01573,RP11244,RP01264,RP10678,RP04205,RP03774,RP04204,RP00784,RP00300,RP00080,RP06373,RP00299,RP08184,RP03839,RP00749,RP10839,RP11505,RP01571,RP06553,RP01259	R01051,R01127,R06974,R04463,R01081,R01056,R03461,R04325,R01511,R01514,R04208,R04144,R04591,R01709,R04209,R01529,R02993,R07159,R01058,R07456,R06975,R04560,R04144,R04559,R00173,R00174,R00944,R00943,R01067,R06861,R01641,R01830,R01621,R01440,R00941,R01392,R01388,R04560,R04209,R04325,R06974,R07281,R04524,R01526,R01393,R01053
73	0.60	 0	15	23	0	15	C00117->C00130:[10->8,12->3,6->17,7->12,8->11,8->13]	RP00395,RP13340,RP01790,RP00113,RP04205,RP04020,RP04092,RP04030,RP06373,RP01654,RP08184,RP01319,RP04021,RP07387,RP06726	R01061,R01063,R01827,R01830,R02188,R01512,R01515,R01517,R01660,R06975,R04560,R04378,R00190,R00182,R00941,R06590,R06863,R01641,R04560,R01127,R04378,R00024,R01827
74	0.70	 0	22	45	0	22	C00117->C00130:[10->8,12->3,6->17,7->10,7->12,7->4,8->13]	RP05464,RP01263,RP05463,RP01788,RP00283,RP01973,RP01809,RP02201,RP01239,RP01654,RP03735,RP11137,RP00380,RP00466,RP02199,RP07011,RP10839,RP01262,RP00569,RP05698,RP06127,RP00175	R06064,R01057,R06063,R01829,R00203,R00205,R02106,R01863,R02425,R01016,R06590,R06863,R01641,R00134,R03215,R03146,R00519,R01843,R01845,R01768,R01769,R01131,R01126,R02423,R02423,R07281,R01056,R02107,R02103,R01196,R00006,R00014,R00211,R00210,R01699,R00207,R00224,R00226,R00209,R05636,R03145,R06063,R06064,R01770,R01863
75	0.60	 0	12	14	0	12	C00117->C00130:[10->8,12->3,6->17,7->11,7->12,8->13]	RP01257,RP10839,RP00504,RP02433,RP08324,RP05860,RP04472,RP01321,RP01994,RP01262,RP01996,RP00954	R01051,R07281,R02143,R02297,R02719,R04857,R00273,R00522,R04857,R01130,R02141,R01056,R02143,R00522
76	0.20	 0	24	29	0	24	C00117->C00130:[6->10,6->11]	RP07975,RP01319,RP04205,RP02139,RP06373,RP01265,RP01262,RP00299,RP07538,RP08184,RP04204,RP03120,RP01280,RP04241,RP01709,RP03121,RP06553,RP01731,RP01255,RP11244,RP03839,RP11505,RP10678,RP00784	R04209,R01127,R06975,R04560,R02340,R02722,R00941,R01059,R01056,R01392,R01388,R03461,R04560,R04559,R03508,R01073,R04591,R01709,R03509,R01393,R01752,R08571,R01049,R02993,R04209,R04524,R07456,R00173,R00174
77	0.70	 0	18	25	0	18	C00117->C00130:[10->8,12->3,6->17,7->10,7->12,7->4,8->13]	RP05464,RP01263,RP07011,RP10839,RP00504,RP02433,RP00569,RP11186,RP05860,RP01321,RP01973,RP05463,RP02201,RP03735,RP01262,RP02199,RP06127,RP00954	R06064,R01057,R02423,R07281,R02143,R02297,R02719,R02107,R02103,R02297,R00273,R00522,R01130,R02106,R06063,R02425,R00134,R03215,R03146,R00519,R01056,R02423,R06063,R06064,R00522
78	0.80	 0	23	40	0	23	C00117->C00130:[10->8,12->3,6->17,7->10,7->11,7->12,7->2,8->13]	RP07515,RP01128,RP01995,RP04472,RP01994,RP06864,RP05769,RP03735,RP01256,RP10839,RP01262,RP03650,RP05698,RP08291,RP07161,RP04232,RP01321,RP04372,RP02443,RP08324,RP05304,RP04373,RP10961	R03425,R00830,R02142,R04857,R02141,R02142,R05704,R00830,R01221,R03425,R00134,R03215,R03146,R00519,R01050,R07281,R01056,R04026,R01196,R00006,R00014,R00211,R00210,R01699,R00207,R00224,R00226,R00209,R05636,R03145,R04732,R02729,R00212,R01130,R04731,R02729,R04857,R05704,R04732,R06836
79	0.60	 0	19	23	0	19	C00117->C00130:[10->8,12->3,6->17,7->12,8->11,8->13]	RP01280,RP01257,RP01319,RP03121,RP01291,RP06553,RP04205,RP01571,RP06373,RP01255,RP02139,RP01731,RP01265,RP00299,RP04020,RP08184,RP01262,RP04021,RP03120	R01073,R01051,R01127,R03509,R01081,R01393,R06975,R04560,R01526,R00941,R01049,R02340,R02722,R01752,R08571,R01059,R01392,R01388,R04378,R04560,R01056,R04378,R03508
80	0.10	 0	12	16	0	12	C00117->C00130:[8->11]	RP01257,RP01319,RP01571,RP06553,RP04205,RP00477,RP01570,RP06373,RP01291,RP00299,RP08184,RP00435	R01051,R01127,R01526,R01393,R06975,R04560,R03140,R00024,R01523,R00941,R01081,R01392,R01388,R04560,R01511,R01514
81	0.60	 0	20	27	0	20	C00117->C00130:[10->8,12->3,6->17,7->12,8->11,8->13]	RP01257,RP01095,RP01319,RP01262,RP01571,RP04205,RP04020,RP00477,RP01570,RP00080,RP06373,RP01291,RP06427,RP01255,RP08184,RP01573,RP07387,RP01576,RP04021,RP01575	R01051,R05339,R01127,R01056,R01526,R06975,R04560,R04378,R03140,R00024,R01523,R01067,R06861,R01641,R01830,R01621,R01440,R00941,R01081,R01067,R01049,R04560,R01529,R00024,R05338,R04378,R05338
82	0.60	 0	14	16	0	14	C00117->C00130:[10->8,12->3,6->17,7->12,8->11,8->13]	RP01257,RP01262,RP04205,RP01571,RP00477,RP01570,RP01291,RP06373,RP01255,RP04020,RP08184,RP01319,RP04021,RP07387	R01051,R01056,R06975,R04560,R01526,R03140,R00024,R01523,R01081,R00941,R01049,R04378,R04560,R01127,R04378,R00024
83	0.60	 0	25	36	0	25	C00117->C00130:[10->8,12->3,6->17,7->12,8->11,8->13]	RP01257,RP01278,RP01319,RP06427,RP01262,RP04205,RP01291,RP02139,RP01259,RP01095,RP04021,RP01576,RP03120,RP01280,RP07387,RP03121,RP00080,RP10097,RP01575,RP01255,RP01571,RP01264,RP04020,RP01573,RP03735	R01051,R01072,R01127,R01067,R01056,R06975,R04560,R01081,R02340,R02722,R01053,R05339,R04378,R05338,R03508,R01073,R00024,R03509,R01067,R06861,R01641,R01830,R01621,R01440,R06975,R05338,R01049,R01526,R07159,R01058,R04378,R01529,R00134,R03215,R03146,R00519
84	0.70	 0	18	25	0	18	C00117->C00130:[10->8,12->3,6->17,7->10,7->11,7->12,8->13]	RP01263,RP01095,RP00504,RP02433,RP11186,RP08291,RP10817,RP04472,RP01321,RP08324,RP10839,RP04373,RP01262,RP06299,RP03735,RP05769,RP01994,RP01576	R01057,R05339,R02143,R02297,R02719,R02297,R04732,R07226,R04857,R01130,R04857,R07281,R04732,R01056,R00761,R00134,R03215,R03146,R00519,R05704,R00830,R01221,R03425,R02141,R05338
85	0.10	 0	10	12	0	10	C00117->C00130:[8->11]	RP01257,RP01319,RP01571,RP04205,RP00477,RP01570,RP06373,RP01291,RP08184,RP07387	R01051,R01127,R01526,R06975,R04560,R03140,R00024,R01523,R00941,R01081,R04560,R00024
86	0.90	 0	23	40	0	23	C00117->C00130:[10->8,12->3,6->17,7->10,7->11,7->12,7->4,7->5,8->13]	RP05464,RP00915,RP04232,RP01995,RP01973,RP00410,RP06864,RP03735,RP01256,RP02199,RP07011,RP10839,RP01262,RP05463,RP05698,RP00569,RP01321,RP00954,RP06170,RP02201,RP05139,RP06127,RP10961	R06064,R00466,R00212,R02142,R02106,R00776,R00469,R02142,R00134,R03215,R03146,R00519,R01050,R02423,R02423,R07281,R01056,R06063,R01196,R00006,R00014,R00211,R00210,R01699,R00207,R00224,R00226,R00209,R05636,R03145,R02107,R02103,R01130,R00522,R00469,R02425,R05554,R06063,R06064,R06836
87	0.60	 0	23	31	0	23	C00117->C00130:[10->8,12->3,6->17,7->12,8->11,8->13]	RP01257,RP01319,RP01291,RP02139,RP04021,RP01576,RP03120,RP01280,RP01095,RP03121,RP01575,RP01255,RP00080,RP06427,RP01573,RP07387,RP01264,RP01262,RP04205,RP06373,RP08184,RP01571,RP04020	R01051,R01127,R01081,R02340,R02722,R04378,R05338,R03508,R01073,R05339,R03509,R05338,R01049,R01067,R06861,R01641,R01830,R01621,R01440,R01067,R01529,R00024,R07159,R01058,R01056,R06975,R04560,R00941,R04560,R01526,R04378
88	0.70	 0	16	19	0	16	C00117->C00130:[10->8,12->3,6->17,7->12,8->10,8->11,8->13]	RP01278,RP03973,RP01262,RP00861,RP08324,RP08291,RP00477,RP04472,RP01570,RP04092,RP01259,RP04373,RP01384,RP07387,RP01994,RP00380	R01072,R00181,R01056,R00190,R00182,R04857,R04732,R03140,R00024,R04857,R01523,R00190,R01053,R04732,R01244,R00024,R02141,R01768,R01769
89	0.20	 0	22	26	0	22	C00117->C00130:[6->10,6->11,8->10,8->11]	RP01319,RP02139,RP01262,RP07538,RP03120,RP01280,RP04241,RP03839,RP03121,RP01255,RP11244,RP01264,RP07387,RP10678,RP00784,RP04204,RP04205,RP06373,RP08184,RP01709,RP07975,RP11505	R01127,R02340,R02722,R01056,R03461,R03508,R01073,R04591,R04209,R03509,R01049,R02993,R07159,R01058,R00024,R07456,R00173,R00174,R04559,R06975,R04560,R00941,R04560,R01709,R04209,R04524
90	0.60	 0	17	23	0	17	C00117->C00130:[10->8,12->3,6->17,7->12,8->11,8->13]	RP01280,RP01257,RP03735,RP01319,RP03121,RP01262,RP10097,RP04205,RP01255,RP01571,RP02139,RP01291,RP01264,RP04020,RP04021,RP07387,RP03120	R01073,R01051,R00134,R03215,R03146,R00519,R01127,R03509,R01056,R06975,R06975,R04560,R01049,R01526,R02340,R02722,R01081,R07159,R01058,R04378,R04378,R00024,R03508
91	0.70	 0	16	21	0	16	C00117->C00130:[10->8,12->3,6->17,7->12,8->10,8->11,8->13]	RP01257,RP03973,RP01262,RP00173,RP08324,RP08291,RP00477,RP04472,RP01570,RP01994,RP04373,RP01385,RP01384,RP00596,RP07387,RP00380	R01051,R00181,R01056,R00183,R00185,R01571,R04857,R04732,R03140,R00024,R04857,R01523,R02141,R04732,R01245,R01244,R01561,R01245,R00024,R01768,R01769
92	0.60	 0	17	22	0	17	C00117->C00130:[10->8,12->3,6->17,7->12,8->11,8->13]	RP01572,RP01278,RP03735,RP01262,RP05201,RP01571,RP10097,RP04205,RP01926,RP01291,RP01259,RP01257,RP01264,RP04020,RP01319,RP04021,RP07387	R01528,R01072,R00134,R03215,R03146,R00519,R01056,R05605,R01526,R06975,R06975,R04560,R02036,R01081,R01053,R01051,R07159,R01058,R04378,R01127,R04378,R00024
93	0.70	 0	17	24	0	17	C00117->C00130:[10->8,12->3,6->17,7->10,7->12,7->4,8->13]	RP05464,RP01278,RP01973,RP01259,RP10839,RP01384,RP03735,RP00380,RP02199,RP07011,RP03973,RP01262,RP00861,RP00569,RP06127,RP04092,RP02201	R06064,R01072,R02106,R01053,R07281,R01244,R00134,R03215,R03146,R00519,R01768,R01769,R02423,R02423,R00181,R01056,R00190,R00182,R02107,R02103,R06063,R06064,R00190,R02425
94	0.60	 0	14	27	0	14	C00117->C00130:[10->8,12->3,6->17,7->10,7->12,8->13]	RP05464,RP04232,RP10839,RP01262,RP00569,RP05698,RP01995,RP06127,RP01321,RP01973,RP01256,RP05463,RP06864,RP10961	R06064,R00212,R07281,R01056,R02107,R02103,R01196,R00006,R00014,R00211,R00210,R01699,R00207,R00224,R00226,R00209,R05636,R03145,R02142,R06063,R06064,R01130,R02106,R01050,R06063,R02142,R06836
95	0.60	 0	13	16	0	13	C00117->C00130:[10->11,10->8,12->3,6->17,7->12,8->13]	RP01262,RP01400,RP08324,RP01995,RP10817,RP04472,RP01321,RP06639,RP01399,RP06864,RP05769,RP01994,RP01573	R01056,R01271,R04857,R02142,R07226,R04857,R01130,R01621,R01270,R02142,R05704,R00830,R01221,R03425,R02141,R01529
96	0.80	 0	24	34	0	24	C00117->C00130:[10->8,12->3,6->17,7->10,7->11,7->12,7->2,8->13]	RP07515,RP01263,RP01128,RP00477,RP04472,RP01994,RP01809,RP04372,RP05769,RP03735,RP00380,RP00466,RP10839,RP01262,RP08324,RP08291,RP07161,RP01570,RP02443,RP03650,RP05304,RP04373,RP00175,RP07387	R03425,R01057,R00830,R03140,R00024,R04857,R02141,R01863,R04731,R05704,R00830,R01221,R03425,R00134,R03215,R03146,R00519,R01768,R01769,R01131,R01126,R07281,R01056,R04857,R04732,R02729,R01523,R02729,R04026,R05704,R04732,R01770,R01863,R00024
97	0.60	 0	15	26	0	15	C00117->C00130:[10->8,12->3,6->17,7->12,8->11,8->13]	RP01278,RP03735,RP00395,RP13340,RP01790,RP00113,RP10097,RP04205,RP04020,RP01259,RP01654,RP01319,RP04021,RP07387,RP06726	R01072,R00134,R03215,R03146,R00519,R01061,R01063,R01827,R01830,R02188,R01512,R01515,R01517,R01660,R06975,R06975,R04560,R04378,R01053,R06590,R06863,R01641,R01127,R04378,R00024,R01827
98	0.10	 0	11	22	0	11	C00117->C00130:[8->11]	RP07387,RP00395,RP13340,RP01790,RP00113,RP10097,RP04205,RP01654,RP01319,RP03735,RP06726	R00024,R01061,R01063,R01827,R01830,R02188,R01512,R01515,R01517,R01660,R06975,R06975,R04560,R06590,R06863,R01641,R01127,R00134,R03215,R03146,R00519,R01827
99	0.70	 0	21	29	0	21	C00117->C00130:[10->8,12->3,6->17,7->10,7->12,7->4,8->13]	RP05464,RP01278,RP05463,RP00477,RP01973,RP01259,RP10839,RP01384,RP03735,RP00380,RP02199,RP07011,RP03973,RP01262,RP00861,RP00569,RP06127,RP01570,RP04092,RP02201,RP07387	R06064,R01072,R06063,R03140,R00024,R02106,R01053,R07281,R01244,R00134,R03215,R03146,R00519,R01768,R01769,R02423,R02423,R00181,R01056,R00190,R00182,R02107,R02103,R06063,R06064,R01523,R00190,R02425,R00024
100	0.70	 0	15	16	0	15	C00117->C00130:[10->8,12->3,6->17,7->12,8->10,8->11,8->13]	RP07387,RP01262,RP01400,RP08324,RP01370,RP08291,RP00477,RP04472,RP01570,RP01399,RP01369,RP04373,RP01994,RP01682,RP01323	R00024,R01056,R01271,R04857,R01229,R04732,R03140,R00024,R04857,R01523,R01270,R01229,R04732,R02141,R01676,R01134
101	0.60	 0	19	25	0	19	C00117->C00130:[10->8,12->3,6->17,7->12,8->11,8->13]	RP01280,RP01257,RP01278,RP01319,RP03121,RP00357,RP10097,RP00528,RP04205,RP01262,RP00164,RP01238,RP01571,RP02139,RP01259,RP01291,RP04020,RP04021,RP03120	R01073,R01051,R01072,R01127,R03509,R06862,R01440,R06975,R00604,R02479,R06975,R04560,R01056,R01010,R01011,R01012,R01015,R01526,R02340,R02722,R01053,R01081,R04378,R04378,R03508
102	0.60	 0	12	13	0	12	C00117->C00130:[10->8,12->3,6->17,7->12,8->11,8->13]	RP07387,RP01262,RP08324,RP01995,RP00477,RP01321,RP01570,RP01256,RP04472,RP06864,RP01994,RP10961	R00024,R01056,R04857,R02142,R03140,R00024,R01130,R01523,R01050,R04857,R02142,R02141,R06836
103	0.60	 0	19	33	0	19	C00117->C00130:[10->8,12->3,6->17,7->12,8->11,8->13]	RP01257,RP01568,RP01604,RP01319,RP00036,RP01601,RP01571,RP04205,RP01262,RP00477,RP01574,RP01570,RP04020,RP04232,RP01033,RP01291,RP01255,RP04021,RP10097	R01051,R01518,R01577,R01127,R00199,R01858,R02628,R01138,R00659,R00724,R00200,R00206,R02320,R00430,R00208,R01012,R00572,R01573,R01526,R06975,R04560,R01056,R03140,R00024,R01530,R01523,R04378,R00212,R00658,R01081,R01049,R04378,R06975
104	0.70	 0	16	30	0	16	C00117->C00130:[10->8,12->3,6->17,7->10,7->11,7->12,8->13]	RP01278,RP10839,RP01262,RP01369,RP08324,RP08291,RP04232,RP04472,RP01994,RP01370,RP01259,RP04373,RP05698,RP03735,RP01682,RP01323	R01072,R07281,R01056,R01229,R04857,R04732,R00212,R04857,R02141,R01229,R01053,R04732,R01196,R00006,R00014,R00211,R00210,R01699,R00207,R00224,R00226,R00209,R05636,R03145,R00134,R03215,R03146,R00519,R01676,R01134
105	0.70	 0	19	29	0	19	C00117->C00130:[10->8,12->3,6->17,7->10,7->11,7->12,8->13]	RP01257,RP03973,RP01262,RP00173,RP00380,RP08324,RP08291,RP10817,RP04472,RP06639,RP01994,RP04373,RP10839,RP01385,RP01384,RP00596,RP03735,RP05769,RP01573	R01051,R00181,R01056,R00183,R00185,R01571,R01768,R01769,R04857,R04732,R07226,R04857,R01621,R02141,R04732,R07281,R01245,R01244,R01561,R01245,R00134,R03215,R03146,R00519,R05704,R00830,R01221,R03425,R01529
106	0.80	 0	31	39	0	31	C00117->C00130:[10->8,12->3,6->17,7->10,7->11,7->12,7->4,8->13]	RP01257,RP03774,RP01319,RP10096,RP04102,RP04205,RP00477,RP00300,RP01291,RP01259,RP07538,RP01709,RP08033,RP03838,RP03775,RP04241,RP10839,RP01262,RP07975,RP10097,RP04204,RP07387,RP01570,RP01571,RP11244,RP00749,RP03839,RP11505,RP03735,RP10678,RP00784	R01051,R04144,R01127,R06974,R04463,R06975,R04560,R03140,R00024,R00944,R00943,R01081,R01053,R03461,R01709,R04325,R04208,R04144,R04591,R07281,R01056,R04209,R06975,R04559,R00024,R01523,R01526,R02993,R04325,R06974,R04209,R04524,R00134,R03215,R03146,R00519,R07456,R00173,R00174
107	0.80	 0	32	46	0	32	C00117->C00130:[10->8,12->3,6->17,7->10,7->11,7->12,7->4,8->13]	RP03774,RP03735,RP01319,RP10096,RP04102,RP00113,RP00784,RP07538,RP00300,RP01259,RP01654,RP01262,RP08033,RP03838,RP03775,RP04241,RP10839,RP01709,RP07975,RP01790,RP10097,RP13340,RP04204,RP11244,RP00749,RP00395,RP11505,RP03839,RP07387,RP10678,RP04205,RP06726	R04144,R00134,R03215,R03146,R00519,R01127,R06974,R04463,R02188,R01512,R01515,R01517,R01660,R00173,R00174,R03461,R00944,R00943,R01053,R06590,R06863,R01641,R01056,R04325,R04208,R04144,R04591,R07281,R01709,R04209,R01830,R06975,R01827,R04559,R02993,R04325,R06974,R01061,R01063,R04524,R04209,R00024,R07456,R06975,R04560,R01827
108	0.60	 0	20	27	0	20	C00117->C00130:[10->8,12->3,6->17,7->12,8->11,8->13]	RP01280,RP01278,RP01257,RP00395,RP03121,RP00113,RP04205,RP01571,RP01259,RP01255,RP02139,RP06373,RP01262,RP01291,RP04020,RP08184,RP01319,RP04021,RP07387,RP03120	R01073,R01072,R01051,R01061,R01063,R03509,R02188,R01512,R01515,R01517,R01660,R06975,R04560,R01526,R01053,R01049,R02340,R02722,R00941,R01056,R01081,R04378,R04560,R01127,R04378,R00024,R03508
109	0.60	 0	24	29	0	24	C00117->C00130:[10->8,12->3,6->17,7->12,8->11,8->13]	RP01095,RP01319,RP00283,RP04232,RP04205,RP01571,RP01238,RP10097,RP01239,RP01654,RP06427,RP04021,RP01573,RP01257,RP01262,RP13340,RP01790,RP06299,RP00649,RP01255,RP01291,RP04020,RP01576,RP06726	R05339,R01127,R00203,R00205,R00212,R06975,R04560,R01526,R01015,R06975,R01016,R06590,R06863,R01641,R01067,R04378,R01529,R01051,R01056,R01827,R01830,R00761,R00761,R01067,R01049,R01081,R04378,R05338,R01827
110	0.60	 0	16	24	0	16	C00117->C00130:[10->8,12->3,6->17,7->12,8->11,8->13]	RP00164,RP01319,RP13340,RP01790,RP01400,RP00528,RP04205,RP04020,RP00300,RP01238,RP01399,RP00357,RP01654,RP08184,RP04021,RP06726	R01010,R01011,R01012,R01127,R01827,R01830,R01271,R00604,R02479,R06975,R04560,R04378,R00944,R00943,R01015,R01270,R06862,R01440,R06590,R06863,R01641,R04560,R04378,R01827
111	0.70	 0	17	20	0	17	C00117->C00130:[10->8,12->3,6->17,7->10,7->11,7->12,8->13]	RP01257,RP10839,RP01262,RP01400,RP08324,RP01571,RP08291,RP01323,RP04472,RP01291,RP01399,RP01370,RP04373,RP03735,RP01994,RP01682,RP01369	R01051,R07281,R01056,R01271,R04857,R01526,R04732,R01134,R04857,R01081,R01270,R01229,R04732,R00134,R03215,R03146,R00519,R02141,R01676,R01229
112	0.50	 0	5	5	0	5	C00117->C00130:[10->8,12->3,6->17,7->12,8->13]	RP01995,RP10961,RP01321,RP01256,RP06864	R02142,R06836,R01130,R01050,R02142
113	0.60	 0	21	32	0	21	C00117->C00130:[10->8,12->3,6->17,7->12,8->11,8->13]	RP01278,RP01815,RP01269,RP01571,RP00044,RP04205,RP01816,RP01259,RP04020,RP01291,RP06373,RP01257,RP01262,RP01264,RP02468,RP08184,RP01319,RP04021,RP07387,RP00947,RP07041	R01072,R01878,R01066,R01526,R00516,R00517,R02096,R02091,R00513,R00511,R02372,R00962,R02371,R01548,R06975,R04560,R01879,R01053,R04378,R01081,R00941,R01051,R01056,R07159,R01058,R02749,R04560,R01127,R04378,R00024,R00510,R02484
114	0.90	 0	27	51	0	27	C00117->C00130:[10->8,12->3,6->17,7->10,7->11,7->12,7->4,7->5,8->13]	RP05464,RP01263,RP00915,RP01788,RP00283,RP01973,RP01809,RP02201,RP00410,RP01239,RP01654,RP03735,RP11137,RP00380,RP00466,RP02199,RP07011,RP10839,RP01262,RP05463,RP05698,RP06127,RP00954,RP06170,RP00175,RP05139,RP00569	R06064,R01057,R00466,R01829,R00203,R00205,R02106,R01863,R02425,R00776,R00469,R01016,R06590,R06863,R01641,R00134,R03215,R03146,R00519,R01843,R01845,R01768,R01769,R01131,R01126,R02423,R02423,R07281,R01056,R06063,R01196,R00006,R00014,R00211,R00210,R01699,R00207,R00224,R00226,R00209,R05636,R03145,R06063,R06064,R00522,R00469,R01770,R01863,R05554,R02107,R02103
115	0.80	 0	29	35	0	29	C00117->C00130:[10->8,12->3,6->10,6->11,6->17,6->4,7->12,8->10,8->11,8->13,8->4]	RP03774,RP01709,RP01319,RP10096,RP04102,RP04205,RP01654,RP03775,RP06373,RP01262,RP07538,RP08184,RP04204,RP08033,RP03838,RP07975,RP04241,RP03839,RP13340,RP01790,RP01259,RP11244,RP00749,RP11505,RP01264,RP07387,RP10678,RP00784,RP06726	R04144,R01709,R01127,R06974,R04463,R06975,R04560,R06590,R06863,R01641,R04144,R00941,R01056,R03461,R04560,R04559,R04325,R04208,R04209,R04591,R04209,R01827,R01830,R01053,R02993,R04325,R06974,R04524,R07159,R01058,R00024,R07456,R00173,R00174,R01827
116	0.20	 0	18	21	0	18	C00117->C00130:[8->10,8->11]	RP04241,RP01709,RP01262,RP07975,RP04205,RP07538,RP00477,RP01570,RP11244,RP06373,RP03839,RP11505,RP04204,RP08184,RP01319,RP07387,RP10678,RP00784	R04591,R01709,R01056,R04209,R06975,R04560,R03461,R03140,R00024,R01523,R02993,R00941,R04209,R04524,R04559,R04560,R01127,R00024,R07456,R00173,R00174
117	0.60	 0	15	18	0	15	C00117->C00130:[10->8,12->3,6->17,7->12,8->11,8->13]	RP01280,RP01319,RP03121,RP04205,RP04092,RP01255,RP04030,RP02139,RP06373,RP01264,RP04020,RP08184,RP04021,RP07387,RP03120	R01073,R01127,R03509,R06975,R04560,R00190,R01049,R00182,R02340,R02722,R00941,R07159,R01058,R04378,R04560,R04378,R00024,R03508
118	0.90	 0	23	29	0	23	C00117->C00130:[10->8,12->3,6->17,7->10,7->11,7->12,7->2,7->5,8->13]	RP07515,RP01278,RP01128,RP01995,RP04472,RP01994,RP01259,RP06864,RP05769,RP03735,RP00955,RP10839,RP01262,RP08324,RP08291,RP07161,RP01321,RP04372,RP02443,RP03650,RP05304,RP04373,RP01488	R03425,R01072,R00830,R02142,R04857,R02141,R01053,R02142,R05704,R00830,R01221,R03425,R00134,R03215,R03146,R00519,R00524,R07281,R01056,R04857,R04732,R02729,R01130,R04731,R02729,R04026,R05704,R04732,R01408
119	0.80	 0	21	30	0	21	C00117->C00130:[10->8,12->3,6->17,7->10,7->11,7->12,7->2,8->13]	RP01257,RP07515,RP10839,RP01262,RP01128,RP03650,RP08324,RP01744,RP07161,RP04472,RP04372,RP01994,RP02443,RP03735,RP05304,RP04373,RP05769,RP08291,RP00175,RP00380,RP00466	R01051,R03425,R07281,R01056,R00830,R04026,R04857,R01770,R02729,R04857,R04731,R02141,R02729,R00134,R03215,R03146,R00519,R05704,R04732,R05704,R00830,R01221,R03425,R04732,R01770,R01863,R01768,R01769,R01131,R01126
120	0.70	 0	17	22	0	17	C00117->C00130:[10->8,12->3,6->17,7->10,7->12,7->4,8->13]	RP07011,RP10839,RP01262,RP01400,RP09086,RP01995,RP00569,RP01321,RP01973,RP01399,RP02201,RP09053,RP09052,RP03735,RP02199,RP12366,RP06864	R02423,R07281,R01056,R01271,R06601,R02142,R02107,R02103,R01130,R02106,R01270,R02425,R06604,R06605,R00134,R03215,R03146,R00519,R02423,R06604,R06605,R02142
121	0.60	 0	19	39	0	19	C00117->C00130:[10->12,12->17,6->3,7->8,8->11,8->13]	RP01290,RP03735,RP00395,RP13340,RP01790,RP00113,RP10097,RP04205,RP01571,RP04020,RP01291,RP01203,RP01262,RP01654,RP00042,RP01319,RP04021,RP07387,RP06726	R01080,R00134,R03215,R03146,R00519,R01061,R01063,R01827,R01830,R02188,R01512,R01515,R01517,R01660,R06975,R06975,R04560,R01526,R04378,R01081,R00966,R01056,R06590,R06863,R01641,R02327,R00970,R02097,R00967,R00964,R00963,R01880,R00968,R02332,R01549,R01127,R04378,R00024,R01827
122	0.70	 0	15	16	0	15	C00117->C00130:[10->8,12->3,6->17,7->12,8->10,8->11,8->13]	RP01278,RP01262,RP08324,RP01370,RP08291,RP00477,RP04472,RP01570,RP01994,RP01369,RP01259,RP04373,RP07387,RP01682,RP01323	R01072,R01056,R04857,R01229,R04732,R03140,R00024,R04857,R01523,R02141,R01229,R01053,R04732,R00024,R01676,R01134
123	0.80	 0	21	28	0	21	C00117->C00130:[10->8,12->3,6->17,7->10,7->11,7->12,7->4,8->13]	RP05464,RP01278,RP01995,RP00477,RP01973,RP01259,RP06864,RP00410,RP03735,RP02199,RP07011,RP10839,RP01262,RP00569,RP06127,RP01321,RP01570,RP06170,RP02201,RP07387,RP05139	R06064,R01072,R02142,R03140,R00024,R02106,R01053,R02142,R00776,R00469,R00134,R03215,R03146,R00519,R02423,R02423,R07281,R01056,R02107,R02103,R06063,R06064,R01130,R01523,R00469,R02425,R00024,R05554
124	0.60	 0	20	30	0	20	C00117->C00130:[10->8,12->3,6->17,7->12,8->11,8->13]	RP01280,RP01257,RP01278,RP03735,RP00395,RP03121,RP00113,RP10097,RP04205,RP01262,RP01255,RP01571,RP02139,RP01259,RP01291,RP04020,RP01319,RP04021,RP07387,RP03120	R01073,R01051,R01072,R00134,R03215,R03146,R00519,R01061,R01063,R03509,R02188,R01512,R01515,R01517,R01660,R06975,R06975,R04560,R01056,R01049,R01526,R02340,R02722,R01053,R01081,R04378,R01127,R04378,R00024,R03508
125	0.80	 0	21	40	0	21	C00117->C00130:[10->8,12->3,6->17,7->10,7->11,7->12,7->4,8->13]	RP05464,RP05463,RP01973,RP04030,RP00410,RP10839,RP01384,RP03735,RP00380,RP02199,RP07011,RP03973,RP01262,RP00861,RP00569,RP05698,RP04232,RP06170,RP02201,RP05139,RP06127	R06064,R06063,R02106,R00182,R00776,R00469,R07281,R01244,R00134,R03215,R03146,R00519,R01768,R01769,R02423,R02423,R00181,R01056,R00190,R00182,R02107,R02103,R01196,R00006,R00014,R00211,R00210,R01699,R00207,R00224,R00226,R00209,R05636,R03145,R00212,R00469,R02425,R05554,R06063,R06064
126	0.60	 0	16	30	0	16	C00117->C00130:[10->8,12->3,6->17,7->12,8->11,8->13]	RP01257,RP01568,RP01319,RP00036,RP01571,RP04205,RP00477,RP01570,RP01399,RP04232,RP01033,RP01291,RP04020,RP04021,RP10097,RP01400	R01051,R01518,R01127,R00199,R01858,R02628,R01138,R00659,R00724,R00200,R00206,R02320,R00430,R00208,R01012,R00572,R01526,R06975,R04560,R03140,R00024,R01523,R01270,R00212,R00658,R01081,R04378,R04378,R06975,R01271
127	0.80	 0	21	38	0	21	C00117->C00130:[10->8,12->3,6->17,7->10,7->11,7->12,7->4,8->13]	RP05464,RP05463,RP01995,RP01973,RP00410,RP06864,RP03735,RP01256,RP02199,RP07011,RP10839,RP01262,RP00569,RP05698,RP04232,RP01321,RP06170,RP02201,RP05139,RP06127,RP10961	R06064,R06063,R02142,R02106,R00776,R00469,R02142,R00134,R03215,R03146,R00519,R01050,R02423,R02423,R07281,R01056,R02107,R02103,R01196,R00006,R00014,R00211,R00210,R01699,R00207,R00224,R00226,R00209,R05636,R03145,R00212,R01130,R00469,R02425,R05554,R06063,R06064,R06836
128	0.60	 0	16	18	0	16	C00117->C00130:[10->8,12->3,6->17,7->12,8->11,8->13]	RP01572,RP01257,RP01262,RP05201,RP01571,RP04205,RP01926,RP01255,RP01291,RP06373,RP01264,RP04020,RP08184,RP01319,RP04021,RP07387	R01528,R01051,R01056,R05605,R01526,R06975,R04560,R02036,R01049,R01081,R00941,R07159,R01058,R04378,R04560,R01127,R04378,R00024
129	0.60	 0	20	29	0	20	C00117->C00130:[10->8,12->3,6->17,7->12,8->11,8->13]	RP01257,RP01601,RP01319,RP00299,RP01262,RP01571,RP06553,RP04205,RP01604,RP01574,RP00080,RP00435,RP04020,RP06373,RP01291,RP01264,RP01255,RP08184,RP04021,RP01573	R01051,R01573,R01127,R01392,R01388,R01056,R01526,R01393,R06975,R04560,R01577,R01530,R01067,R06861,R01641,R01830,R01621,R01440,R01511,R01514,R04378,R00941,R01081,R07159,R01058,R01049,R04560,R04378,R01529
130	0.60	 0	15	19	0	15	C00117->C00130:[10->8,12->3,6->11,6->17,7->12,8->13]	RP01257,RP01709,RP08324,RP01744,RP00784,RP04472,RP01994,RP11244,RP01262,RP07538,RP00175,RP11505,RP10678,RP00380,RP00466	R01051,R01709,R04857,R01770,R00173,R00174,R04857,R02141,R02993,R01056,R03461,R01770,R01863,R04524,R07456,R01768,R01769,R01131,R01126
131	0.80	 0	22	41	0	22	C00117->C00130:[10->8,12->3,6->17,7->10,7->11,7->12,7->4,8->13]	RP01257,RP05464,RP05463,RP01973,RP00410,RP03735,RP02199,RP07011,RP10839,RP01262,RP00569,RP05698,RP04232,RP00185,RP06170,RP01683,RP02201,RP00570,RP05139,RP06127,RP01682,RP01323	R01051,R06064,R06063,R02106,R00776,R00469,R00134,R03215,R03146,R00519,R02423,R02423,R07281,R01056,R02107,R02103,R01196,R00006,R00014,R00211,R00210,R01699,R00207,R00224,R00226,R00209,R05636,R03145,R00212,R02147,R01677,R00469,R01677,R02425,R01227,R01228,R05554,R06063,R06064,R01676,R01134
132	0.90	 0	25	32	0	25	C00117->C00130:[10->8,12->3,6->17,7->10,7->11,7->12,7->2,7->5,8->13]	RP07515,RP01278,RP01128,RP01995,RP05860,RP04472,RP01994,RP01259,RP06864,RP05769,RP03735,RP00955,RP00954,RP10839,RP01262,RP08324,RP08291,RP07161,RP01321,RP04372,RP02443,RP03650,RP05304,RP04373,RP01488	R03425,R01072,R00830,R02142,R00273,R00522,R04857,R02141,R01053,R02142,R05704,R00830,R01221,R03425,R00134,R03215,R03146,R00519,R00524,R00522,R07281,R01056,R04857,R04732,R02729,R01130,R04731,R02729,R04026,R05704,R04732,R01408
133	0.60	 0	15	22	0	15	C00117->C00130:[10->8,12->3,6->17,7->12,8->11,8->13]	RP01257,RP01319,RP01571,RP06553,RP04205,RP04020,RP00477,RP01570,RP10097,RP01291,RP00299,RP01255,RP04021,RP03735,RP00435	R01051,R01127,R01526,R01393,R06975,R04560,R04378,R03140,R00024,R01523,R06975,R01081,R01392,R01388,R01049,R04378,R00134,R03215,R03146,R00519,R01511,R01514
134	0.60	 0	14	19	0	14	C00117->C00130:[10->8,12->3,6->17,7->10,7->12,8->13]	RP05464,RP01278,RP10839,RP01262,RP00569,RP01370,RP06127,RP01973,RP05463,RP01369,RP01259,RP03735,RP01682,RP01323	R06064,R01072,R07281,R01056,R02107,R02103,R01229,R06063,R06064,R02106,R06063,R01229,R01053,R00134,R03215,R03146,R00519,R01676,R01134
135	0.60	 0	16	28	0	16	C00117->C00130:[10->8,12->3,6->11,6->17,7->12,8->13]	RP01278,RP01319,RP00528,RP10097,RP00157,RP04205,RP01140,RP00080,RP00357,RP01259,RP04020,RP08184,RP01262,RP04021,RP00194,RP01573	R01072,R01127,R00604,R02479,R06975,R01034,R01045,R01039,R06975,R04560,R00845,R01067,R06861,R01641,R01830,R01621,R01440,R06862,R01440,R01053,R04378,R04560,R01056,R04378,R00850,R00847,R00841,R01529
136	0.60	 0	24	34	0	24	C00117->C00130:[10->8,12->3,6->17,7->12,8->11,8->13]	RP01095,RP01319,RP04205,RP01571,RP00477,RP10097,RP01570,RP00299,RP01654,RP06427,RP04021,RP01576,RP00435,RP01257,RP01262,RP06299,RP06553,RP00649,RP01255,RP01573,RP01291,RP04020,RP03735,RP06726	R05339,R01127,R06975,R04560,R01526,R03140,R00024,R06975,R01523,R01392,R01388,R06590,R06863,R01641,R01067,R04378,R05338,R01511,R01514,R01051,R01056,R00761,R01393,R00761,R01067,R01049,R01529,R01081,R04378,R00134,R03215,R03146,R00519,R01827
137	0.10	 0	11	15	0	11	C00117->C00130:[8->11]	RP01319,RP13340,RP01790,RP00283,RP04232,RP04205,RP01238,RP10097,RP01239,RP01654,RP06726	R01127,R01827,R01830,R00203,R00205,R00212,R06975,R04560,R01015,R06975,R01016,R06590,R06863,R01641,R01827
138	0.60	 0	15	21	0	15	C00117->C00130:[10->8,12->3,6->17,7->12,8->11,8->13]	RP01572,RP01319,RP00113,RP04205,RP01926,RP04092,RP04030,RP06373,RP00395,RP05201,RP04020,RP08184,RP01262,RP04021,RP07387	R01528,R01127,R02188,R01512,R01515,R01517,R01660,R06975,R04560,R02036,R00190,R00182,R00941,R01061,R01063,R05605,R04378,R04560,R01056,R04378,R00024
139	0.60	 0	21	29	0	21	C00117->C00130:[10->8,12->3,6->17,7->12,8->11,8->13]	RP01257,RP01601,RP00164,RP01319,RP13340,RP01790,RP01262,RP00528,RP04205,RP01604,RP00300,RP01238,RP01574,RP04020,RP00357,RP01255,RP01291,RP01654,RP08184,RP04021,RP06726	R01051,R01573,R01010,R01011,R01012,R01127,R01827,R01830,R01056,R00604,R02479,R06975,R04560,R01577,R00944,R00943,R01015,R01530,R04378,R06862,R01440,R01049,R01081,R06590,R06863,R01641,R04560,R04378,R01827
140	0.60	 0	19	25	0	19	C00117->C00130:[10->8,12->3,6->17,7->12,8->11,8->13]	RP01263,RP03735,RP01319,RP00739,RP01262,RP01571,RP04205,RP04020,RP00477,RP01570,RP01399,RP10097,RP01291,RP01290,RP01255,RP04021,RP07387,RP01401,RP11063	R01057,R00134,R03215,R03146,R00519,R01127,R02324,R02323,R01056,R01526,R06975,R04560,R04378,R03140,R00024,R01523,R01270,R06975,R01081,R01080,R01049,R04378,R00024,R01273,R01876
141	0.60	 0	23	33	0	23	C00117->C00130:[10->8,12->3,6->17,7->12,8->11,8->13]	RP01095,RP01319,RP04205,RP01571,RP06639,RP00080,RP06373,RP06726,RP01654,RP08184,RP06427,RP04021,RP01573,RP01257,RP01262,RP06299,RP00649,RP01255,RP01291,RP01264,RP04020,RP07387,RP01576	R05339,R01127,R06975,R04560,R01526,R01621,R01067,R06861,R01641,R01830,R01621,R01440,R00941,R01827,R06590,R06863,R01641,R04560,R01067,R04378,R01529,R01051,R01056,R00761,R00761,R01067,R01049,R01081,R07159,R01058,R04378,R00024,R05338
142	0.60	 0	28	36	0	28	C00117->C00130:[10->8,12->3,6->17,7->12,8->11,8->13]	RP01095,RP01263,RP00164,RP01269,RP00528,RP04205,RP01571,RP01238,RP00357,RP11063,RP01654,RP01319,RP04021,RP07041,RP06427,RP01257,RP01262,RP01291,RP06299,RP02468,RP01816,RP00649,RP01255,RP01573,RP10097,RP04020,RP06726,RP01576	R05339,R01057,R01010,R01011,R01012,R01066,R00604,R02479,R06975,R04560,R01526,R01015,R06862,R01440,R01876,R06590,R06863,R01641,R01127,R04378,R02484,R01067,R01051,R01056,R01081,R00761,R02749,R01879,R00761,R01067,R01049,R01529,R06975,R04378,R01827,R05338
143	0.80	 0	25	38	0	25	C00117->C00130:[10->8,12->3,6->17,7->10,7->11,7->12,7->4,8->13]	RP05464,RP01263,RP06127,RP11016,RP01973,RP00410,RP03973,RP05463,RP01384,RP03735,RP00596,RP01573,RP02199,RP07011,RP10839,RP01262,RP00173,RP00569,RP10817,RP06639,RP00380,RP06170,RP02201,RP05769,RP05139	R06064,R01057,R06063,R06064,R01561,R02106,R00776,R00469,R00181,R06063,R01244,R00134,R03215,R03146,R00519,R01561,R01245,R01529,R02423,R02423,R07281,R01056,R00183,R00185,R01571,R02107,R02103,R07226,R01621,R01768,R01769,R00469,R02425,R05704,R00830,R01221,R03425,R05554
144	0.60	 0	13	23	0	13	C00117->C00130:[10->8,12->3,6->17,7->12,8->11,8->13]	RP01278,RP07387,RP01262,RP10097,RP04205,RP00080,RP01259,RP01264,RP04020,RP01319,RP04021,RP03735,RP01573	R01072,R00024,R01056,R06975,R06975,R04560,R01067,R06861,R01641,R01830,R01621,R01440,R01053,R07159,R01058,R04378,R01127,R04378,R00134,R03215,R03146,R00519,R01529
145	0.60	 0	15	30	0	15	C00117->C00130:[10->8,12->3,6->17,7->10,7->12,8->13]	RP05464,RP01263,RP10839,RP01262,RP00569,RP05698,RP06127,RP04232,RP00185,RP01973,RP05463,RP02001,RP00570,RP01682,RP01323	R06064,R01057,R07281,R01056,R02107,R02103,R01196,R00006,R00014,R00211,R00210,R01699,R00207,R00224,R00226,R00209,R05636,R03145,R06063,R06064,R00212,R02147,R01677,R02106,R06063,R02147,R01227,R01228,R01676,R01134
146	0.60	 0	22	30	0	22	C00117->C00130:[10->8,12->3,6->17,7->12,8->11,8->13]	RP00164,RP01319,RP01238,RP00357,RP01654,RP06427,RP04021,RP13340,RP01790,RP06299,RP00649,RP01255,RP06726,RP01095,RP00528,RP04205,RP01571,RP10097,RP01257,RP01291,RP04020,RP01576	R01010,R01011,R01012,R01127,R01015,R06862,R01440,R06590,R06863,R01641,R01067,R04378,R01827,R01830,R00761,R00761,R01067,R01049,R01827,R05339,R00604,R02479,R06975,R04560,R01526,R06975,R01051,R01081,R04378,R05338
147	0.10	 0	13	15	0	13	C00117->C00130:[8->11]	RP01263,RP01269,RP00283,RP04232,RP02468,RP04205,RP01816,RP01238,RP10097,RP01239,RP11063,RP01319,RP07041	R01057,R01066,R00203,R00205,R00212,R02749,R06975,R04560,R01879,R01015,R06975,R01016,R01876,R01127,R02484
148	0.80	 0	27	48	0	27	C00117->C00130:[10->8,12->3,6->17,7->10,7->11,7->12,7->2,8->13]	RP07515,RP01400,RP01788,RP00283,RP01995,RP04472,RP01399,RP01239,RP06864,RP05769,RP01654,RP03735,RP11137,RP01994,RP10839,RP01262,RP01128,RP03650,RP05698,RP08291,RP07161,RP01321,RP04372,RP02443,RP08324,RP05304,RP04373	R03425,R01271,R01829,R00203,R00205,R02142,R04857,R01270,R01016,R02142,R05704,R00830,R01221,R03425,R06590,R06863,R01641,R00134,R03215,R03146,R00519,R01843,R01845,R02141,R07281,R01056,R00830,R04026,R01196,R00006,R00014,R00211,R00210,R01699,R00207,R00224,R00226,R00209,R05636,R03145,R04732,R02729,R01130,R04731,R02729,R04857,R05704,R04732
149	0.60	 0	22	31	0	22	C00117->C00130:[10->8,12->3,6->17,7->12,8->11,8->13]	RP01257,RP01319,RP01262,RP04205,RP00477,RP01291,RP06373,RP01255,RP00299,RP08184,RP04021,RP01576,RP00435,RP01095,RP01575,RP01571,RP06553,RP01570,RP00080,RP06427,RP04020,RP01573	R01051,R01127,R01056,R06975,R04560,R03140,R00024,R01081,R00941,R01049,R01392,R01388,R04560,R04378,R05338,R01511,R01514,R05339,R05338,R01526,R01393,R01523,R01067,R06861,R01641,R01830,R01621,R01440,R01067,R04378,R01529
150	0.80	 0	22	30	0	22	C00117->C00130:[10->8,12->3,6->17,7->10,7->11,7->12,7->2,8->13]	RP01257,RP07515,RP04472,RP03735,RP08324,RP07161,RP00185,RP04372,RP04373,RP00570,RP01128,RP01994,RP05769,RP10839,RP01262,RP08291,RP02443,RP03650,RP05304,RP01683,RP01682,RP01323	R01051,R03425,R04857,R00134,R03215,R03146,R00519,R04857,R02729,R02147,R01677,R04731,R04732,R01227,R01228,R00830,R02141,R05704,R00830,R01221,R03425,R07281,R01056,R04732,R02729,R04026,R05704,R01677,R01676,R01134
151	0.50	 0	5	8	0	5	C00117->C00130:[10->8,12->3,6->17,7->12,8->13]	RP01257,RP00596,RP03973,RP01385,RP00173	R01051,R01561,R01245,R00181,R01245,R00183,R00185,R01571
152	0.70	 0	19	37	0	19	C00117->C00130:[10->8,12->3,6->17,7->10,7->12,7->4,8->13]	RP01257,RP05464,RP07011,RP10839,RP01262,RP00569,RP05698,RP04232,RP00185,RP01973,RP05463,RP02201,RP01683,RP03735,RP00570,RP02199,RP06127,RP01682,RP01323	R01051,R06064,R02423,R07281,R01056,R02107,R02103,R01196,R00006,R00014,R00211,R00210,R01699,R00207,R00224,R00226,R00209,R05636,R03145,R00212,R02147,R01677,R02106,R06063,R02425,R01677,R00134,R03215,R03146,R00519,R01227,R01228,R02423,R06063,R06064,R01676,R01134
153	0.10	 0	13	18	0	13	C00117->C00130:[8->11]	RP01263,RP00164,RP01269,RP10097,RP02468,RP04205,RP01816,RP01238,RP00357,RP11063,RP00528,RP01319,RP07041	R01057,R01010,R01011,R01012,R01066,R06975,R02749,R06975,R04560,R01879,R01015,R06862,R01440,R01876,R00604,R02479,R01127,R02484
154	0.60	 0	12	16	0	12	C00117->C00130:[10->8,12->3,6->17,7->11,7->12,8->13]	RP01278,RP10839,RP01319,RP10097,RP04205,RP01259,RP08184,RP06373,RP04020,RP03735,RP01262,RP04021	R01072,R07281,R01127,R06975,R06975,R04560,R01053,R04560,R00941,R04378,R00134,R03215,R03146,R00519,R01056,R04378
155	0.80	 0	30	35	0	30	C00117->C00130:[10->8,12->3,6->17,7->10,7->11,7->12,7->4,8->13]	RP01572,RP03774,RP01319,RP10096,RP04102,RP04205,RP00300,RP06373,RP01262,RP05201,RP07538,RP08184,RP04204,RP08033,RP03838,RP03775,RP04241,RP10839,RP01709,RP07975,RP01926,RP01259,RP11244,RP00749,RP03839,RP11505,RP01264,RP07387,RP10678,RP00784	R01528,R04144,R01127,R06974,R04463,R06975,R04560,R00944,R00943,R00941,R01056,R05605,R03461,R04560,R04559,R04325,R04208,R04144,R04591,R07281,R01709,R04209,R02036,R01053,R02993,R04325,R06974,R04209,R04524,R07159,R01058,R00024,R07456,R00173,R00174
156	0.60	 0	19	24	0	19	C00117->C00130:[10->8,12->3,6->17,7->12,8->11,8->13]	RP01263,RP03735,RP01269,RP01571,RP10097,RP02468,RP04205,RP01816,RP01255,RP01291,RP01257,RP11063,RP01264,RP04020,RP01319,RP04021,RP07387,RP01262,RP07041	R01057,R00134,R03215,R03146,R00519,R01066,R01526,R06975,R02749,R06975,R04560,R01879,R01049,R01081,R01051,R01876,R07159,R01058,R04378,R01127,R04378,R00024,R01056,R02484
157	0.60	 0	28	34	0	28	C00117->C00130:[10->8,12->3,6->17,7->12,8->11,8->13]	RP01095,RP01278,RP01319,RP04205,RP01571,RP00649,RP02139,RP01259,RP06639,RP01654,RP08184,RP06427,RP04021,RP01576,RP01573,RP03120,RP01280,RP01257,RP01262,RP03121,RP06299,RP06373,RP01255,RP01291,RP01264,RP04020,RP07387,RP06726	R05339,R01072,R01127,R06975,R04560,R01526,R00761,R01067,R02340,R02722,R01053,R01621,R06590,R06863,R01641,R04560,R01067,R04378,R05338,R01529,R03508,R01073,R01051,R01056,R03509,R00761,R00941,R01049,R01081,R07159,R01058,R04378,R00024,R01827
158	0.60	 0	20	22	0	20	C00117->C00130:[10->8,12->3,6->17,7->12,8->11,8->13]	RP01263,RP01257,RP01269,RP01571,RP00283,RP04232,RP02468,RP04205,RP01816,RP01238,RP04020,RP10097,RP01239,RP11063,RP01291,RP01255,RP01319,RP04021,RP01262,RP07041	R01057,R01051,R01066,R01526,R00203,R00205,R00212,R02749,R06975,R04560,R01879,R01015,R04378,R06975,R01016,R01876,R01081,R01049,R01127,R04378,R01056,R02484
159	0.60	 0	23	33	0	23	C00117->C00130:[10->8,12->3,6->17,7->12,8->11,8->13]	RP01319,RP00477,RP01654,RP06427,RP04021,RP00435,RP01291,RP06299,RP00649,RP01255,RP06726,RP01095,RP04205,RP01571,RP00299,RP01257,RP01262,RP06553,RP01570,RP10097,RP04020,RP03735,RP01576	R01127,R03140,R00024,R06590,R06863,R01641,R01067,R04378,R01511,R01514,R01081,R00761,R00761,R01067,R01049,R01827,R05339,R06975,R04560,R01526,R01392,R01388,R01051,R01056,R01393,R01523,R06975,R04378,R00134,R03215,R03146,R00519,R05338
160	0.70	 0	19	40	0	19	C00117->C00130:[10->8,12->3,6->17,7->10,7->11,7->12,8->13]	RP01257,RP10839,RP01262,RP01788,RP00283,RP05698,RP01744,RP04472,RP03735,RP01994,RP08324,RP08291,RP01239,RP01654,RP00175,RP04373,RP11137,RP00380,RP00466	R01051,R07281,R01056,R01829,R00203,R00205,R01196,R00006,R00014,R00211,R00210,R01699,R00207,R00224,R00226,R00209,R05636,R03145,R01770,R04857,R00134,R03215,R03146,R00519,R02141,R04857,R04732,R01016,R06590,R06863,R01641,R01770,R01863,R04732,R01843,R01845,R01768,R01769,R01131,R01126
161	0.60	 0	12	14	0	12	C00117->C00130:[10->8,12->3,6->17,7->12,8->11,8->13]	RP01278,RP01262,RP04205,RP00477,RP01259,RP01570,RP06373,RP04020,RP08184,RP01319,RP04021,RP07387	R01072,R01056,R06975,R04560,R03140,R00024,R01053,R01523,R00941,R04378,R04560,R01127,R04378,R00024
162	0.90	 0	30	53	0	30	C00117->C00130:[10->8,12->3,6->17,7->10,7->11,7->12,7->2,7->5,8->13]	RP01257,RP07515,RP00955,RP01788,RP00283,RP04472,RP01994,RP01239,RP05769,RP01654,RP03735,RP11137,RP10839,RP01262,RP01128,RP05698,RP08291,RP07161,RP00185,RP04372,RP08324,RP02443,RP03650,RP05304,RP04373,RP01488,RP01683,RP00570,RP01682,RP01323	R01051,R03425,R00524,R01829,R00203,R00205,R04857,R02141,R01016,R05704,R00830,R01221,R03425,R06590,R06863,R01641,R00134,R03215,R03146,R00519,R01843,R01845,R07281,R01056,R00830,R01196,R00006,R00014,R00211,R00210,R01699,R00207,R00224,R00226,R00209,R05636,R03145,R04732,R02729,R02147,R01677,R04731,R04857,R02729,R04026,R05704,R04732,R01408,R01677,R01227,R01228,R01676,R01134
163	0.20	 0	23	32	0	23	C00117->C00130:[6->10,8->11]	RP00164,RP01319,RP00528,RP04205,RP07538,RP04241,RP01238,RP00357,RP01262,RP01654,RP08184,RP04204,RP07975,RP00300,RP01709,RP13340,RP01790,RP11244,RP03839,RP11505,RP10678,RP00784,RP06726	R01010,R01011,R01012,R01127,R00604,R02479,R06975,R04560,R03461,R04591,R01015,R06862,R01440,R01056,R06590,R06863,R01641,R04560,R04559,R04209,R00944,R00943,R01709,R01827,R01830,R02993,R04209,R04524,R07456,R00173,R00174,R01827
164	0.50	 0	5	6	0	5	C00117->C00130:[10->8,12->3,6->17,7->12,8->13]	RP01257,RP01996,RP00504,RP01321,RP02433	R01051,R02143,R02143,R02297,R01130,R02719
165	0.70	 0	14	19	0	14	C00117->C00130:[10->8,12->3,6->17,7->10,7->11,7->12,8->13]	RP01257,RP10839,RP01262,RP08324,RP08291,RP00185,RP04472,RP04373,RP01683,RP03735,RP00570,RP01994,RP01682,RP01323	R01051,R07281,R01056,R04857,R04732,R02147,R01677,R04857,R04732,R01677,R00134,R03215,R03146,R00519,R01227,R01228,R02141,R01676,R01134
166	0.50	 0	5	6	0	5	C00117->C00130:[10->8,12->3,6->17,7->12,8->13]	RP00861,RP01259,RP03973,RP01278,RP04092	R00190,R00182,R01053,R00181,R01072,R00190
167	0.60	 0	14	20	0	14	C00117->C00130:[10->8,12->11,12->3,6->17,7->12,8->13]	RP01263,RP01095,RP01262,RP08324,RP01576,RP10817,RP04472,RP01994,RP01809,RP00175,RP05769,RP06299,RP00380,RP00466	R01057,R05339,R01056,R04857,R05338,R07226,R04857,R02141,R01863,R01770,R01863,R05704,R00830,R01221,R03425,R00761,R01768,R01769,R01131,R01126
168	0.60	 0	16	21	0	16	C00117->C00130:[10->8,12->3,6->17,7->12,8->11,8->13]	RP01263,RP01278,RP03735,RP01269,RP10097,RP02468,RP04205,RP01816,RP01259,RP11063,RP01264,RP04020,RP01319,RP04021,RP07387,RP07041	R01057,R01072,R00134,R03215,R03146,R00519,R01066,R06975,R02749,R06975,R04560,R01879,R01053,R01876,R07159,R01058,R04378,R01127,R04378,R00024,R02484
169	0.70	 0	14	15	0	14	C00117->C00130:[10->8,12->3,6->17,7->12,8->10,8->11,8->13]	RP07387,RP01262,RP01400,RP08324,RP01995,RP00477,RP01321,RP01570,RP01399,RP04472,RP04373,RP06864,RP08291,RP01994	R00024,R01056,R01271,R04857,R02142,R03140,R00024,R01130,R01523,R01270,R04857,R04732,R02142,R04732,R02141
170	0.60	 0	25	33	0	25	C00117->C00130:[10->8,12->3,6->17,7->12,8->11,8->13]	RP01095,RP00164,RP01319,RP00528,RP04205,RP01571,RP01238,RP00357,RP10097,RP06639,RP01654,RP06427,RP04021,RP01573,RP01257,RP01262,RP13340,RP01790,RP06299,RP00649,RP01255,RP01291,RP04020,RP06726,RP01576	R05339,R01010,R01011,R01012,R01127,R00604,R02479,R06975,R04560,R01526,R01015,R06862,R01440,R06975,R01621,R06590,R06863,R01641,R01067,R04378,R01529,R01051,R01056,R01827,R01830,R00761,R00761,R01067,R01049,R01081,R04378,R01827,R05338
171	0.60	 0	17	22	0	17	C00117->C00130:[10->8,12->3,6->17,7->12,8->11,8->13]	RP01263,RP00164,RP01269,RP10097,RP02468,RP04205,RP01816,RP01278,RP01238,RP04020,RP00357,RP01259,RP11063,RP00528,RP01319,RP04021,RP07041	R01057,R01010,R01011,R01012,R01066,R06975,R02749,R06975,R04560,R01879,R01072,R01015,R04378,R06862,R01440,R01053,R01876,R00604,R02479,R01127,R04378,R02484
172	0.80	 0	25	38	0	25	C00117->C00130:[10->8,12->3,6->17,7->10,7->11,7->12,7->4,8->13]	RP01257,RP05464,RP10817,RP01973,RP00410,RP03973,RP01385,RP01384,RP03735,RP00596,RP01573,RP02199,RP05463,RP07011,RP10839,RP01262,RP00173,RP00569,RP06127,RP06639,RP00380,RP06170,RP02201,RP05769,RP05139	R01051,R06064,R07226,R02106,R00776,R00469,R00181,R01245,R01244,R00134,R03215,R03146,R00519,R01561,R01245,R01529,R02423,R06063,R02423,R07281,R01056,R00183,R00185,R01571,R02107,R02103,R06063,R06064,R01621,R01768,R01769,R00469,R02425,R05704,R00830,R01221,R03425,R05554
173	0.60	 0	27	35	0	27	C00117->C00130:[10->8,12->3,6->17,7->12,8->11,8->13]	RP01095,RP01319,RP04205,RP01571,RP02139,RP06373,RP00299,RP01654,RP08184,RP06427,RP04021,RP00435,RP03120,RP01280,RP01257,RP01262,RP03121,RP06299,RP06553,RP00649,RP01255,RP01573,RP01291,RP01264,RP04020,RP06726,RP01576	R05339,R01127,R06975,R04560,R01526,R02340,R02722,R00941,R01392,R01388,R06590,R06863,R01641,R04560,R01067,R04378,R01511,R01514,R03508,R01073,R01051,R01056,R03509,R00761,R01393,R00761,R01067,R01049,R01529,R01081,R07159,R01058,R04378,R01827,R05338
174	0.60	 0	11	17	0	11	C00117->C00130:[10->8,12->3,6->17,7->11,7->12,8->13]	RP01263,RP10839,RP01262,RP08324,RP04472,RP01994,RP01809,RP03735,RP00175,RP00380,RP00466	R01057,R07281,R01056,R04857,R04857,R02141,R01863,R00134,R03215,R03146,R00519,R01770,R01863,R01768,R01769,R01131,R01126
175	0.60	 0	16	17	0	16	C00117->C00130:[10->8,12->3,6->11,6->17,7->12,8->13]	RP01278,RP01709,RP11244,RP01370,RP00784,RP04472,RP08324,RP01369,RP01259,RP01262,RP07538,RP11505,RP01994,RP10678,RP01682,RP01323	R01072,R01709,R02993,R01229,R00173,R00174,R04857,R04857,R01229,R01053,R01056,R03461,R04524,R02141,R07456,R01676,R01134
176	0.60	 0	14	19	0	14	C00117->C00130:[10->8,12->3,6->17,7->10,7->12,8->13]	RP05464,RP10839,RP01262,RP01400,RP00569,RP01370,RP06127,RP01973,RP01399,RP01369,RP05463,RP03735,RP01682,RP01323	R06064,R07281,R01056,R01271,R02107,R02103,R01229,R06063,R06064,R02106,R01270,R01229,R06063,R00134,R03215,R03146,R00519,R01676,R01134
177	0.60	 0	19	23	0	19	C00117->C00130:[10->8,12->3,6->17,7->12,8->11,8->13]	RP01257,RP01278,RP01319,RP13340,RP01790,RP00283,RP04232,RP04205,RP01262,RP01238,RP01571,RP04020,RP10097,RP01259,RP01239,RP01291,RP01654,RP04021,RP06726	R01051,R01072,R01127,R01827,R01830,R00203,R00205,R00212,R06975,R04560,R01056,R01015,R01526,R04378,R06975,R01053,R01016,R01081,R06590,R06863,R01641,R04378,R01827
178	0.20	 0	24	34	0	24	C00117->C00130:[6->10,6->11,8->10,8->11]	RP01257,RP01319,RP04205,RP00080,RP06373,RP01291,RP00299,RP07538,RP08184,RP04204,RP00435,RP04241,RP01709,RP07975,RP01571,RP06553,RP10678,RP01573,RP11244,RP03839,RP11505,RP01264,RP01262,RP00784	R01051,R01127,R06975,R04560,R01067,R06861,R01641,R01830,R01621,R01440,R00941,R01081,R01392,R01388,R03461,R04560,R04559,R01511,R01514,R04591,R01709,R04209,R01526,R01393,R07456,R01529,R02993,R04209,R04524,R07159,R01058,R01056,R00173,R00174
179	0.80	 0	29	33	0	29	C00117->C00130:[10->8,12->3,6->17,7->12,8->10,8->11,8->13,8->4]	RP01257,RP03774,RP01709,RP01319,RP10096,RP04102,RP04205,RP00477,RP01291,RP03775,RP06373,RP01262,RP07538,RP08184,RP03839,RP08033,RP03838,RP00749,RP04241,RP11505,RP07975,RP01571,RP04204,RP01259,RP01570,RP11244,RP07387,RP10678,RP00784	R01051,R04144,R01709,R01127,R06974,R04463,R06975,R04560,R03140,R00024,R01081,R04144,R00941,R01056,R03461,R04560,R04209,R04325,R04208,R04325,R06974,R04591,R04524,R04209,R01526,R04559,R01053,R01523,R02993,R00024,R07456,R00173,R00174
180	0.70	 0	22	34	0	22	C00117->C00130:[10->8,12->3,6->17,7->10,7->12,7->4,8->13]	RP05464,RP01263,RP10817,RP11016,RP01973,RP10839,RP01384,RP03735,RP00596,RP01573,RP02199,RP00380,RP07011,RP03973,RP01262,RP00173,RP00569,RP06127,RP06639,RP05463,RP02201,RP05769	R06064,R01057,R07226,R01561,R02106,R07281,R01244,R00134,R03215,R03146,R00519,R01561,R01245,R01529,R02423,R01768,R01769,R02423,R00181,R01056,R00183,R00185,R01571,R02107,R02103,R06063,R06064,R01621,R06063,R02425,R05704,R00830,R01221,R03425
181	0.60	 0	20	24	0	20	C00117->C00130:[10->8,12->3,6->17,7->12,8->11,8->13]	RP01257,RP01601,RP00173,RP01319,RP01262,RP01571,RP01255,RP04205,RP01604,RP00477,RP01574,RP01570,RP04030,RP04020,RP06373,RP01291,RP01385,RP08184,RP04021,RP07387	R01051,R01573,R00183,R00185,R01571,R01127,R01056,R01526,R01049,R06975,R04560,R01577,R03140,R00024,R01530,R01523,R00182,R04378,R00941,R01081,R01245,R04560,R04378,R00024
182	0.60	 0	13	19	0	13	C00117->C00130:[10->11,10->8,12->3,6->17,7->12,8->13]	RP01257,RP01262,RP08324,RP01744,RP10817,RP04472,RP06639,RP01994,RP01573,RP00175,RP05769,RP00380,RP00466	R01051,R01056,R04857,R01770,R07226,R04857,R01621,R02141,R01529,R01770,R01863,R05704,R00830,R01221,R03425,R01768,R01769,R01131,R01126
183	0.60	 0	16	22	0	16	C00117->C00130:[10->8,12->3,6->17,7->12,8->11,8->13]	RP01280,RP01278,RP03735,RP01319,RP03121,RP10097,RP04205,RP01400,RP01399,RP02139,RP01259,RP01264,RP04020,RP04021,RP07387,RP03120	R01073,R01072,R00134,R03215,R03146,R00519,R01127,R03509,R06975,R06975,R04560,R01271,R01270,R02340,R02722,R01053,R07159,R01058,R04378,R04378,R00024,R03508
184	0.60	 0	15	18	0	15	C00117->C00130:[10->8,12->3,6->17,7->12,8->11,8->13]	RP01280,RP01278,RP01319,RP03121,RP04205,RP06373,RP01255,RP02139,RP01259,RP01264,RP04020,RP08184,RP04021,RP07387,RP03120	R01073,R01072,R01127,R03509,R06975,R04560,R00941,R01049,R02340,R02722,R01053,R07159,R01058,R04378,R04560,R04378,R00024,R03508
185	0.60	 0	13	17	0	13	C00117->C00130:[10->11,10->8,12->3,6->17,7->12,8->13]	RP01263,RP00504,RP02433,RP11186,RP10817,RP04472,RP01321,RP06639,RP01994,RP08324,RP05769,RP01262,RP01573	R01057,R02143,R02297,R02719,R02297,R07226,R04857,R01130,R01621,R02141,R04857,R05704,R00830,R01221,R03425,R01056,R01529
186	0.60	 0	20	34	0	20	C00117->C00130:[10->8,12->3,6->17,7->12,8->11,8->13]	RP01290,RP01263,RP03735,RP01269,RP01571,RP10097,RP02468,RP04205,RP01816,RP01291,RP01203,RP11063,RP01264,RP04020,RP00042,RP01319,RP04021,RP07387,RP01262,RP07041	R01080,R01057,R00134,R03215,R03146,R00519,R01066,R01526,R06975,R02749,R06975,R04560,R01879,R01081,R00966,R01876,R07159,R01058,R04378,R02327,R00970,R02097,R00967,R00964,R00963,R01880,R00968,R02332,R01549,R01127,R04378,R00024,R01056,R02484
187	0.90	 0	25	45	0	25	C00117->C00130:[10->8,12->3,6->17,7->10,7->11,7->12,7->2,7->5,8->13]	RP01257,RP07515,RP00955,RP01128,RP01744,RP04472,RP01994,RP05769,RP03735,RP00380,RP00466,RP10839,RP01262,RP05698,RP08291,RP07161,RP04232,RP04372,RP08324,RP02443,RP03650,RP05304,RP04373,RP01488,RP00175	R01051,R03425,R00524,R00830,R01770,R04857,R02141,R05704,R00830,R01221,R03425,R00134,R03215,R03146,R00519,R01768,R01769,R01131,R01126,R07281,R01056,R01196,R00006,R00014,R00211,R00210,R01699,R00207,R00224,R00226,R00209,R05636,R03145,R04732,R02729,R00212,R04731,R04857,R02729,R04026,R05704,R04732,R01408,R01770,R01863
188	0.80	 0	27	35	0	27	C00117->C00130:[10->8,12->3,6->17,7->10,7->11,7->12,7->2,8->13]	RP01257,RP07515,RP02433,RP00784,RP04472,RP01994,RP01262,RP05769,RP07538,RP03735,RP00504,RP01996,RP10839,RP01709,RP01128,RP03650,RP08324,RP08291,RP07161,RP01321,RP04372,RP02443,RP11244,RP05304,RP04373,RP11505,RP10678	R01051,R03425,R02719,R00173,R00174,R04857,R02141,R01056,R05704,R00830,R01221,R03425,R03461,R00134,R03215,R03146,R00519,R02143,R02297,R02143,R07281,R01709,R00830,R04026,R04857,R04732,R02729,R01130,R04731,R02729,R02993,R05704,R04732,R04524,R07456
189	0.60	 0	11	16	0	11	C00117->C00130:[10->8,12->3,6->17,7->11,7->12,8->13]	RP03973,RP01262,RP00861,RP08324,RP04472,RP01384,RP04030,RP10839,RP03735,RP01994,RP00380	R00181,R01056,R00190,R00182,R04857,R04857,R01244,R00182,R07281,R00134,R03215,R03146,R00519,R02141,R01768,R01769
190	0.90	 0	24	41	0	24	C00117->C00130:[10->8,12->3,6->17,7->10,7->11,7->12,7->4,7->5,8->13]	RP05464,RP00915,RP04232,RP01400,RP01370,RP01973,RP01399,RP01369,RP00410,RP03735,RP02199,RP07011,RP10839,RP01262,RP05463,RP05698,RP00569,RP00954,RP06170,RP02201,RP05139,RP06127,RP01682,RP01323	R06064,R00466,R00212,R01271,R01229,R02106,R01270,R01229,R00776,R00469,R00134,R03215,R03146,R00519,R02423,R02423,R07281,R01056,R06063,R01196,R00006,R00014,R00211,R00210,R01699,R00207,R00224,R00226,R00209,R05636,R03145,R02107,R02103,R00522,R00469,R02425,R05554,R06063,R06064,R01676,R01134
191	0.70	 0	19	38	0	19	C00117->C00130:[10->8,12->3,6->17,7->10,7->11,7->12,8->13]	RP01257,RP11137,RP00504,RP02433,RP01788,RP00283,RP05698,RP08291,RP04373,RP04472,RP01321,RP08324,RP10839,RP01239,RP01654,RP03735,RP01262,RP01996,RP01994	R01051,R01843,R01845,R02143,R02297,R02719,R01829,R00203,R00205,R01196,R00006,R00014,R00211,R00210,R01699,R00207,R00224,R00226,R00209,R05636,R03145,R04732,R04732,R04857,R01130,R04857,R07281,R01016,R06590,R06863,R01641,R00134,R03215,R03146,R00519,R01056,R02143,R02141
192	0.60	 0	26	37	0	26	C00117->C00130:[10->8,12->11,12->3,6->17,7->12,8->11,8->13]	RP01257,RP01278,RP01319,RP01262,RP00528,RP04205,RP00164,RP01238,RP00357,RP01259,RP01291,RP04021,RP01576,RP03120,RP01280,RP01095,RP03121,RP02139,RP10097,RP00080,RP01575,RP01255,RP01571,RP06427,RP04020,RP01573	R01051,R01072,R01127,R01056,R00604,R02479,R06975,R04560,R01010,R01011,R01012,R01015,R06862,R01440,R01053,R01081,R04378,R05338,R03508,R01073,R05339,R03509,R02340,R02722,R06975,R01067,R06861,R01641,R01830,R01621,R01440,R05338,R01049,R01526,R01067,R04378,R01529
193	0.70	 0	19	29	0	19	C00117->C00130:[10->8,12->3,6->17,7->10,7->11,7->12,8->13]	RP00380,RP01263,RP03973,RP01262,RP00173,RP08324,RP11016,RP10817,RP04472,RP06639,RP01994,RP08291,RP04373,RP01384,RP00596,RP03735,RP05769,RP10839,RP01573	R01768,R01769,R01057,R00181,R01056,R00183,R00185,R01571,R04857,R01561,R07226,R04857,R01621,R02141,R04732,R04732,R01244,R01561,R01245,R00134,R03215,R03146,R00519,R05704,R00830,R01221,R03425,R07281,R01529
194	0.60	 0	21	26	0	21	C00117->C00130:[10->8,12->3,6->17,7->12,8->11,8->13]	RP01257,RP01263,RP03735,RP01269,RP01601,RP10097,RP02468,RP04205,RP01816,RP01604,RP01574,RP01262,RP04020,RP11063,RP01264,RP01291,RP01319,RP04021,RP07387,RP07041,RP01255	R01051,R01057,R00134,R03215,R03146,R00519,R01066,R01573,R06975,R02749,R06975,R04560,R01879,R01577,R01530,R01056,R04378,R01876,R07159,R01058,R01081,R01127,R04378,R00024,R02484,R01049
195	0.70	 0	19	37	0	19	C00117->C00130:[10->8,12->3,6->17,7->10,7->12,7->4,8->13]	RP05464,RP01263,RP07011,RP10839,RP01262,RP00569,RP05698,RP06127,RP04232,RP00185,RP01973,RP05463,RP02201,RP03735,RP02001,RP00570,RP02199,RP01682,RP01323	R06064,R01057,R02423,R07281,R01056,R02107,R02103,R01196,R00006,R00014,R00211,R00210,R01699,R00207,R00224,R00226,R00209,R05636,R03145,R06063,R06064,R00212,R02147,R01677,R02106,R06063,R02425,R00134,R03215,R03146,R00519,R02147,R01227,R01228,R02423,R01676,R01134
196	0.60	 0	23	29	0	23	C00117->C00130:[10->8,12->3,6->17,7->12,8->11,8->13]	RP01095,RP01319,RP00283,RP04232,RP04205,RP01571,RP01238,RP01239,RP01654,RP08184,RP06427,RP04021,RP00300,RP01257,RP13340,RP01790,RP06299,RP00649,RP01255,RP01291,RP04020,RP01576,RP06726	R05339,R01127,R00203,R00205,R00212,R06975,R04560,R01526,R01015,R01016,R06590,R06863,R01641,R04560,R01067,R04378,R00944,R00943,R01051,R01827,R01830,R00761,R00761,R01067,R01049,R01081,R04378,R05338,R01827
197	0.90	 0	21	28	0	21	C00117->C00130:[10->8,12->3,6->17,7->10,7->11,7->12,7->4,7->5,8->13]	RP05464,RP01263,RP06127,RP02433,RP00915,RP11186,RP01973,RP00410,RP03735,RP00504,RP02199,RP07011,RP10839,RP01262,RP05463,RP00569,RP01321,RP00954,RP06170,RP02201,RP05139	R06064,R01057,R06063,R06064,R02719,R00466,R02297,R02106,R00776,R00469,R00134,R03215,R03146,R00519,R02143,R02297,R02423,R02423,R07281,R01056,R06063,R02107,R02103,R01130,R00522,R00469,R02425,R05554
198	0.80	 0	19	26	0	19	C00117->C00130:[10->8,12->3,6->17,7->10,7->11,7->12,7->4,8->13]	RP01257,RP05464,RP05463,RP02433,RP01973,RP00410,RP03735,RP01262,RP01996,RP02199,RP07011,RP10839,RP00504,RP00569,RP06127,RP01321,RP06170,RP02201,RP05139	R01051,R06064,R06063,R02719,R02106,R00776,R00469,R00134,R03215,R03146,R00519,R01056,R02143,R02423,R02423,R07281,R02143,R02297,R02107,R02103,R06063,R06064,R01130,R00469,R02425,R05554
199	0.60	 0	20	31	0	20	C00117->C00130:[10->8,12->3,6->17,7->12,8->11,8->13]	RP01263,RP03735,RP00395,RP13340,RP01790,RP00113,RP10097,RP01255,RP04205,RP01262,RP01291,RP01571,RP04020,RP01290,RP11063,RP01654,RP01319,RP04021,RP07387,RP06726	R01057,R00134,R03215,R03146,R00519,R01061,R01063,R01827,R01830,R02188,R01512,R01515,R01517,R01660,R06975,R01049,R06975,R04560,R01056,R01081,R01526,R04378,R01080,R01876,R06590,R06863,R01641,R01127,R04378,R00024,R01827
200	0.70	 0	21	29	0	21	C00117->C00130:[10->8,12->3,6->17,7->10,7->12,7->4,8->13]	RP05464,RP01278,RP06127,RP01370,RP01973,RP01369,RP01259,RP03735,RP01573,RP02199,RP07011,RP10839,RP01262,RP00569,RP10817,RP06639,RP05463,RP02201,RP05769,RP01682,RP01323	R06064,R01072,R06063,R06064,R01229,R02106,R01229,R01053,R00134,R03215,R03146,R00519,R01529,R02423,R02423,R07281,R01056,R02107,R02103,R07226,R01621,R06063,R02425,R05704,R00830,R01221,R03425,R01676,R01134
201	0.60	 0	25	30	0	25	C00117->C00130:[10->8,12->3,6->17,7->12,8->11,8->13]	RP01095,RP01319,RP00283,RP04232,RP04205,RP01571,RP01238,RP01239,RP06639,RP01654,RP06427,RP04021,RP01573,RP01257,RP01262,RP13340,RP01790,RP01291,RP10097,RP00649,RP01255,RP06299,RP04020,RP06726,RP01576	R05339,R01127,R00203,R00205,R00212,R06975,R04560,R01526,R01015,R01016,R01621,R06590,R06863,R01641,R01067,R04378,R01529,R01051,R01056,R01827,R01830,R01081,R06975,R00761,R01067,R01049,R00761,R04378,R01827,R05338
202	0.60	 0	16	23	0	16	C00117->C00130:[10->8,12->3,6->17,7->12,8->10,8->13]	RP05464,RP01263,RP03973,RP01262,RP00173,RP00569,RP11016,RP06127,RP00477,RP01973,RP05463,RP01570,RP01384,RP00596,RP07387,RP00380	R06064,R01057,R00181,R01056,R00183,R00185,R01571,R02107,R02103,R01561,R06063,R06064,R03140,R00024,R02106,R06063,R01523,R01244,R01561,R01245,R00024,R01768,R01769
203	0.80	 0	33	38	0	33	C00117->C00130:[10->8,12->3,6->17,7->10,7->11,7->12,7->4,8->13]	RP01319,RP10096,RP04102,RP07538,RP04204,RP08033,RP03838,RP03775,RP04241,RP01709,RP07975,RP02468,RP01816,RP11244,RP11505,RP01264,RP07387,RP10678,RP00784,RP01263,RP03774,RP01269,RP04205,RP00300,RP06373,RP11063,RP08184,RP03839,RP07041,RP00749,RP10839,RP01262,RP01259	R01127,R06974,R04463,R03461,R04559,R04325,R04208,R04144,R04591,R01709,R04209,R02749,R01879,R02993,R04524,R07159,R01058,R00024,R07456,R00173,R00174,R01057,R04144,R01066,R06975,R04560,R00944,R00943,R00941,R01876,R04560,R04209,R02484,R04325,R06974,R07281,R01056,R01053
204	0.60	 0	25	34	0	25	C00117->C00130:[10->8,12->3,6->17,7->12,8->11,8->13]	RP01095,RP01278,RP01319,RP06299,RP04205,RP01571,RP02139,RP01259,RP01257,RP01654,RP06427,RP04021,RP01576,RP03120,RP01280,RP07387,RP03121,RP10097,RP00649,RP01255,RP01291,RP01264,RP04020,RP03735,RP06726	R05339,R01072,R01127,R00761,R06975,R04560,R01526,R02340,R02722,R01053,R01051,R06590,R06863,R01641,R01067,R04378,R05338,R03508,R01073,R00024,R03509,R06975,R00761,R01067,R01049,R01081,R07159,R01058,R04378,R00134,R03215,R03146,R00519,R01827
205	0.60	 0	15	19	0	15	C00117->C00130:[10->11,10->8,12->3,6->17,7->12,8->13]	RP01278,RP01319,RP02791,RP10097,RP04205,RP01570,RP01259,RP00915,RP04020,RP08184,RP01262,RP04021,RP00954,RP00112,RP01439	R01072,R01127,R03140,R06975,R06975,R04560,R01523,R01053,R00466,R04378,R04560,R01056,R04378,R00522,R00475,R00465,R00476,R00717,R01334
206	0.20	 0	22	34	0	22	C00117->C00130:[6->10,6->11,8->10,8->11]	RP01709,RP01319,RP00113,RP01654,RP01262,RP07538,RP04241,RP00395,RP13340,RP01790,RP10097,RP11244,RP07387,RP10678,RP00784,RP06726,RP04204,RP04205,RP03839,RP07975,RP11505,RP03735	R01709,R01127,R02188,R01512,R01515,R01517,R01660,R06590,R06863,R01641,R01056,R03461,R04591,R01061,R01063,R01827,R01830,R06975,R02993,R00024,R07456,R00173,R00174,R01827,R04559,R06975,R04560,R04209,R04209,R04524,R00134,R03215,R03146,R00519
207	0.80	 0	34	42	0	34	C00117->C00130:[10->8,12->3,6->10,6->17,7->11,7->12,7->4,8->13]	RP00164,RP01319,RP10096,RP04102,RP01238,RP00357,RP01262,RP07538,RP01269,RP08033,RP03838,RP03775,RP04241,RP01709,RP07975,RP10097,RP02468,RP01816,RP11244,RP10678,RP04205,RP01263,RP03774,RP04204,RP00528,RP00784,RP00300,RP01259,RP11063,RP03839,RP07041,RP00749,RP10839,RP11505	R01010,R01011,R01012,R01127,R06974,R04463,R01015,R06862,R01440,R01056,R03461,R01066,R04325,R04208,R04144,R04591,R01709,R04209,R06975,R02749,R01879,R02993,R07456,R06975,R04560,R01057,R04144,R04559,R00604,R02479,R00173,R00174,R00944,R00943,R01053,R01876,R04209,R02484,R04325,R06974,R07281,R04524
208	0.60	 0	13	18	0	13	C00117->C00130:[10->8,12->3,6->17,7->12,8->11,8->13]	RP01278,RP07387,RP01319,RP10097,RP04205,RP00477,RP01570,RP01259,RP04020,RP08184,RP01262,RP04021,RP03735	R01072,R00024,R01127,R06975,R06975,R04560,R03140,R00024,R01523,R01053,R04378,R04560,R01056,R04378,R00134,R03215,R03146,R00519
209	0.60	 0	15	18	0	15	C00117->C00130:[10->8,12->3,6->17,7->12,8->11,8->13]	RP01280,RP01319,RP03121,RP01400,RP04205,RP01255,RP01399,RP02139,RP06373,RP01264,RP04020,RP08184,RP04021,RP07387,RP03120	R01073,R01127,R03509,R01271,R06975,R04560,R01049,R01270,R02340,R02722,R00941,R07159,R01058,R04378,R04560,R04378,R00024,R03508
210	0.80	 0	23	42	0	23	C00117->C00130:[10->8,12->3,6->17,7->10,7->11,7->12,7->4,8->13]	RP05464,RP01278,RP04232,RP01973,RP01259,RP03973,RP01384,RP03735,RP00380,RP02199,RP07011,RP10839,RP01262,RP00861,RP05463,RP05698,RP06127,RP00410,RP04092,RP06170,RP02201,RP05139,RP00569	R06064,R01072,R00212,R02106,R01053,R00181,R01244,R00134,R03215,R03146,R00519,R01768,R01769,R02423,R02423,R07281,R01056,R00190,R00182,R06063,R01196,R00006,R00014,R00211,R00210,R01699,R00207,R00224,R00226,R00209,R05636,R03145,R06063,R06064,R00776,R00469,R00190,R00469,R02425,R05554,R02107,R02103
211	0.80	 0	24	31	0	24	C00117->C00130:[10->8,12->3,6->17,7->10,7->11,7->12,7->2,8->13]	RP07515,RP01128,RP01995,RP00477,RP04472,RP01994,RP06864,RP05769,RP03735,RP01256,RP10839,RP01262,RP08324,RP08291,RP07161,RP01321,RP01570,RP02443,RP03650,RP05304,RP04372,RP04373,RP07387,RP10961	R03425,R00830,R02142,R03140,R00024,R04857,R02141,R02142,R05704,R00830,R01221,R03425,R00134,R03215,R03146,R00519,R01050,R07281,R01056,R04857,R04732,R02729,R01130,R01523,R02729,R04026,R05704,R04731,R04732,R00024,R06836
212	0.60	 0	14	21	0	14	C00117->C00130:[10->8,12->3,6->17,7->10,7->12,8->13]	RP01257,RP05464,RP10839,RP01262,RP00569,RP06127,RP00185,RP01973,RP05463,RP01683,RP03735,RP00570,RP01682,RP01323	R01051,R06064,R07281,R01056,R02107,R02103,R06063,R06064,R02147,R01677,R02106,R06063,R01677,R00134,R03215,R03146,R00519,R01227,R01228,R01676,R01134
213	0.60	 0	16	36	0	16	C00117->C00130:[10->8,12->10,12->3,6->17,7->12,8->13]	RP01257,RP05464,RP06127,RP01788,RP00569,RP05698,RP01744,RP00283,RP01973,RP05463,RP01239,RP01654,RP00175,RP11137,RP00380,RP00466	R01051,R06064,R06063,R06064,R01829,R02107,R02103,R01196,R00006,R00014,R00211,R00210,R01699,R00207,R00224,R00226,R00209,R05636,R03145,R01770,R00203,R00205,R02106,R06063,R01016,R06590,R06863,R01641,R01770,R01863,R01843,R01845,R01768,R01769,R01131,R01126
214	0.20	 0	23	27	0	23	C00117->C00130:[8->10,8->11]	RP01319,RP04205,RP00477,RP01291,RP01399,RP06373,RP01262,RP07538,RP08184,RP04204,RP01401,RP04241,RP01709,RP07975,RP00739,RP01571,RP01570,RP11244,RP03839,RP11505,RP07387,RP10678,RP00784	R01127,R06975,R04560,R03140,R00024,R01081,R01270,R00941,R01056,R03461,R04560,R04559,R01273,R04591,R01709,R04209,R02324,R02323,R01526,R01523,R02993,R04209,R04524,R00024,R07456,R00173,R00174
215	0.60	 0	19	23	0	19	C00117->C00130:[10->8,12->3,6->17,7->12,8->11,8->13]	RP01257,RP01601,RP01319,RP01262,RP01571,RP06553,RP04205,RP01604,RP00477,RP01574,RP01570,RP04020,RP06373,RP01291,RP00299,RP01255,RP08184,RP04021,RP00435	R01051,R01573,R01127,R01056,R01526,R01393,R06975,R04560,R01577,R03140,R00024,R01530,R01523,R04378,R00941,R01081,R01392,R01388,R01049,R04560,R04378,R01511,R01514
216	0.70	 0	17	21	0	17	C00117->C00130:[10->8,12->3,6->17,7->10,7->11,7->12,8->13]	RP10839,RP01262,RP01400,RP01369,RP08324,RP08291,RP00477,RP04472,RP01570,RP01399,RP01370,RP04373,RP03735,RP07387,RP01682,RP01994,RP01323	R07281,R01056,R01271,R01229,R04857,R04732,R03140,R00024,R04857,R01523,R01270,R01229,R04732,R00134,R03215,R03146,R00519,R00024,R01676,R02141,R01134
217	0.90	 0	23	43	0	23	C00117->C00130:[10->8,12->3,6->17,7->10,7->11,7->12,7->4,7->5,8->13]	RP01257,RP05464,RP04232,RP00915,RP01744,RP01973,RP00175,RP00410,RP03735,RP00380,RP00466,RP02199,RP07011,RP10839,RP01262,RP05463,RP05698,RP00569,RP00954,RP06170,RP02201,RP05139,RP06127	R01051,R06064,R00212,R00466,R01770,R02106,R01770,R01863,R00776,R00469,R00134,R03215,R03146,R00519,R01768,R01769,R01131,R01126,R02423,R02423,R07281,R01056,R06063,R01196,R00006,R00014,R00211,R00210,R01699,R00207,R00224,R00226,R00209,R05636,R03145,R02107,R02103,R00522,R00469,R02425,R05554,R06063,R06064
218	0.60	 0	25	34	0	25	C00117->C00130:[10->8,12->3,6->17,7->12,8->11,8->13]	RP01095,RP00164,RP01319,RP00528,RP04205,RP01571,RP01238,RP00357,RP01654,RP08184,RP06427,RP04021,RP01573,RP00300,RP01257,RP01262,RP13340,RP01790,RP06299,RP00649,RP01255,RP01291,RP04020,RP06726,RP01576	R05339,R01010,R01011,R01012,R01127,R00604,R02479,R06975,R04560,R01526,R01015,R06862,R01440,R06590,R06863,R01641,R04560,R01067,R04378,R01529,R00944,R00943,R01051,R01056,R01827,R01830,R00761,R00761,R01067,R01049,R01081,R04378,R01827,R05338
219	0.60	 0	14	19	0	14	C00117->C00130:[10->8,12->3,6->17,7->12,8->11,8->13]	RP01257,RP03735,RP01319,RP01571,RP04092,RP04205,RP00477,RP01570,RP04030,RP10097,RP01291,RP04020,RP04021,RP07387	R01051,R00134,R03215,R03146,R00519,R01127,R01526,R00190,R06975,R04560,R03140,R00024,R01523,R00182,R06975,R01081,R04378,R04378,R00024
220	0.60	 0	16	31	0	16	C00117->C00130:[10->8,12->3,6->17,7->10,7->12,8->13]	RP05464,RP04232,RP01278,RP03973,RP01262,RP00861,RP00569,RP05698,RP06127,RP01973,RP04092,RP01259,RP10839,RP05463,RP01384,RP00380	R06064,R00212,R01072,R00181,R01056,R00190,R00182,R02107,R02103,R01196,R00006,R00014,R00211,R00210,R01699,R00207,R00224,R00226,R00209,R05636,R03145,R06063,R06064,R02106,R00190,R01053,R07281,R06063,R01244,R01768,R01769
221	0.90	 0	29	53	0	29	C00117->C00130:[10->8,12->3,6->17,7->10,7->11,7->12,7->2,7->5,8->13]	RP01257,RP07515,RP00955,RP01788,RP00283,RP01744,RP04472,RP01994,RP01239,RP05769,RP01654,RP03735,RP11137,RP00380,RP00466,RP10839,RP01262,RP01128,RP05698,RP08291,RP07161,RP04372,RP08324,RP02443,RP03650,RP05304,RP04373,RP01488,RP00175	R01051,R03425,R00524,R01829,R00203,R00205,R01770,R04857,R02141,R01016,R05704,R00830,R01221,R03425,R06590,R06863,R01641,R00134,R03215,R03146,R00519,R01843,R01845,R01768,R01769,R01131,R01126,R07281,R01056,R00830,R01196,R00006,R00014,R00211,R00210,R01699,R00207,R00224,R00226,R00209,R05636,R03145,R04732,R02729,R04731,R04857,R02729,R04026,R05704,R04732,R01408,R01770,R01863
222	0.60	 0	15	23	0	15	C00117->C00130:[10->8,12->3,6->17,7->12,8->11,8->13]	RP00164,RP01319,RP13340,RP01790,RP00528,RP04205,RP04020,RP00300,RP01238,RP00357,RP01255,RP01654,RP08184,RP04021,RP06726	R01010,R01011,R01012,R01127,R01827,R01830,R00604,R02479,R06975,R04560,R04378,R00944,R00943,R01015,R06862,R01440,R01049,R06590,R06863,R01641,R04560,R04378,R01827
223	0.60	 0	27	37	0	27	C00117->C00130:[10->8,12->3,6->17,7->12,8->11,8->13]	RP01095,RP01319,RP00113,RP04205,RP01571,RP06639,RP02139,RP06373,RP01262,RP01654,RP08184,RP06427,RP04021,RP01576,RP01573,RP03120,RP01280,RP01257,RP00395,RP03121,RP06299,RP00649,RP01255,RP01291,RP04020,RP07387,RP06726	R05339,R01127,R02188,R01512,R01515,R01517,R01660,R06975,R04560,R01526,R01621,R02340,R02722,R00941,R01056,R06590,R06863,R01641,R04560,R01067,R04378,R05338,R01529,R03508,R01073,R01051,R01061,R01063,R03509,R00761,R00761,R01067,R01049,R01081,R04378,R00024,R01827
224	0.70	 0	19	35	0	19	C00117->C00130:[10->8,12->3,6->17,7->10,7->12,7->4,8->13]	RP05464,RP07011,RP10839,RP01262,RP01400,RP00569,RP01370,RP04232,RP01973,RP01399,RP01369,RP02201,RP05463,RP05698,RP03735,RP02199,RP06127,RP01682,RP01323	R06064,R02423,R07281,R01056,R01271,R02107,R02103,R01229,R00212,R02106,R01270,R01229,R02425,R06063,R01196,R00006,R00014,R00211,R00210,R01699,R00207,R00224,R00226,R00209,R05636,R03145,R00134,R03215,R03146,R00519,R02423,R06063,R06064,R01676,R01134
225	0.60	 0	14	24	0	14	C00117->C00130:[10->8,12->3,6->17,7->12,8->11,8->13]	RP01280,RP03735,RP00395,RP03121,RP00113,RP10097,RP04205,RP01255,RP02139,RP04020,RP01319,RP04021,RP07387,RP03120	R01073,R00134,R03215,R03146,R00519,R01061,R01063,R03509,R02188,R01512,R01515,R01517,R01660,R06975,R06975,R04560,R01049,R02340,R02722,R04378,R01127,R04378,R00024,R03508
226	0.60	 0	17	22	0	17	C00117->C00130:[10->8,12->3,6->17,7->12,8->11,8->13]	RP01257,RP01601,RP03735,RP01319,RP01262,RP01571,RP04205,RP01604,RP00477,RP01574,RP01570,RP04020,RP10097,RP01291,RP01255,RP04021,RP07387	R01051,R01573,R00134,R03215,R03146,R00519,R01127,R01056,R01526,R06975,R04560,R01577,R03140,R00024,R01530,R01523,R04378,R06975,R01081,R01049,R04378,R00024
227	0.60	 0	19	26	0	19	C00117->C00130:[10->8,12->3,6->17,7->12,8->11,8->13]	RP01263,RP00173,RP03735,RP01319,RP01262,RP01571,RP01255,RP04205,RP04020,RP00477,RP01570,RP04030,RP10097,RP01291,RP01290,RP01385,RP04021,RP07387,RP11063	R01057,R00183,R00185,R01571,R00134,R03215,R03146,R00519,R01127,R01056,R01526,R01049,R06975,R04560,R04378,R03140,R00024,R01523,R00182,R06975,R01081,R01080,R01245,R04378,R00024,R01876
228	0.60	 0	11	14	0	11	C00117->C00130:[10->8,12->3,6->17,7->11,7->12,8->13]	RP10839,RP01262,RP01400,RP08324,RP01995,RP04472,RP01321,RP01399,RP06864,RP03735,RP01994	R07281,R01056,R01271,R04857,R02142,R04857,R01130,R01270,R02142,R00134,R03215,R03146,R00519,R02141
229	0.60	 0	16	26	0	16	C00117->C00130:[10->8,12->3,6->17,7->12,8->11,8->13]	RP01278,RP07387,RP01262,RP10097,RP04205,RP01571,RP00080,RP01291,RP01259,RP01257,RP01264,RP04020,RP01319,RP04021,RP03735,RP01573	R01072,R00024,R01056,R06975,R06975,R04560,R01526,R01067,R06861,R01641,R01830,R01621,R01440,R01081,R01053,R01051,R07159,R01058,R04378,R01127,R04378,R00134,R03215,R03146,R00519,R01529
230	0.60	 0	21	27	0	21	C00117->C00130:[10->8,12->3,6->17,7->12,8->11,8->13]	RP01280,RP01263,RP01278,RP03735,RP01319,RP03121,RP01262,RP10097,RP04205,RP04020,RP01291,RP01571,RP02139,RP01259,RP11063,RP01264,RP01255,RP01290,RP04021,RP07387,RP03120	R01073,R01057,R01072,R00134,R03215,R03146,R00519,R01127,R03509,R01056,R06975,R06975,R04560,R04378,R01081,R01526,R02340,R02722,R01053,R01876,R07159,R01058,R01049,R01080,R04378,R00024,R03508
231	0.60	 0	13	16	0	13	C00117->C00130:[10->11,10->8,12->3,6->17,7->12,8->13]	RP01278,RP01262,RP08324,RP01995,RP10817,RP04472,RP01321,RP06639,RP01994,RP01259,RP06864,RP05769,RP01573	R01072,R01056,R04857,R02142,R07226,R04857,R01130,R01621,R02141,R01053,R02142,R05704,R00830,R01221,R03425,R01529
232	0.70	 0	18	24	0	18	C00117->C00130:[10->8,12->3,6->17,7->10,7->12,7->4,8->13]	RP05464,RP01278,RP10839,RP01262,RP00569,RP01995,RP05860,RP01321,RP01973,RP05463,RP02201,RP01259,RP07011,RP06864,RP03735,RP02199,RP06127,RP00954	R06064,R01072,R07281,R01056,R02107,R02103,R02142,R00273,R00522,R01130,R02106,R06063,R02425,R01053,R02423,R02142,R00134,R03215,R03146,R00519,R02423,R06063,R06064,R00522
233	0.80	 0	28	35	0	28	C00117->C00130:[10->8,12->3,6->10,6->11,6->17,6->4,7->12,8->10,8->11,8->13,8->4]	RP01572,RP01319,RP04204,RP10096,RP04102,RP04205,RP03774,RP03775,RP01259,RP05201,RP07538,RP01709,RP08033,RP03838,RP00749,RP04241,RP07387,RP01262,RP07975,RP10097,RP01926,RP11244,RP03839,RP11505,RP01264,RP03735,RP10678,RP00784	R01528,R01127,R04559,R06974,R04463,R06975,R04560,R04144,R04144,R01053,R05605,R03461,R01709,R04325,R04208,R04325,R06974,R04591,R00024,R01056,R04209,R06975,R02036,R02993,R04209,R04524,R07159,R01058,R00134,R03215,R03146,R00519,R07456,R00173,R00174
234	0.80	 0	32	45	0	32	C00117->C00130:[10->8,12->3,6->10,6->11,6->17,6->4,7->12,8->13]	RP03774,RP01815,RP01269,RP10096,RP01709,RP00044,RP04205,RP03775,RP06373,RP07538,RP08184,RP01319,RP08033,RP07041,RP03838,RP00749,RP04241,RP01262,RP07975,RP02468,RP04102,RP01816,RP04204,RP01259,RP11244,RP03839,RP11505,RP01264,RP00947,RP07387,RP10678,RP00784	R04144,R01878,R01066,R06974,R01709,R00516,R00517,R02096,R02091,R00513,R00511,R02372,R00962,R02371,R01548,R06975,R04560,R04144,R00941,R03461,R04560,R01127,R04325,R02484,R04208,R04325,R06974,R04591,R01056,R04209,R02749,R04463,R01879,R04559,R01053,R02993,R04209,R04524,R07159,R01058,R00510,R00024,R07456,R00173,R00174
235	0.90	 0	22	30	0	22	C00117->C00130:[10->8,12->3,6->17,7->10,7->11,7->12,7->4,7->5,8->13]	RP05464,RP01263,RP05463,RP02433,RP00915,RP11186,RP05860,RP01973,RP00410,RP03735,RP00504,RP02199,RP07011,RP10839,RP01262,RP00569,RP06127,RP01321,RP06170,RP02201,RP00954,RP05139	R06064,R01057,R06063,R02719,R00466,R02297,R00273,R00522,R02106,R00776,R00469,R00134,R03215,R03146,R00519,R02143,R02297,R02423,R02423,R07281,R01056,R02107,R02103,R06063,R06064,R01130,R00469,R02425,R00522,R05554
236	0.90	 0	25	32	0	25	C00117->C00130:[10->8,12->3,6->17,7->10,7->11,7->12,7->2,7->5,8->13]	RP07515,RP00955,RP01128,RP01995,RP05860,RP04472,RP01994,RP06864,RP05769,RP03735,RP01256,RP00954,RP10839,RP01262,RP08324,RP08291,RP07161,RP01321,RP04372,RP02443,RP03650,RP05304,RP04373,RP01488,RP10961	R03425,R00524,R00830,R02142,R00273,R00522,R04857,R02141,R02142,R05704,R00830,R01221,R03425,R00134,R03215,R03146,R00519,R01050,R00522,R07281,R01056,R04857,R04732,R02729,R01130,R04731,R02729,R04026,R05704,R04732,R01408,R06836
237	0.80	 0	22	29	0	22	C00117->C00130:[10->8,12->3,6->17,7->10,7->11,7->12,7->4,8->13]	RP05464,RP01400,RP01370,RP00477,RP01973,RP01399,RP01369,RP00410,RP03735,RP02199,RP07011,RP10839,RP01262,RP00569,RP06127,RP01570,RP06170,RP02201,RP07387,RP05139,RP01682,RP01323	R06064,R01271,R01229,R03140,R00024,R02106,R01270,R01229,R00776,R00469,R00134,R03215,R03146,R00519,R02423,R02423,R07281,R01056,R02107,R02103,R06063,R06064,R01523,R00469,R02425,R00024,R05554,R01676,R01134
238	0.60	 0	11	13	0	11	C00117->C00130:[10->8,12->3,6->17,7->11,7->12,8->13]	RP01278,RP10839,RP01319,RP10097,RP04205,RP00300,RP01259,RP04020,RP08184,RP01262,RP04021	R01072,R07281,R01127,R06975,R06975,R04560,R00944,R00943,R01053,R04378,R04560,R01056,R04378
239	0.90	 0	26	43	0	26	C00117->C00130:[10->8,12->3,6->17,7->10,7->11,7->12,7->2,7->5,8->13]	RP07515,RP01278,RP01128,RP01370,RP04472,RP01994,RP01369,RP01259,RP05698,RP05769,RP03735,RP00955,RP10839,RP01262,RP08324,RP08291,RP07161,RP04232,RP04372,RP02443,RP03650,RP05304,RP04373,RP01488,RP01682,RP01323	R03425,R01072,R00830,R01229,R04857,R02141,R01229,R01053,R01196,R00006,R00014,R00211,R00210,R01699,R00207,R00224,R00226,R00209,R05636,R03145,R05704,R00830,R01221,R03425,R00134,R03215,R03146,R00519,R00524,R07281,R01056,R04857,R04732,R02729,R00212,R04731,R02729,R04026,R05704,R04732,R01408,R01676,R01134
240	0.60	 0	20	25	0	20	C00117->C00130:[10->8,12->3,6->17,7->12,8->11,8->13]	RP00300,RP01257,RP01319,RP13340,RP01790,RP00283,RP04232,RP04205,RP01571,RP01278,RP01238,RP04020,RP01291,RP01259,RP01239,RP01654,RP08184,RP01262,RP04021,RP06726	R00944,R00943,R01051,R01127,R01827,R01830,R00203,R00205,R00212,R06975,R04560,R01526,R01072,R01015,R04378,R01081,R01053,R01016,R06590,R06863,R01641,R04560,R01056,R04378,R01827
241	0.60	 0	21	32	0	21	C00117->C00130:[10->8,12->3,6->17,7->12,8->11,8->13]	RP01290,RP01263,RP01571,RP01269,RP00283,RP04232,RP02468,RP04205,RP01816,RP01238,RP10097,RP01203,RP01239,RP11063,RP01291,RP04020,RP00042,RP01319,RP04021,RP01262,RP07041	R01080,R01057,R01526,R01066,R00203,R00205,R00212,R02749,R06975,R04560,R01879,R01015,R06975,R00966,R01016,R01876,R01081,R04378,R02327,R00970,R02097,R00967,R00964,R00963,R01880,R00968,R02332,R01549,R01127,R04378,R01056,R02484
242	0.70	 0	19	25	0	19	C00117->C00130:[10->8,12->3,6->17,7->10,7->12,7->4,8->13]	RP05464,RP07011,RP06127,RP01262,RP01400,RP05463,RP01995,RP00569,RP00477,RP01321,RP01973,RP01399,RP02199,RP02201,RP10839,RP01570,RP03735,RP07387,RP06864	R06064,R02423,R06063,R06064,R01056,R01271,R06063,R02142,R02107,R02103,R03140,R00024,R01130,R02106,R01270,R02423,R02425,R07281,R01523,R00134,R03215,R03146,R00519,R00024,R02142
243	0.80	 0	32	36	0	32	C00117->C00130:[10->8,12->3,6->17,7->10,7->11,7->12,7->4,8->13]	RP01263,RP03774,RP01709,RP01269,RP10096,RP04102,RP04205,RP06373,RP10839,RP11063,RP07538,RP08184,RP01319,RP08033,RP07041,RP03838,RP03775,RP04241,RP07387,RP01262,RP07975,RP02468,RP01816,RP04204,RP01259,RP11244,RP03839,RP11505,RP01264,RP00749,RP10678,RP00784	R01057,R04144,R01709,R01066,R06974,R04463,R06975,R04560,R00941,R07281,R01876,R03461,R04560,R01127,R04325,R02484,R04208,R04144,R04591,R00024,R01056,R04209,R02749,R01879,R04559,R01053,R02993,R04209,R04524,R07159,R01058,R04325,R06974,R07456,R00173,R00174
244	0.60	 0	26	33	0	26	C00117->C00130:[10->8,12->3,6->17,7->12,8->11,8->13]	RP01257,RP01263,RP01269,RP00283,RP04232,RP04205,RP01238,RP01575,RP01239,RP11063,RP01291,RP01319,RP04021,RP01576,RP07041,RP01095,RP01262,RP00080,RP10097,RP02468,RP01816,RP01255,RP01571,RP06427,RP04020,RP01573	R01051,R01057,R01066,R00203,R00205,R00212,R06975,R04560,R01015,R05338,R01016,R01876,R01081,R01127,R04378,R05338,R02484,R05339,R01056,R01067,R06861,R01641,R01830,R01621,R01440,R06975,R02749,R01879,R01049,R01526,R01067,R04378,R01529
245	0.10	 0	13	24	0	13	C00117->C00130:[8->11]	RP01815,RP01269,RP00044,RP04205,RP01816,RP06373,RP01264,RP02468,RP08184,RP01319,RP07387,RP00947,RP07041	R01878,R01066,R00516,R00517,R02096,R02091,R00513,R00511,R02372,R00962,R02371,R01548,R06975,R04560,R01879,R00941,R07159,R01058,R02749,R04560,R01127,R00024,R00510,R02484
246	0.60	 0	17	26	0	17	C00117->C00130:[10->8,12->3,6->17,7->12,8->11,8->13]	RP01572,RP03735,RP01319,RP01571,RP00113,RP10097,RP04205,RP01926,RP01255,RP04020,RP01291,RP00395,RP05201,RP01257,RP01262,RP04021,RP07387	R01528,R00134,R03215,R03146,R00519,R01127,R01526,R02188,R01512,R01515,R01517,R01660,R06975,R06975,R04560,R02036,R01049,R04378,R01081,R01061,R01063,R05605,R01051,R01056,R04378,R00024
247	0.80	 0	31	41	0	31	C00117->C00130:[10->8,12->3,6->10,6->17,7->12,8->11,8->13,8->4]	RP00164,RP01709,RP01319,RP10096,RP04102,RP00528,RP04205,RP01654,RP00300,RP01238,RP03775,RP00357,RP01259,RP07538,RP08184,RP04204,RP08033,RP03838,RP13340,RP04241,RP01262,RP07975,RP01790,RP03774,RP11244,RP03839,RP11505,RP00749,RP10678,RP00784,RP06726	R01010,R01011,R01012,R01709,R01127,R06974,R04463,R00604,R02479,R06975,R04560,R06590,R06863,R01641,R00944,R00943,R01015,R04144,R06862,R01440,R01053,R03461,R04560,R04559,R04325,R04208,R01827,R04591,R01056,R04209,R01830,R04144,R02993,R04209,R04524,R04325,R06974,R07456,R00173,R00174,R01827
248	0.60	 0	25	33	0	25	C00117->C00130:[10->8,12->3,6->17,7->12,8->11,8->13]	RP01257,RP01278,RP01319,RP06427,RP01262,RP04205,RP01291,RP02139,RP06373,RP08184,RP04021,RP01576,RP03120,RP01280,RP01095,RP03121,RP01575,RP01571,RP01259,RP01255,RP00080,RP01264,RP04020,RP01573,RP07387	R01051,R01072,R01127,R01067,R01056,R06975,R04560,R01081,R02340,R02722,R00941,R04560,R04378,R05338,R03508,R01073,R05339,R03509,R05338,R01526,R01053,R01049,R01067,R06861,R01641,R01830,R01621,R01440,R07159,R01058,R04378,R01529,R00024
249	0.60	 0	20	37	0	20	C00117->C00130:[10->12,12->17,6->3,7->8,8->11,8->13]	RP00164,RP01290,RP01319,RP13340,RP01790,RP01291,RP00528,RP04205,RP01571,RP00300,RP01238,RP04020,RP00357,RP01203,RP00042,RP01654,RP08184,RP01262,RP04021,RP06726	R01010,R01011,R01012,R01080,R01127,R01827,R01830,R01081,R00604,R02479,R06975,R04560,R01526,R00944,R00943,R01015,R04378,R06862,R01440,R00966,R02327,R00970,R02097,R00967,R00964,R00963,R01880,R00968,R02332,R01549,R06590,R06863,R01641,R04560,R01056,R04378,R01827
250	0.60	 0	16	23	0	16	C00117->C00130:[10->8,12->3,6->17,7->12,8->11,8->13]	RP00173,RP03735,RP01319,RP01571,RP04205,RP04020,RP00477,RP01278,RP01570,RP04030,RP10097,RP01259,RP01291,RP01385,RP04021,RP07387	R00183,R00185,R01571,R00134,R03215,R03146,R00519,R01127,R01526,R06975,R04560,R04378,R03140,R00024,R01072,R01523,R00182,R06975,R01053,R01081,R01245,R04378,R00024
251	0.90	 0	25	42	0	25	C00117->C00130:[10->8,12->3,6->17,7->10,7->11,7->12,7->2,7->5,8->13]	RP07515,RP01278,RP01128,RP01995,RP04472,RP01994,RP01259,RP06864,RP05769,RP03735,RP00955,RP10839,RP01262,RP05698,RP08291,RP07161,RP04232,RP01321,RP04372,RP08324,RP02443,RP03650,RP05304,RP04373,RP01488	R03425,R01072,R00830,R02142,R04857,R02141,R01053,R02142,R05704,R00830,R01221,R03425,R00134,R03215,R03146,R00519,R00524,R07281,R01056,R01196,R00006,R00014,R00211,R00210,R01699,R00207,R00224,R00226,R00209,R05636,R03145,R04732,R02729,R00212,R01130,R04731,R04857,R02729,R04026,R05704,R04732,R01408
252	0.80	 0	22	28	0	22	C00117->C00130:[10->8,12->3,6->17,7->10,7->11,7->12,7->4,8->13]	RP01257,RP05464,RP05463,RP01995,RP01291,RP00410,RP01973,RP03735,RP01256,RP02199,RP07011,RP10839,RP01262,RP00569,RP01571,RP06127,RP01321,RP06170,RP02201,RP05139,RP10961,RP06864	R01051,R06064,R06063,R02142,R01081,R00776,R00469,R02106,R00134,R03215,R03146,R00519,R01050,R02423,R02423,R07281,R01056,R02107,R02103,R01526,R06063,R06064,R01130,R00469,R02425,R05554,R06836,R02142
253	0.60	 0	26	34	0	26	C00117->C00130:[10->8,12->3,6->17,7->12,8->11,8->13]	RP01095,RP01263,RP00164,RP01269,RP06299,RP00528,RP04205,RP01571,RP01238,RP00357,RP11063,RP01654,RP01319,RP04021,RP07041,RP06427,RP01257,RP10097,RP02468,RP01816,RP00649,RP01255,RP01291,RP04020,RP01576,RP06726	R05339,R01057,R01010,R01011,R01012,R01066,R00761,R00604,R02479,R06975,R04560,R01526,R01015,R06862,R01440,R01876,R06590,R06863,R01641,R01127,R04378,R02484,R01067,R01051,R06975,R02749,R01879,R00761,R01067,R01049,R01081,R04378,R05338,R01827
254	0.60	 0	14	28	0	14	C00117->C00130:[10->8,12->3,6->17,7->12,8->11,8->13]	RP01568,RP01278,RP01262,RP00036,RP04232,RP04205,RP00477,RP01570,RP10097,RP01259,RP01033,RP04020,RP01319,RP04021	R01518,R01072,R01056,R00199,R01858,R02628,R01138,R00659,R00724,R00200,R00206,R02320,R00430,R00208,R01012,R00572,R00212,R06975,R04560,R03140,R00024,R01523,R06975,R01053,R00658,R04378,R01127,R04378
255	0.90	 0	24	31	0	24	C00117->C00130:[10->8,12->3,6->17,7->10,7->11,7->12,7->4,7->5,8->13]	RP05464,RP00915,RP01278,RP06127,RP01995,RP00477,RP01973,RP01321,RP01259,RP06864,RP03735,RP02199,RP07011,RP10839,RP01262,RP00569,RP05463,RP00410,RP01570,RP00954,RP06170,RP02201,RP07387,RP05139	R06064,R00466,R01072,R06063,R06064,R02142,R03140,R00024,R02106,R01130,R01053,R02142,R00134,R03215,R03146,R00519,R02423,R02423,R07281,R01056,R02107,R02103,R06063,R00776,R00469,R01523,R00522,R00469,R02425,R00024,R05554
256	0.60	 0	28	33	0	28	C00117->C00130:[10->8,12->3,6->17,7->12,8->11,8->13]	RP01095,RP01263,RP01269,RP04205,RP01571,RP06639,RP06373,RP11063,RP01654,RP08184,RP01319,RP04021,RP01576,RP07041,RP06427,RP01257,RP01262,RP06299,RP02468,RP01816,RP00649,RP01255,RP01573,RP01291,RP01264,RP04020,RP07387,RP06726	R05339,R01057,R01066,R06975,R04560,R01526,R01621,R00941,R01876,R06590,R06863,R01641,R04560,R01127,R04378,R05338,R02484,R01067,R01051,R01056,R00761,R02749,R01879,R00761,R01067,R01049,R01529,R01081,R07159,R01058,R04378,R00024,R01827
257	0.60	 0	20	22	0	20	C00117->C00130:[10->8,12->3,6->17,7->12,8->11,8->13]	RP01257,RP01263,RP01269,RP00283,RP04232,RP02468,RP04205,RP01816,RP01238,RP01571,RP04020,RP10097,RP01262,RP01239,RP11063,RP01291,RP01255,RP01319,RP04021,RP07041	R01051,R01057,R01066,R00203,R00205,R00212,R02749,R06975,R04560,R01879,R01015,R01526,R04378,R06975,R01056,R01016,R01876,R01081,R01049,R01127,R04378,R02484
258	0.60	 0	15	20	0	15	C00117->C00130:[10->8,12->3,6->17,7->12,8->11,8->13]	RP01257,RP01278,RP03735,RP01319,RP01262,RP01571,RP04205,RP00477,RP01570,RP10097,RP01259,RP01291,RP04020,RP04021,RP07387	R01051,R01072,R00134,R03215,R03146,R00519,R01127,R01056,R01526,R06975,R04560,R03140,R00024,R01523,R06975,R01053,R01081,R04378,R04378,R00024
259	0.60	 0	13	15	0	13	C00117->C00130:[10->8,12->3,6->17,7->12,8->11,8->13]	RP01278,RP01319,RP10097,RP04205,RP00477,RP06373,RP01570,RP01259,RP04020,RP08184,RP01262,RP04021,RP07387	R01072,R01127,R06975,R06975,R04560,R03140,R00024,R00941,R01523,R01053,R04378,R04560,R01056,R04378,R00024
260	0.70	 0	19	28	0	19	C00117->C00130:[10->8,12->3,6->17,7->10,7->12,7->4,8->13]	RP05464,RP01263,RP07011,RP06127,RP01262,RP05463,RP00569,RP00477,RP02199,RP01973,RP01809,RP03735,RP10839,RP01570,RP00175,RP07387,RP00380,RP00466,RP02201	R06064,R01057,R02423,R06063,R06064,R01056,R06063,R02107,R02103,R03140,R00024,R02423,R02106,R01863,R00134,R03215,R03146,R00519,R07281,R01523,R01770,R01863,R00024,R01768,R01769,R01131,R01126,R02425
261	0.60	 0	19	21	0	19	C00117->C00130:[10->8,12->3,6->17,7->12,8->11,8->13]	RP01257,RP01263,RP01269,RP01262,RP01571,RP02468,RP04205,RP01816,RP01255,RP04020,RP06373,RP11063,RP01264,RP01291,RP08184,RP01319,RP04021,RP07387,RP07041	R01051,R01057,R01066,R01056,R01526,R02749,R06975,R04560,R01879,R01049,R04378,R00941,R01876,R07159,R01058,R01081,R04560,R01127,R04378,R00024,R02484
262	0.60	 0	21	23	0	21	C00117->C00130:[10->8,12->3,6->17,7->12,8->11,8->13]	RP01257,RP01263,RP01278,RP01269,RP00283,RP04232,RP02468,RP04205,RP01816,RP01259,RP01238,RP01571,RP10097,RP01262,RP01239,RP11063,RP01291,RP04020,RP01319,RP04021,RP07041	R01051,R01057,R01072,R01066,R00203,R00205,R00212,R02749,R06975,R04560,R01879,R01053,R01015,R01526,R06975,R01056,R01016,R01876,R01081,R04378,R01127,R04378,R02484
263	0.80	 0	22	28	0	22	C00117->C00130:[10->8,12->3,6->17,7->10,7->11,7->12,7->4,8->13]	RP01257,RP05464,RP01278,RP05463,RP01995,RP00410,RP01291,RP01259,RP01973,RP03735,RP02199,RP07011,RP10839,RP01262,RP00569,RP01571,RP06127,RP01321,RP06170,RP02201,RP05139,RP06864	R01051,R06064,R01072,R06063,R02142,R00776,R00469,R01081,R01053,R02106,R00134,R03215,R03146,R00519,R02423,R02423,R07281,R01056,R02107,R02103,R01526,R06063,R06064,R01130,R00469,R02425,R05554,R02142
264	0.60	 0	21	36	0	21	C00117->C00130:[10->8,12->3,6->17,7->12,8->11,8->13]	RP01280,RP01278,RP01290,RP01319,RP03121,RP00357,RP10097,RP00528,RP04205,RP01571,RP00164,RP01238,RP02139,RP01259,RP01203,RP01291,RP04020,RP00042,RP01262,RP04021,RP03120	R01073,R01072,R01080,R01127,R03509,R06862,R01440,R06975,R00604,R02479,R06975,R04560,R01526,R01010,R01011,R01012,R01015,R02340,R02722,R01053,R00966,R01081,R04378,R02327,R00970,R02097,R00967,R00964,R00963,R01880,R00968,R02332,R01549,R01056,R04378,R03508
265	0.60	 0	13	14	0	13	C00117->C00130:[10->8,12->3,6->17,7->12,8->11,8->13]	RP07387,RP01262,RP01400,RP08324,RP01370,RP00477,RP04472,RP01570,RP01399,RP01369,RP01994,RP01682,RP01323	R00024,R01056,R01271,R04857,R01229,R03140,R00024,R04857,R01523,R01270,R01229,R02141,R01676,R01134
266	0.60	 0	21	25	0	21	C00117->C00130:[10->8,12->3,6->17,7->12,8->11,8->13]	RP01280,RP01263,RP11063,RP01319,RP03121,RP01262,RP01290,RP06553,RP04205,RP06373,RP01255,RP01571,RP02139,RP01731,RP01265,RP01291,RP00299,RP04020,RP08184,RP04021,RP03120	R01073,R01057,R01876,R01127,R03509,R01056,R01080,R01393,R06975,R04560,R00941,R01049,R01526,R02340,R02722,R01752,R08571,R01059,R01081,R01392,R01388,R04378,R04560,R04378,R03508
267	0.90	 0	23	29	0	23	C00117->C00130:[10->8,12->3,6->17,7->10,7->11,7->12,7->2,7->5,8->13]	RP07515,RP00955,RP01400,RP01128,RP01995,RP04472,RP01399,RP06864,RP05769,RP03735,RP01994,RP10839,RP01262,RP08324,RP08291,RP07161,RP01321,RP04372,RP02443,RP03650,RP05304,RP04373,RP01488	R03425,R00524,R01271,R00830,R02142,R04857,R01270,R02142,R05704,R00830,R01221,R03425,R00134,R03215,R03146,R00519,R02141,R07281,R01056,R04857,R04732,R02729,R01130,R04731,R02729,R04026,R05704,R04732,R01408
268	0.60	 0	16	21	0	16	C00117->C00130:[10->8,12->3,6->17,7->12,8->11,8->13]	RP01263,RP03735,RP01319,RP01290,RP04092,RP04205,RP00477,RP01570,RP04030,RP01571,RP10097,RP11063,RP01291,RP04020,RP04021,RP07387	R01057,R00134,R03215,R03146,R00519,R01127,R01080,R00190,R06975,R04560,R03140,R00024,R01523,R00182,R01526,R06975,R01876,R01081,R04378,R04378,R00024
269	0.80	 0	31	35	0	31	C00117->C00130:[10->8,12->3,6->10,6->11,6->17,6->4,7->12,8->13]	RP01263,RP03774,RP01269,RP10096,RP04102,RP01262,RP04205,RP03775,RP06373,RP11063,RP07538,RP08184,RP01319,RP08033,RP07041,RP03838,RP00749,RP04241,RP01709,RP07975,RP02468,RP01816,RP04204,RP01259,RP11244,RP03839,RP11505,RP01264,RP07387,RP10678,RP00784	R01057,R04144,R01066,R06974,R04463,R01056,R06975,R04560,R04144,R00941,R01876,R03461,R04560,R01127,R04325,R02484,R04208,R04325,R06974,R04591,R01709,R04209,R02749,R01879,R04559,R01053,R02993,R04209,R04524,R07159,R01058,R00024,R07456,R00173,R00174
270	0.60	 0	23	28	0	23	C00117->C00130:[10->8,12->3,6->17,7->12,8->11,8->13]	RP01095,RP01319,RP04205,RP01571,RP00477,RP06639,RP06373,RP01570,RP01654,RP08184,RP06427,RP04021,RP01576,RP01573,RP01257,RP01262,RP06299,RP00649,RP01255,RP01291,RP04020,RP07387,RP06726	R05339,R01127,R06975,R04560,R01526,R03140,R00024,R01621,R00941,R01523,R06590,R06863,R01641,R04560,R01067,R04378,R05338,R01529,R01051,R01056,R00761,R00761,R01067,R01049,R01081,R04378,R00024,R01827
271	0.60	 0	13	23	0	13	C00117->C00130:[10->8,12->3,6->17,7->12,8->11,8->13]	RP07387,RP01262,RP10097,RP04205,RP04092,RP00080,RP04030,RP01264,RP04020,RP01319,RP04021,RP03735,RP01573	R00024,R01056,R06975,R06975,R04560,R00190,R01067,R06861,R01641,R01830,R01621,R01440,R00182,R07159,R01058,R04378,R01127,R04378,R00134,R03215,R03146,R00519,R01529
272	0.60	 0	15	20	0	15	C00117->C00130:[10->8,12->3,6->17,7->12,8->11,8->13]	RP01263,RP03735,RP01269,RP10097,RP02468,RP04205,RP01816,RP01255,RP11063,RP01264,RP04020,RP01319,RP04021,RP07387,RP07041	R01057,R00134,R03215,R03146,R00519,R01066,R06975,R02749,R06975,R04560,R01879,R01049,R01876,R07159,R01058,R04378,R01127,R04378,R00024,R02484
273	0.80	 0	23	31	0	23	C00117->C00130:[10->8,12->3,6->17,7->10,7->11,7->12,7->2,8->13]	RP07515,RP01263,RP02433,RP11186,RP05860,RP04472,RP01994,RP05769,RP03735,RP01262,RP00954,RP10839,RP00504,RP01128,RP08324,RP08291,RP07161,RP01321,RP04372,RP02443,RP03650,RP05304,RP04373	R03425,R01057,R02719,R02297,R00273,R00522,R04857,R02141,R05704,R00830,R01221,R03425,R00134,R03215,R03146,R00519,R01056,R00522,R07281,R02143,R02297,R00830,R04857,R04732,R02729,R01130,R04731,R02729,R04026,R05704,R04732
274	0.60	 0	14	18	0	14	C00117->C00130:[10->8,12->3,6->17,7->10,7->12,8->13]	RP01257,RP05464,RP05860,RP10839,RP00504,RP02433,RP00569,RP06127,RP01321,RP01973,RP05463,RP01262,RP01996,RP00954	R01051,R06064,R00273,R00522,R07281,R02143,R02297,R02719,R02107,R02103,R06063,R06064,R01130,R02106,R06063,R01056,R02143,R00522
275	0.60	 0	18	26	0	18	C00117->C00130:[10->8,12->3,6->17,7->12,8->11,8->13]	RP01257,RP00395,RP13340,RP01790,RP00113,RP01571,RP04205,RP01262,RP01255,RP04020,RP06373,RP01291,RP01654,RP08184,RP01319,RP04021,RP07387,RP06726	R01051,R01061,R01063,R01827,R01830,R02188,R01512,R01515,R01517,R01660,R01526,R06975,R04560,R01056,R01049,R04378,R00941,R01081,R06590,R06863,R01641,R04560,R01127,R04378,R00024,R01827
276	0.60	 0	25	37	0	25	C00117->C00130:[10->8,12->3,6->17,7->12,8->11,8->13]	RP01095,RP01319,RP00113,RP04205,RP01571,RP06639,RP06726,RP01654,RP06427,RP04021,RP01573,RP01257,RP01262,RP13340,RP01790,RP01291,RP10097,RP07387,RP00649,RP01255,RP06299,RP00395,RP04020,RP03735,RP01576	R05339,R01127,R02188,R01512,R01515,R01517,R01660,R06975,R04560,R01526,R01621,R01827,R06590,R06863,R01641,R01067,R04378,R01529,R01051,R01056,R01827,R01830,R01081,R06975,R00024,R00761,R01067,R01049,R00761,R01061,R01063,R04378,R00134,R03215,R03146,R00519,R05338
277	0.70	 0	18	25	0	18	C00117->C00130:[10->8,12->3,6->17,7->10,7->12,7->4,8->13]	RP01257,RP05464,RP07011,RP10839,RP00504,RP02433,RP00569,RP05860,RP01321,RP01973,RP05463,RP02201,RP03735,RP01262,RP01996,RP02199,RP06127,RP00954	R01051,R06064,R02423,R07281,R02143,R02297,R02719,R02107,R02103,R00273,R00522,R01130,R02106,R06063,R02425,R00134,R03215,R03146,R00519,R01056,R02143,R02423,R06063,R06064,R00522
278	0.80	 0	28	37	0	28	C00117->C00130:[10->8,12->3,6->10,6->11,6->17,6->4,7->12,8->10,8->11,8->13,8->4]	RP01319,RP04204,RP10096,RP04102,RP04205,RP00477,RP03774,RP03775,RP01259,RP00299,RP07538,RP01262,RP08033,RP00435,RP03838,RP00749,RP04241,RP01709,RP07975,RP10097,RP06553,RP01570,RP11244,RP03839,RP11505,RP03735,RP10678,RP00784	R01127,R04559,R06974,R04463,R06975,R04560,R03140,R00024,R04144,R04144,R01053,R01392,R01388,R03461,R01056,R04325,R01511,R01514,R04208,R04325,R06974,R04591,R01709,R04209,R06975,R01393,R01523,R02993,R04209,R04524,R00134,R03215,R03146,R00519,R07456,R00173,R00174
279	0.60	 0	16	31	0	16	C00117->C00130:[10->8,12->3,6->17,7->12,8->11,8->13]	RP01319,RP13340,RP01790,RP00283,RP05698,RP04205,RP04020,RP04092,RP01238,RP04030,RP06373,RP01239,RP01654,RP08184,RP04021,RP06726	R01127,R01827,R01830,R00203,R00205,R01196,R00006,R00014,R00211,R00210,R01699,R00207,R00224,R00226,R00209,R05636,R03145,R06975,R04560,R04378,R00190,R01015,R00182,R00941,R01016,R06590,R06863,R01641,R04560,R04378,R01827
280	0.90	 0	22	30	0	22	C00117->C00130:[10->8,12->3,6->17,7->10,7->11,7->12,7->4,7->5,8->13]	RP05464,RP01263,RP06127,RP00915,RP01973,RP00410,RP03735,RP02001,RP02199,RP07011,RP10839,RP01262,RP05463,RP00569,RP00185,RP00954,RP06170,RP02201,RP00570,RP05139,RP01682,RP01323	R06064,R01057,R06063,R06064,R00466,R02106,R00776,R00469,R00134,R03215,R03146,R00519,R02147,R02423,R02423,R07281,R01056,R06063,R02107,R02103,R02147,R01677,R00522,R00469,R02425,R01227,R01228,R05554,R01676,R01134
281	0.60	 0	26	35	0	26	C00117->C00130:[10->8,12->3,6->17,7->12,8->11,8->13]	RP01095,RP01319,RP04205,RP01571,RP06639,RP02139,RP10097,RP06726,RP01654,RP06427,RP04021,RP01573,RP03120,RP01280,RP01257,RP01262,RP03121,RP06299,RP07387,RP00649,RP01255,RP01291,RP01264,RP04020,RP03735,RP01576	R05339,R01127,R06975,R04560,R01526,R01621,R02340,R02722,R06975,R01827,R06590,R06863,R01641,R01067,R04378,R01529,R03508,R01073,R01051,R01056,R03509,R00761,R00024,R00761,R01067,R01049,R01081,R07159,R01058,R04378,R00134,R03215,R03146,R00519,R05338
282	0.60	 0	20	31	0	20	C00117->C00130:[10->8,12->3,6->17,7->12,8->11,8->13]	RP01257,RP01601,RP01271,RP01319,RP01262,RP04205,RP01604,RP00649,RP01291,RP01574,RP04020,RP06373,RP00052,RP01255,RP01264,RP01654,RP08184,RP04021,RP07387,RP06726	R01051,R01573,R01068,R01127,R01056,R06975,R04560,R01577,R00761,R01067,R01081,R01530,R04378,R00941,R00756,R00769,R05805,R00770,R00762,R00764,R00767,R01049,R07159,R01058,R06590,R06863,R01641,R04560,R04378,R00024,R01827
283	0.80	 0	33	43	0	33	C00117->C00130:[10->8,12->3,6->17,7->10,7->11,7->12,7->4,8->13]	RP01257,RP01319,RP10096,RP04102,RP00477,RP01291,RP07538,RP08033,RP00435,RP03838,RP03775,RP04241,RP01709,RP07975,RP10097,RP11244,RP11505,RP10678,RP00784,RP03774,RP04204,RP04205,RP00300,RP01259,RP00299,RP03839,RP00749,RP10839,RP01262,RP01571,RP06553,RP01570,RP03735	R01051,R01127,R06974,R04463,R03140,R00024,R01081,R03461,R04325,R01511,R01514,R04208,R04144,R04591,R01709,R04209,R06975,R02993,R04524,R07456,R00173,R00174,R04144,R04559,R06975,R04560,R00944,R00943,R01053,R01392,R01388,R04209,R04325,R06974,R07281,R01056,R01526,R01393,R01523,R00134,R03215,R03146,R00519
284	0.80	 0	22	29	0	22	C00117->C00130:[10->8,12->3,6->17,7->10,7->11,7->12,7->4,8->13]	RP05464,RP01278,RP01370,RP00477,RP01973,RP01369,RP01259,RP03735,RP02199,RP07011,RP10839,RP01262,RP00569,RP06127,RP00410,RP01570,RP06170,RP02201,RP07387,RP05139,RP01682,RP01323	R06064,R01072,R01229,R03140,R00024,R02106,R01229,R01053,R00134,R03215,R03146,R00519,R02423,R02423,R07281,R01056,R02107,R02103,R06063,R06064,R00776,R00469,R01523,R00469,R02425,R00024,R05554,R01676,R01134
285	0.60	 0	14	19	0	14	C00117->C00130:[10->8,12->3,6->17,7->12,8->11,8->13]	RP01257,RP03735,RP01319,RP01400,RP01571,RP04205,RP00477,RP01570,RP01399,RP10097,RP01291,RP04020,RP04021,RP07387	R01051,R00134,R03215,R03146,R00519,R01127,R01271,R01526,R06975,R04560,R03140,R00024,R01523,R01270,R06975,R01081,R04378,R04378,R00024
286	0.20	 0	23	31	0	23	C00117->C00130:[6->10,6->11]	RP01319,RP00113,RP04205,RP02139,RP06373,RP01262,RP07538,RP08184,RP01709,RP03120,RP01280,RP04241,RP00395,RP03121,RP04204,RP07975,RP01255,RP11244,RP03839,RP11505,RP07387,RP10678,RP00784	R01127,R02188,R01512,R01515,R01517,R01660,R06975,R04560,R02340,R02722,R00941,R01056,R03461,R04560,R01709,R03508,R01073,R04591,R01061,R01063,R03509,R04559,R04209,R01049,R02993,R04209,R04524,R00024,R07456,R00173,R00174
287	0.60	 0	19	34	0	19	C00117->C00130:[10->8,12->3,6->17,7->12,8->11,8->13]	RP01257,RP01319,RP13340,RP01790,RP00283,RP05698,RP04205,RP01262,RP01238,RP04020,RP01571,RP06373,RP01239,RP01255,RP01291,RP01654,RP08184,RP04021,RP06726	R01051,R01127,R01827,R01830,R00203,R00205,R01196,R00006,R00014,R00211,R00210,R01699,R00207,R00224,R00226,R00209,R05636,R03145,R06975,R04560,R01056,R01015,R04378,R01526,R00941,R01016,R01049,R01081,R06590,R06863,R01641,R04560,R04378,R01827
288	0.80	 0	32	41	0	32	C00117->C00130:[10->8,12->3,6->10,6->17,7->12,8->11,8->13,8->4]	RP03774,RP01709,RP01319,RP10096,RP04102,RP00528,RP04205,RP00157,RP03775,RP00357,RP01259,RP01265,RP07538,RP04204,RP08033,RP00374,RP03838,RP03120,RP01280,RP04241,RP01262,RP03121,RP02139,RP10097,RP07975,RP01255,RP11244,RP03839,RP11505,RP00749,RP10678,RP00784	R04144,R01709,R01127,R06974,R04463,R00604,R02479,R06975,R04560,R01034,R01045,R01039,R04144,R06862,R01440,R01053,R01059,R03461,R04559,R04325,R01036,R01041,R04208,R03508,R01073,R04591,R01056,R03509,R02340,R02722,R06975,R04209,R01049,R02993,R04209,R04524,R04325,R06974,R07456,R00173,R00174
289	0.60	 0	12	22	0	12	C00117->C00130:[10->8,12->3,6->17,7->12,8->11,8->13]	RP07387,RP01262,RP10097,RP04205,RP00080,RP01255,RP01264,RP04020,RP01319,RP04021,RP03735,RP01573	R00024,R01056,R06975,R06975,R04560,R01067,R06861,R01641,R01830,R01621,R01440,R01049,R07159,R01058,R04378,R01127,R04378,R00134,R03215,R03146,R00519,R01529
290	0.60	 0	24	32	0	24	C00117->C00130:[10->8,12->3,6->17,7->12,8->11,8->13]	RP01095,RP01572,RP03735,RP01319,RP04205,RP01571,RP10097,RP05201,RP01654,RP06427,RP04021,RP01576,RP01573,RP01257,RP01262,RP06299,RP01926,RP00649,RP01255,RP01291,RP01264,RP04020,RP07387,RP06726	R05339,R01528,R00134,R03215,R03146,R00519,R01127,R06975,R04560,R01526,R06975,R05605,R06590,R06863,R01641,R01067,R04378,R05338,R01529,R01051,R01056,R00761,R02036,R00761,R01067,R01049,R01081,R07159,R01058,R04378,R00024,R01827
291	0.60	 0	29	37	0	29	C00117->C00130:[10->8,12->3,6->17,7->12,8->11,8->13]	RP01095,RP01263,RP00164,RP01269,RP00528,RP04205,RP01571,RP06639,RP01238,RP00357,RP10097,RP11063,RP01654,RP01319,RP04021,RP07041,RP06427,RP01257,RP01262,RP06299,RP02468,RP01816,RP00649,RP01255,RP01573,RP01291,RP04020,RP01576,RP06726	R05339,R01057,R01010,R01011,R01012,R01066,R00604,R02479,R06975,R04560,R01526,R01621,R01015,R06862,R01440,R06975,R01876,R06590,R06863,R01641,R01127,R04378,R02484,R01067,R01051,R01056,R00761,R02749,R01879,R00761,R01067,R01049,R01529,R01081,R04378,R05338,R01827
292	0.60	 0	15	16	0	15	C00117->C00130:[10->8,12->3,6->11,6->17,7->12,8->13]	RP01709,RP01400,RP08324,RP01995,RP00784,RP10678,RP04472,RP01321,RP01399,RP11244,RP06864,RP07538,RP11505,RP01994,RP01262	R01709,R01271,R04857,R02142,R00173,R00174,R07456,R04857,R01130,R01270,R02993,R02142,R03461,R04524,R02141,R01056
293	0.80	 0	21	29	0	21	C00117->C00130:[10->8,12->3,6->17,7->10,7->11,7->12,7->4,8->13]	RP05464,RP01263,RP06127,RP02433,RP11186,RP05860,RP01973,RP00410,RP03735,RP01262,RP02199,RP07011,RP10839,RP00504,RP00569,RP05463,RP01321,RP06170,RP02201,RP00954,RP05139	R06064,R01057,R06063,R06064,R02719,R02297,R00273,R00522,R02106,R00776,R00469,R00134,R03215,R03146,R00519,R01056,R02423,R02423,R07281,R02143,R02297,R02107,R02103,R06063,R01130,R00469,R02425,R00522,R05554
294	0.80	 0	31	44	0	31	C00117->C00130:[10->8,12->3,6->17,7->10,7->11,7->12,7->4,8->13]	RP03774,RP01319,RP10096,RP04102,RP00113,RP00784,RP01654,RP01259,RP10839,RP07538,RP01709,RP08033,RP03838,RP03775,RP04241,RP07387,RP01262,RP07975,RP01790,RP10097,RP13340,RP04204,RP11244,RP00749,RP00395,RP11505,RP03839,RP03735,RP10678,RP04205,RP06726	R04144,R01127,R06974,R04463,R02188,R01512,R01515,R01517,R01660,R00173,R00174,R06590,R06863,R01641,R01053,R07281,R03461,R01709,R04325,R04208,R04144,R04591,R00024,R01056,R04209,R01830,R06975,R01827,R04559,R02993,R04325,R06974,R01061,R01063,R04524,R04209,R00134,R03215,R03146,R00519,R07456,R06975,R04560,R01827
295	0.60	 0	15	20	0	15	C00117->C00130:[10->8,12->3,6->17,7->12,8->11,8->13]	RP01263,RP03735,RP01319,RP01290,RP04205,RP04020,RP00477,RP01570,RP01571,RP10097,RP11063,RP01291,RP01255,RP04021,RP07387	R01057,R00134,R03215,R03146,R00519,R01127,R01080,R06975,R04560,R04378,R03140,R00024,R01523,R01526,R06975,R01876,R01081,R01049,R04378,R00024
296	0.60	 0	20	31	0	20	C00117->C00130:[10->8,12->3,6->17,7->12,8->11,8->13]	RP01257,RP01601,RP03735,RP00395,RP13340,RP01790,RP00113,RP10097,RP04205,RP01262,RP01604,RP01574,RP01291,RP04020,RP01255,RP01654,RP01319,RP04021,RP07387,RP06726	R01051,R01573,R00134,R03215,R03146,R00519,R01061,R01063,R01827,R01830,R02188,R01512,R01515,R01517,R01660,R06975,R06975,R04560,R01056,R01577,R01530,R01081,R04378,R01049,R06590,R06863,R01641,R01127,R04378,R00024,R01827
297	0.60	 0	13	15	0	13	C00117->C00130:[10->8,12->3,6->17,7->12,8->11,8->13]	RP01257,RP01319,RP01571,RP04205,RP04020,RP00477,RP01570,RP06373,RP01291,RP01255,RP08184,RP04021,RP07387	R01051,R01127,R01526,R06975,R04560,R04378,R03140,R00024,R01523,R00941,R01081,R01049,R04560,R04378,R00024
298	0.60	 0	18	36	0	18	C00117->C00130:[10->12,12->17,6->3,7->8,8->11,8->13]	RP01572,RP03735,RP01319,RP01571,RP00113,RP10097,RP04205,RP01926,RP01203,RP01291,RP00395,RP05201,RP04020,RP00042,RP01262,RP04021,RP07387,RP01290	R01528,R00134,R03215,R03146,R00519,R01127,R01526,R02188,R01512,R01515,R01517,R01660,R06975,R06975,R04560,R02036,R00966,R01081,R01061,R01063,R05605,R04378,R02327,R00970,R02097,R00967,R00964,R00963,R01880,R00968,R02332,R01549,R01056,R04378,R00024,R01080
299	0.60	 0	14	17	0	14	C00117->C00130:[10->8,12->3,6->17,7->10,7->12,8->13]	RP05464,RP05860,RP10839,RP01262,RP01400,RP00569,RP01995,RP06127,RP01321,RP01973,RP01399,RP05463,RP06864,RP00954	R06064,R00273,R00522,R07281,R01056,R01271,R02107,R02103,R02142,R06063,R06064,R01130,R02106,R01270,R06063,R02142,R00522
300	0.10	 0	12	19	0	12	C00117->C00130:[8->11]	RP00173,RP07387,RP01319,RP01571,RP04205,RP00477,RP01570,RP04030,RP10097,RP01291,RP01385,RP03735	R00183,R00185,R01571,R00024,R01127,R01526,R06975,R04560,R03140,R00024,R01523,R00182,R06975,R01081,R01245,R00134,R03215,R03146,R00519
301	0.80	 0	33	46	0	33	C00117->C00130:[10->8,12->3,6->17,7->10,7->11,7->12,7->4,8->13]	RP03120,RP01319,RP10096,RP04102,RP00113,RP02139,RP07538,RP08033,RP03838,RP03775,RP01280,RP04241,RP01709,RP03121,RP10097,RP01255,RP11244,RP03839,RP11505,RP07387,RP10678,RP00784,RP03774,RP04204,RP04205,RP00300,RP01259,RP00395,RP07975,RP10839,RP01262,RP00749,RP03735	R03508,R01127,R06974,R04463,R02188,R01512,R01515,R01517,R01660,R02340,R02722,R03461,R04325,R04208,R04144,R01073,R04591,R01709,R03509,R06975,R01049,R02993,R04209,R04524,R00024,R07456,R00173,R00174,R04144,R04559,R06975,R04560,R00944,R00943,R01053,R01061,R01063,R04209,R07281,R01056,R04325,R06974,R00134,R03215,R03146,R00519
302	0.60	 0	26	42	0	26	C00117->C00130:[10->8,12->3,6->17,7->12,8->11,8->13]	RP01095,RP01319,RP00283,RP04205,RP01571,RP06639,RP01238,RP06373,RP01239,RP05698,RP01654,RP08184,RP06427,RP04021,RP01573,RP01257,RP01262,RP13340,RP01790,RP06299,RP00649,RP01255,RP01291,RP04020,RP01576,RP06726	R05339,R01127,R00203,R00205,R06975,R04560,R01526,R01621,R01015,R00941,R01016,R01196,R00006,R00014,R00211,R00210,R01699,R00207,R00224,R00226,R00209,R05636,R03145,R06590,R06863,R01641,R04560,R01067,R04378,R01529,R01051,R01056,R01827,R01830,R00761,R00761,R01067,R01049,R01081,R04378,R05338,R01827
303	0.60	 0	20	30	0	20	C00117->C00130:[10->8,12->3,6->17,7->12,8->11,8->13]	RP01280,RP01263,RP03735,RP00395,RP03121,RP00113,RP10097,RP04205,RP01262,RP01255,RP01571,RP02139,RP11063,RP01291,RP01290,RP04020,RP01319,RP04021,RP07387,RP03120	R01073,R01057,R00134,R03215,R03146,R00519,R01061,R01063,R03509,R02188,R01512,R01515,R01517,R01660,R06975,R06975,R04560,R01056,R01049,R01526,R02340,R02722,R01876,R01081,R01080,R04378,R01127,R04378,R00024,R03508
304	0.60	 0	25	32	0	25	C00117->C00130:[10->8,12->3,6->17,7->12,8->11,8->13]	RP01095,RP01319,RP04205,RP01571,RP00649,RP02139,RP06373,RP01265,RP00299,RP01654,RP08184,RP06427,RP04021,RP03120,RP01280,RP01257,RP03121,RP06299,RP06553,RP01731,RP01255,RP01291,RP04020,RP01576,RP06726	R05339,R01127,R06975,R04560,R01526,R00761,R01067,R02340,R02722,R00941,R01059,R01392,R01388,R06590,R06863,R01641,R04560,R01067,R04378,R03508,R01073,R01051,R03509,R00761,R01393,R01752,R08571,R01049,R01081,R04378,R05338,R01827
305	0.10	 0	8	10	0	8	C00117->C00130:[8->11]	RP06373,RP01262,RP08184,RP01319,RP04205,RP07387,RP00477,RP01570	R00941,R01056,R04560,R01127,R06975,R04560,R00024,R03140,R00024,R01523
306	0.60	 0	25	30	0	25	C00117->C00130:[10->8,12->3,6->17,7->12,8->11,8->13]	RP01095,RP01572,RP01319,RP04205,RP01571,RP06639,RP06373,RP06726,RP05201,RP01654,RP08184,RP06427,RP04021,RP01573,RP01257,RP01262,RP06299,RP01926,RP00649,RP01255,RP01291,RP01264,RP04020,RP07387,RP01576	R05339,R01528,R01127,R06975,R04560,R01526,R01621,R00941,R01827,R05605,R06590,R06863,R01641,R04560,R01067,R04378,R01529,R01051,R01056,R00761,R02036,R00761,R01067,R01049,R01081,R07159,R01058,R04378,R00024,R05338
307	0.60	 0	16	30	0	16	C00117->C00130:[10->8,12->3,6->17,7->12,8->11,8->13]	RP01568,RP01257,RP01262,RP00036,RP01291,RP04232,RP04205,RP01571,RP00477,RP01570,RP10097,RP01033,RP01255,RP04020,RP01319,RP04021	R01518,R01051,R01056,R00199,R01858,R02628,R01138,R00659,R00724,R00200,R00206,R02320,R00430,R00208,R01012,R00572,R01081,R00212,R06975,R04560,R01526,R03140,R00024,R01523,R06975,R00658,R01049,R04378,R01127,R04378
308	0.80	 0	27	36	0	27	C00117->C00130:[10->8,12->3,6->17,7->12,8->10,8->11,8->13,8->4]	RP01319,RP04204,RP10096,RP04102,RP04205,RP03774,RP00080,RP03775,RP06373,RP07538,RP08184,RP01262,RP08033,RP01573,RP03838,RP00749,RP04241,RP01709,RP07975,RP01259,RP11244,RP03839,RP11505,RP01264,RP07387,RP10678,RP00784	R01127,R04559,R06974,R04463,R06975,R04560,R04144,R01067,R06861,R01641,R01830,R01621,R01440,R04144,R00941,R03461,R04560,R01056,R04325,R01529,R04208,R04325,R06974,R04591,R01709,R04209,R01053,R02993,R04209,R04524,R07159,R01058,R00024,R07456,R00173,R00174
309	0.60	 0	21	34	0	21	C00117->C00130:[10->8,12->3,6->17,7->12,8->11,8->13]	RP01280,RP01290,RP01319,RP03121,RP01291,RP06553,RP04205,RP01571,RP06373,RP01255,RP01203,RP02139,RP01731,RP01265,RP00042,RP00299,RP04020,RP08184,RP01262,RP04021,RP03120	R01073,R01080,R01127,R03509,R01081,R01393,R06975,R04560,R01526,R00941,R01049,R00966,R02340,R02722,R01752,R08571,R01059,R02327,R00970,R02097,R00967,R00964,R00963,R01880,R00968,R02332,R01549,R01392,R01388,R04378,R04560,R01056,R04378,R03508
310	0.90	 0	26	34	0	26	C00117->C00130:[10->8,12->3,6->17,7->10,7->11,7->12,7->2,7->5,8->13]	RP01257,RP07515,RP00955,RP01128,RP04472,RP01291,RP01994,RP05769,RP03735,RP10839,RP01262,RP01571,RP08291,RP07161,RP00185,RP04372,RP08324,RP02443,RP03650,RP05304,RP04373,RP01488,RP01683,RP00570,RP01682,RP01323	R01051,R03425,R00524,R00830,R04857,R01081,R02141,R05704,R00830,R01221,R03425,R00134,R03215,R03146,R00519,R07281,R01056,R01526,R04732,R02729,R02147,R01677,R04731,R04857,R02729,R04026,R05704,R04732,R01408,R01677,R01227,R01228,R01676,R01134
311	0.60	 0	12	26	0	12	C00117->C00130:[10->8,12->3,6->17,7->11,7->12,8->13]	RP01257,RP10839,RP01262,RP05698,RP01744,RP04232,RP04472,RP01994,RP08324,RP00175,RP00380,RP00466	R01051,R07281,R01056,R01196,R00006,R00014,R00211,R00210,R01699,R00207,R00224,R00226,R00209,R05636,R03145,R01770,R00212,R04857,R02141,R04857,R01770,R01863,R01768,R01769,R01131,R01126
312	0.80	 0	22	30	0	22	C00117->C00130:[10->8,12->3,6->17,7->10,7->11,7->12,7->2,8->13]	RP07515,RP04472,RP03735,RP02001,RP08324,RP07161,RP00185,RP04372,RP04373,RP00570,RP01263,RP01128,RP01994,RP05769,RP10839,RP01262,RP08291,RP02443,RP03650,RP05304,RP01682,RP01323	R03425,R04857,R00134,R03215,R03146,R00519,R02147,R04857,R02729,R02147,R01677,R04731,R04732,R01227,R01228,R01057,R00830,R02141,R05704,R00830,R01221,R03425,R07281,R01056,R04732,R02729,R04026,R05704,R01676,R01134
313	0.70	 0	14	17	0	14	C00117->C00130:[10->8,12->3,6->17,7->12,8->10,8->11,8->13]	RP03973,RP01262,RP00861,RP08324,RP08291,RP00477,RP04472,RP01570,RP04030,RP04373,RP01384,RP07387,RP01994,RP00380	R00181,R01056,R00190,R00182,R04857,R04732,R03140,R00024,R04857,R01523,R00182,R04732,R01244,R00024,R02141,R01768,R01769
314	0.60	 0	15	22	0	15	C00117->C00130:[10->8,12->3,6->17,7->12,8->11,8->13]	RP00173,RP03735,RP01319,RP01571,RP04092,RP04205,RP04020,RP00477,RP01570,RP04030,RP10097,RP01291,RP01385,RP04021,RP07387	R00183,R00185,R01571,R00134,R03215,R03146,R00519,R01127,R01526,R00190,R06975,R04560,R04378,R03140,R00024,R01523,R00182,R06975,R01081,R01245,R04378,R00024
315	0.80	 0	31	40	0	31	C00117->C00130:[10->8,12->3,6->10,6->17,7->11,7->12,7->4,8->13]	RP00164,RP01319,RP10096,RP04102,RP00528,RP00784,RP01654,RP03774,RP01238,RP00357,RP01259,RP01262,RP07538,RP03839,RP08033,RP03838,RP03775,RP04241,RP10839,RP01709,RP07975,RP01790,RP10097,RP13340,RP04204,RP11244,RP11505,RP00749,RP10678,RP04205,RP06726	R01010,R01011,R01012,R01127,R06974,R04463,R00604,R02479,R00173,R00174,R06590,R06863,R01641,R04144,R01015,R06862,R01440,R01053,R01056,R03461,R04209,R04325,R04208,R04144,R04591,R07281,R01709,R04209,R01830,R06975,R01827,R04559,R02993,R04524,R04325,R06974,R07456,R06975,R04560,R01827
316	0.80	 0	22	32	0	22	C00117->C00130:[10->8,12->3,6->17,7->10,7->11,7->12,7->4,8->13]	RP01257,RP05464,RP01744,RP00477,RP01973,RP02201,RP00410,RP10839,RP03735,RP00380,RP00466,RP02199,RP07011,RP00569,RP01262,RP05463,RP06127,RP01570,RP06170,RP00175,RP07387,RP05139	R01051,R06064,R01770,R03140,R00024,R02106,R02425,R00776,R00469,R07281,R00134,R03215,R03146,R00519,R01768,R01769,R01131,R01126,R02423,R02423,R02107,R02103,R01056,R06063,R06063,R06064,R01523,R00469,R01770,R01863,R00024,R05554
317	0.60	 0	17	24	0	17	C00117->C00130:[10->8,12->3,6->17,7->12,8->11,8->13]	RP01257,RP03735,RP01319,RP13340,RP01790,RP01262,RP10097,RP04205,RP04020,RP01255,RP01571,RP01291,RP01264,RP01654,RP04021,RP07387,RP06726	R01051,R00134,R03215,R03146,R00519,R01127,R01827,R01830,R01056,R06975,R06975,R04560,R04378,R01049,R01526,R01081,R07159,R01058,R06590,R06863,R01641,R04378,R00024,R01827
318	0.70	 0	17	23	0	17	C00117->C00130:[10->8,12->3,6->17,7->10,7->11,7->12,8->13]	RP10961,RP10839,RP01262,RP08324,RP01995,RP10817,RP04472,RP06639,RP01321,RP01573,RP04373,RP06864,RP08291,RP03735,RP05769,RP01994,RP01256	R06836,R07281,R01056,R04857,R02142,R07226,R04857,R01621,R01130,R01529,R04732,R02142,R04732,R00134,R03215,R03146,R00519,R05704,R00830,R01221,R03425,R02141,R01050
319	0.60	 0	14	18	0	14	C00117->C00130:[10->8,12->3,6->17,7->12,8->10,8->13]	RP01257,RP05464,RP05463,RP00504,RP02433,RP00569,RP06127,RP00477,RP01321,RP01973,RP01570,RP01262,RP01996,RP07387	R01051,R06064,R06063,R02143,R02297,R02719,R02107,R02103,R06063,R06064,R03140,R00024,R01130,R02106,R01523,R01056,R02143,R00024
320	0.70	 0	15	29	0	15	C00117->C00130:[10->8,12->3,6->17,7->10,7->11,7->12,8->13]	RP10839,RP01262,RP01400,RP05698,RP01995,RP04232,RP04472,RP01321,RP08324,RP04373,RP06864,RP08291,RP03735,RP01399,RP01994	R07281,R01056,R01271,R01196,R00006,R00014,R00211,R00210,R01699,R00207,R00224,R00226,R00209,R05636,R03145,R02142,R00212,R04857,R01130,R04857,R04732,R02142,R04732,R00134,R03215,R03146,R00519,R01270,R02141
321	0.80	 0	32	39	0	32	C00117->C00130:[10->8,12->3,6->10,6->17,7->11,7->12,7->4,8->13]	RP01319,RP10096,RP04102,RP01654,RP01238,RP01239,RP07538,RP08033,RP03838,RP03775,RP04241,RP01709,RP13340,RP01790,RP11244,RP11505,RP00749,RP10678,RP00784,RP06726,RP03774,RP04204,RP00283,RP04232,RP04205,RP00300,RP01259,RP08184,RP03839,RP07975,RP10839,RP01262	R01127,R06974,R04463,R06590,R06863,R01641,R01015,R01016,R03461,R04325,R04208,R04144,R04591,R01709,R01827,R01830,R02993,R04524,R04325,R06974,R07456,R00173,R00174,R01827,R04144,R04559,R00203,R00205,R00212,R06975,R04560,R00944,R00943,R01053,R04560,R04209,R04209,R07281,R01056
322	0.90	 0	27	34	0	27	C00117->C00130:[10->8,12->3,6->17,7->10,7->11,7->12,7->2,7->5,8->13]	RP07515,RP01278,RP01128,RP01370,RP00477,RP04472,RP01994,RP01369,RP01259,RP01570,RP05769,RP03735,RP00955,RP10839,RP01262,RP08324,RP08291,RP07161,RP04372,RP02443,RP03650,RP05304,RP04373,RP01488,RP07387,RP01682,RP01323	R03425,R01072,R00830,R01229,R03140,R00024,R04857,R02141,R01229,R01053,R01523,R05704,R00830,R01221,R03425,R00134,R03215,R03146,R00519,R00524,R07281,R01056,R04857,R04732,R02729,R04731,R02729,R04026,R05704,R04732,R01408,R00024,R01676,R01134
323	0.60	 0	16	23	0	16	C00117->C00130:[10->10,10->8,12->3,6->17,7->12,8->13]	RP05464,RP01263,RP10817,RP01262,RP00569,RP06127,RP00185,RP06639,RP01573,RP05463,RP01973,RP05769,RP02001,RP00570,RP01682,RP01323	R06064,R01057,R07226,R01056,R02107,R02103,R06063,R06064,R02147,R01677,R01621,R01529,R06063,R02106,R05704,R00830,R01221,R03425,R02147,R01227,R01228,R01676,R01134
324	0.60	 0	18	26	0	18	C00117->C00130:[10->8,12->3,6->17,7->12,8->11,8->13]	RP01257,RP00395,RP13340,RP01790,RP00113,RP04205,RP01571,RP01255,RP04020,RP01291,RP06373,RP01262,RP01654,RP08184,RP01319,RP04021,RP07387,RP06726	R01051,R01061,R01063,R01827,R01830,R02188,R01512,R01515,R01517,R01660,R06975,R04560,R01526,R01049,R04378,R01081,R00941,R01056,R06590,R06863,R01641,R04560,R01127,R04378,R00024,R01827
325	0.60	 0	22	27	0	22	C00117->C00130:[10->8,12->3,6->17,7->12,8->11,8->13]	RP01257,RP01601,RP00164,RP01816,RP01319,RP01238,RP00357,RP01291,RP04021,RP10097,RP02468,RP01604,RP01574,RP01255,RP01263,RP01269,RP01262,RP00528,RP04205,RP11063,RP07041,RP04020	R01051,R01573,R01010,R01011,R01012,R01879,R01127,R01015,R06862,R01440,R01081,R04378,R06975,R02749,R01577,R01530,R01049,R01057,R01066,R01056,R00604,R02479,R06975,R04560,R01876,R02484,R04378
326	0.60	 0	26	31	0	26	C00117->C00130:[10->8,12->3,6->17,7->12,8->11,8->13]	RP01095,RP01263,RP01269,RP00283,RP04232,RP04205,RP01571,RP01238,RP01239,RP11063,RP01654,RP01319,RP04021,RP07041,RP06427,RP01257,RP06299,RP10097,RP02468,RP01816,RP00649,RP01255,RP01291,RP04020,RP01576,RP06726	R05339,R01057,R01066,R00203,R00205,R00212,R06975,R04560,R01526,R01015,R01016,R01876,R06590,R06863,R01641,R01127,R04378,R02484,R01067,R01051,R00761,R06975,R02749,R01879,R00761,R01067,R01049,R01081,R04378,R05338,R01827
327	0.60	 0	14	25	0	14	C00117->C00130:[10->8,12->3,6->17,7->12,8->11,8->13]	RP03735,RP00395,RP13340,RP01790,RP00113,RP10097,RP04205,RP04020,RP01255,RP01654,RP01319,RP04021,RP07387,RP06726	R00134,R03215,R03146,R00519,R01061,R01063,R01827,R01830,R02188,R01512,R01515,R01517,R01660,R06975,R06975,R04560,R04378,R01049,R06590,R06863,R01641,R01127,R04378,R00024,R01827
328	0.60	 0	24	33	0	24	C00117->C00130:[10->8,12->3,6->17,7->12,8->11,8->13]	RP01095,RP01319,RP00113,RP04205,RP01571,RP06373,RP01262,RP01654,RP08184,RP06427,RP04021,RP01576,RP01573,RP01257,RP00395,RP13340,RP01790,RP06299,RP00649,RP01255,RP01291,RP04020,RP07387,RP06726	R05339,R01127,R02188,R01512,R01515,R01517,R01660,R06975,R04560,R01526,R00941,R01056,R06590,R06863,R01641,R04560,R01067,R04378,R05338,R01529,R01051,R01061,R01063,R01827,R01830,R00761,R00761,R01067,R01049,R01081,R04378,R00024,R01827
329	0.80	 0	27	37	0	27	C00117->C00130:[10->8,12->3,6->17,7->10,7->11,7->12,7->2,8->13]	RP07515,RP01263,RP01128,RP00784,RP04472,RP01994,RP01809,RP01262,RP05769,RP07538,RP03735,RP11505,RP00380,RP00466,RP10839,RP01709,RP03650,RP08324,RP08291,RP07161,RP04372,RP02443,RP11244,RP05304,RP04373,RP00175,RP10678	R03425,R01057,R00830,R00173,R00174,R04857,R02141,R01863,R01056,R05704,R00830,R01221,R03425,R03461,R00134,R03215,R03146,R00519,R04524,R01768,R01769,R01131,R01126,R07281,R01709,R04026,R04857,R04732,R02729,R04731,R02729,R02993,R05704,R04732,R01770,R01863,R07456
330	0.90	 0	29	53	0	29	C00117->C00130:[10->8,12->3,6->17,7->10,7->11,7->12,7->2,7->5,8->13]	RP07515,RP01263,RP00955,RP01788,RP00283,RP04472,RP01994,RP01809,RP01239,RP05769,RP01654,RP03735,RP11137,RP00380,RP00466,RP10839,RP01262,RP01128,RP05698,RP08291,RP07161,RP04372,RP08324,RP02443,RP03650,RP05304,RP04373,RP01488,RP00175	R03425,R01057,R00524,R01829,R00203,R00205,R04857,R02141,R01863,R01016,R05704,R00830,R01221,R03425,R06590,R06863,R01641,R00134,R03215,R03146,R00519,R01843,R01845,R01768,R01769,R01131,R01126,R07281,R01056,R00830,R01196,R00006,R00014,R00211,R00210,R01699,R00207,R00224,R00226,R00209,R05636,R03145,R04732,R02729,R04731,R04857,R02729,R04026,R05704,R04732,R01408,R01770,R01863
331	0.70	 0	14	15	0	14	C00117->C00130:[10->8,12->3,6->17,7->12,8->10,8->11,8->13]	RP07387,RP01262,RP08324,RP01995,RP00477,RP01321,RP01570,RP01256,RP04472,RP04373,RP06864,RP08291,RP01994,RP10961	R00024,R01056,R04857,R02142,R03140,R00024,R01130,R01523,R01050,R04857,R04732,R02142,R04732,R02141,R06836
332	0.90	 0	22	28	0	22	C00117->C00130:[10->8,12->3,6->17,7->10,7->11,7->12,7->4,7->5,8->13]	RP00915,RP09086,RP01995,RP01973,RP00410,RP09053,RP03735,RP12366,RP02199,RP07011,RP10839,RP01262,RP00569,RP09052,RP01321,RP01256,RP00954,RP06170,RP02201,RP05139,RP10961,RP06864	R00466,R06601,R02142,R02106,R00776,R00469,R06604,R00134,R03215,R03146,R00519,R06604,R06605,R02423,R02423,R07281,R01056,R02107,R02103,R06605,R01130,R01050,R00522,R00469,R02425,R05554,R06836,R02142
333	0.60	 0	19	22	0	19	C00117->C00130:[10->8,12->3,6->17,7->12,8->11,8->13]	RP01280,RP01257,RP01604,RP01319,RP03121,RP01601,RP04205,RP01262,RP01574,RP01255,RP02139,RP06373,RP01291,RP01264,RP04020,RP08184,RP04021,RP07387,RP03120	R01073,R01051,R01577,R01127,R03509,R01573,R06975,R04560,R01056,R01530,R01049,R02340,R02722,R00941,R01081,R07159,R01058,R04378,R04560,R04378,R00024,R03508
334	0.90	 0	25	45	0	25	C00117->C00130:[10->8,12->3,6->17,7->10,7->11,7->12,7->2,7->5,8->13]	RP07515,RP01263,RP00955,RP01128,RP04472,RP01994,RP01809,RP05769,RP03735,RP00380,RP00466,RP10839,RP01262,RP05698,RP08291,RP07161,RP04232,RP04372,RP08324,RP02443,RP03650,RP05304,RP04373,RP01488,RP00175	R03425,R01057,R00524,R00830,R04857,R02141,R01863,R05704,R00830,R01221,R03425,R00134,R03215,R03146,R00519,R01768,R01769,R01131,R01126,R07281,R01056,R01196,R00006,R00014,R00211,R00210,R01699,R00207,R00224,R00226,R00209,R05636,R03145,R04732,R02729,R00212,R04731,R04857,R02729,R04026,R05704,R04732,R01408,R01770,R01863
335	0.70	 0	19	27	0	19	C00117->C00130:[10->8,12->3,6->17,7->10,7->11,7->12,8->13]	RP01263,RP01095,RP01262,RP08324,RP08291,RP10817,RP04472,RP00185,RP10839,RP04373,RP06299,RP02001,RP03735,RP05769,RP00570,RP01994,RP01576,RP01682,RP01323	R01057,R05339,R01056,R04857,R04732,R07226,R04857,R02147,R01677,R07281,R04732,R00761,R02147,R00134,R03215,R03146,R00519,R05704,R00830,R01221,R03425,R01227,R01228,R02141,R05338,R01676,R01134
336	0.60	 0	15	19	0	15	C00117->C00130:[10->8,12->3,6->17,7->12,8->11,8->13]	RP01280,RP01319,RP03121,RP06553,RP04205,RP06373,RP01255,RP02139,RP01731,RP01265,RP00299,RP04020,RP08184,RP04021,RP03120	R01073,R01127,R03509,R01393,R06975,R04560,R00941,R01049,R02340,R02722,R01752,R08571,R01059,R01392,R01388,R04378,R04560,R04378,R03508
337	0.80	 0	20	28	0	20	C00117->C00130:[10->8,12->3,6->17,7->10,7->11,7->12,7->4,8->13]	RP01257,RP05464,RP05463,RP01973,RP00410,RP03735,RP02199,RP07011,RP10839,RP01262,RP00569,RP06127,RP00185,RP06170,RP01683,RP02201,RP00570,RP05139,RP01682,RP01323	R01051,R06064,R06063,R02106,R00776,R00469,R00134,R03215,R03146,R00519,R02423,R02423,R07281,R01056,R02107,R02103,R06063,R06064,R02147,R01677,R00469,R01677,R02425,R01227,R01228,R05554,R01676,R01134
338	0.60	 0	16	21	0	16	C00117->C00130:[10->10,10->8,12->3,6->17,7->12,8->13]	RP05464,RP10817,RP01262,RP01400,RP00569,RP01370,RP06127,RP06639,RP01399,RP01573,RP01369,RP05463,RP01973,RP05769,RP01682,RP01323	R06064,R07226,R01056,R01271,R02107,R02103,R01229,R06063,R06064,R01621,R01270,R01529,R01229,R06063,R02106,R05704,R00830,R01221,R03425,R01676,R01134
339	0.60	 0	14	28	0	14	C00117->C00130:[10->8,12->3,6->17,7->12,8->11,8->13]	RP03735,RP01271,RP01319,RP10097,RP04205,RP04020,RP00649,RP01255,RP00052,RP01264,RP01654,RP04021,RP07387,RP06726	R00134,R03215,R03146,R00519,R01068,R01127,R06975,R06975,R04560,R04378,R00761,R01067,R01049,R00756,R00769,R05805,R00770,R00762,R00764,R00767,R07159,R01058,R06590,R06863,R01641,R04378,R00024,R01827
340	0.10	 0	13	20	0	13	C00117->C00130:[8->11]	RP01280,RP01319,RP03121,RP02139,RP10097,RP00528,RP04205,RP00157,RP01255,RP00357,RP01265,RP00374,RP03120	R01073,R01127,R03509,R02340,R02722,R06975,R00604,R02479,R06975,R04560,R01034,R01045,R01039,R01049,R06862,R01440,R01059,R01036,R01041,R03508
341	0.60	 0	14	30	0	14	C00117->C00130:[10->8,12->11,12->3,6->17,7->12,8->13]	RP01263,RP08324,RP00504,RP01788,RP02433,RP00283,RP11186,RP04472,RP01321,RP01994,RP05698,RP01239,RP01654,RP11137	R01057,R04857,R02143,R02297,R01829,R02719,R00203,R00205,R02297,R04857,R01130,R02141,R01196,R00006,R00014,R00211,R00210,R01699,R00207,R00224,R00226,R00209,R05636,R03145,R01016,R06590,R06863,R01641,R01843,R01845
342	0.60	 0	19	21	0	19	C00117->C00130:[10->8,12->3,6->17,7->12,8->11,8->13]	RP01263,RP01269,RP01262,RP01290,RP02468,RP04205,RP01816,RP01291,RP04020,RP01571,RP06373,RP11063,RP01264,RP01255,RP08184,RP01319,RP04021,RP07387,RP07041	R01057,R01066,R01056,R01080,R02749,R06975,R04560,R01879,R01081,R04378,R01526,R00941,R01876,R07159,R01058,R01049,R04560,R01127,R04378,R00024,R02484
343	0.80	 0	33	50	0	33	C00117->C00130:[10->8,12->3,6->10,6->17,7->11,7->12,7->4,8->13]	RP01257,RP01568,RP01319,RP10096,RP04102,RP00477,RP01291,RP01033,RP07538,RP08033,RP03838,RP03775,RP04241,RP01709,RP07975,RP10097,RP11244,RP11505,RP10678,RP00784,RP03774,RP04204,RP00036,RP04232,RP04205,RP00300,RP01259,RP03839,RP00749,RP10839,RP01262,RP01571,RP01570	R01051,R01518,R01127,R06974,R04463,R03140,R00024,R01081,R00658,R03461,R04325,R04208,R04144,R04591,R01709,R04209,R06975,R02993,R04524,R07456,R00173,R00174,R04144,R04559,R00199,R01858,R02628,R01138,R00659,R00724,R00200,R00206,R02320,R00430,R00208,R01012,R00572,R00212,R06975,R04560,R00944,R00943,R01053,R04209,R04325,R06974,R07281,R01056,R01526,R01523
344	0.70	 0	20	28	0	20	C00117->C00130:[10->8,12->3,6->17,7->10,7->12,7->4,8->13]	RP01257,RP05464,RP07011,RP06127,RP01262,RP05463,RP00569,RP00477,RP00185,RP01973,RP02199,RP02201,RP10839,RP01570,RP01683,RP03735,RP00570,RP07387,RP01682,RP01323	R01051,R06064,R02423,R06063,R06064,R01056,R06063,R02107,R02103,R03140,R00024,R02147,R01677,R02106,R02423,R02425,R07281,R01523,R01677,R00134,R03215,R03146,R00519,R01227,R01228,R00024,R01676,R01134
345	0.60	 0	18	23	0	18	C00117->C00130:[10->8,12->3,6->17,7->12,8->11,8->13]	RP01257,RP01263,RP01278,RP03735,RP01319,RP01262,RP01290,RP04205,RP00477,RP01570,RP01571,RP01259,RP10097,RP11063,RP01291,RP04020,RP04021,RP07387	R01051,R01057,R01072,R00134,R03215,R03146,R00519,R01127,R01056,R01080,R06975,R04560,R03140,R00024,R01523,R01526,R01053,R06975,R01876,R01081,R04378,R04378,R00024
346	0.60	 0	20	27	0	20	C00117->C00130:[10->8,12->3,6->17,7->12,8->11,8->13]	RP01280,RP01263,RP11063,RP00395,RP03121,RP00113,RP01290,RP04205,RP01262,RP01255,RP01571,RP02139,RP06373,RP01291,RP04020,RP08184,RP01319,RP04021,RP07387,RP03120	R01073,R01057,R01876,R01061,R01063,R03509,R02188,R01512,R01515,R01517,R01660,R01080,R06975,R04560,R01056,R01049,R01526,R02340,R02722,R00941,R01081,R04378,R04560,R01127,R04378,R00024,R03508
347	0.80	 0	29	33	0	29	C00117->C00130:[10->8,12->3,6->17,7->10,7->11,7->12,7->4,8->13]	RP01572,RP03774,RP01709,RP01319,RP10096,RP04102,RP04205,RP06373,RP10839,RP05201,RP07538,RP08184,RP04204,RP08033,RP03838,RP03775,RP04241,RP07387,RP01262,RP07975,RP01926,RP01259,RP11244,RP03839,RP11505,RP01264,RP00749,RP10678,RP00784	R01528,R04144,R01709,R01127,R06974,R04463,R06975,R04560,R00941,R07281,R05605,R03461,R04560,R04559,R04325,R04208,R04144,R04591,R00024,R01056,R04209,R02036,R01053,R02993,R04209,R04524,R07159,R01058,R04325,R06974,R07456,R00173,R00174
348	0.70	 0	18	23	0	18	C00117->C00130:[10->8,12->3,6->17,7->10,7->12,7->5,8->13]	RP11721,RP01263,RP02433,RP00915,RP11186,RP12178,RP03735,RP01262,RP00954,RP12179,RP10839,RP00504,RP12177,RP12968,RP10654,RP01321,RP10831,RP11703	R07980,R01057,R02719,R00466,R02297,R07982,R00134,R03215,R03146,R00519,R01056,R00522,R07982,R07281,R02143,R02297,R07981,R08410,R07981,R01130,R07982,R07971,R07972
349	0.70	 0	16	21	0	16	C00117->C00130:[10->8,12->3,6->17,7->10,7->12,7->4,8->13]	RP05464,RP10961,RP10839,RP01262,RP00569,RP01995,RP06127,RP01321,RP01973,RP05463,RP02201,RP07011,RP06864,RP03735,RP01256,RP02199	R06064,R06836,R07281,R01056,R02107,R02103,R02142,R06063,R06064,R01130,R02106,R06063,R02425,R02423,R02142,R00134,R03215,R03146,R00519,R01050,R02423
350	0.60	 0	16	21	0	16	C00117->C00130:[10->8,12->3,6->17,7->12,8->11,8->13]	RP01572,RP03735,RP01262,RP05201,RP01571,RP10097,RP04205,RP01926,RP01255,RP01291,RP01257,RP01264,RP04020,RP01319,RP04021,RP07387	R01528,R00134,R03215,R03146,R00519,R01056,R05605,R01526,R06975,R06975,R04560,R02036,R01049,R01081,R01051,R07159,R01058,R04378,R01127,R04378,R00024
351	0.80	 0	20	26	0	20	C00117->C00130:[10->8,12->3,6->17,7->10,7->11,7->12,7->4,8->13]	RP05464,RP01278,RP05463,RP01370,RP01973,RP01369,RP01259,RP03735,RP02199,RP07011,RP10839,RP01262,RP00569,RP06127,RP00410,RP06170,RP02201,RP05139,RP01682,RP01323	R06064,R01072,R06063,R01229,R02106,R01229,R01053,R00134,R03215,R03146,R00519,R02423,R02423,R07281,R01056,R02107,R02103,R06063,R06064,R00776,R00469,R00469,R02425,R05554,R01676,R01134
352	0.60	 0	24	37	0	24	C00117->C00130:[10->8,12->3,6->17,7->12,8->11,8->13]	RP01095,RP01319,RP00113,RP04205,RP01571,RP06299,RP02139,RP01257,RP01654,RP06427,RP04021,RP01576,RP03120,RP01280,RP07387,RP00395,RP03121,RP10097,RP00649,RP01255,RP01291,RP04020,RP03735,RP06726	R05339,R01127,R02188,R01512,R01515,R01517,R01660,R06975,R04560,R01526,R00761,R02340,R02722,R01051,R06590,R06863,R01641,R01067,R04378,R05338,R03508,R01073,R00024,R01061,R01063,R03509,R06975,R00761,R01067,R01049,R01081,R04378,R00134,R03215,R03146,R00519,R01827
353	0.60	 0	17	21	0	17	C00117->C00130:[10->8,12->3,6->17,7->12,8->11,8->13]	RP01257,RP01278,RP01319,RP01262,RP01571,RP06553,RP04205,RP00477,RP01259,RP01570,RP06373,RP01291,RP00299,RP04020,RP08184,RP04021,RP00435	R01051,R01072,R01127,R01056,R01526,R01393,R06975,R04560,R03140,R00024,R01053,R01523,R00941,R01081,R01392,R01388,R04378,R04560,R04378,R01511,R01514
354	0.80	 0	27	34	0	27	C00117->C00130:[10->8,12->3,6->17,7->10,7->11,7->12,7->2,8->13]	RP07515,RP01278,RP01128,RP01995,RP00784,RP04472,RP01994,RP01259,RP06864,RP05769,RP07538,RP03735,RP01262,RP10839,RP01709,RP03650,RP08324,RP08291,RP07161,RP01321,RP04372,RP02443,RP11244,RP05304,RP04373,RP11505,RP10678	R03425,R01072,R00830,R02142,R00173,R00174,R04857,R02141,R01053,R02142,R05704,R00830,R01221,R03425,R03461,R00134,R03215,R03146,R00519,R01056,R07281,R01709,R04026,R04857,R04732,R02729,R01130,R04731,R02729,R02993,R05704,R04732,R04524,R07456
355	0.10	 0	10	17	0	10	C00117->C00130:[8->11]	RP01262,RP10097,RP06553,RP04205,RP00477,RP01570,RP00299,RP01319,RP03735,RP00435	R01056,R06975,R01393,R06975,R04560,R03140,R00024,R01523,R01392,R01388,R01127,R00134,R03215,R03146,R00519,R01511,R01514
356	0.60	 0	18	25	0	18	C00117->C00130:[10->8,12->3,6->17,7->12,8->11,8->13]	RP00164,RP01257,RP01319,RP13340,RP01790,RP01291,RP10097,RP00528,RP04205,RP01571,RP01238,RP04020,RP00357,RP01255,RP01654,RP01262,RP04021,RP06726	R01010,R01011,R01012,R01051,R01127,R01827,R01830,R01081,R06975,R00604,R02479,R06975,R04560,R01526,R01015,R04378,R06862,R01440,R01049,R06590,R06863,R01641,R01056,R04378,R01827
357	0.80	 0	31	47	0	31	C00117->C00130:[10->8,12->3,6->17,7->10,7->11,7->12,7->4,8->13]	RP03774,RP01319,RP10096,RP04102,RP00784,RP01654,RP01259,RP10839,RP01262,RP07538,RP03839,RP08033,RP03838,RP03775,RP04241,RP01271,RP01709,RP07975,RP10097,RP07387,RP04204,RP00649,RP11244,RP00749,RP00052,RP11505,RP01264,RP03735,RP10678,RP04205,RP06726	R04144,R01127,R06974,R04463,R00173,R00174,R06590,R06863,R01641,R01053,R07281,R01056,R03461,R04209,R04325,R04208,R04144,R04591,R01068,R01709,R04209,R06975,R00024,R04559,R00761,R01067,R02993,R04325,R06974,R00756,R00769,R05805,R00770,R00762,R00764,R00767,R04524,R07159,R01058,R00134,R03215,R03146,R00519,R07456,R06975,R04560,R01827
358	0.60	 0	18	24	0	18	C00117->C00130:[10->8,12->3,6->17,7->12,8->11,8->13]	RP01280,RP01278,RP03735,RP01319,RP03121,RP01291,RP10097,RP04205,RP01571,RP02139,RP01259,RP01257,RP01264,RP04020,RP01262,RP04021,RP07387,RP03120	R01073,R01072,R00134,R03215,R03146,R00519,R01127,R03509,R01081,R06975,R06975,R04560,R01526,R02340,R02722,R01053,R01051,R07159,R01058,R04378,R01056,R04378,R00024,R03508
359	0.60	 0	15	26	0	15	C00117->C00130:[10->8,12->3,6->17,7->12,8->11,8->13]	RP03735,RP00395,RP13340,RP01790,RP00113,RP10097,RP04205,RP04020,RP04092,RP04030,RP01654,RP01319,RP04021,RP07387,RP06726	R00134,R03215,R03146,R00519,R01061,R01063,R01827,R01830,R02188,R01512,R01515,R01517,R01660,R06975,R06975,R04560,R04378,R00190,R00182,R06590,R06863,R01641,R01127,R04378,R00024,R01827
360	0.60	 0	14	19	0	14	C00117->C00130:[10->8,12->3,6->17,7->10,7->12,8->13]	RP10839,RP01262,RP01400,RP09086,RP01995,RP00569,RP01321,RP01973,RP01399,RP09053,RP06864,RP09052,RP03735,RP12366	R07281,R01056,R01271,R06601,R02142,R02107,R02103,R01130,R02106,R01270,R06604,R02142,R06605,R00134,R03215,R03146,R00519,R06604,R06605
361	0.70	 0	16	24	0	16	C00117->C00130:[10->8,12->3,6->17,7->10,7->12,7->4,8->13]	RP01257,RP05464,RP07011,RP10839,RP01262,RP00569,RP01744,RP06127,RP01973,RP05463,RP00175,RP03735,RP02199,RP00380,RP00466,RP02201	R01051,R06064,R02423,R07281,R01056,R02107,R02103,R01770,R06063,R06064,R02106,R06063,R01770,R01863,R00134,R03215,R03146,R00519,R02423,R01768,R01769,R01131,R01126,R02425
362	0.80	 0	30	36	0	30	C00117->C00130:[10->8,12->3,6->17,7->10,7->11,7->12,7->4,8->13]	RP03774,RP01319,RP10096,RP04102,RP04205,RP07538,RP06373,RP10839,RP01654,RP08184,RP01262,RP08033,RP03838,RP03775,RP04241,RP07387,RP01709,RP07975,RP01790,RP13340,RP04204,RP01259,RP11244,RP03839,RP11505,RP01264,RP00749,RP10678,RP00784,RP06726	R04144,R01127,R06974,R04463,R06975,R04560,R03461,R00941,R07281,R06590,R06863,R01641,R04560,R01056,R04325,R04208,R04144,R04591,R00024,R01709,R04209,R01830,R01827,R04559,R01053,R02993,R04209,R04524,R07159,R01058,R04325,R06974,R07456,R00173,R00174,R01827
363	0.60	 0	12	13	0	12	C00117->C00130:[10->11,10->8,12->3,6->17,7->12,8->13]	RP01257,RP01278,RP10839,RP01319,RP10097,RP04205,RP01291,RP01571,RP01259,RP04020,RP08184,RP04021	R01051,R01072,R07281,R01127,R06975,R06975,R04560,R01081,R01526,R01053,R04378,R04560,R04378
364	0.60	 0	14	16	0	14	C00117->C00130:[10->8,12->3,6->17,7->12,8->11,8->13]	RP01572,RP01278,RP01262,RP05201,RP04205,RP01926,RP01259,RP06373,RP01264,RP04020,RP08184,RP01319,RP04021,RP07387	R01528,R01072,R01056,R05605,R06975,R04560,R02036,R01053,R00941,R07159,R01058,R04378,R04560,R01127,R04378,R00024
365	0.60	 0	13	18	0	13	C00117->C00130:[10->8,12->3,6->17,7->12,8->11,8->13]	RP01572,RP03735,RP01262,RP05201,RP10097,RP04205,RP01926,RP01255,RP01264,RP04020,RP01319,RP04021,RP07387	R01528,R00134,R03215,R03146,R00519,R01056,R05605,R06975,R06975,R04560,R02036,R01049,R07159,R01058,R04378,R01127,R04378,R00024
366	0.10	 0	9	16	0	9	C00117->C00130:[8->11]	RP01262,RP04205,RP00080,RP06373,RP01264,RP08184,RP01319,RP07387,RP01573	R01056,R06975,R04560,R01067,R06861,R01641,R01830,R01621,R01440,R00941,R07159,R01058,R04560,R01127,R00024,R01529
367	0.20	 0	22	29	0	22	C00117->C00130:[6->10,6->11,8->10,8->11]	RP01319,RP02139,RP01262,RP07538,RP03120,RP01280,RP04241,RP03839,RP03121,RP10097,RP01255,RP11244,RP01264,RP07387,RP10678,RP00784,RP04204,RP04205,RP01709,RP07975,RP11505,RP03735	R01127,R02340,R02722,R01056,R03461,R03508,R01073,R04591,R04209,R03509,R06975,R01049,R02993,R07159,R01058,R00024,R07456,R00173,R00174,R04559,R06975,R04560,R01709,R04209,R04524,R00134,R03215,R03146,R00519
368	0.90	 0	22	29	0	22	C00117->C00130:[10->8,12->3,6->17,7->10,7->11,7->12,7->4,7->5,8->13]	RP01263,RP00915,RP02433,RP09086,RP11186,RP01973,RP00410,RP09053,RP03735,RP00504,RP12366,RP02199,RP07011,RP10839,RP01262,RP00569,RP09052,RP01321,RP00954,RP06170,RP02201,RP05139	R01057,R00466,R02719,R06601,R02297,R02106,R00776,R00469,R06604,R00134,R03215,R03146,R00519,R02143,R02297,R06604,R06605,R02423,R02423,R07281,R01056,R02107,R02103,R06605,R01130,R00522,R00469,R02425,R05554
369	0.70	 0	18	24	0	18	C00117->C00130:[10->8,12->3,6->17,7->10,7->11,7->12,8->13]	RP01278,RP10839,RP01262,RP01369,RP01370,RP08291,RP10817,RP04472,RP06639,RP01994,RP08324,RP01259,RP04373,RP03735,RP05769,RP01682,RP01573,RP01323	R01072,R07281,R01056,R01229,R01229,R04732,R07226,R04857,R01621,R02141,R04857,R01053,R04732,R00134,R03215,R03146,R00519,R05704,R00830,R01221,R03425,R01676,R01529,R01134
370	0.80	 0	27	49	0	27	C00117->C00130:[10->8,12->3,6->17,7->10,7->11,7->12,7->2,8->13]	RP01257,RP07515,RP02433,RP00283,RP01128,RP04472,RP01994,RP01239,RP05769,RP01654,RP03735,RP01262,RP01996,RP11137,RP10839,RP00504,RP01788,RP03650,RP05698,RP08291,RP07161,RP01321,RP04372,RP02443,RP08324,RP05304,RP04373	R01051,R03425,R02719,R00203,R00205,R00830,R04857,R02141,R01016,R05704,R00830,R01221,R03425,R06590,R06863,R01641,R00134,R03215,R03146,R00519,R01056,R02143,R01843,R01845,R07281,R02143,R02297,R01829,R04026,R01196,R00006,R00014,R00211,R00210,R01699,R00207,R00224,R00226,R00209,R05636,R03145,R04732,R02729,R01130,R04731,R02729,R04857,R05704,R04732
371	0.60	 0	25	35	0	25	C00117->C00130:[10->8,12->3,6->17,7->12,8->11,8->13]	RP01257,RP01319,RP06427,RP01262,RP04205,RP01291,RP02139,RP06373,RP00299,RP08184,RP04021,RP01576,RP00435,RP03120,RP01280,RP01095,RP03121,RP01575,RP01571,RP06553,RP01255,RP00080,RP01264,RP04020,RP01573	R01051,R01127,R01067,R01056,R06975,R04560,R01081,R02340,R02722,R00941,R01392,R01388,R04560,R04378,R05338,R01511,R01514,R03508,R01073,R05339,R03509,R05338,R01526,R01393,R01049,R01067,R06861,R01641,R01830,R01621,R01440,R07159,R01058,R04378,R01529
372	0.60	 0	14	21	0	14	C00117->C00130:[10->8,12->3,6->17,7->12,8->11,8->13]	RP01278,RP03735,RP01319,RP13340,RP01790,RP10097,RP04205,RP04020,RP01259,RP01264,RP01654,RP04021,RP07387,RP06726	R01072,R00134,R03215,R03146,R00519,R01127,R01827,R01830,R06975,R06975,R04560,R04378,R01053,R07159,R01058,R06590,R06863,R01641,R04378,R00024,R01827
373	0.60	 0	12	18	0	12	C00117->C00130:[10->11,10->8,12->3,6->17,7->12,8->13]	RP01257,RP10839,RP01571,RP01744,RP04472,RP01291,RP01994,RP08324,RP03735,RP00175,RP00380,RP00466	R01051,R07281,R01526,R01770,R04857,R01081,R02141,R04857,R00134,R03215,R03146,R00519,R01770,R01863,R01768,R01769,R01131,R01126
374	0.60	 0	24	34	0	24	C00117->C00130:[10->8,12->3,6->17,7->12,8->11,8->13]	RP01095,RP01319,RP00113,RP04205,RP01571,RP02139,RP06373,RP01654,RP08184,RP06427,RP04021,RP01576,RP03120,RP01280,RP01257,RP00395,RP03121,RP06299,RP00649,RP01255,RP01291,RP04020,RP07387,RP06726	R05339,R01127,R02188,R01512,R01515,R01517,R01660,R06975,R04560,R01526,R02340,R02722,R00941,R06590,R06863,R01641,R04560,R01067,R04378,R05338,R03508,R01073,R01051,R01061,R01063,R03509,R00761,R00761,R01067,R01049,R01081,R04378,R00024,R01827
375	0.90	 0	26	34	0	26	C00117->C00130:[10->8,12->3,6->17,7->10,7->11,7->12,7->2,7->5,8->13]	RP07515,RP01263,RP00955,RP02433,RP11186,RP00477,RP04472,RP01994,RP01570,RP05769,RP03735,RP00504,RP10839,RP01262,RP01128,RP08324,RP08291,RP07161,RP01321,RP04372,RP02443,RP03650,RP05304,RP04373,RP01488,RP07387	R03425,R01057,R00524,R02719,R02297,R03140,R00024,R04857,R02141,R01523,R05704,R00830,R01221,R03425,R00134,R03215,R03146,R00519,R02143,R02297,R07281,R01056,R00830,R04857,R04732,R02729,R01130,R04731,R02729,R04026,R05704,R04732,R01408,R00024
376	0.60	 0	15	18	0	15	C00117->C00130:[10->8,12->11,12->3,6->17,7->12,8->13]	RP01095,RP01262,RP01400,RP08324,RP01370,RP01576,RP10817,RP04472,RP01399,RP01369,RP05769,RP01994,RP06299,RP01682,RP01323	R05339,R01056,R01271,R04857,R01229,R05338,R07226,R04857,R01270,R01229,R05704,R00830,R01221,R03425,R02141,R00761,R01676,R01134
377	0.60	 0	12	23	0	12	C00117->C00130:[10->8,12->3,6->17,7->11,7->12,8->13]	RP10839,RP01262,RP01400,RP05698,RP01995,RP04232,RP04472,RP01321,RP01399,RP08324,RP06864,RP01994	R07281,R01056,R01271,R01196,R00006,R00014,R00211,R00210,R01699,R00207,R00224,R00226,R00209,R05636,R03145,R02142,R00212,R04857,R01130,R01270,R04857,R02142,R02141
378	0.90	 0	24	33	0	24	C00117->C00130:[10->8,12->3,6->17,7->10,7->11,7->12,7->4,7->5,8->13]	RP01257,RP01263,RP06127,RP00915,RP01291,RP01809,RP00175,RP00410,RP01973,RP03735,RP00380,RP00466,RP02199,RP07011,RP10839,RP01262,RP05463,RP01571,RP00569,RP05464,RP00954,RP06170,RP02201,RP05139	R01051,R01057,R06063,R06064,R00466,R01081,R01863,R01770,R01863,R00776,R00469,R02106,R00134,R03215,R03146,R00519,R01768,R01769,R01131,R01126,R02423,R02423,R07281,R01056,R06063,R01526,R02107,R02103,R06064,R00522,R00469,R02425,R05554
379	0.60	 0	23	28	0	23	C00117->C00130:[10->8,12->3,6->17,7->12,8->11,8->13]	RP01095,RP01319,RP04205,RP01571,RP06373,RP06726,RP01654,RP08184,RP06427,RP04021,RP01573,RP01257,RP01262,RP13340,RP01790,RP06299,RP00649,RP01255,RP01291,RP01264,RP04020,RP07387,RP01576	R05339,R01127,R06975,R04560,R01526,R00941,R01827,R06590,R06863,R01641,R04560,R01067,R04378,R01529,R01051,R01056,R01827,R01830,R00761,R00761,R01067,R01049,R01081,R07159,R01058,R04378,R00024,R05338
380	0.60	 0	14	20	0	14	C00117->C00130:[10->8,12->11,12->3,6->17,7->12,8->13]	RP01257,RP01095,RP01262,RP01576,RP08324,RP01744,RP10817,RP04472,RP01994,RP00175,RP05769,RP06299,RP00380,RP00466	R01051,R05339,R01056,R05338,R04857,R01770,R07226,R04857,R02141,R01770,R01863,R05704,R00830,R01221,R03425,R00761,R01768,R01769,R01131,R01126
381	0.60	 0	28	37	0	28	C00117->C00130:[10->8,12->3,6->17,7->12,8->11,8->13]	RP01095,RP01278,RP01319,RP04205,RP01571,RP02139,RP01259,RP10097,RP06639,RP01654,RP06427,RP04021,RP01576,RP01573,RP03120,RP01280,RP01257,RP01262,RP03121,RP06299,RP07387,RP00649,RP01255,RP01291,RP01264,RP04020,RP03735,RP06726	R05339,R01072,R01127,R06975,R04560,R01526,R02340,R02722,R01053,R06975,R01621,R06590,R06863,R01641,R01067,R04378,R05338,R01529,R03508,R01073,R01051,R01056,R03509,R00761,R00024,R00761,R01067,R01049,R01081,R07159,R01058,R04378,R00134,R03215,R03146,R00519,R01827
382	0.70	 0	15	18	0	15	C00117->C00130:[10->8,12->3,6->17,7->12,8->10,8->11,8->13]	RP01257,RP07387,RP01262,RP08324,RP08291,RP00477,RP00185,RP01570,RP04472,RP04373,RP01683,RP00570,RP01994,RP01682,RP01323	R01051,R00024,R01056,R04857,R04732,R03140,R00024,R02147,R01677,R01523,R04857,R04732,R01677,R01227,R01228,R02141,R01676,R01134
383	0.60	 0	13	17	0	13	C00117->C00130:[10->11,10->8,12->3,6->17,7->12,8->13]	RP01257,RP01263,RP10839,RP00504,RP02433,RP08324,RP11186,RP04472,RP01321,RP01291,RP01994,RP01571,RP03735	R01051,R01057,R07281,R02143,R02297,R02719,R04857,R02297,R04857,R01130,R01081,R02141,R01526,R00134,R03215,R03146,R00519
384	0.70	 0	20	24	0	20	C00117->C00130:[10->8,12->3,6->17,7->10,7->11,7->12,8->13]	RP01278,RP01370,RP00784,RP04472,RP01994,RP01369,RP01259,RP07538,RP03735,RP01262,RP10839,RP01709,RP08324,RP08291,RP11244,RP04373,RP11505,RP10678,RP01682,RP01323	R01072,R01229,R00173,R00174,R04857,R02141,R01229,R01053,R03461,R00134,R03215,R03146,R00519,R01056,R07281,R01709,R04857,R04732,R02993,R04732,R04524,R07456,R01676,R01134
385	0.90	 0	27	36	0	27	C00117->C00130:[10->8,12->3,6->17,7->10,7->11,7->12,7->2,7->5,8->13]	RP01257,RP07515,RP00955,RP01128,RP00477,RP04472,RP01994,RP01570,RP05769,RP03735,RP10839,RP01262,RP08324,RP08291,RP07161,RP00185,RP04372,RP02443,RP03650,RP05304,RP04373,RP01488,RP01683,RP00570,RP07387,RP01682,RP01323	R01051,R03425,R00524,R00830,R03140,R00024,R04857,R02141,R01523,R05704,R00830,R01221,R03425,R00134,R03215,R03146,R00519,R07281,R01056,R04857,R04732,R02729,R02147,R01677,R04731,R02729,R04026,R05704,R04732,R01408,R01677,R01227,R01228,R00024,R01676,R01134
386	0.60	 0	20	22	0	20	C00117->C00130:[10->8,12->3,6->17,7->12,8->11,8->13]	RP01263,RP01269,RP00283,RP04232,RP02468,RP04205,RP01816,RP01238,RP01571,RP04020,RP10097,RP01262,RP01239,RP11063,RP01290,RP01291,RP01319,RP04021,RP07041,RP01255	R01057,R01066,R00203,R00205,R00212,R02749,R06975,R04560,R01879,R01015,R01526,R04378,R06975,R01056,R01016,R01876,R01080,R01081,R01127,R04378,R02484,R01049
387	0.70	 0	20	24	0	20	C00117->C00130:[10->8,12->3,6->17,7->10,7->11,7->12,8->13]	RP01400,RP01370,RP00784,RP04472,RP01399,RP01369,RP07538,RP03735,RP01262,RP01994,RP10839,RP01709,RP08324,RP08291,RP11244,RP04373,RP11505,RP10678,RP01682,RP01323	R01271,R01229,R00173,R00174,R04857,R01270,R01229,R03461,R00134,R03215,R03146,R00519,R01056,R02141,R07281,R01709,R04857,R04732,R02993,R04732,R04524,R07456,R01676,R01134
388	0.60	 0	20	30	0	20	C00117->C00130:[10->8,12->3,6->17,7->12,8->11,8->13]	RP01257,RP03735,RP01319,RP01262,RP01571,RP00080,RP04205,RP04020,RP00477,RP01570,RP10097,RP01095,RP01291,RP06427,RP01255,RP01573,RP07387,RP01576,RP04021,RP01575	R01051,R00134,R03215,R03146,R00519,R01127,R01056,R01526,R01067,R06861,R01641,R01830,R01621,R01440,R06975,R04560,R04378,R03140,R00024,R01523,R06975,R05339,R01081,R01067,R01049,R01529,R00024,R05338,R04378,R05338
389	0.60	 0	13	21	0	13	C00117->C00130:[10->8,12->3,6->17,7->10,7->12,8->13]	RP01257,RP05464,RP10839,RP01262,RP00569,RP01744,RP06127,RP01973,RP05463,RP03735,RP00175,RP00380,RP00466	R01051,R06064,R07281,R01056,R02107,R02103,R01770,R06063,R06064,R02106,R06063,R00134,R03215,R03146,R00519,R01770,R01863,R01768,R01769,R01131,R01126
390	0.90	 0	24	32	0	24	C00117->C00130:[10->8,12->3,6->17,7->10,7->11,7->12,7->2,7->5,8->13]	RP07515,RP01263,RP00955,RP01128,RP04472,RP01994,RP05769,RP03735,RP02001,RP10839,RP01262,RP08324,RP08291,RP07161,RP00185,RP04372,RP02443,RP03650,RP05304,RP04373,RP01488,RP00570,RP01682,RP01323	R03425,R01057,R00524,R00830,R04857,R02141,R05704,R00830,R01221,R03425,R00134,R03215,R03146,R00519,R02147,R07281,R01056,R04857,R04732,R02729,R02147,R01677,R04731,R02729,R04026,R05704,R04732,R01408,R01227,R01228,R01676,R01134
391	0.90	 0	24	31	0	24	C00117->C00130:[10->8,12->3,6->17,7->10,7->11,7->12,7->4,7->5,8->13]	RP05464,RP00915,RP06127,RP01995,RP00477,RP01973,RP00410,RP06864,RP03735,RP01256,RP02199,RP07011,RP10839,RP01262,RP00569,RP05463,RP01321,RP01570,RP00954,RP06170,RP02201,RP07387,RP05139,RP10961	R06064,R00466,R06063,R06064,R02142,R03140,R00024,R02106,R00776,R00469,R02142,R00134,R03215,R03146,R00519,R01050,R02423,R02423,R07281,R01056,R02107,R02103,R06063,R01130,R01523,R00522,R00469,R02425,R00024,R05554,R06836
392	0.60	 0	15	28	0	15	C00117->C00130:[10->8,12->3,6->17,7->10,7->12,8->13]	RP05464,RP04232,RP10839,RP01262,RP01400,RP00569,RP01370,RP06127,RP01973,RP01399,RP01369,RP05463,RP05698,RP01682,RP01323	R06064,R00212,R07281,R01056,R01271,R02107,R02103,R01229,R06063,R06064,R02106,R01270,R01229,R06063,R01196,R00006,R00014,R00211,R00210,R01699,R00207,R00224,R00226,R00209,R05636,R03145,R01676,R01134
393	0.60	 0	13	20	0	13	C00117->C00130:[10->8,12->3,6->17,7->11,7->12,8->13]	RP01257,RP03973,RP01262,RP00173,RP08324,RP04472,RP01384,RP01994,RP10839,RP01385,RP03735,RP00596,RP00380	R01051,R00181,R01056,R00183,R00185,R01571,R04857,R04857,R01244,R02141,R07281,R01245,R00134,R03215,R03146,R00519,R01561,R01245,R01768,R01769
394	0.60	 0	21	26	0	21	C00117->C00130:[10->8,12->3,6->17,7->12,8->11,8->13]	RP01280,RP01263,RP11063,RP01319,RP03121,RP01262,RP01290,RP06553,RP04205,RP04020,RP01255,RP01571,RP02139,RP06373,RP01291,RP00299,RP01264,RP08184,RP04021,RP00435,RP03120	R01073,R01057,R01876,R01127,R03509,R01056,R01080,R01393,R06975,R04560,R04378,R01049,R01526,R02340,R02722,R00941,R01081,R01392,R01388,R07159,R01058,R04560,R04378,R01511,R01514,R03508
395	0.70	 0	18	24	0	18	C00117->C00130:[10->8,12->3,6->17,7->10,7->11,7->12,8->13]	RP01278,RP00477,RP04472,RP01384,RP01994,RP01259,RP10839,RP03735,RP00380,RP03973,RP01262,RP00861,RP08324,RP08291,RP01570,RP04092,RP04373,RP07387	R01072,R03140,R00024,R04857,R01244,R02141,R01053,R07281,R00134,R03215,R03146,R00519,R01768,R01769,R00181,R01056,R00190,R00182,R04857,R04732,R01523,R00190,R04732,R00024
396	0.60	 0	17	22	0	17	C00117->C00130:[10->8,12->3,6->17,7->11,7->12,8->13]	RP01278,RP10839,RP01319,RP02791,RP10097,RP04205,RP00300,RP01570,RP01259,RP00112,RP04020,RP08184,RP01262,RP04021,RP00954,RP00915,RP01439	R01072,R07281,R01127,R03140,R06975,R06975,R04560,R00944,R00943,R01523,R01053,R00475,R00465,R00476,R00717,R04378,R04560,R01056,R04378,R00522,R00466,R01334
397	0.80	 0	33	40	0	33	C00117->C00130:[10->8,12->3,6->17,7->10,7->11,7->12,7->4,8->13]	RP01319,RP10096,RP04102,RP02139,RP07538,RP08033,RP00435,RP03838,RP03775,RP01280,RP04241,RP01709,RP03121,RP01255,RP11244,RP11505,RP01264,RP03120,RP10678,RP00784,RP03774,RP04204,RP04205,RP01259,RP00299,RP08184,RP03839,RP07975,RP10839,RP01262,RP06553,RP06373,RP00749	R01127,R06974,R04463,R02340,R02722,R03461,R04325,R01511,R01514,R04208,R04144,R01073,R04591,R01709,R03509,R01049,R02993,R04524,R07159,R01058,R03508,R07456,R00173,R00174,R04144,R04559,R06975,R04560,R01053,R01392,R01388,R04560,R04209,R04209,R07281,R01056,R01393,R00941,R04325,R06974
398	0.60	 0	20	25	0	20	C00117->C00130:[10->8,12->3,6->17,7->12,8->11,8->13]	RP01257,RP00300,RP01319,RP13340,RP01790,RP00283,RP04232,RP04205,RP01262,RP01278,RP01238,RP04020,RP01571,RP01259,RP01239,RP01291,RP01654,RP08184,RP04021,RP06726	R01051,R00944,R00943,R01127,R01827,R01830,R00203,R00205,R00212,R06975,R04560,R01056,R01072,R01015,R04378,R01526,R01053,R01016,R01081,R06590,R06863,R01641,R04560,R04378,R01827
399	0.70	 0	17	20	0	17	C00117->C00130:[10->8,12->3,6->17,7->10,7->11,7->12,8->13]	RP01257,RP01278,RP10839,RP01262,RP01369,RP08324,RP08291,RP04472,RP01291,RP01571,RP01370,RP01259,RP04373,RP03735,RP01994,RP01682,RP01323	R01051,R01072,R07281,R01056,R01229,R04857,R04732,R04857,R01081,R01526,R01229,R01053,R04732,R00134,R03215,R03146,R00519,R02141,R01676,R01134
400	0.60	 0	13	13	0	13	C00117->C00130:[10->8,12->3,6->17,7->12,7->4,8->13]	RP10839,RP01262,RP01995,RP00893,RP00812,RP01321,RP01369,RP01256,RP00392,RP06864,RP04649,RP01682,RP10961	R07281,R01056,R02142,R00428,R05046,R01130,R01229,R01050,R00426,R02142,R05046,R01676,R06836
401	0.60	 0	20	22	0	20	C00117->C00130:[10->8,12->3,6->17,7->12,8->11,8->13]	RP01263,RP01278,RP01257,RP01269,RP01571,RP02468,RP04205,RP01816,RP01259,RP01291,RP06373,RP11063,RP01264,RP04020,RP08184,RP01319,RP04021,RP07387,RP01262,RP07041	R01057,R01072,R01051,R01066,R01526,R02749,R06975,R04560,R01879,R01053,R01081,R00941,R01876,R07159,R01058,R04378,R04560,R01127,R04378,R00024,R01056,R02484
402	0.60	 0	16	21	0	16	C00117->C00130:[10->8,12->3,6->17,7->12,8->11,8->13]	RP01263,RP03735,RP01269,RP10097,RP02468,RP04205,RP01816,RP04092,RP04030,RP11063,RP01264,RP04020,RP01319,RP04021,RP07387,RP07041	R01057,R00134,R03215,R03146,R00519,R01066,R06975,R02749,R06975,R04560,R01879,R00190,R00182,R01876,R07159,R01058,R04378,R01127,R04378,R00024,R02484
403	0.60	 0	13	21	0	13	C00117->C00130:[10->8,12->3,6->17,7->10,7->12,8->13]	RP05464,RP01263,RP10839,RP01262,RP00569,RP06127,RP01973,RP05463,RP01809,RP03735,RP00175,RP00380,RP00466	R06064,R01057,R07281,R01056,R02107,R02103,R06063,R06064,R02106,R06063,R01863,R00134,R03215,R03146,R00519,R01770,R01863,R01768,R01769,R01131,R01126
404	0.20	 0	23	30	0	23	C00117->C00130:[6->10,6->11]	RP01278,RP01319,RP04205,RP02139,RP01259,RP01262,RP07538,RP04204,RP03120,RP01280,RP04241,RP07387,RP01709,RP03121,RP10097,RP07975,RP11244,RP03839,RP11505,RP01264,RP03735,RP10678,RP00784	R01072,R01127,R06975,R04560,R02340,R02722,R01053,R01056,R03461,R04559,R03508,R01073,R04591,R00024,R01709,R03509,R06975,R04209,R02993,R04209,R04524,R07159,R01058,R00134,R03215,R03146,R00519,R07456,R00173,R00174
405	0.60	 0	20	39	0	20	C00117->C00130:[10->8,12->3,6->17,7->12,8->11,8->13]	RP01280,RP03735,RP00395,RP03121,RP00113,RP10097,RP04205,RP01571,RP01255,RP02139,RP01203,RP01262,RP01291,RP04020,RP00042,RP01319,RP04021,RP07387,RP01290,RP03120	R01073,R00134,R03215,R03146,R00519,R01061,R01063,R03509,R02188,R01512,R01515,R01517,R01660,R06975,R06975,R04560,R01526,R01049,R02340,R02722,R00966,R01056,R01081,R04378,R02327,R00970,R02097,R00967,R00964,R00963,R01880,R00968,R02332,R01549,R01127,R04378,R00024,R01080,R03508
406	0.80	 0	24	41	0	24	C00117->C00130:[10->8,12->3,6->17,7->10,7->11,7->12,7->2,8->13]	RP07515,RP01400,RP01128,RP01370,RP04472,RP01399,RP01369,RP05769,RP03735,RP01994,RP10839,RP01262,RP03650,RP08324,RP08291,RP07161,RP04232,RP04372,RP02443,RP05698,RP05304,RP04373,RP01682,RP01323	R03425,R01271,R00830,R01229,R04857,R01270,R01229,R05704,R00830,R01221,R03425,R00134,R03215,R03146,R00519,R02141,R07281,R01056,R04026,R04857,R04732,R02729,R00212,R04731,R02729,R01196,R00006,R00014,R00211,R00210,R01699,R00207,R00224,R00226,R00209,R05636,R03145,R05704,R04732,R01676,R01134
407	0.60	 0	22	34	0	22	C00117->C00130:[10->8,12->3,6->17,7->12,8->11,8->13]	RP01319,RP00113,RP01654,RP06427,RP04021,RP00395,RP13340,RP01790,RP01291,RP06299,RP00649,RP01255,RP07387,RP06726,RP01095,RP04205,RP01571,RP01257,RP10097,RP04020,RP03735,RP01576	R01127,R02188,R01512,R01515,R01517,R01660,R06590,R06863,R01641,R01067,R04378,R01061,R01063,R01827,R01830,R01081,R00761,R00761,R01067,R01049,R00024,R01827,R05339,R06975,R04560,R01526,R01051,R06975,R04378,R00134,R03215,R03146,R00519,R05338
408	0.60	 0	22	31	0	22	C00117->C00130:[10->8,12->3,6->17,7->12,8->11,8->13]	RP01319,RP00113,RP01654,RP06427,RP04021,RP00395,RP13340,RP01790,RP06299,RP00649,RP01255,RP07387,RP06726,RP01095,RP04205,RP01571,RP06373,RP08184,RP01257,RP01291,RP04020,RP01576	R01127,R02188,R01512,R01515,R01517,R01660,R06590,R06863,R01641,R01067,R04378,R01061,R01063,R01827,R01830,R00761,R00761,R01067,R01049,R00024,R01827,R05339,R06975,R04560,R01526,R00941,R04560,R01051,R01081,R04378,R05338
409	0.80	 0	32	43	0	32	C00117->C00130:[10->8,12->3,6->10,6->11,6->17,6->4,7->12,8->10,8->11,8->13,8->4]	RP01257,RP03774,RP01319,RP10096,RP04102,RP01262,RP04205,RP00080,RP06373,RP01291,RP00299,RP07538,RP08184,RP04204,RP08033,RP00435,RP03838,RP00749,RP04241,RP01709,RP07975,RP01571,RP06553,RP01259,RP01573,RP11244,RP03839,RP11505,RP01264,RP03775,RP10678,RP00784	R01051,R04144,R01127,R06974,R04463,R01056,R06975,R04560,R01067,R06861,R01641,R01830,R01621,R01440,R00941,R01081,R01392,R01388,R03461,R04560,R04559,R04325,R01511,R01514,R04208,R04325,R06974,R04591,R01709,R04209,R01526,R01393,R01053,R01529,R02993,R04209,R04524,R07159,R01058,R04144,R07456,R00173,R00174
410	0.80	 0	28	44	0	28	C00117->C00130:[10->8,12->3,6->10,6->17,7->12,8->11,8->13,8->4]	RP01568,RP01319,RP04204,RP00036,RP04102,RP04232,RP04205,RP00477,RP03774,RP01259,RP01033,RP07538,RP01262,RP08033,RP03838,RP00749,RP04241,RP01709,RP07975,RP10097,RP01570,RP10096,RP11244,RP03839,RP11505,RP03775,RP10678,RP00784	R01518,R01127,R04559,R00199,R01858,R02628,R01138,R00659,R00724,R00200,R00206,R02320,R00430,R00208,R01012,R00572,R04463,R00212,R06975,R04560,R03140,R00024,R04144,R01053,R00658,R03461,R01056,R04325,R04208,R04325,R06974,R04591,R01709,R04209,R06975,R01523,R06974,R02993,R04209,R04524,R04144,R07456,R00173,R00174
411	0.60	 0	12	15	0	12	C00117->C00130:[10->8,12->3,6->17,7->11,7->12,8->13]	RP10839,RP01262,RP01400,RP08324,RP01370,RP04472,RP01399,RP01369,RP03735,RP01994,RP01682,RP01323	R07281,R01056,R01271,R04857,R01229,R04857,R01270,R01229,R00134,R03215,R03146,R00519,R02141,R01676,R01134
412	0.80	 0	32	43	0	32	C00117->C00130:[10->8,12->3,6->17,7->10,7->11,7->12,7->4,8->13]	RP03774,RP01709,RP01319,RP10096,RP04102,RP00113,RP00784,RP07538,RP00300,RP06373,RP01654,RP08184,RP00395,RP08033,RP03838,RP03775,RP04241,RP10839,RP01262,RP07975,RP01790,RP13340,RP04204,RP01259,RP11244,RP00749,RP03839,RP11505,RP07387,RP10678,RP04205,RP06726	R04144,R01709,R01127,R06974,R04463,R02188,R01512,R01515,R01517,R01660,R00173,R00174,R03461,R00944,R00943,R00941,R06590,R06863,R01641,R04560,R01061,R01063,R04325,R04208,R04144,R04591,R07281,R01056,R04209,R01830,R01827,R04559,R01053,R02993,R04325,R06974,R04209,R04524,R00024,R07456,R06975,R04560,R01827
413	0.60	 0	23	34	0	23	C00117->C00130:[10->8,12->3,6->17,7->12,8->11,8->13]	RP01257,RP01319,RP01262,RP04205,RP00477,RP01291,RP01399,RP01095,RP01255,RP04021,RP01401,RP07387,RP00739,RP00080,RP01571,RP01576,RP01575,RP01570,RP10097,RP06427,RP04020,RP01573,RP03735	R01051,R01127,R01056,R06975,R04560,R03140,R00024,R01081,R01270,R05339,R01049,R04378,R01273,R00024,R02324,R02323,R01067,R06861,R01641,R01830,R01621,R01440,R01526,R05338,R05338,R01523,R06975,R01067,R04378,R01529,R00134,R03215,R03146,R00519
414	0.70	 0	15	20	0	15	C00117->C00130:[10->8,12->3,6->17,7->10,7->12,7->4,8->13]	RP05464,RP01278,RP10839,RP01262,RP00569,RP01995,RP06127,RP07011,RP01973,RP01321,RP02201,RP01259,RP06864,RP03735,RP02199	R06064,R01072,R07281,R01056,R02107,R02103,R02142,R06063,R06064,R02423,R02106,R01130,R02425,R01053,R02142,R00134,R03215,R03146,R00519,R02423
415	0.60	 0	14	19	0	14	C00117->C00130:[10->11,10->8,12->3,6->17,7->12,8->13]	RP01257,RP01262,RP08324,RP10817,RP04472,RP00185,RP06639,RP01994,RP01573,RP01683,RP05769,RP00570,RP01682,RP01323	R01051,R01056,R04857,R07226,R04857,R02147,R01677,R01621,R02141,R01529,R01677,R05704,R00830,R01221,R03425,R01227,R01228,R01676,R01134
416	0.80	 0	23	33	0	23	C00117->C00130:[10->8,12->3,6->17,7->10,7->11,7->12,7->2,8->13]	RP07515,RP01263,RP01128,RP11016,RP04472,RP01384,RP01994,RP10839,RP05769,RP03735,RP00596,RP00380,RP03973,RP01262,RP00173,RP08324,RP08291,RP07161,RP04372,RP02443,RP03650,RP05304,RP04373	R03425,R01057,R00830,R01561,R04857,R01244,R02141,R07281,R05704,R00830,R01221,R03425,R00134,R03215,R03146,R00519,R01561,R01245,R01768,R01769,R00181,R01056,R00183,R00185,R01571,R04857,R04732,R02729,R04731,R02729,R04026,R05704,R04732
417	0.70	 0	16	23	0	16	C00117->C00130:[10->8,12->3,6->17,7->10,7->12,7->4,8->13]	RP05464,RP07011,RP03973,RP01262,RP00861,RP00569,RP06127,RP01973,RP04030,RP02201,RP10839,RP05463,RP01384,RP03735,RP00380,RP02199	R06064,R02423,R00181,R01056,R00190,R00182,R02107,R02103,R06063,R06064,R02106,R00182,R02425,R07281,R06063,R01244,R00134,R03215,R03146,R00519,R01768,R01769,R02423
418	0.90	 0	26	34	0	26	C00117->C00130:[10->8,12->3,6->17,7->10,7->11,7->12,7->2,7->5,8->13]	RP01257,RP07515,RP00955,RP02433,RP00477,RP04472,RP01994,RP01570,RP05769,RP03735,RP00504,RP01996,RP10839,RP01262,RP01128,RP08324,RP08291,RP07161,RP01321,RP04372,RP02443,RP03650,RP05304,RP04373,RP01488,RP07387	R01051,R03425,R00524,R02719,R03140,R00024,R04857,R02141,R01523,R05704,R00830,R01221,R03425,R00134,R03215,R03146,R00519,R02143,R02297,R02143,R07281,R01056,R00830,R04857,R04732,R02729,R01130,R04731,R02729,R04026,R05704,R04732,R01408,R00024
419	0.60	 0	14	18	0	14	C00117->C00130:[10->8,12->3,6->17,7->12,8->11,8->13]	RP01319,RP13340,RP01790,RP00283,RP04232,RP04205,RP04020,RP01238,RP10097,RP01239,RP01255,RP01654,RP04021,RP06726	R01127,R01827,R01830,R00203,R00205,R00212,R06975,R04560,R04378,R01015,R06975,R01016,R01049,R06590,R06863,R01641,R04378,R01827
420	0.80	 0	28	49	0	28	C00117->C00130:[10->8,12->3,6->17,7->10,7->11,7->12,7->2,8->13]	RP07515,RP01278,RP01788,RP00283,RP01370,RP04472,RP01994,RP01369,RP01259,RP01239,RP05769,RP01654,RP03735,RP11137,RP10839,RP01262,RP01128,RP03650,RP08324,RP08291,RP07161,RP04372,RP02443,RP05698,RP05304,RP04373,RP01682,RP01323	R03425,R01072,R01829,R00203,R00205,R01229,R04857,R02141,R01229,R01053,R01016,R05704,R00830,R01221,R03425,R06590,R06863,R01641,R00134,R03215,R03146,R00519,R01843,R01845,R07281,R01056,R00830,R04026,R04857,R04732,R02729,R04731,R02729,R01196,R00006,R00014,R00211,R00210,R01699,R00207,R00224,R00226,R00209,R05636,R03145,R05704,R04732,R01676,R01134
421	0.60	 0	19	24	0	19	C00117->C00130:[10->8,12->3,6->17,7->12,8->11,8->13]	RP00300,RP01257,RP01319,RP13340,RP01790,RP00283,RP04232,RP04205,RP01571,RP01238,RP04020,RP01291,RP01239,RP01255,RP01654,RP08184,RP01262,RP04021,RP06726	R00944,R00943,R01051,R01127,R01827,R01830,R00203,R00205,R00212,R06975,R04560,R01526,R01015,R04378,R01081,R01016,R01049,R06590,R06863,R01641,R04560,R01056,R04378,R01827
422	0.80	 0	23	31	0	23	C00117->C00130:[10->8,12->3,6->17,7->10,7->11,7->12,7->4,8->13]	RP01257,RP01263,RP06127,RP01291,RP00410,RP01973,RP03735,RP02001,RP02199,RP07011,RP10839,RP01262,RP05463,RP01571,RP00569,RP00185,RP05464,RP06170,RP02201,RP00570,RP05139,RP01682,RP01323	R01051,R01057,R06063,R06064,R01081,R00776,R00469,R02106,R00134,R03215,R03146,R00519,R02147,R02423,R02423,R07281,R01056,R06063,R01526,R02107,R02103,R02147,R01677,R06064,R00469,R02425,R01227,R01228,R05554,R01676,R01134
423	0.90	 0	29	39	0	29	C00117->C00130:[10->8,12->3,6->17,7->10,7->11,7->12,7->2,7->5,8->13]	RP07515,RP01263,RP00955,RP01709,RP01128,RP00784,RP04472,RP01994,RP01809,RP05769,RP07538,RP03735,RP11505,RP00380,RP00466,RP10839,RP01262,RP11244,RP08324,RP08291,RP07161,RP04372,RP02443,RP03650,RP05304,RP04373,RP01488,RP00175,RP10678	R03425,R01057,R00524,R01709,R00830,R00173,R00174,R04857,R02141,R01863,R05704,R00830,R01221,R03425,R03461,R00134,R03215,R03146,R00519,R04524,R01768,R01769,R01131,R01126,R07281,R01056,R02993,R04857,R04732,R02729,R04731,R02729,R04026,R05704,R04732,R01408,R01770,R01863,R07456
424	0.20	 0	21	31	0	21	C00117->C00130:[6->10,6->11,8->10,8->11]	RP01572,RP04241,RP03735,RP01319,RP07975,RP01709,RP00113,RP10097,RP04205,RP01926,RP04204,RP03839,RP11244,RP00395,RP11505,RP05201,RP07538,RP01262,RP07387,RP10678,RP00784	R01528,R04591,R00134,R03215,R03146,R00519,R01127,R04209,R01709,R02188,R01512,R01515,R01517,R01660,R06975,R06975,R04560,R02036,R04559,R04209,R02993,R01061,R01063,R04524,R05605,R03461,R01056,R00024,R07456,R00173,R00174
425	0.70	 0	15	22	0	15	C00117->C00130:[10->8,12->3,6->17,7->10,7->11,7->12,8->13]	RP01257,RP03973,RP01262,RP00173,RP08324,RP08291,RP04472,RP01384,RP01994,RP10839,RP04373,RP00596,RP03735,RP01385,RP00380	R01051,R00181,R01056,R00183,R00185,R01571,R04857,R04732,R04857,R01244,R02141,R07281,R04732,R01561,R01245,R00134,R03215,R03146,R00519,R01245,R01768,R01769
426	0.60	 0	29	38	0	29	C00117->C00130:[10->8,12->3,6->17,7->12,8->11,8->13]	RP01095,RP01278,RP01319,RP00528,RP04205,RP01571,RP00164,RP01238,RP00357,RP01259,RP06639,RP01654,RP06427,RP04021,RP01573,RP03120,RP01280,RP01257,RP01262,RP03121,RP02139,RP06299,RP00649,RP01255,RP10097,RP01291,RP04020,RP01576,RP06726	R05339,R01072,R01127,R00604,R02479,R06975,R04560,R01526,R01010,R01011,R01012,R01015,R06862,R01440,R01053,R01621,R06590,R06863,R01641,R01067,R04378,R01529,R03508,R01073,R01051,R01056,R03509,R02340,R02722,R00761,R00761,R01067,R01049,R06975,R01081,R04378,R05338,R01827
427	0.60	 0	19	24	0	19	C00117->C00130:[10->8,12->3,6->17,7->12,8->11,8->13]	RP01257,RP01263,RP03735,RP01269,RP01262,RP10097,RP02468,RP04205,RP01816,RP01255,RP04020,RP01571,RP11063,RP01264,RP01291,RP01319,RP04021,RP07387,RP07041	R01051,R01057,R00134,R03215,R03146,R00519,R01066,R01056,R06975,R02749,R06975,R04560,R01879,R01049,R04378,R01526,R01876,R07159,R01058,R01081,R01127,R04378,R00024,R02484
428	0.70	 0	18	24	0	18	C00117->C00130:[10->8,12->3,6->17,7->10,7->12,7->4,8->13]	RP05464,RP01995,RP00477,RP01973,RP06864,RP03735,RP01256,RP02199,RP07011,RP10839,RP01262,RP00569,RP06127,RP01321,RP01570,RP02201,RP07387,RP10961	R06064,R02142,R03140,R00024,R02106,R02142,R00134,R03215,R03146,R00519,R01050,R02423,R02423,R07281,R01056,R02107,R02103,R06063,R06064,R01130,R01523,R02425,R00024,R06836
429	0.70	 0	16	21	0	16	C00117->C00130:[10->8,12->3,6->17,7->10,7->12,7->4,8->13]	RP05464,RP01400,RP01370,RP01973,RP01399,RP01369,RP03735,RP02199,RP07011,RP10839,RP01262,RP00569,RP06127,RP02201,RP01682,RP01323	R06064,R01271,R01229,R02106,R01270,R01229,R00134,R03215,R03146,R00519,R02423,R02423,R07281,R01056,R02107,R02103,R06063,R06064,R02425,R01676,R01134
430	0.60	 0	25	34	0	25	C00117->C00130:[10->8,12->3,6->17,7->12,8->11,8->13]	RP01257,RP01319,RP01262,RP04205,RP01291,RP02139,RP06373,RP01265,RP00299,RP08184,RP04021,RP01576,RP03120,RP01280,RP01095,RP03121,RP01575,RP01571,RP06553,RP01731,RP01255,RP00080,RP06427,RP04020,RP01573	R01051,R01127,R01056,R06975,R04560,R01081,R02340,R02722,R00941,R01059,R01392,R01388,R04560,R04378,R05338,R03508,R01073,R05339,R03509,R05338,R01526,R01393,R01752,R08571,R01049,R01067,R06861,R01641,R01830,R01621,R01440,R01067,R04378,R01529
431	0.60	 0	15	17	0	15	C00117->C00130:[10->8,12->3,6->17,7->12,8->11,8->13]	RP01278,RP01257,RP01262,RP04205,RP01571,RP00477,RP01259,RP01570,RP01291,RP06373,RP04020,RP08184,RP01319,RP04021,RP07387	R01072,R01051,R01056,R06975,R04560,R01526,R03140,R00024,R01053,R01523,R01081,R00941,R04378,R04560,R01127,R04378,R00024
432	0.50	 0	5	7	0	5	C00117->C00130:[10->8,12->3,6->17,7->12,8->13]	RP01257,RP00570,RP01683,RP00185,RP01323	R01051,R01227,R01228,R01677,R02147,R01677,R01134
433	0.60	 0	28	36	0	28	C00117->C00130:[10->8,12->3,6->17,7->12,8->11,8->13]	RP01095,RP01263,RP01269,RP04205,RP01571,RP06639,RP10097,RP11063,RP01654,RP07387,RP01319,RP04021,RP01576,RP07041,RP06427,RP01257,RP01262,RP06299,RP02468,RP01816,RP00649,RP01255,RP01573,RP01291,RP01264,RP04020,RP03735,RP06726	R05339,R01057,R01066,R06975,R04560,R01526,R01621,R06975,R01876,R06590,R06863,R01641,R00024,R01127,R04378,R05338,R02484,R01067,R01051,R01056,R00761,R02749,R01879,R00761,R01067,R01049,R01529,R01081,R07159,R01058,R04378,R00134,R03215,R03146,R00519,R01827
434	0.70	 0	13	19	0	13	C00117->C00130:[10->8,12->3,6->17,7->10,7->11,7->12,8->13]	RP01263,RP10839,RP01262,RP08324,RP08291,RP04472,RP01994,RP01809,RP00175,RP04373,RP03735,RP00380,RP00466	R01057,R07281,R01056,R04857,R04732,R04857,R02141,R01863,R01770,R01863,R04732,R00134,R03215,R03146,R00519,R01768,R01769,R01131,R01126
435	0.60	 0	18	24	0	18	C00117->C00130:[10->8,12->3,6->17,7->12,8->11,8->13]	RP01572,RP01278,RP01257,RP01319,RP01571,RP00113,RP04205,RP01926,RP01259,RP01291,RP06373,RP00395,RP05201,RP04020,RP08184,RP01262,RP04021,RP07387	R01528,R01072,R01051,R01127,R01526,R02188,R01512,R01515,R01517,R01660,R06975,R04560,R02036,R01053,R01081,R00941,R01061,R01063,R05605,R04378,R04560,R01056,R04378,R00024
436	0.80	 0	32	38	0	32	C00117->C00130:[10->8,12->3,6->17,7->10,7->11,7->12,7->4,8->13]	RP01257,RP03774,RP01319,RP10096,RP04102,RP04205,RP00477,RP01291,RP06373,RP01262,RP00299,RP07538,RP08184,RP04204,RP08033,RP00435,RP03838,RP00749,RP04241,RP10839,RP01709,RP07975,RP01571,RP06553,RP01259,RP01570,RP11244,RP03839,RP11505,RP03775,RP10678,RP00784	R01051,R04144,R01127,R06974,R04463,R06975,R04560,R03140,R00024,R01081,R00941,R01056,R01392,R01388,R03461,R04560,R04559,R04325,R01511,R01514,R04208,R04325,R06974,R04591,R07281,R01709,R04209,R01526,R01393,R01053,R01523,R02993,R04209,R04524,R04144,R07456,R00173,R00174
437	0.70	 0	17	20	0	17	C00117->C00130:[10->8,12->3,6->17,7->12,8->10,8->13,8->4]	RP05464,RP07011,RP01262,RP01400,RP00569,RP01370,RP06127,RP00477,RP01570,RP01399,RP02199,RP01369,RP01973,RP02201,RP07387,RP01682,RP01323	R06064,R02423,R01056,R01271,R02107,R02103,R01229,R06063,R06064,R03140,R00024,R01523,R01270,R02423,R01229,R02106,R02425,R00024,R01676,R01134
438	0.60	 0	21	26	0	21	C00117->C00130:[10->8,12->3,6->17,7->12,8->11,8->13]	RP01095,RP01257,RP01262,RP06427,RP06299,RP04205,RP01571,RP00477,RP00649,RP01570,RP04020,RP01576,RP01291,RP06373,RP01255,RP01654,RP08184,RP01319,RP04021,RP07387,RP06726	R05339,R01051,R01056,R01067,R00761,R06975,R04560,R01526,R03140,R00024,R00761,R01067,R01523,R04378,R05338,R01081,R00941,R01049,R06590,R06863,R01641,R04560,R01127,R04378,R00024,R01827
439	0.60	 0	17	19	0	17	C00117->C00130:[10->8,12->3,6->17,7->12,8->11,8->13]	RP01263,RP01269,RP01400,RP00283,RP04232,RP02468,RP04205,RP01816,RP01238,RP01399,RP10097,RP01239,RP11063,RP04020,RP01319,RP04021,RP07041	R01057,R01066,R01271,R00203,R00205,R00212,R02749,R06975,R04560,R01879,R01015,R01270,R06975,R01016,R01876,R04378,R01127,R04378,R02484
440	0.70	 0	18	35	0	18	C00117->C00130:[10->8,12->3,6->17,7->10,7->12,7->4,8->13]	RP01257,RP05464,RP07011,RP10839,RP00504,RP02433,RP00569,RP05698,RP04232,RP01321,RP01973,RP05463,RP02201,RP03735,RP01262,RP01996,RP06127,RP02199	R01051,R06064,R02423,R07281,R02143,R02297,R02719,R02107,R02103,R01196,R00006,R00014,R00211,R00210,R01699,R00207,R00224,R00226,R00209,R05636,R03145,R00212,R01130,R02106,R06063,R02425,R00134,R03215,R03146,R00519,R01056,R02143,R06063,R06064,R02423
441	0.60	 0	14	19	0	14	C00117->C00130:[10->8,12->3,6->17,7->10,7->12,8->13]	RP01278,RP10839,RP01262,RP09086,RP01995,RP00569,RP01321,RP01973,RP01259,RP09053,RP06864,RP09052,RP03735,RP12366	R01072,R07281,R01056,R06601,R02142,R02107,R02103,R01130,R02106,R01053,R06604,R02142,R06605,R00134,R03215,R03146,R00519,R06604,R06605
442	0.60	 0	26	35	0	26	C00117->C00130:[10->8,12->3,6->17,7->12,8->11,8->13]	RP01095,RP01572,RP01319,RP00113,RP04205,RP01571,RP06639,RP06373,RP06726,RP05201,RP01654,RP08184,RP06427,RP04021,RP01573,RP01257,RP01262,RP06299,RP01926,RP00649,RP01255,RP01291,RP00395,RP04020,RP07387,RP01576	R05339,R01528,R01127,R02188,R01512,R01515,R01517,R01660,R06975,R04560,R01526,R01621,R00941,R01827,R05605,R06590,R06863,R01641,R04560,R01067,R04378,R01529,R01051,R01056,R00761,R02036,R00761,R01067,R01049,R01081,R01061,R01063,R04378,R00024,R05338
443	0.90	 0	26	35	0	26	C00117->C00130:[10->8,12->3,6->17,7->10,7->11,7->12,7->4,7->5,8->13]	RP05464,RP00915,RP01278,RP06127,RP01370,RP01973,RP01369,RP01259,RP03735,RP01573,RP02199,RP07011,RP10839,RP01262,RP00569,RP10817,RP00410,RP06639,RP05463,RP00954,RP06170,RP02201,RP05769,RP05139,RP01682,RP01323	R06064,R00466,R01072,R06063,R06064,R01229,R02106,R01229,R01053,R00134,R03215,R03146,R00519,R01529,R02423,R02423,R07281,R01056,R02107,R02103,R07226,R00776,R00469,R01621,R06063,R00522,R00469,R02425,R05704,R00830,R01221,R03425,R05554,R01676,R01134
444	0.60	 0	18	22	0	18	C00117->C00130:[10->8,12->3,6->17,7->12,8->11,8->13]	RP01263,RP01319,RP01400,RP01290,RP06553,RP04205,RP04020,RP00477,RP01570,RP01399,RP01571,RP06373,RP11063,RP00299,RP01291,RP08184,RP04021,RP00435	R01057,R01127,R01271,R01080,R01393,R06975,R04560,R04378,R03140,R00024,R01523,R01270,R01526,R00941,R01876,R01392,R01388,R01081,R04560,R04378,R01511,R01514
445	0.80	 0	18	26	0	18	C00117->C00130:[10->8,12->3,6->17,7->10,7->11,7->12,7->4,8->13]	RP05464,RP07011,RP03973,RP01262,RP00861,RP00569,RP06127,RP00410,RP01973,RP04030,RP03735,RP06170,RP10839,RP01384,RP02201,RP05139,RP00380,RP02199	R06064,R02423,R00181,R01056,R00190,R00182,R02107,R02103,R06063,R06064,R00776,R00469,R02106,R00182,R00134,R03215,R03146,R00519,R00469,R07281,R01244,R02425,R05554,R01768,R01769,R02423
446	0.60	 0	15	22	0	15	C00117->C00130:[10->8,12->3,6->17,7->12,8->11,8->13]	RP01257,RP01262,RP04205,RP01571,RP00080,RP01291,RP06373,RP01255,RP01264,RP04020,RP08184,RP01319,RP04021,RP07387,RP01573	R01051,R01056,R06975,R04560,R01526,R01067,R06861,R01641,R01830,R01621,R01440,R01081,R00941,R01049,R07159,R01058,R04378,R04560,R01127,R04378,R00024,R01529
447	0.20	 0	23	34	0	23	C00117->C00130:[6->10,6->11]	RP01319,RP00113,RP04205,RP02139,RP01262,RP07538,RP01709,RP03120,RP01280,RP04241,RP07387,RP00395,RP03121,RP10097,RP04204,RP07975,RP01255,RP11244,RP03839,RP11505,RP03735,RP10678,RP00784	R01127,R02188,R01512,R01515,R01517,R01660,R06975,R04560,R02340,R02722,R01056,R03461,R01709,R03508,R01073,R04591,R00024,R01061,R01063,R03509,R06975,R04559,R04209,R01049,R02993,R04209,R04524,R00134,R03215,R03146,R00519,R07456,R00173,R00174
448	0.60	 0	23	39	0	23	C00117->C00130:[10->8,12->3,6->17,7->12,8->11,8->13]	RP01095,RP01319,RP00283,RP04205,RP01571,RP01238,RP06373,RP01239,RP01654,RP08184,RP06427,RP04021,RP06299,RP01257,RP13340,RP01790,RP05698,RP00649,RP01255,RP01291,RP04020,RP01576,RP06726	R05339,R01127,R00203,R00205,R06975,R04560,R01526,R01015,R00941,R01016,R06590,R06863,R01641,R04560,R01067,R04378,R00761,R01051,R01827,R01830,R01196,R00006,R00014,R00211,R00210,R01699,R00207,R00224,R00226,R00209,R05636,R03145,R00761,R01067,R01049,R01081,R04378,R05338,R01827
449	0.10	 0	13	22	0	13	C00117->C00130:[8->11]	RP01257,RP01319,RP01264,RP01571,RP06553,RP04205,RP00080,RP01573,RP06373,RP01291,RP00299,RP08184,RP00435	R01051,R01127,R07159,R01058,R01526,R01393,R06975,R04560,R01067,R06861,R01641,R01830,R01621,R01440,R01529,R00941,R01081,R01392,R01388,R04560,R01511,R01514
450	0.60	 0	16	24	0	16	C00117->C00130:[10->8,12->3,6->17,7->12,8->11,8->13]	RP00164,RP01319,RP13340,RP01790,RP01278,RP00528,RP04205,RP04020,RP00300,RP01238,RP00357,RP01259,RP01654,RP08184,RP04021,RP06726	R01010,R01011,R01012,R01127,R01827,R01830,R01072,R00604,R02479,R06975,R04560,R04378,R00944,R00943,R01015,R06862,R01440,R01053,R06590,R06863,R01641,R04560,R04378,R01827
451	0.90	 0	23	31	0	23	C00117->C00130:[10->8,12->3,6->17,7->10,7->11,7->12,7->4,7->5,8->13]	RP05464,RP00915,RP01278,RP06127,RP01973,RP01259,RP03973,RP01384,RP03735,RP00380,RP02199,RP07011,RP10839,RP01262,RP00861,RP05463,RP00569,RP00410,RP04092,RP00954,RP06170,RP02201,RP05139	R06064,R00466,R01072,R06063,R06064,R02106,R01053,R00181,R01244,R00134,R03215,R03146,R00519,R01768,R01769,R02423,R02423,R07281,R01056,R00190,R00182,R06063,R02107,R02103,R00776,R00469,R00190,R00522,R00469,R02425,R05554
452	0.90	 0	25	33	0	25	C00117->C00130:[10->8,12->3,6->17,7->10,7->11,7->12,7->2,7->5,8->13]	RP07515,RP01278,RP01128,RP04472,RP01384,RP01994,RP01259,RP03973,RP05769,RP03735,RP00955,RP00380,RP10839,RP01262,RP00861,RP08324,RP08291,RP07161,RP04372,RP04092,RP02443,RP03650,RP05304,RP04373,RP01488	R03425,R01072,R00830,R04857,R01244,R02141,R01053,R00181,R05704,R00830,R01221,R03425,R00134,R03215,R03146,R00519,R00524,R01768,R01769,R07281,R01056,R00190,R00182,R04857,R04732,R02729,R04731,R00190,R02729,R04026,R05704,R04732,R01408
453	0.70	 0	16	21	0	16	C00117->C00130:[10->8,12->3,6->17,7->10,7->12,7->4,8->13]	RP05464,RP07011,RP10839,RP01262,RP01400,RP00569,RP01995,RP06127,RP01321,RP01973,RP01399,RP02201,RP05463,RP06864,RP03735,RP02199	R06064,R02423,R07281,R01056,R01271,R02107,R02103,R02142,R06063,R06064,R01130,R02106,R01270,R02425,R06063,R02142,R00134,R03215,R03146,R00519,R02423
454	0.60	 0	14	29	0	14	C00117->C00130:[10->8,12->11,12->3,6->17,7->12,8->13]	RP11137,RP01788,RP00283,RP05698,RP01995,RP04472,RP01321,RP01256,RP08324,RP01239,RP06864,RP01654,RP01994,RP10961	R01843,R01845,R01829,R00203,R00205,R01196,R00006,R00014,R00211,R00210,R01699,R00207,R00224,R00226,R00209,R05636,R03145,R02142,R04857,R01130,R01050,R04857,R01016,R02142,R06590,R06863,R01641,R02141,R06836
455	0.60	 0	18	22	0	18	C00117->C00130:[10->8,12->3,6->17,7->12,8->11,8->13]	RP01263,RP01278,RP01319,RP01290,RP06553,RP04205,RP04020,RP00477,RP01259,RP01570,RP01571,RP06373,RP11063,RP00299,RP01291,RP08184,RP04021,RP00435	R01057,R01072,R01127,R01080,R01393,R06975,R04560,R04378,R03140,R00024,R01053,R01523,R01526,R00941,R01876,R01392,R01388,R01081,R04560,R04378,R01511,R01514
456	0.60	 0	15	32	0	15	C00117->C00130:[10->8,12->11,12->3,6->17,7->12,8->13]	RP01257,RP01788,RP00283,RP05698,RP01654,RP04472,RP00185,RP01994,RP08324,RP01239,RP01683,RP00570,RP11137,RP01682,RP01323	R01051,R01829,R00203,R00205,R01196,R00006,R00014,R00211,R00210,R01699,R00207,R00224,R00226,R00209,R05636,R03145,R06590,R06863,R01641,R04857,R02147,R01677,R02141,R04857,R01016,R01677,R01227,R01228,R01843,R01845,R01676,R01134
457	0.60	 0	14	16	0	14	C00117->C00130:[10->8,12->3,6->17,7->12,8->11,8->13]	RP01572,RP01262,RP05201,RP04205,RP01926,RP01399,RP06373,RP01264,RP04020,RP08184,RP01319,RP04021,RP07387,RP01400	R01528,R01056,R05605,R06975,R04560,R02036,R01270,R00941,R07159,R01058,R04378,R04560,R01127,R04378,R00024,R01271
458	0.80	 0	20	26	0	20	C00117->C00130:[10->8,12->3,6->17,7->10,7->11,7->12,7->4,8->13]	RP09086,RP01995,RP01973,RP00410,RP09053,RP03735,RP12366,RP02199,RP07011,RP10839,RP01262,RP00569,RP09052,RP01321,RP01256,RP06170,RP02201,RP05139,RP10961,RP06864	R06601,R02142,R02106,R00776,R00469,R06604,R00134,R03215,R03146,R00519,R06604,R06605,R02423,R02423,R07281,R01056,R02107,R02103,R06605,R01130,R01050,R00469,R02425,R05554,R06836,R02142
459	0.60	 0	28	37	0	28	C00117->C00130:[10->8,12->3,6->17,7->12,8->11,8->13]	RP01095,RP01278,RP01319,RP00528,RP04205,RP01571,RP00164,RP01238,RP00357,RP01259,RP01654,RP06427,RP04021,RP01573,RP03120,RP01280,RP01257,RP01262,RP03121,RP02139,RP06299,RP00649,RP01255,RP10097,RP01291,RP04020,RP06726,RP01576	R05339,R01072,R01127,R00604,R02479,R06975,R04560,R01526,R01010,R01011,R01012,R01015,R06862,R01440,R01053,R06590,R06863,R01641,R01067,R04378,R01529,R03508,R01073,R01051,R01056,R03509,R02340,R02722,R00761,R00761,R01067,R01049,R06975,R01081,R04378,R01827,R05338
460	0.60	 0	16	21	0	16	C00117->C00130:[10->8,12->3,6->17,7->12,8->11,8->13]	RP01263,RP00164,RP01269,RP10097,RP02468,RP04205,RP01816,RP01238,RP04020,RP00357,RP11063,RP00528,RP01319,RP04021,RP07041,RP01255	R01057,R01010,R01011,R01012,R01066,R06975,R02749,R06975,R04560,R01879,R01015,R04378,R06862,R01440,R01876,R00604,R02479,R01127,R04378,R02484,R01049
461	0.60	 0	21	26	0	21	C00117->C00130:[10->8,12->3,6->17,7->12,8->11,8->13]	RP01257,RP01263,RP00164,RP01269,RP01262,RP10097,RP02468,RP04205,RP01816,RP01278,RP01238,RP01571,RP04020,RP00357,RP01259,RP11063,RP01291,RP00528,RP01319,RP04021,RP07041	R01051,R01057,R01010,R01011,R01012,R01066,R01056,R06975,R02749,R06975,R04560,R01879,R01072,R01015,R01526,R04378,R06862,R01440,R01053,R01876,R01081,R00604,R02479,R01127,R04378,R02484
462	0.60	 0	19	24	0	19	C00117->C00130:[10->8,12->3,6->17,7->12,8->11,8->13]	RP01280,RP01257,RP01319,RP03121,RP01291,RP06553,RP04205,RP01571,RP01255,RP04020,RP02139,RP06373,RP00299,RP01264,RP08184,RP01262,RP04021,RP00435,RP03120	R01073,R01051,R01127,R03509,R01081,R01393,R06975,R04560,R01526,R01049,R04378,R02340,R02722,R00941,R01392,R01388,R07159,R01058,R04560,R01056,R04378,R01511,R01514,R03508
463	0.60	 0	24	32	0	24	C00117->C00130:[10->8,12->3,6->17,7->12,8->11,8->13]	RP01095,RP00164,RP01319,RP00528,RP04205,RP01571,RP01238,RP00357,RP01654,RP06427,RP04021,RP01573,RP01257,RP01262,RP13340,RP01790,RP01291,RP06299,RP00649,RP01255,RP10097,RP04020,RP01576,RP06726	R05339,R01010,R01011,R01012,R01127,R00604,R02479,R06975,R04560,R01526,R01015,R06862,R01440,R06590,R06863,R01641,R01067,R04378,R01529,R01051,R01056,R01827,R01830,R01081,R00761,R00761,R01067,R01049,R06975,R04378,R05338,R01827
464	0.60	 0	21	41	0	21	C00117->C00130:[10->8,12->3,6->17,6->3,7->12,7->8,8->11,8->13]	RP01290,RP01815,RP01269,RP01571,RP00044,RP04205,RP01816,RP04020,RP01291,RP06373,RP01203,RP01262,RP01264,RP02468,RP08184,RP01319,RP04021,RP07387,RP00947,RP07041,RP00042	R01080,R01878,R01066,R01526,R00516,R00517,R02096,R02091,R00513,R00511,R02372,R00962,R02371,R01548,R06975,R04560,R01879,R04378,R01081,R00941,R00966,R01056,R07159,R01058,R02749,R04560,R01127,R04378,R00024,R00510,R02484,R02327,R00970,R02097,R00967,R00964,R00963,R01880,R00968,R02332,R01549
465	0.80	 0	23	30	0	23	C00117->C00130:[10->8,12->3,6->17,7->10,7->11,7->12,7->2,8->13]	RP07515,RP01128,RP01995,RP05860,RP04472,RP01994,RP06864,RP05769,RP03735,RP01256,RP00954,RP10839,RP01262,RP08324,RP08291,RP07161,RP01321,RP04372,RP02443,RP03650,RP05304,RP04373,RP10961	R03425,R00830,R02142,R00273,R00522,R04857,R02141,R02142,R05704,R00830,R01221,R03425,R00134,R03215,R03146,R00519,R01050,R00522,R07281,R01056,R04857,R04732,R02729,R01130,R04731,R02729,R04026,R05704,R04732,R06836
466	0.60	 0	15	23	0	15	C00117->C00130:[10->10,10->8,12->3,6->17,7->12,8->13]	RP01257,RP01263,RP10839,RP00569,RP01571,RP06127,RP01291,RP05463,RP01809,RP03735,RP01973,RP05464,RP00175,RP00380,RP00466	R01051,R01057,R07281,R02107,R02103,R01526,R06063,R06064,R01081,R06063,R01863,R00134,R03215,R03146,R00519,R02106,R06064,R01770,R01863,R01768,R01769,R01131,R01126
467	0.70	 0	19	23	0	19	C00117->C00130:[10->8,12->3,6->17,7->10,7->11,7->12,8->13]	RP01278,RP10839,RP01709,RP01262,RP08324,RP01995,RP00784,RP04472,RP01321,RP11244,RP01259,RP08291,RP04373,RP06864,RP07538,RP03735,RP11505,RP01994,RP10678	R01072,R07281,R01709,R01056,R04857,R02142,R00173,R00174,R04857,R01130,R02993,R01053,R04732,R04732,R02142,R03461,R00134,R03215,R03146,R00519,R04524,R02141,R07456
468	0.60	 0	13	20	0	13	C00117->C00130:[10->8,12->3,6->17,7->12,8->11,8->13]	RP01262,RP10097,RP06553,RP04205,RP00477,RP01570,RP01255,RP00299,RP04020,RP01319,RP04021,RP03735,RP00435	R01056,R06975,R01393,R06975,R04560,R03140,R00024,R01523,R01049,R01392,R01388,R04378,R01127,R04378,R00134,R03215,R03146,R00519,R01511,R01514
469	0.60	 0	14	21	0	14	C00117->C00130:[10->8,12->3,6->17,7->10,7->12,8->13]	RP05464,RP01263,RP10839,RP01262,RP00569,RP06127,RP00185,RP01973,RP05463,RP03735,RP02001,RP00570,RP01682,RP01323	R06064,R01057,R07281,R01056,R02107,R02103,R06063,R06064,R02147,R01677,R02106,R06063,R00134,R03215,R03146,R00519,R02147,R01227,R01228,R01676,R01134
470	0.60	 0	14	18	0	14	C00117->C00130:[10->8,12->3,6->17,7->12,8->11,8->13]	RP01319,RP13340,RP01790,RP04205,RP04020,RP01400,RP01399,RP06373,RP01264,RP01654,RP08184,RP04021,RP07387,RP06726	R01127,R01827,R01830,R06975,R04560,R04378,R01271,R01270,R00941,R07159,R01058,R06590,R06863,R01641,R04560,R04378,R00024,R01827
471	0.60	 0	12	16	0	12	C00117->C00130:[10->8,12->3,6->17,7->12,8->11,8->13]	RP01257,RP01262,RP08324,RP01744,RP00477,RP04472,RP01570,RP01994,RP00175,RP07387,RP00380,RP00466	R01051,R01056,R04857,R01770,R03140,R00024,R04857,R01523,R02141,R01770,R01863,R00024,R01768,R01769,R01131,R01126
472	0.60	 0	19	22	0	19	C00117->C00130:[10->8,12->3,6->17,7->12,8->11,8->13]	RP01280,RP01278,RP01257,RP01319,RP03121,RP01291,RP04205,RP01571,RP06373,RP01255,RP02139,RP01259,RP01264,RP04020,RP08184,RP01262,RP04021,RP07387,RP03120	R01073,R01072,R01051,R01127,R03509,R01081,R06975,R04560,R01526,R00941,R01049,R02340,R02722,R01053,R07159,R01058,R04378,R04560,R01056,R04378,R00024,R03508
473	0.60	 0	12	17	0	12	C00117->C00130:[10->8,12->3,6->17,7->11,7->12,8->13]	RP01263,RP10839,RP01262,RP08324,RP04472,RP00185,RP01994,RP03735,RP02001,RP00570,RP01682,RP01323	R01057,R07281,R01056,R04857,R04857,R02147,R01677,R02141,R00134,R03215,R03146,R00519,R02147,R01227,R01228,R01676,R01134
474	0.80	 0	33	39	0	33	C00117->C00130:[10->8,12->3,6->10,6->11,6->17,6->4,7->12,8->10,8->11,8->13,8->4]	RP01263,RP03774,RP01319,RP10096,RP04102,RP01262,RP01290,RP04205,RP00477,RP01291,RP06373,RP11063,RP00299,RP07538,RP08184,RP04204,RP08033,RP00435,RP03838,RP00749,RP04241,RP01709,RP07975,RP01571,RP06553,RP01259,RP01570,RP11244,RP03839,RP11505,RP03775,RP10678,RP00784	R01057,R04144,R01127,R06974,R04463,R01056,R01080,R06975,R04560,R03140,R00024,R01081,R00941,R01876,R01392,R01388,R03461,R04560,R04559,R04325,R01511,R01514,R04208,R04325,R06974,R04591,R01709,R04209,R01526,R01393,R01053,R01523,R02993,R04209,R04524,R04144,R07456,R00173,R00174
475	0.80	 0	22	28	0	22	C00117->C00130:[10->8,12->3,6->17,7->10,7->11,7->12,7->2,8->13]	RP07515,RP04472,RP01399,RP03735,RP08324,RP07161,RP04372,RP04373,RP01400,RP01128,RP01370,RP01994,RP01369,RP05769,RP10839,RP01262,RP08291,RP02443,RP03650,RP05304,RP01682,RP01323	R03425,R04857,R01270,R00134,R03215,R03146,R00519,R04857,R02729,R04731,R04732,R01271,R00830,R01229,R02141,R01229,R05704,R00830,R01221,R03425,R07281,R01056,R04732,R02729,R04026,R05704,R01676,R01134
476	0.60	 0	18	29	0	18	C00117->C00130:[10->8,12->3,6->17,7->12,8->11,8->13]	RP03735,RP00395,RP13340,RP01790,RP00113,RP10097,RP04205,RP01571,RP01255,RP04020,RP01291,RP01257,RP01262,RP01654,RP01319,RP04021,RP07387,RP06726	R00134,R03215,R03146,R00519,R01061,R01063,R01827,R01830,R02188,R01512,R01515,R01517,R01660,R06975,R06975,R04560,R01526,R01049,R04378,R01081,R01051,R01056,R06590,R06863,R01641,R01127,R04378,R00024,R01827
477	0.60	 0	15	20	0	15	C00117->C00130:[10->8,12->3,6->17,7->12,8->11,8->13]	RP00300,RP01319,RP13340,RP01790,RP00283,RP04232,RP04205,RP04020,RP01238,RP01239,RP01255,RP01654,RP08184,RP04021,RP06726	R00944,R00943,R01127,R01827,R01830,R00203,R00205,R00212,R06975,R04560,R04378,R01015,R01016,R01049,R06590,R06863,R01641,R04560,R04378,R01827
478	0.60	 0	12	13	0	12	C00117->C00130:[10->8,12->3,6->17,7->12,8->11,8->13]	RP01278,RP01262,RP08324,RP01995,RP00477,RP01321,RP01570,RP01994,RP01259,RP04472,RP06864,RP07387	R01072,R01056,R04857,R02142,R03140,R00024,R01130,R01523,R02141,R01053,R04857,R02142,R00024
479	0.80	 0	23	43	0	23	C00117->C00130:[10->8,12->3,6->17,7->10,7->11,7->12,7->2,8->13]	RP01257,RP07515,RP01128,RP01744,RP04472,RP01994,RP05769,RP03735,RP00380,RP00466,RP10839,RP01262,RP03650,RP05698,RP08291,RP07161,RP04232,RP04372,RP02443,RP08324,RP05304,RP04373,RP00175	R01051,R03425,R00830,R01770,R04857,R02141,R05704,R00830,R01221,R03425,R00134,R03215,R03146,R00519,R01768,R01769,R01131,R01126,R07281,R01056,R04026,R01196,R00006,R00014,R00211,R00210,R01699,R00207,R00224,R00226,R00209,R05636,R03145,R04732,R02729,R00212,R04731,R02729,R04857,R05704,R04732,R01770,R01863
480	0.80	 0	20	26	0	20	C00117->C00130:[10->8,12->3,6->17,7->10,7->11,7->12,7->4,8->13]	RP01400,RP09086,RP01995,RP01973,RP01399,RP00410,RP09053,RP03735,RP12366,RP02199,RP07011,RP10839,RP01262,RP00569,RP09052,RP01321,RP06170,RP02201,RP05139,RP06864	R01271,R06601,R02142,R02106,R01270,R00776,R00469,R06604,R00134,R03215,R03146,R00519,R06604,R06605,R02423,R02423,R07281,R01056,R02107,R02103,R06605,R01130,R00469,R02425,R05554,R02142
481	0.90	 0	27	33	0	27	C00117->C00130:[10->8,12->3,6->17,7->10,7->11,7->12,7->2,7->5,8->13]	RP01257,RP07515,RP01278,RP01128,RP01370,RP04472,RP01291,RP01994,RP01369,RP01259,RP05769,RP03735,RP00955,RP10839,RP01262,RP08324,RP08291,RP07161,RP04372,RP01571,RP02443,RP03650,RP05304,RP04373,RP01488,RP01682,RP01323	R01051,R03425,R01072,R00830,R01229,R04857,R01081,R02141,R01229,R01053,R05704,R00830,R01221,R03425,R00134,R03215,R03146,R00519,R00524,R07281,R01056,R04857,R04732,R02729,R04731,R01526,R02729,R04026,R05704,R04732,R01408,R01676,R01134
482	0.70	 0	18	37	0	18	C00117->C00130:[10->8,12->3,6->17,7->10,7->12,7->4,8->13]	RP05464,RP01263,RP07011,RP10839,RP01262,RP00569,RP05698,RP06127,RP04232,RP01973,RP05463,RP01809,RP03735,RP00175,RP02199,RP00380,RP00466,RP02201	R06064,R01057,R02423,R07281,R01056,R02107,R02103,R01196,R00006,R00014,R00211,R00210,R01699,R00207,R00224,R00226,R00209,R05636,R03145,R06063,R06064,R00212,R02106,R06063,R01863,R00134,R03215,R03146,R00519,R01770,R01863,R02423,R01768,R01769,R01131,R01126,R02425
483	0.60	 0	19	30	0	19	C00117->C00130:[10->8,12->3,6->17,7->12,8->11,8->13]	RP01257,RP01278,RP01271,RP01319,RP01262,RP01571,RP04205,RP04020,RP01259,RP00649,RP01291,RP06373,RP00052,RP01264,RP01654,RP08184,RP04021,RP07387,RP06726	R01051,R01072,R01068,R01127,R01056,R01526,R06975,R04560,R04378,R01053,R00761,R01067,R01081,R00941,R00756,R00769,R05805,R00770,R00762,R00764,R00767,R07159,R01058,R06590,R06863,R01641,R04560,R04378,R00024,R01827
484	0.60	 0	15	17	0	15	C00117->C00130:[10->8,12->3,6->17,7->12,8->11,8->13]	RP01257,RP01278,RP01319,RP01262,RP01571,RP04205,RP00477,RP01259,RP01570,RP06373,RP01291,RP04020,RP08184,RP04021,RP07387	R01051,R01072,R01127,R01056,R01526,R06975,R04560,R03140,R00024,R01053,R01523,R00941,R01081,R04378,R04560,R04378,R00024
485	0.60	 0	14	19	0	14	C00117->C00130:[10->8,12->3,6->17,7->12,8->11,8->13]	RP01257,RP01278,RP03735,RP01319,RP01571,RP04205,RP00477,RP01570,RP10097,RP01259,RP01291,RP04020,RP04021,RP07387	R01051,R01072,R00134,R03215,R03146,R00519,R01127,R01526,R06975,R04560,R03140,R00024,R01523,R06975,R01053,R01081,R04378,R04378,R00024
486	0.80	 0	28	37	0	28	C00117->C00130:[10->8,12->3,6->17,7->10,7->11,7->12,7->2,8->13]	RP01257,RP07515,RP01128,RP00784,RP04472,RP01994,RP05769,RP07538,RP03735,RP01709,RP10839,RP01262,RP03650,RP08324,RP08291,RP07161,RP00185,RP04372,RP02443,RP11244,RP05304,RP04373,RP11505,RP01683,RP00570,RP10678,RP01682,RP01323	R01051,R03425,R00830,R00173,R00174,R04857,R02141,R05704,R00830,R01221,R03425,R03461,R00134,R03215,R03146,R00519,R01709,R07281,R01056,R04026,R04857,R04732,R02729,R02147,R01677,R04731,R02729,R02993,R05704,R04732,R04524,R01677,R01227,R01228,R07456,R01676,R01134
487	0.90	 0	25	34	0	25	C00117->C00130:[10->8,12->3,6->17,7->10,7->11,7->12,7->2,7->5,8->13]	RP01257,RP07515,RP00955,RP01128,RP01744,RP04472,RP01291,RP01994,RP05769,RP03735,RP00380,RP00466,RP10839,RP01262,RP01571,RP08291,RP07161,RP04372,RP08324,RP02443,RP03650,RP05304,RP04373,RP01488,RP00175	R01051,R03425,R00524,R00830,R01770,R04857,R01081,R02141,R05704,R00830,R01221,R03425,R00134,R03215,R03146,R00519,R01768,R01769,R01131,R01126,R07281,R01056,R01526,R04732,R02729,R04731,R04857,R02729,R04026,R05704,R04732,R01408,R01770,R01863
488	0.80	 0	25	36	0	25	C00117->C00130:[10->8,12->3,6->17,7->10,7->11,7->12,7->4,8->13]	RP05464,RP01278,RP10817,RP01973,RP01259,RP03973,RP01384,RP03735,RP04092,RP01573,RP02199,RP07011,RP10839,RP01262,RP00861,RP05463,RP06127,RP00410,RP06639,RP00380,RP06170,RP02201,RP05769,RP05139,RP00569	R06064,R01072,R07226,R02106,R01053,R00181,R01244,R00134,R03215,R03146,R00519,R00190,R01529,R02423,R02423,R07281,R01056,R00190,R00182,R06063,R06063,R06064,R00776,R00469,R01621,R01768,R01769,R00469,R02425,R05704,R00830,R01221,R03425,R05554,R02107,R02103
489	0.70	 0	20	26	0	20	C00117->C00130:[10->8,12->3,6->17,7->10,7->12,7->4,8->13]	RP05464,RP07011,RP06127,RP01262,RP01400,RP05463,RP01370,RP00569,RP00477,RP01973,RP01399,RP02199,RP01369,RP02201,RP01570,RP03735,RP10839,RP07387,RP01682,RP01323	R06064,R02423,R06063,R06064,R01056,R01271,R06063,R01229,R02107,R02103,R03140,R00024,R02106,R01270,R02423,R01229,R02425,R01523,R00134,R03215,R03146,R00519,R07281,R00024,R01676,R01134
490	0.70	 0	15	21	0	15	C00117->C00130:[10->8,12->3,6->17,7->10,7->12,7->4,8->13]	RP01257,RP05464,RP07011,RP10839,RP00504,RP02433,RP00569,RP06127,RP01321,RP01973,RP02201,RP03735,RP01262,RP01996,RP02199	R01051,R06064,R02423,R07281,R02143,R02297,R02719,R02107,R02103,R06063,R06064,R01130,R02106,R02425,R00134,R03215,R03146,R00519,R01056,R02143,R02423
491	0.60	 0	13	20	0	13	C00117->C00130:[10->8,12->3,6->17,7->12,8->11,8->13]	RP01278,RP01262,RP04205,RP01259,RP00080,RP06373,RP01264,RP04020,RP08184,RP01319,RP04021,RP07387,RP01573	R01072,R01056,R06975,R04560,R01053,R01067,R06861,R01641,R01830,R01621,R01440,R00941,R07159,R01058,R04378,R04560,R01127,R04378,R00024,R01529
492	0.10	 0	12	17	0	12	C00117->C00130:[8->11]	RP01263,RP07387,RP01269,RP10097,RP02468,RP04205,RP01816,RP11063,RP01264,RP01319,RP03735,RP07041	R01057,R00024,R01066,R06975,R02749,R06975,R04560,R01879,R01876,R07159,R01058,R01127,R00134,R03215,R03146,R00519,R02484
493	0.60	 0	18	22	0	18	C00117->C00130:[10->8,12->3,6->17,7->12,8->11,8->13]	RP01257,RP01319,RP13340,RP01790,RP00283,RP04232,RP04205,RP01571,RP01238,RP04020,RP10097,RP01239,RP01255,RP01291,RP01654,RP01262,RP04021,RP06726	R01051,R01127,R01827,R01830,R00203,R00205,R00212,R06975,R04560,R01526,R01015,R04378,R06975,R01016,R01049,R01081,R06590,R06863,R01641,R01056,R04378,R01827
494	0.10	 0	13	17	0	13	C00117->C00130:[8->11]	RP01280,RP01319,RP03121,RP06553,RP04205,RP01731,RP01255,RP02139,RP06373,RP01265,RP00299,RP08184,RP03120	R01073,R01127,R03509,R01393,R06975,R04560,R01752,R08571,R01049,R02340,R02722,R00941,R01059,R01392,R01388,R04560,R03508
495	0.60	 0	15	21	0	15	C00117->C00130:[10->8,12->3,6->17,7->12,8->11,8->13]	RP01572,RP01278,RP01319,RP00113,RP04205,RP01926,RP01259,RP06373,RP00395,RP05201,RP04020,RP08184,RP01262,RP04021,RP07387	R01528,R01072,R01127,R02188,R01512,R01515,R01517,R01660,R06975,R04560,R02036,R01053,R00941,R01061,R01063,R05605,R04378,R04560,R01056,R04378,R00024
496	0.60	 0	24	38	0	24	C00117->C00130:[10->8,12->3,6->17,7->12,8->11,8->13]	RP01095,RP03735,RP01319,RP04205,RP01571,RP01271,RP06639,RP01654,RP06427,RP04021,RP01576,RP01573,RP01257,RP01262,RP06299,RP00649,RP01255,RP01291,RP00052,RP01264,RP04020,RP07387,RP10097,RP06726	R05339,R00134,R03215,R03146,R00519,R01127,R06975,R04560,R01526,R01068,R01621,R06590,R06863,R01641,R01067,R04378,R05338,R01529,R01051,R01056,R00761,R00761,R01067,R01049,R01081,R00756,R00769,R05805,R00770,R00762,R00764,R00767,R07159,R01058,R04378,R00024,R06975,R01827
497	0.60	 0	18	25	0	18	C00117->C00130:[10->8,12->3,6->17,7->11,7->12,8->13]	RP01278,RP10839,RP01319,RP10097,RP04205,RP04020,RP03840,RP01783,RP00300,RP01259,RP01262,RP01654,RP08184,RP08890,RP04021,RP03735,RP04689,RP06726	R01072,R07281,R01127,R06975,R06975,R04560,R04378,R04210,R01825,R00944,R00943,R01053,R01056,R06590,R06863,R01641,R04560,R05837,R04378,R00134,R03215,R03146,R00519,R05085,R01827
498	0.90	 0	24	32	0	24	C00117->C00130:[10->8,12->3,6->17,7->10,7->11,7->12,7->4,7->5,8->13]	RP05464,RP01263,RP06127,RP02433,RP00915,RP11186,RP00477,RP01973,RP00410,RP03735,RP00504,RP02199,RP07011,RP10839,RP01262,RP00569,RP05463,RP01321,RP01570,RP00954,RP06170,RP02201,RP07387,RP05139	R06064,R01057,R06063,R06064,R02719,R00466,R02297,R03140,R00024,R02106,R00776,R00469,R00134,R03215,R03146,R00519,R02143,R02297,R02423,R02423,R07281,R01056,R02107,R02103,R06063,R01130,R01523,R00522,R00469,R02425,R00024,R05554
499	0.60	 0	15	16	0	15	C00117->C00130:[10->8,12->3,6->11,6->17,7->12,8->13]	RP01709,RP08324,RP01995,RP00784,RP10678,RP04472,RP01321,RP01256,RP11244,RP06864,RP07538,RP11505,RP01994,RP01262,RP10961	R01709,R04857,R02142,R00173,R00174,R07456,R04857,R01130,R01050,R02993,R02142,R03461,R04524,R02141,R01056,R06836
500	0.10	 0	11	17	0	11	C00117->C00130:[8->11]	RP01280,RP07387,RP01319,RP03121,RP10097,RP04205,RP01255,RP02139,RP01264,RP03735,RP03120	R01073,R00024,R01127,R03509,R06975,R06975,R04560,R01049,R02340,R02722,R07159,R01058,R00134,R03215,R03146,R00519,R03508
501	0.90	 0	25	33	0	25	C00117->C00130:[10->8,12->3,6->17,7->10,7->11,7->12,7->2,7->5,8->13]	RP01257,RP07515,RP00955,RP02433,RP05860,RP04472,RP01994,RP05769,RP03735,RP00504,RP01996,RP00954,RP10839,RP01262,RP01128,RP08324,RP08291,RP07161,RP01321,RP04372,RP02443,RP03650,RP05304,RP04373,RP01488	R01051,R03425,R00524,R02719,R00273,R00522,R04857,R02141,R05704,R00830,R01221,R03425,R00134,R03215,R03146,R00519,R02143,R02297,R02143,R00522,R07281,R01056,R00830,R04857,R04732,R02729,R01130,R04731,R02729,R04026,R05704,R04732,R01408
502	0.60	 0	21	24	0	21	C00117->C00130:[10->8,12->3,6->17,7->12,8->11,8->13]	RP01280,RP01263,RP01278,RP01319,RP03121,RP01262,RP01290,RP04205,RP04020,RP06373,RP01291,RP01571,RP02139,RP01259,RP11063,RP01264,RP01255,RP08184,RP04021,RP07387,RP03120	R01073,R01057,R01072,R01127,R03509,R01056,R01080,R06975,R04560,R04378,R00941,R01081,R01526,R02340,R02722,R01053,R01876,R07159,R01058,R01049,R04560,R04378,R00024,R03508
503	0.70	 0	19	35	0	19	C00117->C00130:[10->8,12->3,6->17,7->10,7->12,7->4,8->13]	RP05464,RP01278,RP10839,RP01262,RP00569,RP01370,RP04232,RP07011,RP01973,RP05463,RP01369,RP01259,RP02201,RP05698,RP03735,RP02199,RP06127,RP01682,RP01323	R06064,R01072,R07281,R01056,R02107,R02103,R01229,R00212,R02423,R02106,R06063,R01229,R01053,R02425,R01196,R00006,R00014,R00211,R00210,R01699,R00207,R00224,R00226,R00209,R05636,R03145,R00134,R03215,R03146,R00519,R02423,R06063,R06064,R01676,R01134
504	0.60	 0	15	18	0	15	C00117->C00130:[10->8,12->3,6->17,7->12,8->11,8->13]	RP01319,RP00739,RP01571,RP04205,RP04020,RP00477,RP01570,RP01399,RP06373,RP01291,RP01255,RP08184,RP04021,RP07387,RP01401	R01127,R02324,R02323,R01526,R06975,R04560,R04378,R03140,R00024,R01523,R01270,R00941,R01081,R01049,R04560,R04378,R00024,R01273
505	0.60	 0	22	27	0	22	C00117->C00130:[10->8,12->3,6->17,7->12,8->11,8->13]	RP01319,RP01238,RP01239,RP01654,RP06427,RP04021,RP13340,RP01790,RP01291,RP06299,RP00649,RP01255,RP06726,RP01095,RP00283,RP04232,RP04205,RP01571,RP01257,RP10097,RP04020,RP01576	R01127,R01015,R01016,R06590,R06863,R01641,R01067,R04378,R01827,R01830,R01081,R00761,R00761,R01067,R01049,R01827,R05339,R00203,R00205,R00212,R06975,R04560,R01526,R01051,R06975,R04378,R05338
506	0.60	 0	20	34	0	20	C00117->C00130:[10->8,12->3,6->17,7->12,8->11,8->13]	RP03735,RP01257,RP01271,RP01319,RP01601,RP10097,RP04205,RP01262,RP01604,RP00649,RP01291,RP01574,RP04020,RP00052,RP01255,RP01264,RP01654,RP04021,RP07387,RP06726	R00134,R03215,R03146,R00519,R01051,R01068,R01127,R01573,R06975,R06975,R04560,R01056,R01577,R00761,R01067,R01081,R01530,R04378,R00756,R00769,R05805,R00770,R00762,R00764,R00767,R01049,R07159,R01058,R06590,R06863,R01641,R04378,R00024,R01827
507	0.60	 0	25	38	0	25	C00117->C00130:[10->8,12->11,12->3,6->17,7->12,8->11,8->13]	RP01257,RP00164,RP01319,RP01262,RP00528,RP04205,RP01238,RP00357,RP01291,RP01654,RP08184,RP04021,RP01576,RP00300,RP01095,RP13340,RP01790,RP01575,RP01571,RP01255,RP00080,RP06427,RP04020,RP01573,RP06726	R01051,R01010,R01011,R01012,R01127,R01056,R00604,R02479,R06975,R04560,R01015,R06862,R01440,R01081,R06590,R06863,R01641,R04560,R04378,R05338,R00944,R00943,R05339,R01827,R01830,R05338,R01526,R01049,R01067,R06861,R01641,R01830,R01621,R01440,R01067,R04378,R01529,R01827
508	0.80	 0	18	24	0	18	C00117->C00130:[10->8,12->3,6->17,7->10,7->11,7->12,7->4,8->13]	RP05464,RP07011,RP10839,RP01262,RP01400,RP00569,RP01995,RP06127,RP01321,RP01973,RP01399,RP03735,RP00410,RP06170,RP06864,RP02201,RP05139,RP02199	R06064,R02423,R07281,R01056,R01271,R02107,R02103,R02142,R06063,R06064,R01130,R02106,R01270,R00134,R03215,R03146,R00519,R00776,R00469,R00469,R02142,R02425,R05554,R02423
509	0.60	 0	15	28	0	15	C00117->C00130:[10->8,12->3,6->17,7->10,7->12,8->13]	RP05464,RP04232,RP01278,RP10839,RP01262,RP00569,RP01370,RP06127,RP01973,RP05463,RP01369,RP01259,RP05698,RP01682,RP01323	R06064,R00212,R01072,R07281,R01056,R02107,R02103,R01229,R06063,R06064,R02106,R06063,R01229,R01053,R01196,R00006,R00014,R00211,R00210,R01699,R00207,R00224,R00226,R00209,R05636,R03145,R01676,R01134
510	0.90	 0	30	39	0	30	C00117->C00130:[10->8,12->3,6->17,7->10,7->11,7->12,7->2,7->5,8->13]	RP07515,RP01263,RP00955,RP01128,RP00784,RP04472,RP01994,RP01262,RP05769,RP07538,RP03735,RP02001,RP10839,RP01709,RP03650,RP08324,RP08291,RP07161,RP00185,RP04372,RP02443,RP11244,RP05304,RP04373,RP11505,RP01488,RP00570,RP10678,RP01682,RP01323	R03425,R01057,R00524,R00830,R00173,R00174,R04857,R02141,R01056,R05704,R00830,R01221,R03425,R03461,R00134,R03215,R03146,R00519,R02147,R07281,R01709,R04026,R04857,R04732,R02729,R02147,R01677,R04731,R02729,R02993,R05704,R04732,R04524,R01408,R01227,R01228,R07456,R01676,R01134
511	0.90	 0	30	51	0	30	C00117->C00130:[10->8,12->3,6->17,7->10,7->11,7->12,7->2,7->5,8->13]	RP07515,RP01278,RP01788,RP00283,RP01370,RP04472,RP01994,RP01369,RP01259,RP01239,RP05698,RP05769,RP01654,RP03735,RP11137,RP00955,RP10839,RP01262,RP01128,RP08324,RP08291,RP07161,RP04372,RP02443,RP03650,RP05304,RP04373,RP01488,RP01682,RP01323	R03425,R01072,R01829,R00203,R00205,R01229,R04857,R02141,R01229,R01053,R01016,R01196,R00006,R00014,R00211,R00210,R01699,R00207,R00224,R00226,R00209,R05636,R03145,R05704,R00830,R01221,R03425,R06590,R06863,R01641,R00134,R03215,R03146,R00519,R01843,R01845,R00524,R07281,R01056,R00830,R04857,R04732,R02729,R04731,R02729,R04026,R05704,R04732,R01408,R01676,R01134
512	0.60	 0	19	30	0	19	C00117->C00130:[10->8,12->3,6->17,7->12,8->11,8->13]	RP01278,RP03735,RP00395,RP13340,RP01790,RP00113,RP10097,RP04205,RP01571,RP04020,RP01291,RP01259,RP01257,RP01262,RP01654,RP01319,RP04021,RP07387,RP06726	R01072,R00134,R03215,R03146,R00519,R01061,R01063,R01827,R01830,R02188,R01512,R01515,R01517,R01660,R06975,R06975,R04560,R01526,R04378,R01081,R01053,R01051,R01056,R06590,R06863,R01641,R01127,R04378,R00024,R01827
513	0.60	 0	20	25	0	20	C00117->C00130:[10->8,12->3,6->17,7->12,8->11,8->13]	RP01263,RP00164,RP01269,RP01291,RP01262,RP10097,RP02468,RP04205,RP01816,RP01238,RP01571,RP04020,RP00357,RP11063,RP01290,RP00528,RP01319,RP04021,RP07041,RP01255	R01057,R01010,R01011,R01012,R01066,R01081,R01056,R06975,R02749,R06975,R04560,R01879,R01015,R01526,R04378,R06862,R01440,R01876,R01080,R00604,R02479,R01127,R04378,R02484,R01049
514	0.70	 0	19	24	0	19	C00117->C00130:[10->8,12->3,6->17,7->10,7->11,7->12,8->13]	RP01263,RP01709,RP00504,RP02433,RP11244,RP11186,RP08291,RP00784,RP04472,RP01321,RP08324,RP10839,RP04373,RP01262,RP07538,RP03735,RP11505,RP01994,RP10678	R01057,R01709,R02143,R02297,R02719,R02993,R02297,R04732,R00173,R00174,R04857,R01130,R04857,R07281,R04732,R01056,R03461,R00134,R03215,R03146,R00519,R04524,R02141,R07456
515	0.60	 0	21	25	0	21	C00117->C00130:[10->8,12->3,6->17,7->12,8->11,8->13]	RP01280,RP01278,RP01257,RP01319,RP03121,RP01291,RP06553,RP04205,RP01571,RP01259,RP06373,RP01255,RP02139,RP01731,RP01265,RP00299,RP04020,RP08184,RP01262,RP04021,RP03120	R01073,R01072,R01051,R01127,R03509,R01081,R01393,R06975,R04560,R01526,R01053,R00941,R01049,R02340,R02722,R01752,R08571,R01059,R01392,R01388,R04378,R04560,R01056,R04378,R03508
516	0.80	 0	28	34	0	28	C00117->C00130:[10->8,12->3,6->10,6->11,6->17,6->4,7->12,8->10,8->11,8->13,8->4]	RP01319,RP04204,RP10096,RP04102,RP04205,RP00477,RP03774,RP06373,RP00299,RP07538,RP08184,RP01262,RP08033,RP00435,RP03838,RP00749,RP04241,RP01709,RP07975,RP06553,RP01259,RP01570,RP11244,RP03839,RP11505,RP03775,RP10678,RP00784	R01127,R04559,R06974,R04463,R06975,R04560,R03140,R00024,R04144,R00941,R01392,R01388,R03461,R04560,R01056,R04325,R01511,R01514,R04208,R04325,R06974,R04591,R01709,R04209,R01393,R01053,R01523,R02993,R04209,R04524,R04144,R07456,R00173,R00174
517	0.60	 0	16	23	0	16	C00117->C00130:[10->8,12->3,6->17,7->12,8->11,8->13]	RP01257,RP01262,RP10097,RP06553,RP04205,RP01571,RP00477,RP01570,RP01291,RP01255,RP00299,RP04020,RP01319,RP04021,RP03735,RP00435	R01051,R01056,R06975,R01393,R06975,R04560,R01526,R03140,R00024,R01523,R01081,R01049,R01392,R01388,R04378,R01127,R04378,R00134,R03215,R03146,R00519,R01511,R01514
518	0.80	 0	21	29	0	21	C00117->C00130:[10->8,12->3,6->17,7->10,7->11,7->12,7->4,8->13]	RP05464,RP01263,RP02433,RP11186,RP00477,RP01973,RP00410,RP03735,RP00504,RP02199,RP07011,RP10839,RP01262,RP00569,RP06127,RP01321,RP01570,RP06170,RP02201,RP07387,RP05139	R06064,R01057,R02719,R02297,R03140,R00024,R02106,R00776,R00469,R00134,R03215,R03146,R00519,R02143,R02297,R02423,R02423,R07281,R01056,R02107,R02103,R06063,R06064,R01130,R01523,R00469,R02425,R00024,R05554
519	0.90	 0	23	41	0	23	C00117->C00130:[10->8,12->3,6->17,7->10,7->11,7->12,7->4,7->5,8->13]	RP05464,RP01263,RP06127,RP02433,RP00915,RP11186,RP01973,RP00410,RP03735,RP00504,RP02199,RP07011,RP10839,RP01262,RP00569,RP05698,RP04232,RP01321,RP05463,RP00954,RP06170,RP02201,RP05139	R06064,R01057,R06063,R06064,R02719,R00466,R02297,R02106,R00776,R00469,R00134,R03215,R03146,R00519,R02143,R02297,R02423,R02423,R07281,R01056,R02107,R02103,R01196,R00006,R00014,R00211,R00210,R01699,R00207,R00224,R00226,R00209,R05636,R03145,R00212,R01130,R06063,R00522,R00469,R02425,R05554
520	0.50	 0	8	9	0	8	C00117->C00130:[10->8,12->3,6->17,7->12,8->13]	RP01278,RP01319,RP10097,RP04205,RP01259,RP04020,RP08184,RP04021	R01072,R01127,R06975,R06975,R04560,R01053,R04378,R04560,R04378
521	0.60	 0	27	34	0	27	C00117->C00130:[10->8,12->3,6->17,7->12,8->11,8->13]	RP01095,RP01319,RP04205,RP01571,RP02139,RP06373,RP01265,RP00299,RP01654,RP08184,RP06427,RP04021,RP01573,RP03120,RP01280,RP01257,RP01262,RP03121,RP06299,RP06553,RP00649,RP01255,RP01291,RP01731,RP04020,RP06726,RP01576	R05339,R01127,R06975,R04560,R01526,R02340,R02722,R00941,R01059,R01392,R01388,R06590,R06863,R01641,R04560,R01067,R04378,R01529,R03508,R01073,R01051,R01056,R03509,R00761,R01393,R00761,R01067,R01049,R01081,R01752,R08571,R04378,R01827,R05338
522	0.70	 0	18	34	0	18	C00117->C00130:[10->8,12->3,6->17,7->10,7->12,7->4,8->13]	RP05464,RP01278,RP10839,RP01262,RP00569,RP05698,RP01995,RP04232,RP01321,RP01973,RP05463,RP02201,RP01259,RP07011,RP06864,RP03735,RP06127,RP02199	R06064,R01072,R07281,R01056,R02107,R02103,R01196,R00006,R00014,R00211,R00210,R01699,R00207,R00224,R00226,R00209,R05636,R03145,R02142,R00212,R01130,R02106,R06063,R02425,R01053,R02423,R02142,R00134,R03215,R03146,R00519,R06063,R06064,R02423
523	0.70	 0	15	22	0	15	C00117->C00130:[10->8,12->3,6->17,7->10,7->12,7->4,8->13]	RP05464,RP07011,RP03973,RP01262,RP00861,RP00569,RP06127,RP01973,RP04030,RP02201,RP10839,RP01384,RP03735,RP00380,RP02199	R06064,R02423,R00181,R01056,R00190,R00182,R02107,R02103,R06063,R06064,R02106,R00182,R02425,R07281,R01244,R00134,R03215,R03146,R00519,R01768,R01769,R02423
524	0.90	 0	30	37	0	30	C00117->C00130:[10->8,12->3,6->17,7->10,7->11,7->12,7->2,7->5,8->13]	RP07515,RP00955,RP01400,RP01128,RP01370,RP00784,RP04472,RP01399,RP01369,RP05769,RP07538,RP03735,RP01262,RP01994,RP10839,RP01709,RP11244,RP08324,RP08291,RP07161,RP04372,RP02443,RP03650,RP05304,RP04373,RP11505,RP01488,RP10678,RP01682,RP01323	R03425,R00524,R01271,R00830,R01229,R00173,R00174,R04857,R01270,R01229,R05704,R00830,R01221,R03425,R03461,R00134,R03215,R03146,R00519,R01056,R02141,R07281,R01709,R02993,R04857,R04732,R02729,R04731,R02729,R04026,R05704,R04732,R04524,R01408,R07456,R01676,R01134
525	0.60	 0	17	20	0	17	C00117->C00130:[10->8,12->3,6->17,7->12,8->11,8->13]	RP01280,RP01257,RP01319,RP03121,RP01291,RP04205,RP01571,RP01255,RP02139,RP06373,RP01264,RP04020,RP08184,RP01262,RP04021,RP07387,RP03120	R01073,R01051,R01127,R03509,R01081,R06975,R04560,R01526,R01049,R02340,R02722,R00941,R07159,R01058,R04378,R04560,R01056,R04378,R00024,R03508
526	0.60	 0	17	23	0	17	C00117->C00130:[10->8,12->3,6->17,7->12,8->11,8->13]	RP01572,RP01257,RP01319,RP01571,RP00113,RP04205,RP01926,RP01255,RP01291,RP06373,RP00395,RP05201,RP04020,RP08184,RP01262,RP04021,RP07387	R01528,R01051,R01127,R01526,R02188,R01512,R01515,R01517,R01660,R06975,R04560,R02036,R01049,R01081,R00941,R01061,R01063,R05605,R04378,R04560,R01056,R04378,R00024
527	0.90	 0	23	43	0	23	C00117->C00130:[10->8,12->3,6->17,7->10,7->11,7->12,7->4,7->5,8->13]	RP05464,RP01263,RP06127,RP00915,RP01973,RP01809,RP00175,RP00410,RP03735,RP00380,RP00466,RP02199,RP07011,RP10839,RP01262,RP00569,RP05698,RP04232,RP05463,RP00954,RP06170,RP02201,RP05139	R06064,R01057,R06063,R06064,R00466,R02106,R01863,R01770,R01863,R00776,R00469,R00134,R03215,R03146,R00519,R01768,R01769,R01131,R01126,R02423,R02423,R07281,R01056,R02107,R02103,R01196,R00006,R00014,R00211,R00210,R01699,R00207,R00224,R00226,R00209,R05636,R03145,R00212,R06063,R00522,R00469,R02425,R05554
528	0.60	 0	16	22	0	16	C00117->C00130:[10->8,12->3,6->17,7->12,8->11,8->13]	RP01280,RP01278,RP01319,RP03121,RP00357,RP10097,RP00528,RP04205,RP00164,RP01238,RP02139,RP01259,RP01255,RP04020,RP04021,RP03120	R01073,R01072,R01127,R03509,R06862,R01440,R06975,R00604,R02479,R06975,R04560,R01010,R01011,R01012,R01015,R02340,R02722,R01053,R01049,R04378,R04378,R03508
529	0.60	 0	15	26	0	15	C00117->C00130:[10->12,12->17,6->3,7->8,8->11,8->13]	RP01290,RP01262,RP04205,RP01571,RP00477,RP01570,RP01291,RP06373,RP01203,RP00042,RP04020,RP08184,RP01319,RP04021,RP07387	R01080,R01056,R06975,R04560,R01526,R03140,R00024,R01523,R01081,R00941,R00966,R02327,R00970,R02097,R00967,R00964,R00963,R01880,R00968,R02332,R01549,R04378,R04560,R01127,R04378,R00024
530	0.90	 0	22	28	0	22	C00117->C00130:[10->8,12->3,6->17,7->10,7->11,7->12,7->4,7->5,8->13]	RP05464,RP00915,RP01278,RP06127,RP01370,RP01973,RP01369,RP01259,RP03735,RP02199,RP07011,RP10839,RP01262,RP05463,RP00569,RP00410,RP00954,RP06170,RP02201,RP05139,RP01682,RP01323	R06064,R00466,R01072,R06063,R06064,R01229,R02106,R01229,R01053,R00134,R03215,R03146,R00519,R02423,R02423,R07281,R01056,R06063,R02107,R02103,R00776,R00469,R00522,R00469,R02425,R05554,R01676,R01134
531	0.70	 0	16	20	0	16	C00117->C00130:[10->8,12->3,6->17,7->10,7->11,7->12,8->13]	RP01278,RP10839,RP01262,RP08324,RP01995,RP00477,RP01321,RP01570,RP04472,RP01259,RP04373,RP06864,RP08291,RP03735,RP07387,RP01994	R01072,R07281,R01056,R04857,R02142,R03140,R00024,R01130,R01523,R04857,R01053,R04732,R02142,R04732,R00134,R03215,R03146,R00519,R00024,R02141
532	0.70	 0	17	23	0	17	C00117->C00130:[10->8,12->3,6->17,7->10,7->11,7->12,8->13]	RP01257,RP10839,RP01262,RP08324,RP08291,RP00477,RP00185,RP01570,RP04472,RP04373,RP01683,RP03735,RP00570,RP07387,RP01682,RP01994,RP01323	R01051,R07281,R01056,R04857,R04732,R03140,R00024,R02147,R01677,R01523,R04857,R04732,R01677,R00134,R03215,R03146,R00519,R01227,R01228,R00024,R01676,R02141,R01134
533	0.90	 0	21	28	0	21	C00117->C00130:[10->8,12->3,6->17,7->10,7->11,7->12,7->4,7->5,8->13]	RP01257,RP05464,RP06127,RP02433,RP00915,RP01973,RP00410,RP03735,RP00504,RP01996,RP02199,RP07011,RP10839,RP01262,RP05463,RP00569,RP01321,RP00954,RP06170,RP02201,RP05139	R01051,R06064,R06063,R06064,R02719,R00466,R02106,R00776,R00469,R00134,R03215,R03146,R00519,R02143,R02297,R02143,R02423,R02423,R07281,R01056,R06063,R02107,R02103,R01130,R00522,R00469,R02425,R05554
534	0.20	 0	23	26	0	23	C00117->C00130:[8->10,8->11]	RP01263,RP01319,RP01290,RP04205,RP00477,RP01291,RP06373,RP11063,RP07538,RP08184,RP04204,RP04241,RP01709,RP07975,RP01571,RP10678,RP01570,RP11244,RP03839,RP11505,RP07387,RP01262,RP00784	R01057,R01127,R01080,R06975,R04560,R03140,R00024,R01081,R00941,R01876,R03461,R04560,R04559,R04591,R01709,R04209,R01526,R07456,R01523,R02993,R04209,R04524,R00024,R01056,R00173,R00174
535	0.90	 0	26	37	0	26	C00117->C00130:[10->8,12->3,6->17,7->10,7->11,7->12,7->4,7->5,8->13]	RP01257,RP05464,RP00915,RP00477,RP01973,RP00410,RP10839,RP01385,RP01384,RP03735,RP00596,RP00380,RP02199,RP07011,RP03973,RP01262,RP00173,RP05463,RP06127,RP01570,RP00954,RP06170,RP02201,RP07387,RP05139,RP00569	R01051,R06064,R00466,R03140,R00024,R02106,R00776,R00469,R07281,R01245,R01244,R00134,R03215,R03146,R00519,R01561,R01245,R01768,R01769,R02423,R02423,R00181,R01056,R00183,R00185,R01571,R06063,R06063,R06064,R01523,R00522,R00469,R02425,R00024,R05554,R02107,R02103
536	0.60	 0	15	16	0	15	C00117->C00130:[10->8,12->3,6->11,6->17,7->12,8->13]	RP01278,RP01709,RP08324,RP01995,RP00784,RP10678,RP04472,RP01321,RP01994,RP11244,RP01259,RP06864,RP07538,RP11505,RP01262	R01072,R01709,R04857,R02142,R00173,R00174,R07456,R04857,R01130,R02141,R02993,R01053,R02142,R03461,R04524,R01056
537	0.70	 0	17	22	0	17	C00117->C00130:[10->8,12->3,6->17,7->12,8->10,8->13,8->4]	RP01257,RP05464,RP07011,RP01262,RP00569,RP06127,RP00477,RP00185,RP01570,RP02199,RP01973,RP01683,RP02201,RP00570,RP07387,RP01682,RP01323	R01051,R06064,R02423,R01056,R02107,R02103,R06063,R06064,R03140,R00024,R02147,R01677,R01523,R02423,R02106,R01677,R02425,R01227,R01228,R00024,R01676,R01134
538	0.70	 0	20	26	0	20	C00117->C00130:[10->8,12->3,6->17,7->10,7->11,7->12,8->13]	RP01257,RP00784,RP04472,RP01994,RP07538,RP03735,RP01262,RP10839,RP01709,RP08324,RP08291,RP00185,RP11244,RP04373,RP11505,RP01683,RP00570,RP10678,RP01682,RP01323	R01051,R00173,R00174,R04857,R02141,R03461,R00134,R03215,R03146,R00519,R01056,R07281,R01709,R04857,R04732,R02147,R01677,R02993,R04732,R04524,R01677,R01227,R01228,R07456,R01676,R01134
539	0.60	 0	21	26	0	21	C00117->C00130:[10->8,12->3,6->17,7->12,8->11,8->13]	RP01263,RP00164,RP01257,RP01269,RP01571,RP01291,RP10097,RP02468,RP04205,RP01816,RP01278,RP01238,RP04020,RP00357,RP01259,RP11063,RP00528,RP01319,RP04021,RP01262,RP07041	R01057,R01010,R01011,R01012,R01051,R01066,R01526,R01081,R06975,R02749,R06975,R04560,R01879,R01072,R01015,R04378,R06862,R01440,R01053,R01876,R00604,R02479,R01127,R04378,R01056,R02484
540	0.90	 0	26	33	0	26	C00117->C00130:[10->8,12->3,6->17,7->10,7->11,7->12,7->2,7->5,8->13]	RP07515,RP00955,RP01128,RP01995,RP00477,RP04472,RP01994,RP06864,RP05769,RP03735,RP01256,RP10839,RP01262,RP08324,RP08291,RP07161,RP01321,RP01570,RP02443,RP03650,RP05304,RP04372,RP04373,RP01488,RP07387,RP10961	R03425,R00524,R00830,R02142,R03140,R00024,R04857,R02141,R02142,R05704,R00830,R01221,R03425,R00134,R03215,R03146,R00519,R01050,R07281,R01056,R04857,R04732,R02729,R01130,R01523,R02729,R04026,R05704,R04731,R04732,R01408,R00024,R06836
541	0.80	 0	31	36	0	31	C00117->C00130:[10->8,12->3,6->17,7->10,7->11,7->12,7->4,8->10,8->13]	RP01257,RP03774,RP01319,RP10096,RP04102,RP04205,RP00477,RP00300,RP01291,RP06373,RP07538,RP08184,RP01709,RP08033,RP03838,RP03775,RP04241,RP10839,RP01262,RP07975,RP01571,RP04204,RP01259,RP01570,RP11244,RP00749,RP03839,RP11505,RP07387,RP10678,RP00784	R01051,R04144,R01127,R06974,R04463,R06975,R04560,R03140,R00024,R00944,R00943,R01081,R00941,R03461,R04560,R01709,R04325,R04208,R04144,R04591,R07281,R01056,R04209,R01526,R04559,R01053,R01523,R02993,R04325,R06974,R04209,R04524,R00024,R07456,R00173,R00174
542	0.60	 0	16	17	0	16	C00117->C00130:[10->8,12->3,6->11,6->17,7->12,8->13]	RP08324,RP01709,RP01400,RP11244,RP01370,RP00784,RP04472,RP01399,RP01369,RP01262,RP07538,RP11505,RP01994,RP10678,RP01682,RP01323	R04857,R01709,R01271,R02993,R01229,R00173,R00174,R04857,R01270,R01229,R01056,R03461,R04524,R02141,R07456,R01676,R01134
543	0.60	 0	25	34	0	25	C00117->C00130:[10->8,12->3,6->17,7->12,8->11,8->13]	RP01095,RP01319,RP00113,RP04205,RP01571,RP06639,RP06373,RP06726,RP01654,RP08184,RP06427,RP04021,RP01573,RP01257,RP01262,RP13340,RP01790,RP06299,RP00649,RP01255,RP01291,RP00395,RP04020,RP07387,RP01576	R05339,R01127,R02188,R01512,R01515,R01517,R01660,R06975,R04560,R01526,R01621,R00941,R01827,R06590,R06863,R01641,R04560,R01067,R04378,R01529,R01051,R01056,R01827,R01830,R00761,R00761,R01067,R01049,R01081,R01061,R01063,R04378,R00024,R05338
544	0.80	 0	26	33	0	26	C00117->C00130:[10->8,12->3,6->17,7->12,8->10,8->11,8->13,8->4]	RP01319,RP04204,RP10096,RP04102,RP04205,RP00477,RP03774,RP03775,RP01259,RP07538,RP01709,RP08033,RP03838,RP00749,RP04241,RP03735,RP01262,RP07975,RP10097,RP01570,RP11244,RP03839,RP11505,RP07387,RP10678,RP00784	R01127,R04559,R06974,R04463,R06975,R04560,R03140,R00024,R04144,R04144,R01053,R03461,R01709,R04325,R04208,R04325,R06974,R04591,R00134,R03215,R03146,R00519,R01056,R04209,R06975,R01523,R02993,R04209,R04524,R00024,R07456,R00173,R00174
545	0.60	 0	16	26	0	16	C00117->C00130:[10->8,12->3,6->17,7->12,8->11,8->13]	RP01280,RP03735,RP00395,RP03121,RP00113,RP10097,RP04205,RP01255,RP01399,RP01400,RP02139,RP04020,RP01319,RP04021,RP07387,RP03120	R01073,R00134,R03215,R03146,R00519,R01061,R01063,R03509,R02188,R01512,R01515,R01517,R01660,R06975,R06975,R04560,R01049,R01270,R01271,R02340,R02722,R04378,R01127,R04378,R00024,R03508
546	0.60	 0	16	33	0	16	C00117->C00130:[10->8,12->3,6->17,7->10,7->12,8->13]	RP05464,RP01263,RP03973,RP01262,RP00173,RP00569,RP05698,RP11016,RP06127,RP04232,RP01973,RP05463,RP10839,RP01384,RP00596,RP00380	R06064,R01057,R00181,R01056,R00183,R00185,R01571,R02107,R02103,R01196,R00006,R00014,R00211,R00210,R01699,R00207,R00224,R00226,R00209,R05636,R03145,R01561,R06063,R06064,R00212,R02106,R06063,R07281,R01244,R01561,R01245,R01768,R01769
547	0.60	 0	25	35	0	25	C00117->C00130:[10->8,12->3,6->17,7->12,8->11,8->13]	RP01257,RP01319,RP00283,RP04232,RP04205,RP01238,RP01239,RP01291,RP01654,RP08184,RP04021,RP01576,RP00300,RP01095,RP13340,RP01790,RP01575,RP01571,RP01262,RP01255,RP00080,RP06427,RP04020,RP01573,RP06726	R01051,R01127,R00203,R00205,R00212,R06975,R04560,R01015,R01016,R01081,R06590,R06863,R01641,R04560,R04378,R05338,R00944,R00943,R05339,R01827,R01830,R05338,R01526,R01056,R01049,R01067,R06861,R01641,R01830,R01621,R01440,R01067,R04378,R01529,R01827
548	0.70	 0	15	30	0	15	C00117->C00130:[10->8,12->3,6->17,7->10,7->11,7->12,8->13]	RP01263,RP10839,RP00504,RP02433,RP08324,RP08291,RP04232,RP04472,RP01321,RP11186,RP04373,RP05698,RP03735,RP01262,RP01994	R01057,R07281,R02143,R02297,R02719,R04857,R04732,R00212,R04857,R01130,R02297,R04732,R01196,R00006,R00014,R00211,R00210,R01699,R00207,R00224,R00226,R00209,R05636,R03145,R00134,R03215,R03146,R00519,R01056,R02141
549	0.70	 0	15	29	0	15	C00117->C00130:[10->8,12->3,6->17,7->10,7->11,7->12,8->13]	RP10961,RP10839,RP01262,RP05698,RP01995,RP04232,RP04472,RP01321,RP08324,RP04373,RP06864,RP08291,RP03735,RP01994,RP01256	R06836,R07281,R01056,R01196,R00006,R00014,R00211,R00210,R01699,R00207,R00224,R00226,R00209,R05636,R03145,R02142,R00212,R04857,R01130,R04857,R04732,R02142,R04732,R00134,R03215,R03146,R00519,R02141,R01050
550	0.60	 0	16	20	0	16	C00117->C00130:[10->8,12->3,6->17,7->12,8->11,8->13]	RP01257,RP01262,RP06553,RP04205,RP01571,RP00477,RP01570,RP01291,RP06373,RP01255,RP00299,RP04020,RP08184,RP01319,RP04021,RP00435	R01051,R01056,R01393,R06975,R04560,R01526,R03140,R00024,R01523,R01081,R00941,R01049,R01392,R01388,R04378,R04560,R01127,R04378,R01511,R01514
551	0.60	 0	17	28	0	17	C00117->C00130:[10->12,12->17,6->3,7->8,8->11,8->13]	RP01572,RP01571,RP01262,RP05201,RP04205,RP01926,RP01291,RP06373,RP01203,RP00042,RP01264,RP04020,RP08184,RP01319,RP04021,RP07387,RP01290	R01528,R01526,R01056,R05605,R06975,R04560,R02036,R01081,R00941,R00966,R02327,R00970,R02097,R00967,R00964,R00963,R01880,R00968,R02332,R01549,R07159,R01058,R04378,R04560,R01127,R04378,R00024,R01080
552	0.70	 0	14	16	0	14	C00117->C00130:[10->8,12->3,6->17,7->12,8->10,8->11,8->13]	RP01263,RP07387,RP00504,RP02433,RP11186,RP08291,RP00477,RP01321,RP01570,RP04472,RP08324,RP04373,RP01262,RP01994	R01057,R00024,R02143,R02297,R02719,R02297,R04732,R03140,R00024,R01130,R01523,R04857,R04857,R04732,R01056,R02141
553	0.60	 0	16	19	0	16	C00117->C00130:[10->8,12->3,6->11,6->17,7->12,8->13]	RP01257,RP01709,RP08324,RP00784,RP07538,RP04472,RP00185,RP01994,RP11244,RP01262,RP01683,RP11505,RP00570,RP10678,RP01682,RP01323	R01051,R01709,R04857,R00173,R00174,R03461,R04857,R02147,R01677,R02141,R02993,R01056,R01677,R04524,R01227,R01228,R07456,R01676,R01134
554	0.80	 0	26	37	0	26	C00117->C00130:[10->8,12->3,6->17,7->10,7->11,7->12,7->2,8->13]	RP07515,RP01263,RP01128,RP11016,RP00477,RP04472,RP01384,RP01994,RP03973,RP04372,RP05769,RP03735,RP00596,RP00380,RP10839,RP01262,RP00173,RP08324,RP08291,RP07161,RP01570,RP02443,RP03650,RP05304,RP04373,RP07387	R03425,R01057,R00830,R01561,R03140,R00024,R04857,R01244,R02141,R00181,R04731,R05704,R00830,R01221,R03425,R00134,R03215,R03146,R00519,R01561,R01245,R01768,R01769,R07281,R01056,R00183,R00185,R01571,R04857,R04732,R02729,R01523,R02729,R04026,R05704,R04732,R00024
555	0.60	 0	18	29	0	18	C00117->C00130:[10->8,12->3,6->17,7->12,8->11,8->13]	RP01271,RP01319,RP04205,RP01571,RP00649,RP01255,RP04020,RP01291,RP06373,RP01257,RP00052,RP01264,RP01654,RP08184,RP01262,RP04021,RP07387,RP06726	R01068,R01127,R06975,R04560,R01526,R00761,R01067,R01049,R04378,R01081,R00941,R01051,R00756,R00769,R05805,R00770,R00762,R00764,R00767,R07159,R01058,R06590,R06863,R01641,R04560,R01056,R04378,R00024,R01827
556	0.60	 0	29	34	0	29	C00117->C00130:[10->8,12->3,6->17,7->12,8->11,8->13]	RP01095,RP01263,RP01269,RP00283,RP04232,RP04205,RP01571,RP06639,RP01238,RP10097,RP01239,RP11063,RP01654,RP01319,RP04021,RP07041,RP06427,RP01257,RP01262,RP06299,RP02468,RP01816,RP00649,RP01255,RP01573,RP01291,RP04020,RP01576,RP06726	R05339,R01057,R01066,R00203,R00205,R00212,R06975,R04560,R01526,R01621,R01015,R06975,R01016,R01876,R06590,R06863,R01641,R01127,R04378,R02484,R01067,R01051,R01056,R00761,R02749,R01879,R00761,R01067,R01049,R01529,R01081,R04378,R05338,R01827
557	0.60	 0	18	25	0	18	C00117->C00130:[10->8,12->3,6->17,7->12,8->11,8->13]	RP01257,RP00164,RP01319,RP13340,RP01790,RP01262,RP10097,RP00528,RP04205,RP04020,RP01238,RP01571,RP00357,RP01255,RP01291,RP01654,RP04021,RP06726	R01051,R01010,R01011,R01012,R01127,R01827,R01830,R01056,R06975,R00604,R02479,R06975,R04560,R04378,R01015,R01526,R06862,R01440,R01049,R01081,R06590,R06863,R01641,R04378,R01827
558	0.60	 0	14	16	0	14	C00117->C00130:[10->8,12->3,6->17,7->12,8->11,8->13]	RP01257,RP01319,RP01262,RP01571,RP04205,RP04020,RP00477,RP01570,RP06373,RP01291,RP01255,RP08184,RP04021,RP07387	R01051,R01127,R01056,R01526,R06975,R04560,R04378,R03140,R00024,R01523,R00941,R01081,R01049,R04560,R04378,R00024
559	0.10	 0	12	27	0	12	C00117->C00130:[8->11]	RP01319,RP13340,RP01790,RP00283,RP05698,RP04205,RP01238,RP06373,RP01239,RP01654,RP08184,RP06726	R01127,R01827,R01830,R00203,R00205,R01196,R00006,R00014,R00211,R00210,R01699,R00207,R00224,R00226,R00209,R05636,R03145,R06975,R04560,R01015,R00941,R01016,R06590,R06863,R01641,R04560,R01827
560	0.60	 0	25	31	0	25	C00117->C00130:[10->8,12->3,6->17,7->12,8->11,8->13]	RP01095,RP01319,RP04205,RP01571,RP02139,RP06373,RP01654,RP08184,RP06427,RP04021,RP01576,RP01573,RP03120,RP01280,RP01257,RP01262,RP03121,RP06299,RP00649,RP01255,RP01291,RP01264,RP04020,RP07387,RP06726	R05339,R01127,R06975,R04560,R01526,R02340,R02722,R00941,R06590,R06863,R01641,R04560,R01067,R04378,R05338,R01529,R03508,R01073,R01051,R01056,R03509,R00761,R00761,R01067,R01049,R01081,R07159,R01058,R04378,R00024,R01827
561	0.60	 0	16	18	0	16	C00117->C00130:[10->8,12->3,6->17,7->12,8->11,8->13]	RP01263,RP01278,RP01269,RP02468,RP04205,RP01816,RP01259,RP06373,RP11063,RP01264,RP04020,RP08184,RP01319,RP04021,RP07387,RP07041	R01057,R01072,R01066,R02749,R06975,R04560,R01879,R01053,R00941,R01876,R07159,R01058,R04378,R04560,R01127,R04378,R00024,R02484
562	0.60	 0	17	22	0	17	C00117->C00130:[10->8,12->3,6->17,7->12,8->10,8->13]	RP05464,RP07387,RP01262,RP01400,RP00569,RP01370,RP00185,RP06127,RP00477,RP01973,RP01399,RP01369,RP05463,RP01570,RP00504,RP01998,RP01323	R06064,R00024,R01056,R01271,R02107,R02103,R01229,R02147,R01677,R06063,R06064,R03140,R00024,R02106,R01270,R01229,R06063,R01523,R02143,R02297,R02145,R01134
563	0.80	 0	31	43	0	31	C00117->C00130:[10->8,12->3,6->17,7->10,7->11,7->12,7->4,8->13]	RP01572,RP03774,RP01319,RP10096,RP04102,RP00113,RP04205,RP00300,RP01259,RP01262,RP05201,RP07538,RP04204,RP08033,RP03838,RP03775,RP04241,RP10839,RP01709,RP07975,RP10097,RP01926,RP07387,RP11244,RP00749,RP00395,RP11505,RP03839,RP03735,RP10678,RP00784	R01528,R04144,R01127,R06974,R04463,R02188,R01512,R01515,R01517,R01660,R06975,R04560,R00944,R00943,R01053,R01056,R05605,R03461,R04559,R04325,R04208,R04144,R04591,R07281,R01709,R04209,R06975,R02036,R00024,R02993,R04325,R06974,R01061,R01063,R04524,R04209,R00134,R03215,R03146,R00519,R07456,R00173,R00174
564	0.80	 0	29	38	0	29	C00117->C00130:[10->8,12->3,6->10,6->11,6->17,6->4,7->12,8->10,8->11,8->13,8->4]	RP03774,RP01709,RP01319,RP10096,RP04102,RP04205,RP01654,RP03775,RP01259,RP01262,RP07538,RP04204,RP08033,RP03838,RP07975,RP04241,RP07387,RP03839,RP13340,RP01790,RP10097,RP11244,RP00749,RP11505,RP01264,RP03735,RP10678,RP00784,RP06726	R04144,R01709,R01127,R06974,R04463,R06975,R04560,R06590,R06863,R01641,R04144,R01053,R01056,R03461,R04559,R04325,R04208,R04209,R04591,R00024,R04209,R01827,R01830,R06975,R02993,R04325,R06974,R04524,R07159,R01058,R00134,R03215,R03146,R00519,R07456,R00173,R00174,R01827
565	0.80	 0	31	38	0	31	C00117->C00130:[10->8,12->3,6->17,7->10,7->11,7->12,7->4,8->13]	RP03774,RP01319,RP10096,RP04102,RP04205,RP01654,RP00300,RP06373,RP07538,RP08184,RP01709,RP08033,RP03838,RP03775,RP04241,RP10839,RP01262,RP07975,RP01790,RP13340,RP04204,RP01259,RP11244,RP00749,RP03839,RP11505,RP01264,RP07387,RP10678,RP00784,RP06726	R04144,R01127,R06974,R04463,R06975,R04560,R06590,R06863,R01641,R00944,R00943,R00941,R03461,R04560,R01709,R04325,R04208,R04144,R04591,R07281,R01056,R04209,R01830,R01827,R04559,R01053,R02993,R04325,R06974,R04209,R04524,R07159,R01058,R00024,R07456,R00173,R00174,R01827
566	0.90	 0	26	33	0	26	C00117->C00130:[10->8,12->3,6->17,7->10,7->11,7->12,7->2,7->5,8->13]	RP01257,RP01263,RP00955,RP07515,RP11186,RP04472,RP01291,RP01994,RP05769,RP03735,RP00504,RP10839,RP01262,RP02433,RP03650,RP01571,RP08291,RP07161,RP01321,RP04372,RP08324,RP02443,RP01128,RP05304,RP04373,RP01488	R01051,R01057,R00524,R03425,R02297,R04857,R01081,R02141,R05704,R00830,R01221,R03425,R00134,R03215,R03146,R00519,R02143,R02297,R07281,R01056,R02719,R04026,R01526,R04732,R02729,R01130,R04731,R04857,R02729,R00830,R05704,R04732,R01408
567	0.70	 0	14	17	0	14	C00117->C00130:[10->8,12->3,6->17,7->10,7->11,7->12,8->13]	RP10839,RP01262,RP01400,RP01369,RP08324,RP08291,RP04472,RP01399,RP01370,RP04373,RP03735,RP01994,RP01682,RP01323	R07281,R01056,R01271,R01229,R04857,R04732,R04857,R01270,R01229,R04732,R00134,R03215,R03146,R00519,R02141,R01676,R01134
568	0.60	 0	19	30	0	19	C00117->C00130:[10->8,12->3,6->17,7->12,8->11,8->13]	RP01257,RP01278,RP03735,RP00395,RP13340,RP01790,RP00113,RP10097,RP04205,RP01262,RP01291,RP04020,RP01571,RP01259,RP01654,RP01319,RP04021,RP07387,RP06726	R01051,R01072,R00134,R03215,R03146,R00519,R01061,R01063,R01827,R01830,R02188,R01512,R01515,R01517,R01660,R06975,R06975,R04560,R01056,R01081,R04378,R01526,R01053,R06590,R06863,R01641,R01127,R04378,R00024,R01827
