# Supplementary material for: Inferring branching pathways in genome-scale metabolic networks
Source: BMC Syst Biol. 2009 Oct 29;3:103. doi: 10.1186/1752-0509-3-103 (PMC2791103; doi:10.1186/1752-0509-3-103)
Supplement: Additional file 2 — ReTrace results from experiments. Summary data and html output from ReTrace runs performed for the queries discussed in the section Results. A self-contained web site: unpack archive and open index.html in a web browser. [file 1752-0509-3-103-S2.zip › retrace-AF2/pathways-C00117-to-C00002.txt]

# Pathways from D-Ribose 5-phosphate; (C00117) to ATP; (C00002)
# CPU time, time/path:	6.03052852079
# CPU time, total:	18712.73
# Computation time, time/path:	0:00:06.308900
# Computation time, total:	5:26:16.517584
# Database (-d):	/home/group/icomic/data/kegg/ligand/2009.03.30
# GreedyFinish (-g):	False
# KDiminish (-n):	('list', [100, 25, 1])
# MaxDepth (-m):	6
# NumPaths (-k):	10
# PathwayAvgLen:	20.3358040606
# PathwayLenStdDev:	5.40985637311
# Pathways (complete) found:	36
# Pathways (incomplete) found:	3067
# Pathways found:	3103
# PruneToSize (-p):	None
# Scores (-c):	None
# Sources:	C00117
# StorePartials (-i):	True
# Target dir (-o):	/fs-1/2/epitkane/public_html/pub/retrace/090624-IMP-lipids
# Targets:	C00002
# UseDijkstra (-q):	False
#PathIndex ZoScore AvgReactionScore NumRpairs NumReactions ZeroScores ScoresUnderThr CompositeMap Rpairs Reactions
1	0.90	 0	21	29	0	21	C00117->C00002:[10->8,12->3,6->17,7->10,7->11,7->12,7->4,7->5,8->13]	RP05464,RP00915,RP01973,RP04030,RP01188,RP00410,RP01384,RP03735,RP00380,RP02199,RP07011,RP10839,RP01262,RP00861,RP00569,RP06127,RP00954,RP06170,RP02201,RP05139,RP01189	R06064,R00466,R02106,R00182,R00948,R00776,R00469,R01244,R00134,R03215,R03146,R00519,R01768,R01769,R02423,R02423,R07281,R01056,R00190,R00182,R02107,R02103,R06063,R06064,R00522,R00469,R02425,R05554,R00951
2	0.90	 0	22	34	0	22	C00117->C00002:[10->8,12->3,6->17,7->10,7->11,7->12,7->4,7->5,8->13]	RP05464,RP00915,RP01384,RP00410,RP01973,RP03735,RP00187,RP00380,RP02199,RP07011,RP10839,RP01262,RP00861,RP00569,RP06127,RP01255,RP04092,RP00954,RP00960,RP06170,RP02201,RP05139	R06064,R00466,R01244,R00776,R00469,R02106,R00134,R03215,R03146,R00519,R08553,R00531,R00860,R05717,R07176,R01768,R01769,R02423,R02423,R07281,R01056,R00190,R00182,R02107,R02103,R06063,R06064,R01049,R00190,R00522,R00529,R00469,R02425,R05554
3	0.90	 0	22	41	0	22	C00117->C00002:[10->8,12->3,6->17,7->10,7->11,7->12,7->4,7->5,8->13]	RP05464,RP00915,RP01278,RP12346,RP01973,RP01259,RP01384,RP03735,RP00380,RP02199,RP07011,RP10839,RP01262,RP00861,RP00569,RP06127,RP00410,RP04092,RP00954,RP06170,RP02201,RP05139	R06064,R00466,R01072,R01049,R03503,R05625,R05735,R00199,R03258,R03595,R00429,R00206,R00619,R00085,R00087,R02106,R01053,R01244,R00134,R03215,R03146,R00519,R01768,R01769,R02423,R02423,R07281,R01056,R00190,R00182,R02107,R02103,R06063,R06064,R00776,R00469,R00190,R00522,R00469,R02425,R05554
4	0.90	 0	21	358	0	21	C00117->C00002:[10->8,12->3,6->17,7->10,7->11,7->12,7->4,7->5,8->13]	RP05464,RP00915,RP01973,RP04030,RP00410,RP01384,RP03735,RP00380,RP02199,RP07011,RP10839,RP01262,RP00861,RP00569,RP06127,RP00003,RP00954,RP06170,RP02201,RP00056,RP05139	R06064,R00466,R02106,R00182,R00776,R00469,R01244,R00134,R03215,R03146,R00519,R01768,R01769,R02423,R02423,R07281,R01056,R00190,R00182,R02107,R02103,R06063,R06064,R04126,R05030,R01417,R00949,R00334,R05225,R05033,R07642,R01654,R05221,R00943,R00942,R03632,R02326,R03840,R00344,R00229,R00341,R04463,R02976,R00076,R01021,R00156,R00742,R03785,R01857,R00509,R06396,R00150,R08232,R04358,R04241,R03449,R01859,R00158,R03822,R03236,R01917,R05800,R00573,R07641,R01150,R04023,R08572,R05028,R04002,R02884,R04555,R00332,R04589,R00330,R00331,R06529,R01395,R01567,R01011,R04657,R03187,R02649,R03182,R01961,R01843,R03471,R01092,R00141,R00140,R01844,R03478,R03479,R03744,R00149,R06282,R03576,R05815,R02324,R00866,R00867,R01926,R03387,R01495,R03150,R03347,R08233,R04143,R08242,R02404,R03877,R08241,R02451,R08323,R07302,R08352,R05795,R02090,R01476,R04572,R02650,R04267,R03193,R08354,R08355,R02658,R00480,R00482,R03613,R03298,R00405,R00174,R00299,R03469,R02584,R05224,R01256,R05646,R00240,R00241,R05803,R05802,R05801,R04591,R05806,R00722,R01353,R04357,R07279,R05661,R02783,R02785,R03494,R02786,R02788,R05197,R04448,R03905,R00554,R04779,R05626,R00315,R00497,R01468,R02626,R02071,R02625,R03361,R03362,R04401,R02575,R00251,R00162,R00253,R08124,R01771,R00756,R00964,R04504,R03161,R00518,R00847,R07414,R03920,R04275,R01541,R04385,R02402,R07127,R04573,R02732,R03770,R00549,R01512,R01514,R04144,R04369,R03766,R00894,R01182,R02089,R03607,R06842,R04208,R06836,R02240,R01666,R01665,R02245,R05799,R01585,R03272,R08154,R03274,R01526,R00185,R01059,R04617,R01523,R03939,R05186,R02848,R01050,R01051,R01053,R04509,R01688,R02412,R01201,R04351,R01881,R03433,R00760,R00575,R02927,R04388,R00570,R00571,R01441,R01888,R03241,R07404,R01967,R02099,R02098,R04212,R02094,R03384,R00105,R00104,R02093,R05185,R06367,R02184,R08223,R03516,R02493,R00352,R00774,R01754,R01322,R04235,R01326,R04928,R02705,R01737,R08201,R00513,R02971,R00200,R00130,R01980,R01121,R03429,R03428,R00139,R05634,R02757,R05202,R02750,R03395,R01573,R03014,R02301,R00617,R02758,R04068,R03315,R01600,R03944,R03095,R05496,R04391,R03157,R00283,R03819,R02227,R00136,R02225,R01137,R07828,R04730,R08353,R02903,R05227,R01131,R03530,R02865,R06974,R08217,R04138,R01547,R02439,R04403,R00127,R01786,R01228,R03245,R00129,R02430,R03754,R00086,R03691,R04545,R00002,R02741,R03018,R00124,R06976,R02331,R02303,R06975,R00512,R00239,R02664,R02980,R02136,R02238,R02134,R00616,R01902,R01639,R01901,R03780,R02929,R00920,R02237,R01909,R00522,R00469,R02425,R00157,R00333,R00122,R00127,R05805,R05804,R01568,R05554
5	0.90	 0	20	39	0	20	C00117->C00002:[10->8,12->3,6->17,7->10,7->11,7->12,7->4,7->5,8->13]	RP05464,RP00915,RP12346,RP01973,RP04030,RP00410,RP01384,RP03735,RP00380,RP05139,RP07011,RP10839,RP01262,RP00861,RP00569,RP06127,RP00954,RP06170,RP02201,RP02199	R06064,R00466,R01049,R03503,R05625,R05735,R00199,R03258,R03595,R00429,R00206,R00619,R00085,R00087,R02106,R00182,R00776,R00469,R01244,R00134,R03215,R03146,R00519,R01768,R01769,R05554,R02423,R07281,R01056,R00190,R00182,R02107,R02103,R06063,R06064,R00522,R00469,R02425,R02423
6	0.90	 0	23	360	0	23	C00117->C00002:[10->8,12->3,6->17,7->10,7->11,7->12,7->4,7->5,8->13]	RP05464,RP00915,RP01278,RP01973,RP00003,RP00410,RP01384,RP03735,RP00380,RP02199,RP07011,RP10839,RP01262,RP00861,RP00569,RP06127,RP01259,RP04092,RP00954,RP06170,RP02201,RP00056,RP05139	R06064,R00466,R01072,R02106,R04126,R05030,R01417,R00949,R00334,R05225,R05033,R07642,R01654,R05221,R00943,R00942,R03632,R02326,R03840,R00344,R00229,R00341,R04463,R02976,R00076,R01021,R00156,R00742,R03785,R01857,R00509,R06396,R00150,R08232,R04358,R04241,R03449,R01859,R00158,R03822,R03236,R01917,R05800,R00573,R07641,R01150,R04023,R08572,R05028,R04002,R02884,R04555,R00332,R04589,R00330,R00331,R06529,R01395,R01567,R01011,R04657,R03187,R02649,R03182,R01961,R01843,R03471,R01092,R00141,R00140,R01844,R03478,R03479,R03744,R00149,R06282,R03576,R05815,R02324,R00866,R00867,R01926,R03387,R01495,R03150,R03347,R08233,R04143,R08242,R02404,R03877,R08241,R02451,R08323,R07302,R08352,R05795,R02090,R01476,R04572,R02650,R04267,R03193,R08354,R08355,R02658,R00480,R00482,R03613,R03298,R00405,R00174,R00299,R03469,R02584,R05224,R01256,R05646,R00240,R00241,R05803,R05802,R05801,R04591,R05806,R00722,R01353,R04357,R07279,R05661,R02783,R02785,R03494,R02786,R02788,R05197,R04448,R03905,R00554,R04779,R05626,R00315,R00497,R01468,R02626,R02071,R02625,R03361,R03362,R04401,R02575,R00251,R00162,R00253,R08124,R01771,R00756,R00964,R04504,R03161,R00518,R00847,R07414,R03920,R04275,R01541,R04385,R02402,R07127,R04573,R02732,R03770,R00549,R01512,R01514,R04144,R04369,R03766,R00894,R01182,R02089,R03607,R06842,R04208,R06836,R02240,R01666,R01665,R02245,R05799,R01585,R03272,R08154,R03274,R01526,R00185,R01059,R04617,R01523,R03939,R05186,R02848,R01050,R01051,R01053,R04509,R01688,R02412,R01201,R04351,R01881,R03433,R00760,R00575,R02927,R04388,R00570,R00571,R01441,R01888,R03241,R07404,R01967,R02099,R02098,R04212,R02094,R03384,R00105,R00104,R02093,R05185,R06367,R02184,R08223,R03516,R02493,R00352,R00774,R01754,R01322,R04235,R01326,R04928,R02705,R01737,R08201,R00513,R02971,R00200,R00130,R01980,R01121,R03429,R03428,R00139,R05634,R02757,R05202,R02750,R03395,R01573,R03014,R02301,R00617,R02758,R04068,R03315,R01600,R03944,R03095,R05496,R04391,R03157,R00283,R03819,R02227,R00136,R02225,R01137,R07828,R04730,R08353,R02903,R05227,R01131,R03530,R02865,R06974,R08217,R04138,R01547,R02439,R04403,R00127,R01786,R01228,R03245,R00129,R02430,R03754,R00086,R03691,R04545,R00002,R02741,R03018,R00124,R06976,R02331,R02303,R06975,R00512,R00239,R02664,R02980,R02136,R02238,R02134,R00616,R01902,R01639,R01901,R03780,R02929,R00920,R02237,R01909,R00776,R00469,R01244,R00134,R03215,R03146,R00519,R01768,R01769,R02423,R02423,R07281,R01056,R00190,R00182,R02107,R02103,R06063,R06064,R01053,R00190,R00522,R00469,R02425,R00157,R00333,R00122,R00127,R05805,R05804,R01568,R05554
7	0.90	 0	23	145	0	23	C00117->C00002:[10->12,12->17,6->3,7->10,7->11,7->4,7->5,7->8,8->13]	RP05464,RP00915,RP01571,RP01973,RP00410,RP01385,RP01384,RP03735,RP00596,RP00380,RP00008,RP02199,RP07011,RP10839,RP01262,RP00173,RP00569,RP06127,RP00954,RP01291,RP06170,RP02201,RP05139	R06064,R00466,R01526,R02106,R00776,R00469,R01245,R01244,R00134,R03215,R03146,R00519,R01561,R01245,R01768,R01769,R03876,R04604,R06746,R06769,R07640,R01300,R07646,R01406,R03631,R05577,R05451,R00982,R01558,R03038,R00381,R02539,R08117,R05537,R00389,R01991,R04773,R00912,R08088,R00910,R00235,R06410,R01954,R01357,R03932,R01407,R04157,R05620,R00189,R01280,R00578,R06409,R03974,R06751,R04507,R02918,R03665,R03664,R03661,R03660,R03663,R03662,R04449,R00735,R01616,R02986,R01598,R02255,R01490,R00436,R08244,R02794,R08218,R01164,R02194,R04870,R02699,R01230,R01231,R06944,R05467,R05452,R04036,R06515,R00483,R03658,R03659,R02718,R05578,R00686,R03651,R03652,R02711,R03654,R03655,R03656,R03657,R04580,R07416,R04582,R07887,R02221,R07325,R06777,R01075,R06778,R01176,R01723,R03647,R03286,R06731,R02473,R04274,R01422,R04563,R04562,R03648,R00390,R03646,R04030,R00257,R06583,R04230,R03650,R03209,R01943,R06368,R05193,R00925,R02423,R02423,R07281,R01056,R00183,R00185,R01571,R02107,R02103,R06063,R06064,R00522,R01081,R00469,R02425,R05554
8	0.90	 0	22	43	0	22	C00117->C00002:[10->8,12->3,6->17,7->10,7->11,7->12,7->4,7->5,8->13]	RP01257,RP05464,RP12346,RP00915,RP01973,RP00410,RP01385,RP01384,RP03735,RP00596,RP00380,RP02199,RP07011,RP10839,RP01262,RP00173,RP00569,RP06127,RP00954,RP06170,RP02201,RP05139	R01051,R06064,R01049,R03503,R05625,R05735,R00199,R03258,R03595,R00429,R00206,R00619,R00085,R00087,R00466,R02106,R00776,R00469,R01245,R01244,R00134,R03215,R03146,R00519,R01561,R01245,R01768,R01769,R02423,R02423,R07281,R01056,R00183,R00185,R01571,R02107,R02103,R06063,R06064,R00522,R00469,R02425,R05554
9	0.90	 0	22	142	0	22	C00117->C00002:[10->8,12->3,6->17,7->10,7->11,7->12,7->4,7->5,8->13]	RP05464,RP00915,RP01973,RP00410,RP01384,RP03735,RP00380,RP00008,RP02199,RP07011,RP10839,RP01262,RP00861,RP00569,RP06127,RP04092,RP00954,RP06170,RP01256,RP02201,RP05139,RP10961	R06064,R00466,R02106,R00776,R00469,R01244,R00134,R03215,R03146,R00519,R01768,R01769,R03876,R04604,R06746,R06769,R07640,R01300,R07646,R01406,R03631,R05577,R05451,R00982,R01558,R03038,R00381,R02539,R08117,R05537,R00389,R01991,R04773,R00912,R08088,R00910,R00235,R06410,R01954,R01357,R03932,R01407,R04157,R05620,R00189,R01280,R00578,R06409,R03974,R06751,R04507,R02918,R03665,R03664,R03661,R03660,R03663,R03662,R04449,R00735,R01616,R02986,R01598,R02255,R01490,R00436,R08244,R02794,R08218,R01164,R02194,R04870,R02699,R01230,R01231,R06944,R05467,R05452,R04036,R06515,R00483,R03658,R03659,R02718,R05578,R00686,R03651,R03652,R02711,R03654,R03655,R03656,R03657,R04580,R07416,R04582,R07887,R02221,R07325,R06777,R01075,R06778,R01176,R01723,R03647,R03286,R06731,R02473,R04274,R01422,R04563,R04562,R03648,R00390,R03646,R04030,R00257,R06583,R04230,R03650,R03209,R01943,R06368,R05193,R00925,R02423,R02423,R07281,R01056,R00190,R00182,R02107,R02103,R06063,R06064,R00190,R00522,R00469,R01050,R02425,R05554,R06836
10	0.90	 0	22	41	0	22	C00117->C00002:[10->8,12->3,6->17,7->10,7->11,7->12,7->4,7->5,8->13]	RP05464,RP00915,RP12346,RP01400,RP01973,RP01399,RP00410,RP01384,RP03735,RP00380,RP02199,RP07011,RP10839,RP01262,RP00861,RP00569,RP06127,RP04092,RP00954,RP06170,RP02201,RP05139	R06064,R00466,R01049,R03503,R05625,R05735,R00199,R03258,R03595,R00429,R00206,R00619,R00085,R00087,R01271,R02106,R01270,R00776,R00469,R01244,R00134,R03215,R03146,R00519,R01768,R01769,R02423,R02423,R07281,R01056,R00190,R00182,R02107,R02103,R06063,R06064,R00190,R00522,R00469,R02425,R05554
11	0.90	 0	23	42	0	23	C00117->C00002:[10->8,12->3,6->17,7->10,7->11,7->12,7->4,7->5,8->13]	RP05464,RP00915,RP12346,RP01571,RP01973,RP04030,RP00410,RP01257,RP01384,RP03735,RP00380,RP02199,RP07011,RP10839,RP01262,RP00861,RP00569,RP06127,RP00954,RP01291,RP06170,RP02201,RP05139	R06064,R00466,R01049,R03503,R05625,R05735,R00199,R03258,R03595,R00429,R00206,R00619,R00085,R00087,R01526,R02106,R00182,R00776,R00469,R01051,R01244,R00134,R03215,R03146,R00519,R01768,R01769,R02423,R02423,R07281,R01056,R00190,R00182,R02107,R02103,R06063,R06064,R00522,R01081,R00469,R02425,R05554
12	0.90	 0	20	140	0	20	C00117->C00002:[10->8,12->3,6->17,7->10,7->11,7->12,7->4,7->5,8->13]	RP05464,RP00915,RP01973,RP04030,RP00410,RP01384,RP03735,RP00380,RP00008,RP05139,RP07011,RP10839,RP01262,RP00861,RP00569,RP06127,RP00954,RP06170,RP02201,RP02199	R06064,R00466,R02106,R00182,R00776,R00469,R01244,R00134,R03215,R03146,R00519,R01768,R01769,R03876,R04604,R06746,R06769,R07640,R01300,R07646,R01406,R03631,R05577,R05451,R00982,R01558,R03038,R00381,R02539,R08117,R05537,R00389,R01991,R04773,R00912,R08088,R00910,R00235,R06410,R01954,R01357,R03932,R01407,R04157,R05620,R00189,R01280,R00578,R06409,R03974,R06751,R04507,R02918,R03665,R03664,R03661,R03660,R03663,R03662,R04449,R00735,R01616,R02986,R01598,R02255,R01490,R00436,R08244,R02794,R08218,R01164,R02194,R04870,R02699,R01230,R01231,R06944,R05467,R05452,R04036,R06515,R00483,R03658,R03659,R02718,R05578,R00686,R03651,R03652,R02711,R03654,R03655,R03656,R03657,R04580,R07416,R04582,R07887,R02221,R07325,R06777,R01075,R06778,R01176,R01723,R03647,R03286,R06731,R02473,R04274,R01422,R04563,R04562,R03648,R00390,R03646,R04030,R00257,R06583,R04230,R03650,R03209,R01943,R06368,R05193,R00925,R05554,R02423,R07281,R01056,R00190,R00182,R02107,R02103,R06063,R06064,R00522,R00469,R02425,R02423
13	0.90	 0	22	142	0	22	C00117->C00002:[10->8,12->3,6->17,7->10,7->11,7->12,7->4,7->5,8->13]	RP05464,RP00915,RP01400,RP01973,RP01399,RP00410,RP01384,RP03735,RP00380,RP00008,RP02199,RP07011,RP10839,RP01262,RP00861,RP00569,RP06127,RP04092,RP00954,RP06170,RP02201,RP05139	R06064,R00466,R01271,R02106,R01270,R00776,R00469,R01244,R00134,R03215,R03146,R00519,R01768,R01769,R03876,R04604,R06746,R06769,R07640,R01300,R07646,R01406,R03631,R05577,R05451,R00982,R01558,R03038,R00381,R02539,R08117,R05537,R00389,R01991,R04773,R00912,R08088,R00910,R00235,R06410,R01954,R01357,R03932,R01407,R04157,R05620,R00189,R01280,R00578,R06409,R03974,R06751,R04507,R02918,R03665,R03664,R03661,R03660,R03663,R03662,R04449,R00735,R01616,R02986,R01598,R02255,R01490,R00436,R08244,R02794,R08218,R01164,R02194,R04870,R02699,R01230,R01231,R06944,R05467,R05452,R04036,R06515,R00483,R03658,R03659,R02718,R05578,R00686,R03651,R03652,R02711,R03654,R03655,R03656,R03657,R04580,R07416,R04582,R07887,R02221,R07325,R06777,R01075,R06778,R01176,R01723,R03647,R03286,R06731,R02473,R04274,R01422,R04563,R04562,R03648,R00390,R03646,R04030,R00257,R06583,R04230,R03650,R03209,R01943,R06368,R05193,R00925,R02423,R02423,R07281,R01056,R00190,R00182,R02107,R02103,R06063,R06064,R00190,R00522,R00469,R02425,R05554
14	0.90	 0	23	44	0	23	C00117->C00002:[10->12,12->17,6->3,7->10,7->11,7->4,7->5,7->8,8->13]	RP05464,RP00915,RP12346,RP01571,RP01973,RP00410,RP01385,RP01384,RP03735,RP00596,RP00380,RP02199,RP07011,RP10839,RP01262,RP00173,RP00569,RP06127,RP00954,RP01291,RP06170,RP02201,RP05139	R06064,R00466,R01049,R03503,R05625,R05735,R00199,R03258,R03595,R00429,R00206,R00619,R00085,R00087,R01526,R02106,R00776,R00469,R01245,R01244,R00134,R03215,R03146,R00519,R01561,R01245,R01768,R01769,R02423,R02423,R07281,R01056,R00183,R00185,R01571,R02107,R02103,R06063,R06064,R00522,R01081,R00469,R02425,R05554
15	0.90	 0	22	30	0	22	C00117->C00002:[10->8,12->3,6->17,7->10,7->11,7->12,7->4,7->5,8->13]	RP05464,RP00915,RP04478,RP01384,RP00410,RP01973,RP03735,RP00380,RP02199,RP07011,RP10839,RP01262,RP00861,RP00569,RP06127,RP01255,RP04092,RP00954,RP06170,RP00485,RP02201,RP05139	R06064,R00466,R04863,R01244,R00776,R00469,R02106,R00134,R03215,R03146,R00519,R01768,R01769,R02423,R02423,R07281,R01056,R00190,R00182,R02107,R02103,R06063,R06064,R01049,R00190,R00522,R00469,R03098,R02425,R05554
16	0.90	 0	21	29	0	21	C00117->C00002:[10->8,12->3,6->17,7->10,7->11,7->12,7->4,7->5,8->13]	RP05464,RP00915,RP04478,RP01973,RP04030,RP00410,RP01384,RP03735,RP00380,RP02199,RP07011,RP10839,RP01262,RP00861,RP00569,RP06127,RP00954,RP06170,RP00485,RP02201,RP05139	R06064,R00466,R04863,R02106,R00182,R00776,R00469,R01244,R00134,R03215,R03146,R00519,R01768,R01769,R02423,R02423,R07281,R01056,R00190,R00182,R02107,R02103,R06063,R06064,R00522,R00469,R03098,R02425,R05554
17	0.90	 0	23	362	0	23	C00117->C00002:[10->8,12->3,6->17,7->10,7->11,7->12,7->4,7->5,8->13]	RP05464,RP01263,RP00915,RP11016,RP01973,RP00410,RP01384,RP03735,RP00596,RP00380,RP02199,RP07011,RP10839,RP01262,RP00173,RP00569,RP06127,RP00003,RP00954,RP06170,RP02201,RP00056,RP05139	R06064,R01057,R00466,R01561,R02106,R00776,R00469,R01244,R00134,R03215,R03146,R00519,R01561,R01245,R01768,R01769,R02423,R02423,R07281,R01056,R00183,R00185,R01571,R02107,R02103,R06063,R06064,R04126,R05030,R01417,R00949,R00334,R05225,R05033,R07642,R01654,R05221,R00943,R00942,R03632,R02326,R03840,R00344,R00229,R00341,R04463,R02976,R00076,R01021,R00156,R00742,R03785,R01857,R00509,R06396,R00150,R08232,R04358,R04241,R03449,R01859,R00158,R03822,R03236,R01917,R05800,R00573,R07641,R01150,R04023,R08572,R05028,R04002,R02884,R04555,R00332,R04589,R00330,R00331,R06529,R01395,R01567,R01011,R04657,R03187,R02649,R03182,R01961,R01843,R03471,R01092,R00141,R00140,R01844,R03478,R03479,R03744,R00149,R06282,R03576,R05815,R02324,R00866,R00867,R01926,R03387,R01495,R03150,R03347,R08233,R04143,R08242,R02404,R03877,R08241,R02451,R08323,R07302,R08352,R05795,R02090,R01476,R04572,R02650,R04267,R03193,R08354,R08355,R02658,R00480,R00482,R03613,R03298,R00405,R00174,R00299,R03469,R02584,R05224,R01256,R05646,R00240,R00241,R05803,R05802,R05801,R04591,R05806,R00722,R01353,R04357,R07279,R05661,R02783,R02785,R03494,R02786,R02788,R05197,R04448,R03905,R00554,R04779,R05626,R00315,R00497,R01468,R02626,R02071,R02625,R03361,R03362,R04401,R02575,R00251,R00162,R00253,R08124,R01771,R00756,R00964,R04504,R03161,R00518,R00847,R07414,R03920,R04275,R01541,R04385,R02402,R07127,R04573,R02732,R03770,R00549,R01512,R01514,R04144,R04369,R03766,R00894,R01182,R02089,R03607,R06842,R04208,R06836,R02240,R01666,R01665,R02245,R05799,R01585,R03272,R08154,R03274,R01526,R00185,R01059,R04617,R01523,R03939,R05186,R02848,R01050,R01051,R01053,R04509,R01688,R02412,R01201,R04351,R01881,R03433,R00760,R00575,R02927,R04388,R00570,R00571,R01441,R01888,R03241,R07404,R01967,R02099,R02098,R04212,R02094,R03384,R00105,R00104,R02093,R05185,R06367,R02184,R08223,R03516,R02493,R00352,R00774,R01754,R01322,R04235,R01326,R04928,R02705,R01737,R08201,R00513,R02971,R00200,R00130,R01980,R01121,R03429,R03428,R00139,R05634,R02757,R05202,R02750,R03395,R01573,R03014,R02301,R00617,R02758,R04068,R03315,R01600,R03944,R03095,R05496,R04391,R03157,R00283,R03819,R02227,R00136,R02225,R01137,R07828,R04730,R08353,R02903,R05227,R01131,R03530,R02865,R06974,R08217,R04138,R01547,R02439,R04403,R00127,R01786,R01228,R03245,R00129,R02430,R03754,R00086,R03691,R04545,R00002,R02741,R03018,R00124,R06976,R02331,R02303,R06975,R00512,R00239,R02664,R02980,R02136,R02238,R02134,R00616,R01902,R01639,R01901,R03780,R02929,R00920,R02237,R01909,R00522,R00469,R02425,R00157,R00333,R00122,R00127,R05805,R05804,R01568,R05554
18	0.90	 0	23	33	0	23	C00117->C00002:[10->8,12->3,6->17,7->10,7->11,7->12,7->4,7->5,8->13]	RP01257,RP05464,RP04478,RP00915,RP01973,RP00410,RP01385,RP01384,RP03735,RP00596,RP00380,RP02199,RP07011,RP10839,RP01262,RP00173,RP00569,RP06127,RP00954,RP06170,RP00485,RP02201,RP05139	R01051,R06064,R04863,R00466,R02106,R00776,R00469,R01245,R01244,R00134,R03215,R03146,R00519,R01561,R01245,R01768,R01769,R02423,R02423,R07281,R01056,R00183,R00185,R01571,R02107,R02103,R06063,R06064,R00522,R00469,R03098,R02425,R05554
19	0.90	 0	22	144	0	22	C00117->C00002:[10->8,12->3,6->17,7->10,7->11,7->12,7->4,7->5,8->13]	RP05464,RP01263,RP00915,RP11016,RP01973,RP00410,RP01384,RP03735,RP00596,RP00380,RP00008,RP02199,RP07011,RP10839,RP01262,RP00173,RP00569,RP06127,RP00954,RP06170,RP02201,RP05139	R06064,R01057,R00466,R01561,R02106,R00776,R00469,R01244,R00134,R03215,R03146,R00519,R01561,R01245,R01768,R01769,R03876,R04604,R06746,R06769,R07640,R01300,R07646,R01406,R03631,R05577,R05451,R00982,R01558,R03038,R00381,R02539,R08117,R05537,R00389,R01991,R04773,R00912,R08088,R00910,R00235,R06410,R01954,R01357,R03932,R01407,R04157,R05620,R00189,R01280,R00578,R06409,R03974,R06751,R04507,R02918,R03665,R03664,R03661,R03660,R03663,R03662,R04449,R00735,R01616,R02986,R01598,R02255,R01490,R00436,R08244,R02794,R08218,R01164,R02194,R04870,R02699,R01230,R01231,R06944,R05467,R05452,R04036,R06515,R00483,R03658,R03659,R02718,R05578,R00686,R03651,R03652,R02711,R03654,R03655,R03656,R03657,R04580,R07416,R04582,R07887,R02221,R07325,R06777,R01075,R06778,R01176,R01723,R03647,R03286,R06731,R02473,R04274,R01422,R04563,R04562,R03648,R00390,R03646,R04030,R00257,R06583,R04230,R03650,R03209,R01943,R06368,R05193,R00925,R02423,R02423,R07281,R01056,R00183,R00185,R01571,R02107,R02103,R06063,R06064,R00522,R00469,R02425,R05554
20	0.90	 0	24	144	0	24	C00117->C00002:[10->8,12->3,6->17,7->10,7->11,7->12,7->4,7->5,8->13]	RP05464,RP00915,RP01571,RP01384,RP00410,RP10839,RP01973,RP03735,RP00380,RP00008,RP02199,RP07011,RP01257,RP01262,RP00861,RP00569,RP06127,RP01255,RP04092,RP00954,RP01291,RP06170,RP02201,RP05139	R06064,R00466,R01526,R01244,R00776,R00469,R07281,R02106,R00134,R03215,R03146,R00519,R01768,R01769,R03876,R04604,R06746,R06769,R07640,R01300,R07646,R01406,R03631,R05577,R05451,R00982,R01558,R03038,R00381,R02539,R08117,R05537,R00389,R01991,R04773,R00912,R08088,R00910,R00235,R06410,R01954,R01357,R03932,R01407,R04157,R05620,R00189,R01280,R00578,R06409,R03974,R06751,R04507,R02918,R03665,R03664,R03661,R03660,R03663,R03662,R04449,R00735,R01616,R02986,R01598,R02255,R01490,R00436,R08244,R02794,R08218,R01164,R02194,R04870,R02699,R01230,R01231,R06944,R05467,R05452,R04036,R06515,R00483,R03658,R03659,R02718,R05578,R00686,R03651,R03652,R02711,R03654,R03655,R03656,R03657,R04580,R07416,R04582,R07887,R02221,R07325,R06777,R01075,R06778,R01176,R01723,R03647,R03286,R06731,R02473,R04274,R01422,R04563,R04562,R03648,R00390,R03646,R04030,R00257,R06583,R04230,R03650,R03209,R01943,R06368,R05193,R00925,R02423,R02423,R01051,R01056,R00190,R00182,R02107,R02103,R06063,R06064,R01049,R00190,R00522,R01081,R00469,R02425,R05554
21	0.90	 0	22	144	0	22	C00117->C00002:[10->8,12->3,6->17,7->10,7->11,7->12,7->4,7->5,8->13]	RP01257,RP05464,RP00915,RP01973,RP00410,RP01385,RP01384,RP03735,RP00596,RP00380,RP00008,RP02199,RP07011,RP10839,RP01262,RP00173,RP00569,RP06127,RP00954,RP06170,RP02201,RP05139	R01051,R06064,R00466,R02106,R00776,R00469,R01245,R01244,R00134,R03215,R03146,R00519,R01561,R01245,R01768,R01769,R03876,R04604,R06746,R06769,R07640,R01300,R07646,R01406,R03631,R05577,R05451,R00982,R01558,R03038,R00381,R02539,R08117,R05537,R00389,R01991,R04773,R00912,R08088,R00910,R00235,R06410,R01954,R01357,R03932,R01407,R04157,R05620,R00189,R01280,R00578,R06409,R03974,R06751,R04507,R02918,R03665,R03664,R03661,R03660,R03663,R03662,R04449,R00735,R01616,R02986,R01598,R02255,R01490,R00436,R08244,R02794,R08218,R01164,R02194,R04870,R02699,R01230,R01231,R06944,R05467,R05452,R04036,R06515,R00483,R03658,R03659,R02718,R05578,R00686,R03651,R03652,R02711,R03654,R03655,R03656,R03657,R04580,R07416,R04582,R07887,R02221,R07325,R06777,R01075,R06778,R01176,R01723,R03647,R03286,R06731,R02473,R04274,R01422,R04563,R04562,R03648,R00390,R03646,R04030,R00257,R06583,R04230,R03650,R03209,R01943,R06368,R05193,R00925,R02423,R02423,R07281,R01056,R00183,R00185,R01571,R02107,R02103,R06063,R06064,R00522,R00469,R02425,R05554
22	0.90	 0	21	40	0	21	C00117->C00002:[10->8,12->3,6->17,7->10,7->11,7->12,7->4,7->5,8->13]	RP05464,RP00915,RP12346,RP01384,RP00410,RP01973,RP03735,RP00380,RP02199,RP07011,RP10839,RP01262,RP00861,RP00569,RP06127,RP01255,RP04092,RP00954,RP06170,RP02201,RP05139	R06064,R00466,R01049,R03503,R05625,R05735,R00199,R03258,R03595,R00429,R00206,R00619,R00085,R00087,R01244,R00776,R00469,R02106,R00134,R03215,R03146,R00519,R01768,R01769,R02423,R02423,R07281,R01056,R00190,R00182,R02107,R02103,R06063,R06064,R01049,R00190,R00522,R00469,R02425,R05554
23	0.90	 0	21	33	0	21	C00117->C00002:[10->8,12->3,6->17,7->10,7->11,7->12,7->4,7->5,8->13]	RP05464,RP00915,RP01973,RP04030,RP00410,RP01384,RP03735,RP00187,RP00380,RP02199,RP07011,RP10839,RP01262,RP00861,RP00569,RP06127,RP00954,RP00960,RP06170,RP02201,RP05139	R06064,R00466,R02106,R00182,R00776,R00469,R01244,R00134,R03215,R03146,R00519,R08553,R00531,R00860,R05717,R07176,R01768,R01769,R02423,R02423,R07281,R01056,R00190,R00182,R02107,R02103,R06063,R06064,R00522,R00529,R00469,R02425,R05554
24	0.90	 0	23	362	0	23	C00117->C00002:[10->8,12->3,6->17,7->10,7->11,7->12,7->4,7->5,8->13]	RP01257,RP05464,RP00915,RP01973,RP00410,RP01385,RP01384,RP03735,RP00596,RP00380,RP02199,RP07011,RP10839,RP01262,RP00173,RP00569,RP06127,RP00003,RP00954,RP06170,RP02201,RP00056,RP05139	R01051,R06064,R00466,R02106,R00776,R00469,R01245,R01244,R00134,R03215,R03146,R00519,R01561,R01245,R01768,R01769,R02423,R02423,R07281,R01056,R00183,R00185,R01571,R02107,R02103,R06063,R06064,R04126,R05030,R01417,R00949,R00334,R05225,R05033,R07642,R01654,R05221,R00943,R00942,R03632,R02326,R03840,R00344,R00229,R00341,R04463,R02976,R00076,R01021,R00156,R00742,R03785,R01857,R00509,R06396,R00150,R08232,R04358,R04241,R03449,R01859,R00158,R03822,R03236,R01917,R05800,R00573,R07641,R01150,R04023,R08572,R05028,R04002,R02884,R04555,R00332,R04589,R00330,R00331,R06529,R01395,R01567,R01011,R04657,R03187,R02649,R03182,R01961,R01843,R03471,R01092,R00141,R00140,R01844,R03478,R03479,R03744,R00149,R06282,R03576,R05815,R02324,R00866,R00867,R01926,R03387,R01495,R03150,R03347,R08233,R04143,R08242,R02404,R03877,R08241,R02451,R08323,R07302,R08352,R05795,R02090,R01476,R04572,R02650,R04267,R03193,R08354,R08355,R02658,R00480,R00482,R03613,R03298,R00405,R00174,R00299,R03469,R02584,R05224,R01256,R05646,R00240,R00241,R05803,R05802,R05801,R04591,R05806,R00722,R01353,R04357,R07279,R05661,R02783,R02785,R03494,R02786,R02788,R05197,R04448,R03905,R00554,R04779,R05626,R00315,R00497,R01468,R02626,R02071,R02625,R03361,R03362,R04401,R02575,R00251,R00162,R00253,R08124,R01771,R00756,R00964,R04504,R03161,R00518,R00847,R07414,R03920,R04275,R01541,R04385,R02402,R07127,R04573,R02732,R03770,R00549,R01512,R01514,R04144,R04369,R03766,R00894,R01182,R02089,R03607,R06842,R04208,R06836,R02240,R01666,R01665,R02245,R05799,R01585,R03272,R08154,R03274,R01526,R00185,R01059,R04617,R01523,R03939,R05186,R02848,R01050,R01051,R01053,R04509,R01688,R02412,R01201,R04351,R01881,R03433,R00760,R00575,R02927,R04388,R00570,R00571,R01441,R01888,R03241,R07404,R01967,R02099,R02098,R04212,R02094,R03384,R00105,R00104,R02093,R05185,R06367,R02184,R08223,R03516,R02493,R00352,R00774,R01754,R01322,R04235,R01326,R04928,R02705,R01737,R08201,R00513,R02971,R00200,R00130,R01980,R01121,R03429,R03428,R00139,R05634,R02757,R05202,R02750,R03395,R01573,R03014,R02301,R00617,R02758,R04068,R03315,R01600,R03944,R03095,R05496,R04391,R03157,R00283,R03819,R02227,R00136,R02225,R01137,R07828,R04730,R08353,R02903,R05227,R01131,R03530,R02865,R06974,R08217,R04138,R01547,R02439,R04403,R00127,R01786,R01228,R03245,R00129,R02430,R03754,R00086,R03691,R04545,R00002,R02741,R03018,R00124,R06976,R02331,R02303,R06975,R00512,R00239,R02664,R02980,R02136,R02238,R02134,R00616,R01902,R01639,R01901,R03780,R02929,R00920,R02237,R01909,R00522,R00469,R02425,R00157,R00333,R00122,R00127,R05805,R05804,R01568,R05554
25	0.50	 0	4	5	0	4	C00117->C00002:[10->8,12->3,6->17,7->12,8->13]	RP06154,RP00451,RP00947,RP00900	R00435,R00514,R00512,R00510,R00440
26	0.90	 0	22	30	0	22	C00117->C00002:[10->8,12->3,6->17,7->10,7->11,7->12,7->4,7->5,8->13]	RP05464,RP00915,RP01384,RP01188,RP00410,RP01973,RP03735,RP00380,RP02199,RP07011,RP10839,RP01262,RP00861,RP00569,RP06127,RP01255,RP04092,RP00954,RP06170,RP02201,RP05139,RP01189	R06064,R00466,R01244,R00948,R00776,R00469,R02106,R00134,R03215,R03146,R00519,R01768,R01769,R02423,R02423,R07281,R01056,R00190,R00182,R02107,R02103,R06063,R06064,R01049,R00190,R00522,R00469,R02425,R05554,R00951
27	0.90	 0	21	141	0	21	C00117->C00002:[10->8,12->3,6->17,7->10,7->11,7->12,7->4,7->5,8->13]	RP05464,RP00915,RP01384,RP00410,RP01973,RP03735,RP00380,RP00008,RP02199,RP07011,RP10839,RP01262,RP00861,RP00569,RP06127,RP01255,RP04092,RP00954,RP06170,RP02201,RP05139	R06064,R00466,R01244,R00776,R00469,R02106,R00134,R03215,R03146,R00519,R01768,R01769,R03876,R04604,R06746,R06769,R07640,R01300,R07646,R01406,R03631,R05577,R05451,R00982,R01558,R03038,R00381,R02539,R08117,R05537,R00389,R01991,R04773,R00912,R08088,R00910,R00235,R06410,R01954,R01357,R03932,R01407,R04157,R05620,R00189,R01280,R00578,R06409,R03974,R06751,R04507,R02918,R03665,R03664,R03661,R03660,R03663,R03662,R04449,R00735,R01616,R02986,R01598,R02255,R01490,R00436,R08244,R02794,R08218,R01164,R02194,R04870,R02699,R01230,R01231,R06944,R05467,R05452,R04036,R06515,R00483,R03658,R03659,R02718,R05578,R00686,R03651,R03652,R02711,R03654,R03655,R03656,R03657,R04580,R07416,R04582,R07887,R02221,R07325,R06777,R01075,R06778,R01176,R01723,R03647,R03286,R06731,R02473,R04274,R01422,R04563,R04562,R03648,R00390,R03646,R04030,R00257,R06583,R04230,R03650,R03209,R01943,R06368,R05193,R00925,R02423,R02423,R07281,R01056,R00190,R00182,R02107,R02103,R06063,R06064,R01049,R00190,R00522,R00469,R02425,R05554
28	0.90	 0	24	361	0	24	C00117->C00002:[10->8,12->3,6->17,7->10,7->11,7->12,7->4,7->5,8->13]	RP05464,RP00915,RP01571,RP01973,RP04030,RP00410,RP10839,RP01384,RP03735,RP00380,RP02199,RP07011,RP01257,RP01262,RP00861,RP00569,RP06127,RP00003,RP00954,RP01291,RP06170,RP02201,RP00056,RP05139	R06064,R00466,R01526,R02106,R00182,R00776,R00469,R07281,R01244,R00134,R03215,R03146,R00519,R01768,R01769,R02423,R02423,R01051,R01056,R00190,R00182,R02107,R02103,R06063,R06064,R04126,R05030,R01417,R00949,R00334,R05225,R05033,R07642,R01654,R05221,R00943,R00942,R03632,R02326,R03840,R00344,R00229,R00341,R04463,R02976,R00076,R01021,R00156,R00742,R03785,R01857,R00509,R06396,R00150,R08232,R04358,R04241,R03449,R01859,R00158,R03822,R03236,R01917,R05800,R00573,R07641,R01150,R04023,R08572,R05028,R04002,R02884,R04555,R00332,R04589,R00330,R00331,R06529,R01395,R01567,R01011,R04657,R03187,R02649,R03182,R01961,R01843,R03471,R01092,R00141,R00140,R01844,R03478,R03479,R03744,R00149,R06282,R03576,R05815,R02324,R00866,R00867,R01926,R03387,R01495,R03150,R03347,R08233,R04143,R08242,R02404,R03877,R08241,R02451,R08323,R07302,R08352,R05795,R02090,R01476,R04572,R02650,R04267,R03193,R08354,R08355,R02658,R00480,R00482,R03613,R03298,R00405,R00174,R00299,R03469,R02584,R05224,R01256,R05646,R00240,R00241,R05803,R05802,R05801,R04591,R05806,R00722,R01353,R04357,R07279,R05661,R02783,R02785,R03494,R02786,R02788,R05197,R04448,R03905,R00554,R04779,R05626,R00315,R00497,R01468,R02626,R02071,R02625,R03361,R03362,R04401,R02575,R00251,R00162,R00253,R08124,R01771,R00756,R00964,R04504,R03161,R00518,R00847,R07414,R03920,R04275,R01541,R04385,R02402,R07127,R04573,R02732,R03770,R00549,R01512,R01514,R04144,R04369,R03766,R00894,R01182,R02089,R03607,R06842,R04208,R06836,R02240,R01666,R01665,R02245,R05799,R01585,R03272,R08154,R03274,R01526,R00185,R01059,R04617,R01523,R03939,R05186,R02848,R01050,R01051,R01053,R04509,R01688,R02412,R01201,R04351,R01881,R03433,R00760,R00575,R02927,R04388,R00570,R00571,R01441,R01888,R03241,R07404,R01967,R02099,R02098,R04212,R02094,R03384,R00105,R00104,R02093,R05185,R06367,R02184,R08223,R03516,R02493,R00352,R00774,R01754,R01322,R04235,R01326,R04928,R02705,R01737,R08201,R00513,R02971,R00200,R00130,R01980,R01121,R03429,R03428,R00139,R05634,R02757,R05202,R02750,R03395,R01573,R03014,R02301,R00617,R02758,R04068,R03315,R01600,R03944,R03095,R05496,R04391,R03157,R00283,R03819,R02227,R00136,R02225,R01137,R07828,R04730,R08353,R02903,R05227,R01131,R03530,R02865,R06974,R08217,R04138,R01547,R02439,R04403,R00127,R01786,R01228,R03245,R00129,R02430,R03754,R00086,R03691,R04545,R00002,R02741,R03018,R00124,R06976,R02331,R02303,R06975,R00512,R00239,R02664,R02980,R02136,R02238,R02134,R00616,R01902,R01639,R01901,R03780,R02929,R00920,R02237,R01909,R00522,R01081,R00469,R02425,R00157,R00333,R00122,R00127,R05805,R05804,R01568,R05554
29	0.90	 0	24	363	0	24	C00117->C00002:[10->12,12->17,6->3,7->10,7->11,7->4,7->5,7->8,8->13]	RP05464,RP00915,RP01571,RP01973,RP00410,RP01385,RP01384,RP03735,RP00596,RP00380,RP02199,RP07011,RP10839,RP01262,RP00173,RP00569,RP06127,RP00003,RP00954,RP01291,RP06170,RP02201,RP00056,RP05139	R06064,R00466,R01526,R02106,R00776,R00469,R01245,R01244,R00134,R03215,R03146,R00519,R01561,R01245,R01768,R01769,R02423,R02423,R07281,R01056,R00183,R00185,R01571,R02107,R02103,R06063,R06064,R04126,R05030,R01417,R00949,R00334,R05225,R05033,R07642,R01654,R05221,R00943,R00942,R03632,R02326,R03840,R00344,R00229,R00341,R04463,R02976,R00076,R01021,R00156,R00742,R03785,R01857,R00509,R06396,R00150,R08232,R04358,R04241,R03449,R01859,R00158,R03822,R03236,R01917,R05800,R00573,R07641,R01150,R04023,R08572,R05028,R04002,R02884,R04555,R00332,R04589,R00330,R00331,R06529,R01395,R01567,R01011,R04657,R03187,R02649,R03182,R01961,R01843,R03471,R01092,R00141,R00140,R01844,R03478,R03479,R03744,R00149,R06282,R03576,R05815,R02324,R00866,R00867,R01926,R03387,R01495,R03150,R03347,R08233,R04143,R08242,R02404,R03877,R08241,R02451,R08323,R07302,R08352,R05795,R02090,R01476,R04572,R02650,R04267,R03193,R08354,R08355,R02658,R00480,R00482,R03613,R03298,R00405,R00174,R00299,R03469,R02584,R05224,R01256,R05646,R00240,R00241,R05803,R05802,R05801,R04591,R05806,R00722,R01353,R04357,R07279,R05661,R02783,R02785,R03494,R02786,R02788,R05197,R04448,R03905,R00554,R04779,R05626,R00315,R00497,R01468,R02626,R02071,R02625,R03361,R03362,R04401,R02575,R00251,R00162,R00253,R08124,R01771,R00756,R00964,R04504,R03161,R00518,R00847,R07414,R03920,R04275,R01541,R04385,R02402,R07127,R04573,R02732,R03770,R00549,R01512,R01514,R04144,R04369,R03766,R00894,R01182,R02089,R03607,R06842,R04208,R06836,R02240,R01666,R01665,R02245,R05799,R01585,R03272,R08154,R03274,R01526,R00185,R01059,R04617,R01523,R03939,R05186,R02848,R01050,R01051,R01053,R04509,R01688,R02412,R01201,R04351,R01881,R03433,R00760,R00575,R02927,R04388,R00570,R00571,R01441,R01888,R03241,R07404,R01967,R02099,R02098,R04212,R02094,R03384,R00105,R00104,R02093,R05185,R06367,R02184,R08223,R03516,R02493,R00352,R00774,R01754,R01322,R04235,R01326,R04928,R02705,R01737,R08201,R00513,R02971,R00200,R00130,R01980,R01121,R03429,R03428,R00139,R05634,R02757,R05202,R02750,R03395,R01573,R03014,R02301,R00617,R02758,R04068,R03315,R01600,R03944,R03095,R05496,R04391,R03157,R00283,R03819,R02227,R00136,R02225,R01137,R07828,R04730,R08353,R02903,R05227,R01131,R03530,R02865,R06974,R08217,R04138,R01547,R02439,R04403,R00127,R01786,R01228,R03245,R00129,R02430,R03754,R00086,R03691,R04545,R00002,R02741,R03018,R00124,R06976,R02331,R02303,R06975,R00512,R00239,R02664,R02980,R02136,R02238,R02134,R00616,R01902,R01639,R01901,R03780,R02929,R00920,R02237,R01909,R00522,R01081,R00469,R02425,R00157,R00333,R00122,R00127,R05805,R05804,R01568,R05554
30	0.90	 0	23	143	0	23	C00117->C00002:[10->8,12->3,6->17,7->10,7->11,7->12,7->4,7->5,8->13]	RP05464,RP00915,RP01571,RP01973,RP04030,RP00410,RP01257,RP01384,RP03735,RP00380,RP00008,RP02199,RP07011,RP10839,RP01262,RP00861,RP00569,RP06127,RP00954,RP01291,RP06170,RP02201,RP05139	R06064,R00466,R01526,R02106,R00182,R00776,R00469,R01051,R01244,R00134,R03215,R03146,R00519,R01768,R01769,R03876,R04604,R06746,R06769,R07640,R01300,R07646,R01406,R03631,R05577,R05451,R00982,R01558,R03038,R00381,R02539,R08117,R05537,R00389,R01991,R04773,R00912,R08088,R00910,R00235,R06410,R01954,R01357,R03932,R01407,R04157,R05620,R00189,R01280,R00578,R06409,R03974,R06751,R04507,R02918,R03665,R03664,R03661,R03660,R03663,R03662,R04449,R00735,R01616,R02986,R01598,R02255,R01490,R00436,R08244,R02794,R08218,R01164,R02194,R04870,R02699,R01230,R01231,R06944,R05467,R05452,R04036,R06515,R00483,R03658,R03659,R02718,R05578,R00686,R03651,R03652,R02711,R03654,R03655,R03656,R03657,R04580,R07416,R04582,R07887,R02221,R07325,R06777,R01075,R06778,R01176,R01723,R03647,R03286,R06731,R02473,R04274,R01422,R04563,R04562,R03648,R00390,R03646,R04030,R00257,R06583,R04230,R03650,R03209,R01943,R06368,R05193,R00925,R02423,R02423,R07281,R01056,R00190,R00182,R02107,R02103,R06063,R06064,R00522,R01081,R00469,R02425,R05554
31	0.90	 0	21	30	0	21	C00117->C00002:[10->8,12->3,6->17,7->10,7->11,7->12,7->4,7->5,8->13]	RP05464,RP00915,RP01973,RP04030,RP00410,RP01384,RP03735,RP01281,RP00380,RP02199,RP07011,RP10839,RP01262,RP00861,RP00569,RP06127,RP00954,RP06170,RP02201,RP00709,RP05139	R06064,R00466,R02106,R00182,R00776,R00469,R01244,R00134,R03215,R03146,R00519,R01074,R01768,R01769,R02423,R02423,R07281,R01056,R00190,R00182,R02107,R02103,R06063,R06064,R00522,R00469,R02425,R03762,R05145,R05554
32	0.50	 0	4	5	0	4	C00117->C00002:[10->8,12->3,6->17,7->12,8->13]	RP06156,RP06154,RP00950,RP00947	R00442,R00435,R00515,R04231,R00510
33	0.90	 0	22	142	0	22	C00117->C00002:[10->8,12->3,6->17,7->10,7->11,7->12,7->4,7->5,8->13]	RP05464,RP00915,RP01278,RP01973,RP01259,RP01384,RP03735,RP00380,RP00008,RP02199,RP07011,RP10839,RP01262,RP00861,RP00569,RP06127,RP00410,RP04092,RP00954,RP06170,RP02201,RP05139	R06064,R00466,R01072,R02106,R01053,R01244,R00134,R03215,R03146,R00519,R01768,R01769,R03876,R04604,R06746,R06769,R07640,R01300,R07646,R01406,R03631,R05577,R05451,R00982,R01558,R03038,R00381,R02539,R08117,R05537,R00389,R01991,R04773,R00912,R08088,R00910,R00235,R06410,R01954,R01357,R03932,R01407,R04157,R05620,R00189,R01280,R00578,R06409,R03974,R06751,R04507,R02918,R03665,R03664,R03661,R03660,R03663,R03662,R04449,R00735,R01616,R02986,R01598,R02255,R01490,R00436,R08244,R02794,R08218,R01164,R02194,R04870,R02699,R01230,R01231,R06944,R05467,R05452,R04036,R06515,R00483,R03658,R03659,R02718,R05578,R00686,R03651,R03652,R02711,R03654,R03655,R03656,R03657,R04580,R07416,R04582,R07887,R02221,R07325,R06777,R01075,R06778,R01176,R01723,R03647,R03286,R06731,R02473,R04274,R01422,R04563,R04562,R03648,R00390,R03646,R04030,R00257,R06583,R04230,R03650,R03209,R01943,R06368,R05193,R00925,R02423,R02423,R07281,R01056,R00190,R00182,R02107,R02103,R06063,R06064,R00776,R00469,R00190,R00522,R00469,R02425,R05554
34	0.90	 0	21	29	0	21	C00117->C00002:[10->8,12->3,6->17,7->10,7->11,7->12,7->4,7->5,8->13]	RP05464,RP00915,RP01452,RP01973,RP04030,RP00410,RP01384,RP03735,RP00380,RP02199,RP07011,RP10839,RP01262,RP00861,RP00569,RP06127,RP00954,RP06170,RP02201,RP01179,RP05139	R06064,R00466,R01354,R02106,R00182,R00776,R00469,R01244,R00134,R03215,R03146,R00519,R01768,R01769,R02423,R02423,R07281,R01056,R00190,R00182,R02107,R02103,R06063,R06064,R00522,R00469,R02425,R00926,R05554
35	0.90	 0	22	43	0	22	C00117->C00002:[10->8,12->3,6->17,7->10,7->11,7->12,7->4,7->5,8->13]	RP05464,RP01263,RP12346,RP00915,RP11016,RP01973,RP00410,RP01384,RP03735,RP00596,RP00380,RP02199,RP07011,RP10839,RP01262,RP00173,RP00569,RP06127,RP00954,RP06170,RP02201,RP05139	R06064,R01057,R01049,R03503,R05625,R05735,R00199,R03258,R03595,R00429,R00206,R00619,R00085,R00087,R00466,R01561,R02106,R00776,R00469,R01244,R00134,R03215,R03146,R00519,R01561,R01245,R01768,R01769,R02423,R02423,R07281,R01056,R00183,R00185,R01571,R02107,R02103,R06063,R06064,R00522,R00469,R02425,R05554
36	0.90	 0	22	359	0	22	C00117->C00002:[10->8,12->3,6->17,7->10,7->11,7->12,7->4,7->5,8->13]	RP05464,RP00915,RP01384,RP00410,RP01973,RP03735,RP00380,RP02199,RP07011,RP10839,RP01262,RP00861,RP00569,RP06127,RP00003,RP01255,RP04092,RP00954,RP06170,RP02201,RP00056,RP05139	R06064,R00466,R01244,R00776,R00469,R02106,R00134,R03215,R03146,R00519,R01768,R01769,R02423,R02423,R07281,R01056,R00190,R00182,R02107,R02103,R06063,R06064,R04126,R05030,R01417,R00949,R00334,R05225,R05033,R07642,R01654,R05221,R00943,R00942,R03632,R02326,R03840,R00344,R00229,R00341,R04463,R02976,R00076,R01021,R00156,R00742,R03785,R01857,R00509,R06396,R00150,R08232,R04358,R04241,R03449,R01859,R00158,R03822,R03236,R01917,R05800,R00573,R07641,R01150,R04023,R08572,R05028,R04002,R02884,R04555,R00332,R04589,R00330,R00331,R06529,R01395,R01567,R01011,R04657,R03187,R02649,R03182,R01961,R01843,R03471,R01092,R00141,R00140,R01844,R03478,R03479,R03744,R00149,R06282,R03576,R05815,R02324,R00866,R00867,R01926,R03387,R01495,R03150,R03347,R08233,R04143,R08242,R02404,R03877,R08241,R02451,R08323,R07302,R08352,R05795,R02090,R01476,R04572,R02650,R04267,R03193,R08354,R08355,R02658,R00480,R00482,R03613,R03298,R00405,R00174,R00299,R03469,R02584,R05224,R01256,R05646,R00240,R00241,R05803,R05802,R05801,R04591,R05806,R00722,R01353,R04357,R07279,R05661,R02783,R02785,R03494,R02786,R02788,R05197,R04448,R03905,R00554,R04779,R05626,R00315,R00497,R01468,R02626,R02071,R02625,R03361,R03362,R04401,R02575,R00251,R00162,R00253,R08124,R01771,R00756,R00964,R04504,R03161,R00518,R00847,R07414,R03920,R04275,R01541,R04385,R02402,R07127,R04573,R02732,R03770,R00549,R01512,R01514,R04144,R04369,R03766,R00894,R01182,R02089,R03607,R06842,R04208,R06836,R02240,R01666,R01665,R02245,R05799,R01585,R03272,R08154,R03274,R01526,R00185,R01059,R04617,R01523,R03939,R05186,R02848,R01050,R01051,R01053,R04509,R01688,R02412,R01201,R04351,R01881,R03433,R00760,R00575,R02927,R04388,R00570,R00571,R01441,R01888,R03241,R07404,R01967,R02099,R02098,R04212,R02094,R03384,R00105,R00104,R02093,R05185,R06367,R02184,R08223,R03516,R02493,R00352,R00774,R01754,R01322,R04235,R01326,R04928,R02705,R01737,R08201,R00513,R02971,R00200,R00130,R01980,R01121,R03429,R03428,R00139,R05634,R02757,R05202,R02750,R03395,R01573,R03014,R02301,R00617,R02758,R04068,R03315,R01600,R03944,R03095,R05496,R04391,R03157,R00283,R03819,R02227,R00136,R02225,R01137,R07828,R04730,R08353,R02903,R05227,R01131,R03530,R02865,R06974,R08217,R04138,R01547,R02439,R04403,R00127,R01786,R01228,R03245,R00129,R02430,R03754,R00086,R03691,R04545,R00002,R02741,R03018,R00124,R06976,R02331,R02303,R06975,R00512,R00239,R02664,R02980,R02136,R02238,R02134,R00616,R01902,R01639,R01901,R03780,R02929,R00920,R02237,R01909,R01049,R00190,R00522,R00469,R02425,R00157,R00333,R00122,R00127,R05805,R05804,R01568,R05554
37	0.60	 0	23	136	0	23	C00117->C00002:[10->11,10->8,12->3,6->17,7->12,8->13]	RP03973,RP01875,RP01278,RP01319,RP01262,RP04205,RP01259,RP01291,RP06373,RP08184,RP06396,RP04021,RP00008,RP03120,RP01280,RP07157,RP03121,RP01218,RP01257,RP01255,RP01571,RP04020,RP01049	R00181,R01959,R01072,R01127,R01056,R06975,R04560,R01053,R01081,R00941,R04560,R00990,R04378,R03876,R04604,R06746,R06769,R07640,R01300,R07646,R01406,R03631,R05577,R05451,R00982,R01558,R03038,R00381,R02539,R08117,R05537,R00389,R01991,R04773,R00912,R08088,R00910,R00235,R06410,R01954,R01357,R03932,R01407,R04157,R05620,R00189,R01280,R00578,R06409,R03974,R06751,R04507,R02918,R03665,R03664,R03661,R03660,R03663,R03662,R04449,R00735,R01616,R02986,R01598,R02255,R01490,R00436,R08244,R02794,R08218,R01164,R02194,R04870,R02699,R01230,R01231,R06944,R05467,R05452,R04036,R06515,R00483,R03658,R03659,R02718,R05578,R00686,R03651,R03652,R02711,R03654,R03655,R03656,R03657,R04580,R07416,R04582,R07887,R02221,R07325,R06777,R01075,R06778,R01176,R01723,R03647,R03286,R06731,R02473,R04274,R01422,R04563,R04562,R03648,R00390,R03646,R04030,R00257,R06583,R04230,R03650,R03209,R01943,R06368,R05193,R00925,R03508,R01073,R02722,R03509,R00987,R01051,R01049,R01526,R04378,R00678
38	0.60	 0	18	352	0	18	C00117->C00002:[10->8,12->3,6->17,7->12,8->10,8->13]	RP05464,RP01257,RP01262,RP00861,RP00569,RP07387,RP01571,RP00477,RP00003,RP01973,RP04030,RP01291,RP05463,RP01570,RP01384,RP00056,RP06127,RP00380	R06064,R01051,R01056,R00190,R00182,R02107,R02103,R00024,R01526,R03140,R00024,R04126,R05030,R01417,R00949,R00334,R05225,R05033,R07642,R01654,R05221,R00943,R00942,R03632,R02326,R03840,R00344,R00229,R00341,R04463,R02976,R00076,R01021,R00156,R00742,R03785,R01857,R00509,R06396,R00150,R08232,R04358,R04241,R03449,R01859,R00158,R03822,R03236,R01917,R05800,R00573,R07641,R01150,R04023,R08572,R05028,R04002,R02884,R04555,R00332,R04589,R00330,R00331,R06529,R01395,R01567,R01011,R04657,R03187,R02649,R03182,R01961,R01843,R03471,R01092,R00141,R00140,R01844,R03478,R03479,R03744,R00149,R06282,R03576,R05815,R02324,R00866,R00867,R01926,R03387,R01495,R03150,R03347,R08233,R04143,R08242,R02404,R03877,R08241,R02451,R08323,R07302,R08352,R05795,R02090,R01476,R04572,R02650,R04267,R03193,R08354,R08355,R02658,R00480,R00482,R03613,R03298,R00405,R00174,R00299,R03469,R02584,R05224,R01256,R05646,R00240,R00241,R05803,R05802,R05801,R04591,R05806,R00722,R01353,R04357,R07279,R05661,R02783,R02785,R03494,R02786,R02788,R05197,R04448,R03905,R00554,R04779,R05626,R00315,R00497,R01468,R02626,R02071,R02625,R03361,R03362,R04401,R02575,R00251,R00162,R00253,R08124,R01771,R00756,R00964,R04504,R03161,R00518,R00847,R07414,R03920,R04275,R01541,R04385,R02402,R07127,R04573,R02732,R03770,R00549,R01512,R01514,R04144,R04369,R03766,R00894,R01182,R02089,R03607,R06842,R04208,R06836,R02240,R01666,R01665,R02245,R05799,R01585,R03272,R08154,R03274,R01526,R00185,R01059,R04617,R01523,R03939,R05186,R02848,R01050,R01051,R01053,R04509,R01688,R02412,R01201,R04351,R01881,R03433,R00760,R00575,R02927,R04388,R00570,R00571,R01441,R01888,R03241,R07404,R01967,R02099,R02098,R04212,R02094,R03384,R00105,R00104,R02093,R05185,R06367,R02184,R08223,R03516,R02493,R00352,R00774,R01754,R01322,R04235,R01326,R04928,R02705,R01737,R08201,R00513,R02971,R00200,R00130,R01980,R01121,R03429,R03428,R00139,R05634,R02757,R05202,R02750,R03395,R01573,R03014,R02301,R00617,R02758,R04068,R03315,R01600,R03944,R03095,R05496,R04391,R03157,R00283,R03819,R02227,R00136,R02225,R01137,R07828,R04730,R08353,R02903,R05227,R01131,R03530,R02865,R06974,R08217,R04138,R01547,R02439,R04403,R00127,R01786,R01228,R03245,R00129,R02430,R03754,R00086,R03691,R04545,R00002,R02741,R03018,R00124,R06976,R02331,R02303,R06975,R00512,R00239,R02664,R02980,R02136,R02238,R02134,R00616,R01902,R01639,R01901,R03780,R02929,R00920,R02237,R01909,R02106,R00182,R01081,R06063,R01523,R01244,R00157,R00333,R00122,R00127,R05805,R05804,R01568,R06063,R06064,R01768,R01769
39	0.90	 0	27	39	0	27	C00117->C00002:[10->8,12->3,6->17,7->10,7->11,7->12,7->2,7->4,8->13]	RP03973,RP00466,RP03774,RP07515,RP01319,RP10096,RP04102,RP01128,RP04205,RP00300,RP03735,RP05769,RP08184,RP04204,RP00175,RP03838,RP00749,RP04241,RP10839,RP01262,RP07975,RP01320,RP00470,RP05304,RP03839,RP01188,RP01189	R00181,R01131,R01126,R04144,R03425,R01127,R06974,R04463,R00830,R06975,R04560,R00944,R00943,R00134,R03215,R03146,R00519,R05704,R00830,R01221,R03425,R04560,R04559,R01770,R01863,R04208,R04325,R06974,R04591,R07281,R01056,R04209,R01128,R01128,R01132,R05704,R04209,R00948,R00951
40	0.90	 0	26	376	0	26	C00117->C00002:[10->8,12->3,6->17,7->10,7->11,7->12,7->4,7->5,8->13]	RP05464,RP01263,RP04232,RP00915,RP11016,RP01973,RP00410,RP01384,RP03735,RP00596,RP00380,RP02199,RP07011,RP10839,RP01262,RP00173,RP00569,RP05698,RP06127,RP00003,RP05463,RP00954,RP06170,RP02201,RP00056,RP05139	R06064,R01057,R00212,R00466,R01561,R02106,R00776,R00469,R01244,R00134,R03215,R03146,R00519,R01561,R01245,R01768,R01769,R02423,R02423,R07281,R01056,R00183,R00185,R01571,R02107,R02103,R01196,R00006,R00014,R00211,R00210,R01699,R00207,R00224,R00226,R00209,R05636,R03145,R06063,R06064,R04126,R05030,R01417,R00949,R00334,R05225,R05033,R07642,R01654,R05221,R00943,R00942,R03632,R02326,R03840,R00344,R00229,R00341,R04463,R02976,R00076,R01021,R00156,R00742,R03785,R01857,R00509,R06396,R00150,R08232,R04358,R04241,R03449,R01859,R00158,R03822,R03236,R01917,R05800,R00573,R07641,R01150,R04023,R08572,R05028,R04002,R02884,R04555,R00332,R04589,R00330,R00331,R06529,R01395,R01567,R01011,R04657,R03187,R02649,R03182,R01961,R01843,R03471,R01092,R00141,R00140,R01844,R03478,R03479,R03744,R00149,R06282,R03576,R05815,R02324,R00866,R00867,R01926,R03387,R01495,R03150,R03347,R08233,R04143,R08242,R02404,R03877,R08241,R02451,R08323,R07302,R08352,R05795,R02090,R01476,R04572,R02650,R04267,R03193,R08354,R08355,R02658,R00480,R00482,R03613,R03298,R00405,R00174,R00299,R03469,R02584,R05224,R01256,R05646,R00240,R00241,R05803,R05802,R05801,R04591,R05806,R00722,R01353,R04357,R07279,R05661,R02783,R02785,R03494,R02786,R02788,R05197,R04448,R03905,R00554,R04779,R05626,R00315,R00497,R01468,R02626,R02071,R02625,R03361,R03362,R04401,R02575,R00251,R00162,R00253,R08124,R01771,R00756,R00964,R04504,R03161,R00518,R00847,R07414,R03920,R04275,R01541,R04385,R02402,R07127,R04573,R02732,R03770,R00549,R01512,R01514,R04144,R04369,R03766,R00894,R01182,R02089,R03607,R06842,R04208,R06836,R02240,R01666,R01665,R02245,R05799,R01585,R03272,R08154,R03274,R01526,R00185,R01059,R04617,R01523,R03939,R05186,R02848,R01050,R01051,R01053,R04509,R01688,R02412,R01201,R04351,R01881,R03433,R00760,R00575,R02927,R04388,R00570,R00571,R01441,R01888,R03241,R07404,R01967,R02099,R02098,R04212,R02094,R03384,R00105,R00104,R02093,R05185,R06367,R02184,R08223,R03516,R02493,R00352,R00774,R01754,R01322,R04235,R01326,R04928,R02705,R01737,R08201,R00513,R02971,R00200,R00130,R01980,R01121,R03429,R03428,R00139,R05634,R02757,R05202,R02750,R03395,R01573,R03014,R02301,R00617,R02758,R04068,R03315,R01600,R03944,R03095,R05496,R04391,R03157,R00283,R03819,R02227,R00136,R02225,R01137,R07828,R04730,R08353,R02903,R05227,R01131,R03530,R02865,R06974,R08217,R04138,R01547,R02439,R04403,R00127,R01786,R01228,R03245,R00129,R02430,R03754,R00086,R03691,R04545,R00002,R02741,R03018,R00124,R06976,R02331,R02303,R06975,R00512,R00239,R02664,R02980,R02136,R02238,R02134,R00616,R01902,R01639,R01901,R03780,R02929,R00920,R02237,R01909,R06063,R00522,R00469,R02425,R00157,R00333,R00122,R00127,R05805,R05804,R01568,R05554
41	0.70	 0	20	356	0	20	C00117->C00002:[10->8,12->3,6->17,7->10,7->11,7->12,8->13]	RP00466,RP04241,RP01257,RP01262,RP00861,RP10097,RP04205,RP01571,RP04204,RP00003,RP04030,RP01291,RP10839,RP03839,RP00596,RP01594,RP03735,RP01319,RP00056,RP07975	R01131,R01126,R04591,R01051,R01056,R00190,R00182,R06975,R06975,R04560,R01526,R04559,R04126,R05030,R01417,R00949,R00334,R05225,R05033,R07642,R01654,R05221,R00943,R00942,R03632,R02326,R03840,R00344,R00229,R00341,R04463,R02976,R00076,R01021,R00156,R00742,R03785,R01857,R00509,R06396,R00150,R08232,R04358,R04241,R03449,R01859,R00158,R03822,R03236,R01917,R05800,R00573,R07641,R01150,R04023,R08572,R05028,R04002,R02884,R04555,R00332,R04589,R00330,R00331,R06529,R01395,R01567,R01011,R04657,R03187,R02649,R03182,R01961,R01843,R03471,R01092,R00141,R00140,R01844,R03478,R03479,R03744,R00149,R06282,R03576,R05815,R02324,R00866,R00867,R01926,R03387,R01495,R03150,R03347,R08233,R04143,R08242,R02404,R03877,R08241,R02451,R08323,R07302,R08352,R05795,R02090,R01476,R04572,R02650,R04267,R03193,R08354,R08355,R02658,R00480,R00482,R03613,R03298,R00405,R00174,R00299,R03469,R02584,R05224,R01256,R05646,R00240,R00241,R05803,R05802,R05801,R04591,R05806,R00722,R01353,R04357,R07279,R05661,R02783,R02785,R03494,R02786,R02788,R05197,R04448,R03905,R00554,R04779,R05626,R00315,R00497,R01468,R02626,R02071,R02625,R03361,R03362,R04401,R02575,R00251,R00162,R00253,R08124,R01771,R00756,R00964,R04504,R03161,R00518,R00847,R07414,R03920,R04275,R01541,R04385,R02402,R07127,R04573,R02732,R03770,R00549,R01512,R01514,R04144,R04369,R03766,R00894,R01182,R02089,R03607,R06842,R04208,R06836,R02240,R01666,R01665,R02245,R05799,R01585,R03272,R08154,R03274,R01526,R00185,R01059,R04617,R01523,R03939,R05186,R02848,R01050,R01051,R01053,R04509,R01688,R02412,R01201,R04351,R01881,R03433,R00760,R00575,R02927,R04388,R00570,R00571,R01441,R01888,R03241,R07404,R01967,R02099,R02098,R04212,R02094,R03384,R00105,R00104,R02093,R05185,R06367,R02184,R08223,R03516,R02493,R00352,R00774,R01754,R01322,R04235,R01326,R04928,R02705,R01737,R08201,R00513,R02971,R00200,R00130,R01980,R01121,R03429,R03428,R00139,R05634,R02757,R05202,R02750,R03395,R01573,R03014,R02301,R00617,R02758,R04068,R03315,R01600,R03944,R03095,R05496,R04391,R03157,R00283,R03819,R02227,R00136,R02225,R01137,R07828,R04730,R08353,R02903,R05227,R01131,R03530,R02865,R06974,R08217,R04138,R01547,R02439,R04403,R00127,R01786,R01228,R03245,R00129,R02430,R03754,R00086,R03691,R04545,R00002,R02741,R03018,R00124,R06976,R02331,R02303,R06975,R00512,R00239,R02664,R02980,R02136,R02238,R02134,R00616,R01902,R01639,R01901,R03780,R02929,R00920,R02237,R01909,R00182,R01081,R07281,R04209,R01561,R01245,R01560,R00134,R03215,R03146,R00519,R01127,R00157,R00333,R00122,R00127,R05805,R05804,R01568,R04209
42	0.70	 0	18	26	0	18	C00117->C00002:[10->8,12->3,6->17,7->10,7->11,7->12,8->13]	RP03973,RP00470,RP04478,RP00380,RP01320,RP08324,RP08291,RP10817,RP04472,RP06639,RP01994,RP10839,RP04373,RP00485,RP03735,RP01262,RP05769,RP01573	R00181,R01128,R01132,R04863,R01768,R01769,R01128,R04857,R04732,R07226,R04857,R01621,R02141,R07281,R04732,R03098,R00134,R03215,R03146,R00519,R01056,R05704,R00830,R01221,R03425,R01529
43	0.90	 0	31	373	0	31	C00117->C00002:[10->8,12->3,6->17,7->10,7->11,7->12,7->2,7->4,8->13]	RP01257,RP03973,RP00861,RP07515,RP01319,RP10096,RP04102,RP01128,RP04205,RP00477,RP03774,RP03735,RP06373,RP01385,RP05769,RP08184,RP00596,RP03838,RP07975,RP05304,RP04241,RP10839,RP01262,RP00173,RP04204,RP00003,RP01570,RP00749,RP03839,RP00056,RP07387	R01051,R00181,R00190,R00182,R03425,R01127,R06974,R04463,R00830,R06975,R04560,R03140,R00024,R04144,R00134,R03215,R03146,R00519,R00941,R01245,R05704,R00830,R01221,R03425,R04560,R01561,R01245,R04208,R04209,R05704,R04591,R07281,R01056,R00183,R00185,R01571,R04559,R04126,R05030,R01417,R00949,R00334,R05225,R05033,R07642,R01654,R05221,R00943,R00942,R03632,R02326,R03840,R00344,R00229,R00341,R04463,R02976,R00076,R01021,R00156,R00742,R03785,R01857,R00509,R06396,R00150,R08232,R04358,R04241,R03449,R01859,R00158,R03822,R03236,R01917,R05800,R00573,R07641,R01150,R04023,R08572,R05028,R04002,R02884,R04555,R00332,R04589,R00330,R00331,R06529,R01395,R01567,R01011,R04657,R03187,R02649,R03182,R01961,R01843,R03471,R01092,R00141,R00140,R01844,R03478,R03479,R03744,R00149,R06282,R03576,R05815,R02324,R00866,R00867,R01926,R03387,R01495,R03150,R03347,R08233,R04143,R08242,R02404,R03877,R08241,R02451,R08323,R07302,R08352,R05795,R02090,R01476,R04572,R02650,R04267,R03193,R08354,R08355,R02658,R00480,R00482,R03613,R03298,R00405,R00174,R00299,R03469,R02584,R05224,R01256,R05646,R00240,R00241,R05803,R05802,R05801,R04591,R05806,R00722,R01353,R04357,R07279,R05661,R02783,R02785,R03494,R02786,R02788,R05197,R04448,R03905,R00554,R04779,R05626,R00315,R00497,R01468,R02626,R02071,R02625,R03361,R03362,R04401,R02575,R00251,R00162,R00253,R08124,R01771,R00756,R00964,R04504,R03161,R00518,R00847,R07414,R03920,R04275,R01541,R04385,R02402,R07127,R04573,R02732,R03770,R00549,R01512,R01514,R04144,R04369,R03766,R00894,R01182,R02089,R03607,R06842,R04208,R06836,R02240,R01666,R01665,R02245,R05799,R01585,R03272,R08154,R03274,R01526,R00185,R01059,R04617,R01523,R03939,R05186,R02848,R01050,R01051,R01053,R04509,R01688,R02412,R01201,R04351,R01881,R03433,R00760,R00575,R02927,R04388,R00570,R00571,R01441,R01888,R03241,R07404,R01967,R02099,R02098,R04212,R02094,R03384,R00105,R00104,R02093,R05185,R06367,R02184,R08223,R03516,R02493,R00352,R00774,R01754,R01322,R04235,R01326,R04928,R02705,R01737,R08201,R00513,R02971,R00200,R00130,R01980,R01121,R03429,R03428,R00139,R05634,R02757,R05202,R02750,R03395,R01573,R03014,R02301,R00617,R02758,R04068,R03315,R01600,R03944,R03095,R05496,R04391,R03157,R00283,R03819,R02227,R00136,R02225,R01137,R07828,R04730,R08353,R02903,R05227,R01131,R03530,R02865,R06974,R08217,R04138,R01547,R02439,R04403,R00127,R01786,R01228,R03245,R00129,R02430,R03754,R00086,R03691,R04545,R00002,R02741,R03018,R00124,R06976,R02331,R02303,R06975,R00512,R00239,R02664,R02980,R02136,R02238,R02134,R00616,R01902,R01639,R01901,R03780,R02929,R00920,R02237,R01909,R01523,R04325,R06974,R04209,R00157,R00333,R00122,R00127,R05805,R05804,R01568,R00024
44	0.90	 0	25	37	0	25	C00117->C00002:[10->8,12->3,6->17,7->10,7->11,7->12,7->4,7->5,8->13]	RP03973,RP01257,RP06127,RP00915,RP01291,RP06170,RP00410,RP01973,RP03735,RP00187,RP00380,RP02199,RP07011,RP10839,RP01262,RP05463,RP01571,RP00470,RP05464,RP00954,RP00960,RP01320,RP02201,RP05139,RP00569	R00181,R01051,R06063,R06064,R00466,R01081,R00469,R00776,R00469,R02106,R00134,R03215,R03146,R00519,R08553,R00531,R00860,R05717,R07176,R01768,R01769,R02423,R02423,R07281,R01056,R06063,R01526,R01128,R01132,R06064,R00522,R00529,R01128,R02425,R05554,R02107,R02103
45	0.80	 0	20	28	0	20	C00117->C00002:[10->8,12->3,6->17,7->10,7->11,7->12,7->4,8->13]	RP05464,RP01384,RP02201,RP00410,RP01973,RP03735,RP00380,RP02199,RP07011,RP10839,RP01262,RP00861,RP00569,RP06127,RP01255,RP04092,RP06170,RP01188,RP05139,RP01189	R06064,R01244,R02425,R00776,R00469,R02106,R00134,R03215,R03146,R00519,R01768,R01769,R02423,R02423,R07281,R01056,R00190,R00182,R02107,R02103,R06063,R06064,R01049,R00190,R00469,R00948,R05554,R00951
46	0.80	 0	24	363	0	24	C00117->C00002:[10->8,12->3,6->17,7->10,7->11,7->12,7->4,8->13]	RP05464,RP01278,RP01594,RP00410,RP01973,RP00175,RP01259,RP03735,RP00380,RP02199,RP07011,RP10839,RP01262,RP00861,RP05463,RP06127,RP00003,RP04092,RP06170,RP00596,RP02201,RP00056,RP05139,RP00569	R06064,R01072,R01560,R00776,R00469,R02106,R01770,R01863,R01053,R00134,R03215,R03146,R00519,R01768,R01769,R02423,R02423,R07281,R01056,R00190,R00182,R06063,R06063,R06064,R04126,R05030,R01417,R00949,R00334,R05225,R05033,R07642,R01654,R05221,R00943,R00942,R03632,R02326,R03840,R00344,R00229,R00341,R04463,R02976,R00076,R01021,R00156,R00742,R03785,R01857,R00509,R06396,R00150,R08232,R04358,R04241,R03449,R01859,R00158,R03822,R03236,R01917,R05800,R00573,R07641,R01150,R04023,R08572,R05028,R04002,R02884,R04555,R00332,R04589,R00330,R00331,R06529,R01395,R01567,R01011,R04657,R03187,R02649,R03182,R01961,R01843,R03471,R01092,R00141,R00140,R01844,R03478,R03479,R03744,R00149,R06282,R03576,R05815,R02324,R00866,R00867,R01926,R03387,R01495,R03150,R03347,R08233,R04143,R08242,R02404,R03877,R08241,R02451,R08323,R07302,R08352,R05795,R02090,R01476,R04572,R02650,R04267,R03193,R08354,R08355,R02658,R00480,R00482,R03613,R03298,R00405,R00174,R00299,R03469,R02584,R05224,R01256,R05646,R00240,R00241,R05803,R05802,R05801,R04591,R05806,R00722,R01353,R04357,R07279,R05661,R02783,R02785,R03494,R02786,R02788,R05197,R04448,R03905,R00554,R04779,R05626,R00315,R00497,R01468,R02626,R02071,R02625,R03361,R03362,R04401,R02575,R00251,R00162,R00253,R08124,R01771,R00756,R00964,R04504,R03161,R00518,R00847,R07414,R03920,R04275,R01541,R04385,R02402,R07127,R04573,R02732,R03770,R00549,R01512,R01514,R04144,R04369,R03766,R00894,R01182,R02089,R03607,R06842,R04208,R06836,R02240,R01666,R01665,R02245,R05799,R01585,R03272,R08154,R03274,R01526,R00185,R01059,R04617,R01523,R03939,R05186,R02848,R01050,R01051,R01053,R04509,R01688,R02412,R01201,R04351,R01881,R03433,R00760,R00575,R02927,R04388,R00570,R00571,R01441,R01888,R03241,R07404,R01967,R02099,R02098,R04212,R02094,R03384,R00105,R00104,R02093,R05185,R06367,R02184,R08223,R03516,R02493,R00352,R00774,R01754,R01322,R04235,R01326,R04928,R02705,R01737,R08201,R00513,R02971,R00200,R00130,R01980,R01121,R03429,R03428,R00139,R05634,R02757,R05202,R02750,R03395,R01573,R03014,R02301,R00617,R02758,R04068,R03315,R01600,R03944,R03095,R05496,R04391,R03157,R00283,R03819,R02227,R00136,R02225,R01137,R07828,R04730,R08353,R02903,R05227,R01131,R03530,R02865,R06974,R08217,R04138,R01547,R02439,R04403,R00127,R01786,R01228,R03245,R00129,R02430,R03754,R00086,R03691,R04545,R00002,R02741,R03018,R00124,R06976,R02331,R02303,R06975,R00512,R00239,R02664,R02980,R02136,R02238,R02134,R00616,R01902,R01639,R01901,R03780,R02929,R00920,R02237,R01909,R00190,R00469,R01561,R01245,R02425,R00157,R00333,R00122,R00127,R05805,R05804,R01568,R05554,R02107,R02103
47	0.60	 0	17	130	0	17	C00117->C00002:[10->11,10->8,12->3,6->17,7->12,8->13]	RP01280,RP01875,RP07157,RP01319,RP03121,RP04021,RP01218,RP04205,RP01255,RP06373,RP04020,RP08184,RP03973,RP03120,RP06396,RP00008,RP01049	R01073,R01959,R02722,R01127,R03509,R04378,R00987,R06975,R04560,R01049,R00941,R04378,R04560,R00181,R03508,R00990,R03876,R04604,R06746,R06769,R07640,R01300,R07646,R01406,R03631,R05577,R05451,R00982,R01558,R03038,R00381,R02539,R08117,R05537,R00389,R01991,R04773,R00912,R08088,R00910,R00235,R06410,R01954,R01357,R03932,R01407,R04157,R05620,R00189,R01280,R00578,R06409,R03974,R06751,R04507,R02918,R03665,R03664,R03661,R03660,R03663,R03662,R04449,R00735,R01616,R02986,R01598,R02255,R01490,R00436,R08244,R02794,R08218,R01164,R02194,R04870,R02699,R01230,R01231,R06944,R05467,R05452,R04036,R06515,R00483,R03658,R03659,R02718,R05578,R00686,R03651,R03652,R02711,R03654,R03655,R03656,R03657,R04580,R07416,R04582,R07887,R02221,R07325,R06777,R01075,R06778,R01176,R01723,R03647,R03286,R06731,R02473,R04274,R01422,R04563,R04562,R03648,R00390,R03646,R04030,R00257,R06583,R04230,R03650,R03209,R01943,R06368,R05193,R00925,R00678
48	0.70	 0	20	139	0	20	C00117->C00002:[10->8,12->3,6->17,7->10,7->12,7->4,8->13]	RP05464,RP06127,RP01571,RP01973,RP10839,RP01384,RP03735,RP00380,RP00008,RP02199,RP07011,RP01257,RP01262,RP00861,RP00569,RP05463,RP01255,RP04092,RP01291,RP02201	R06064,R06063,R06064,R01526,R02106,R07281,R01244,R00134,R03215,R03146,R00519,R01768,R01769,R03876,R04604,R06746,R06769,R07640,R01300,R07646,R01406,R03631,R05577,R05451,R00982,R01558,R03038,R00381,R02539,R08117,R05537,R00389,R01991,R04773,R00912,R08088,R00910,R00235,R06410,R01954,R01357,R03932,R01407,R04157,R05620,R00189,R01280,R00578,R06409,R03974,R06751,R04507,R02918,R03665,R03664,R03661,R03660,R03663,R03662,R04449,R00735,R01616,R02986,R01598,R02255,R01490,R00436,R08244,R02794,R08218,R01164,R02194,R04870,R02699,R01230,R01231,R06944,R05467,R05452,R04036,R06515,R00483,R03658,R03659,R02718,R05578,R00686,R03651,R03652,R02711,R03654,R03655,R03656,R03657,R04580,R07416,R04582,R07887,R02221,R07325,R06777,R01075,R06778,R01176,R01723,R03647,R03286,R06731,R02473,R04274,R01422,R04563,R04562,R03648,R00390,R03646,R04030,R00257,R06583,R04230,R03650,R03209,R01943,R06368,R05193,R00925,R02423,R02423,R01051,R01056,R00190,R00182,R02107,R02103,R06063,R01049,R00190,R01081,R02425
49	0.60	 0	14	350	0	14	C00117->C00002:[10->8,12->3,6->17,7->10,7->12,8->13]	RP03973,RP05464,RP10839,RP01262,RP01320,RP00470,RP00003,RP01973,RP05463,RP03735,RP00056,RP06127,RP00380,RP00569	R00181,R06064,R07281,R01056,R01128,R01128,R01132,R04126,R05030,R01417,R00949,R00334,R05225,R05033,R07642,R01654,R05221,R00943,R00942,R03632,R02326,R03840,R00344,R00229,R00341,R04463,R02976,R00076,R01021,R00156,R00742,R03785,R01857,R00509,R06396,R00150,R08232,R04358,R04241,R03449,R01859,R00158,R03822,R03236,R01917,R05800,R00573,R07641,R01150,R04023,R08572,R05028,R04002,R02884,R04555,R00332,R04589,R00330,R00331,R06529,R01395,R01567,R01011,R04657,R03187,R02649,R03182,R01961,R01843,R03471,R01092,R00141,R00140,R01844,R03478,R03479,R03744,R00149,R06282,R03576,R05815,R02324,R00866,R00867,R01926,R03387,R01495,R03150,R03347,R08233,R04143,R08242,R02404,R03877,R08241,R02451,R08323,R07302,R08352,R05795,R02090,R01476,R04572,R02650,R04267,R03193,R08354,R08355,R02658,R00480,R00482,R03613,R03298,R00405,R00174,R00299,R03469,R02584,R05224,R01256,R05646,R00240,R00241,R05803,R05802,R05801,R04591,R05806,R00722,R01353,R04357,R07279,R05661,R02783,R02785,R03494,R02786,R02788,R05197,R04448,R03905,R00554,R04779,R05626,R00315,R00497,R01468,R02626,R02071,R02625,R03361,R03362,R04401,R02575,R00251,R00162,R00253,R08124,R01771,R00756,R00964,R04504,R03161,R00518,R00847,R07414,R03920,R04275,R01541,R04385,R02402,R07127,R04573,R02732,R03770,R00549,R01512,R01514,R04144,R04369,R03766,R00894,R01182,R02089,R03607,R06842,R04208,R06836,R02240,R01666,R01665,R02245,R05799,R01585,R03272,R08154,R03274,R01526,R00185,R01059,R04617,R01523,R03939,R05186,R02848,R01050,R01051,R01053,R04509,R01688,R02412,R01201,R04351,R01881,R03433,R00760,R00575,R02927,R04388,R00570,R00571,R01441,R01888,R03241,R07404,R01967,R02099,R02098,R04212,R02094,R03384,R00105,R00104,R02093,R05185,R06367,R02184,R08223,R03516,R02493,R00352,R00774,R01754,R01322,R04235,R01326,R04928,R02705,R01737,R08201,R00513,R02971,R00200,R00130,R01980,R01121,R03429,R03428,R00139,R05634,R02757,R05202,R02750,R03395,R01573,R03014,R02301,R00617,R02758,R04068,R03315,R01600,R03944,R03095,R05496,R04391,R03157,R00283,R03819,R02227,R00136,R02225,R01137,R07828,R04730,R08353,R02903,R05227,R01131,R03530,R02865,R06974,R08217,R04138,R01547,R02439,R04403,R00127,R01786,R01228,R03245,R00129,R02430,R03754,R00086,R03691,R04545,R00002,R02741,R03018,R00124,R06976,R02331,R02303,R06975,R00512,R00239,R02664,R02980,R02136,R02238,R02134,R00616,R01902,R01639,R01901,R03780,R02929,R00920,R02237,R01909,R02106,R06063,R00134,R03215,R03146,R00519,R00157,R00333,R00122,R00127,R05805,R05804,R01568,R06063,R06064,R01768,R01769,R02107,R02103
50	0.60	 0	18	132	0	18	C00117->C00002:[10->8,12->3,6->17,7->11,7->12,8->13]	RP03973,RP01263,RP10839,RP01319,RP00739,RP01262,RP01571,RP04205,RP04020,RP01291,RP01399,RP10097,RP11063,RP01290,RP01255,RP04021,RP01401,RP00008	R00181,R01057,R07281,R01127,R02324,R02323,R01056,R01526,R06975,R04560,R04378,R01081,R01270,R06975,R01876,R01080,R01049,R04378,R01273,R03876,R04604,R06746,R06769,R07640,R01300,R07646,R01406,R03631,R05577,R05451,R00982,R01558,R03038,R00381,R02539,R08117,R05537,R00389,R01991,R04773,R00912,R08088,R00910,R00235,R06410,R01954,R01357,R03932,R01407,R04157,R05620,R00189,R01280,R00578,R06409,R03974,R06751,R04507,R02918,R03665,R03664,R03661,R03660,R03663,R03662,R04449,R00735,R01616,R02986,R01598,R02255,R01490,R00436,R08244,R02794,R08218,R01164,R02194,R04870,R02699,R01230,R01231,R06944,R05467,R05452,R04036,R06515,R00483,R03658,R03659,R02718,R05578,R00686,R03651,R03652,R02711,R03654,R03655,R03656,R03657,R04580,R07416,R04582,R07887,R02221,R07325,R06777,R01075,R06778,R01176,R01723,R03647,R03286,R06731,R02473,R04274,R01422,R04563,R04562,R03648,R00390,R03646,R04030,R00257,R06583,R04230,R03650,R03209,R01943,R06368,R05193,R00925
51	0.90	 0	26	146	0	26	C00117->C00002:[10->8,12->3,6->17,7->10,7->11,7->12,7->2,7->5,8->13]	RP03973,RP01257,RP00955,RP07515,RP04472,RP01291,RP01994,RP05769,RP03735,RP00380,RP00008,RP10839,RP01262,RP01128,RP01320,RP01571,RP08291,RP07161,RP00470,RP04372,RP08324,RP02443,RP03650,RP05304,RP04373,RP01488	R00181,R01051,R00524,R03425,R04857,R01081,R02141,R05704,R00830,R01221,R03425,R00134,R03215,R03146,R00519,R01768,R01769,R03876,R04604,R06746,R06769,R07640,R01300,R07646,R01406,R03631,R05577,R05451,R00982,R01558,R03038,R00381,R02539,R08117,R05537,R00389,R01991,R04773,R00912,R08088,R00910,R00235,R06410,R01954,R01357,R03932,R01407,R04157,R05620,R00189,R01280,R00578,R06409,R03974,R06751,R04507,R02918,R03665,R03664,R03661,R03660,R03663,R03662,R04449,R00735,R01616,R02986,R01598,R02255,R01490,R00436,R08244,R02794,R08218,R01164,R02194,R04870,R02699,R01230,R01231,R06944,R05467,R05452,R04036,R06515,R00483,R03658,R03659,R02718,R05578,R00686,R03651,R03652,R02711,R03654,R03655,R03656,R03657,R04580,R07416,R04582,R07887,R02221,R07325,R06777,R01075,R06778,R01176,R01723,R03647,R03286,R06731,R02473,R04274,R01422,R04563,R04562,R03648,R00390,R03646,R04030,R00257,R06583,R04230,R03650,R03209,R01943,R06368,R05193,R00925,R07281,R01056,R00830,R01128,R01526,R04732,R02729,R01128,R01132,R04731,R04857,R02729,R04026,R05704,R04732,R01408
52	0.60	 0	13	31	0	13	C00117->C00002:[10->8,12->3,6->17,7->11,7->12,8->13]	RP01257,RP10839,RP12346,RP00173,RP08324,RP04472,RP01384,RP01994,RP01385,RP01262,RP03735,RP00596,RP00380	R01051,R07281,R01049,R03503,R05625,R05735,R00199,R03258,R03595,R00429,R00206,R00619,R00085,R00087,R00183,R00185,R01571,R04857,R04857,R01244,R02141,R01245,R01056,R00134,R03215,R03146,R00519,R01561,R01245,R01768,R01769
53	0.90	 0	24	38	0	24	C00117->C00002:[10->8,12->3,6->17,7->10,7->11,7->12,7->4,7->5,8->13]	RP05464,RP00915,RP01594,RP01973,RP04030,RP02201,RP00410,RP03735,RP00187,RP00380,RP02199,RP07011,RP10839,RP01262,RP00861,RP05463,RP06127,RP00954,RP00960,RP06170,RP00596,RP00175,RP05139,RP00569	R06064,R00466,R01560,R02106,R00182,R02425,R00776,R00469,R00134,R03215,R03146,R00519,R08553,R00531,R00860,R05717,R07176,R01768,R01769,R02423,R02423,R07281,R01056,R00190,R00182,R06063,R06063,R06064,R00522,R00529,R00469,R01561,R01245,R01770,R01863,R05554,R02107,R02103
54	0.80	 0	23	362	0	23	C00117->C00002:[10->8,12->3,6->17,7->10,7->11,7->12,7->4,8->13]	RP01257,RP03973,RP00861,RP01319,RP10096,RP04102,RP04205,RP04241,RP08184,RP01385,RP01262,RP00596,RP03735,RP04204,RP03838,RP07975,RP00300,RP10839,RP03839,RP00173,RP00003,RP00749,RP00056	R01051,R00181,R00190,R00182,R01127,R06974,R04463,R06975,R04560,R04591,R04560,R01245,R01056,R01561,R01245,R00134,R03215,R03146,R00519,R04559,R04208,R04209,R00944,R00943,R07281,R04209,R00183,R00185,R01571,R04126,R05030,R01417,R00949,R00334,R05225,R05033,R07642,R01654,R05221,R00943,R00942,R03632,R02326,R03840,R00344,R00229,R00341,R04463,R02976,R00076,R01021,R00156,R00742,R03785,R01857,R00509,R06396,R00150,R08232,R04358,R04241,R03449,R01859,R00158,R03822,R03236,R01917,R05800,R00573,R07641,R01150,R04023,R08572,R05028,R04002,R02884,R04555,R00332,R04589,R00330,R00331,R06529,R01395,R01567,R01011,R04657,R03187,R02649,R03182,R01961,R01843,R03471,R01092,R00141,R00140,R01844,R03478,R03479,R03744,R00149,R06282,R03576,R05815,R02324,R00866,R00867,R01926,R03387,R01495,R03150,R03347,R08233,R04143,R08242,R02404,R03877,R08241,R02451,R08323,R07302,R08352,R05795,R02090,R01476,R04572,R02650,R04267,R03193,R08354,R08355,R02658,R00480,R00482,R03613,R03298,R00405,R00174,R00299,R03469,R02584,R05224,R01256,R05646,R00240,R00241,R05803,R05802,R05801,R04591,R05806,R00722,R01353,R04357,R07279,R05661,R02783,R02785,R03494,R02786,R02788,R05197,R04448,R03905,R00554,R04779,R05626,R00315,R00497,R01468,R02626,R02071,R02625,R03361,R03362,R04401,R02575,R00251,R00162,R00253,R08124,R01771,R00756,R00964,R04504,R03161,R00518,R00847,R07414,R03920,R04275,R01541,R04385,R02402,R07127,R04573,R02732,R03770,R00549,R01512,R01514,R04144,R04369,R03766,R00894,R01182,R02089,R03607,R06842,R04208,R06836,R02240,R01666,R01665,R02245,R05799,R01585,R03272,R08154,R03274,R01526,R00185,R01059,R04617,R01523,R03939,R05186,R02848,R01050,R01051,R01053,R04509,R01688,R02412,R01201,R04351,R01881,R03433,R00760,R00575,R02927,R04388,R00570,R00571,R01441,R01888,R03241,R07404,R01967,R02099,R02098,R04212,R02094,R03384,R00105,R00104,R02093,R05185,R06367,R02184,R08223,R03516,R02493,R00352,R00774,R01754,R01322,R04235,R01326,R04928,R02705,R01737,R08201,R00513,R02971,R00200,R00130,R01980,R01121,R03429,R03428,R00139,R05634,R02757,R05202,R02750,R03395,R01573,R03014,R02301,R00617,R02758,R04068,R03315,R01600,R03944,R03095,R05496,R04391,R03157,R00283,R03819,R02227,R00136,R02225,R01137,R07828,R04730,R08353,R02903,R05227,R01131,R03530,R02865,R06974,R08217,R04138,R01547,R02439,R04403,R00127,R01786,R01228,R03245,R00129,R02430,R03754,R00086,R03691,R04545,R00002,R02741,R03018,R00124,R06976,R02331,R02303,R06975,R00512,R00239,R02664,R02980,R02136,R02238,R02134,R00616,R01902,R01639,R01901,R03780,R02929,R00920,R02237,R01909,R04325,R06974,R00157,R00333,R00122,R00127,R05805,R05804,R01568
55	0.80	 0	29	53	0	29	C00117->C00002:[10->8,12->3,6->17,7->10,7->11,7->12,7->2,8->13]	RP01257,RP07515,RP01065,RP01788,RP00283,RP01744,RP04472,RP01994,RP03415,RP01239,RP05769,RP01654,RP03735,RP11137,RP00380,RP00466,RP10839,RP01262,RP01128,RP03650,RP08324,RP08291,RP07161,RP04372,RP02443,RP05698,RP05304,RP04373,RP00175	R01051,R03425,R00720,R01829,R00203,R00205,R01770,R04857,R02141,R00088,R01016,R05704,R00830,R01221,R03425,R06590,R06863,R01641,R00134,R03215,R03146,R00519,R01843,R01845,R01768,R01769,R01131,R01126,R07281,R01056,R00830,R04026,R04857,R04732,R02729,R04731,R02729,R01196,R00006,R00014,R00211,R00210,R01699,R00207,R00224,R00226,R00209,R05636,R03145,R05704,R04732,R01770,R01863
56	0.90	 0	23	360	0	23	C00117->C00002:[10->8,12->3,6->17,7->10,7->11,7->12,7->4,7->5,8->13]	RP05464,RP00915,RP06127,RP01384,RP00410,RP01973,RP03735,RP00380,RP02199,RP07011,RP10839,RP01262,RP00861,RP05463,RP00569,RP00003,RP01255,RP04092,RP00954,RP06170,RP02201,RP00056,RP05139	R06064,R00466,R06063,R06064,R01244,R00776,R00469,R02106,R00134,R03215,R03146,R00519,R01768,R01769,R02423,R02423,R07281,R01056,R00190,R00182,R06063,R02107,R02103,R04126,R05030,R01417,R00949,R00334,R05225,R05033,R07642,R01654,R05221,R00943,R00942,R03632,R02326,R03840,R00344,R00229,R00341,R04463,R02976,R00076,R01021,R00156,R00742,R03785,R01857,R00509,R06396,R00150,R08232,R04358,R04241,R03449,R01859,R00158,R03822,R03236,R01917,R05800,R00573,R07641,R01150,R04023,R08572,R05028,R04002,R02884,R04555,R00332,R04589,R00330,R00331,R06529,R01395,R01567,R01011,R04657,R03187,R02649,R03182,R01961,R01843,R03471,R01092,R00141,R00140,R01844,R03478,R03479,R03744,R00149,R06282,R03576,R05815,R02324,R00866,R00867,R01926,R03387,R01495,R03150,R03347,R08233,R04143,R08242,R02404,R03877,R08241,R02451,R08323,R07302,R08352,R05795,R02090,R01476,R04572,R02650,R04267,R03193,R08354,R08355,R02658,R00480,R00482,R03613,R03298,R00405,R00174,R00299,R03469,R02584,R05224,R01256,R05646,R00240,R00241,R05803,R05802,R05801,R04591,R05806,R00722,R01353,R04357,R07279,R05661,R02783,R02785,R03494,R02786,R02788,R05197,R04448,R03905,R00554,R04779,R05626,R00315,R00497,R01468,R02626,R02071,R02625,R03361,R03362,R04401,R02575,R00251,R00162,R00253,R08124,R01771,R00756,R00964,R04504,R03161,R00518,R00847,R07414,R03920,R04275,R01541,R04385,R02402,R07127,R04573,R02732,R03770,R00549,R01512,R01514,R04144,R04369,R03766,R00894,R01182,R02089,R03607,R06842,R04208,R06836,R02240,R01666,R01665,R02245,R05799,R01585,R03272,R08154,R03274,R01526,R00185,R01059,R04617,R01523,R03939,R05186,R02848,R01050,R01051,R01053,R04509,R01688,R02412,R01201,R04351,R01881,R03433,R00760,R00575,R02927,R04388,R00570,R00571,R01441,R01888,R03241,R07404,R01967,R02099,R02098,R04212,R02094,R03384,R00105,R00104,R02093,R05185,R06367,R02184,R08223,R03516,R02493,R00352,R00774,R01754,R01322,R04235,R01326,R04928,R02705,R01737,R08201,R00513,R02971,R00200,R00130,R01980,R01121,R03429,R03428,R00139,R05634,R02757,R05202,R02750,R03395,R01573,R03014,R02301,R00617,R02758,R04068,R03315,R01600,R03944,R03095,R05496,R04391,R03157,R00283,R03819,R02227,R00136,R02225,R01137,R07828,R04730,R08353,R02903,R05227,R01131,R03530,R02865,R06974,R08217,R04138,R01547,R02439,R04403,R00127,R01786,R01228,R03245,R00129,R02430,R03754,R00086,R03691,R04545,R00002,R02741,R03018,R00124,R06976,R02331,R02303,R06975,R00512,R00239,R02664,R02980,R02136,R02238,R02134,R00616,R01902,R01639,R01901,R03780,R02929,R00920,R02237,R01909,R01049,R00190,R00522,R00469,R02425,R00157,R00333,R00122,R00127,R05805,R05804,R01568,R05554
57	0.70	 0	18	26	0	18	C00117->C00002:[10->8,12->3,6->17,7->10,7->11,7->12,8->13]	RP00380,RP10839,RP04478,RP00861,RP08324,RP08291,RP10817,RP04472,RP06639,RP04030,RP04373,RP01384,RP00485,RP03735,RP05769,RP01994,RP01262,RP01573	R01768,R01769,R07281,R04863,R00190,R00182,R04857,R04732,R07226,R04857,R01621,R00182,R04732,R01244,R03098,R00134,R03215,R03146,R00519,R05704,R00830,R01221,R03425,R02141,R01056,R01529
58	0.60	 0	12	16	0	12	C00117->C00002:[10->8,12->3,6->17,7->11,7->12,8->13]	RP00466,RP10839,RP01319,RP00861,RP10097,RP04205,RP01594,RP04030,RP00596,RP01188,RP01262,RP01189	R01131,R01126,R07281,R01127,R00190,R00182,R06975,R06975,R04560,R01560,R00182,R01561,R01245,R00948,R01056,R00951
59	0.80	 0	22	31	0	22	C00117->C00002:[10->8,12->3,6->17,7->10,7->11,7->12,7->4,8->13]	RP05464,RP01320,RP01065,RP05463,RP00477,RP01973,RP03415,RP00410,RP03735,RP00380,RP02199,RP07011,RP10839,RP01262,RP00569,RP00470,RP01570,RP06170,RP02201,RP07387,RP06127,RP05139	R06064,R01128,R00720,R06063,R03140,R00024,R02106,R00088,R00776,R00469,R00134,R03215,R03146,R00519,R01768,R01769,R02423,R02423,R07281,R01056,R02107,R02103,R01128,R01132,R01523,R00469,R02425,R00024,R06063,R06064,R05554
60	0.50	 0	24	59	0	24	C00117->C00002:[10->8,12->3,6->17,7->12,8->13]	RP01263,RP12346,RP01262,RP00649,RP04030,RP06639,RP11063,RP01654,RP06427,RP07041,RP00861,RP00128,RP06299,RP02468,RP01816,RP00180,RP01268,RP01140,RP00080,RP00052,RP00077,RP01573,RP01270,RP06726	R01057,R01049,R03503,R05625,R05735,R00199,R03258,R03595,R00429,R00206,R00619,R00085,R00087,R01056,R00761,R01067,R00182,R01621,R01876,R06590,R06863,R01641,R01067,R02484,R00190,R00182,R00710,R00711,R01019,R00326,R00761,R02749,R01879,R00315,R00317,R00320,R01066,R00845,R01067,R06861,R01641,R01830,R01621,R01440,R00756,R00769,R05805,R00770,R00762,R00764,R00767,R00844,R00846,R00848,R00849,R00842,R01529,R01068,R01827
61	0.60	 0	13	16	0	13	C00117->C00002:[10->8,12->3,6->17,7->12,8->11,8->13]	RP03973,RP04478,RP01320,RP08324,RP00470,RP00477,RP04472,RP01570,RP01994,RP00485,RP01262,RP07387,RP00380	R00181,R04863,R01128,R04857,R01128,R01132,R03140,R00024,R04857,R01523,R02141,R03098,R01056,R00024,R01768,R01769
62	0.60	 0	22	30	0	22	C00117->C00002:[10->8,12->3,6->17,7->11,7->12,8->13]	RP01257,RP01319,RP01065,RP01291,RP04030,RP04021,RP01576,RP01095,RP01575,RP10097,RP01255,RP00080,RP06427,RP01385,RP01573,RP00173,RP01262,RP04205,RP03415,RP10839,RP01571,RP04020	R01051,R01127,R00720,R01081,R00182,R04378,R05338,R05339,R05338,R06975,R01049,R01067,R06861,R01641,R01830,R01621,R01440,R01067,R01245,R01529,R00183,R00185,R01571,R01056,R06975,R04560,R00088,R07281,R01526,R04378
63	0.80	 0	23	145	0	23	C00117->C00002:[10->8,12->3,6->17,7->10,7->11,7->12,7->4,8->13]	RP05464,RP06127,RP01973,RP00175,RP00410,RP03735,RP04092,RP01256,RP00008,RP02199,RP07011,RP10839,RP01262,RP00861,RP05463,RP01594,RP00380,RP06170,RP00596,RP02201,RP05139,RP10961,RP00569	R06064,R06063,R06064,R02106,R01770,R01863,R00776,R00469,R00134,R03215,R03146,R00519,R00190,R01050,R03876,R04604,R06746,R06769,R07640,R01300,R07646,R01406,R03631,R05577,R05451,R00982,R01558,R03038,R00381,R02539,R08117,R05537,R00389,R01991,R04773,R00912,R08088,R00910,R00235,R06410,R01954,R01357,R03932,R01407,R04157,R05620,R00189,R01280,R00578,R06409,R03974,R06751,R04507,R02918,R03665,R03664,R03661,R03660,R03663,R03662,R04449,R00735,R01616,R02986,R01598,R02255,R01490,R00436,R08244,R02794,R08218,R01164,R02194,R04870,R02699,R01230,R01231,R06944,R05467,R05452,R04036,R06515,R00483,R03658,R03659,R02718,R05578,R00686,R03651,R03652,R02711,R03654,R03655,R03656,R03657,R04580,R07416,R04582,R07887,R02221,R07325,R06777,R01075,R06778,R01176,R01723,R03647,R03286,R06731,R02473,R04274,R01422,R04563,R04562,R03648,R00390,R03646,R04030,R00257,R06583,R04230,R03650,R03209,R01943,R06368,R05193,R00925,R02423,R02423,R07281,R01056,R00190,R00182,R06063,R01560,R01768,R01769,R00469,R01561,R01245,R02425,R05554,R06836,R02107,R02103
64	0.60	 0	18	133	0	18	C00117->C00002:[10->8,12->3,6->17,7->11,7->12,8->13]	RP03973,RP01601,RP00173,RP10839,RP01319,RP01262,RP10097,RP04205,RP01604,RP01257,RP01574,RP01291,RP04030,RP04020,RP01255,RP01385,RP04021,RP00008	R00181,R01573,R00183,R00185,R01571,R07281,R01127,R01056,R06975,R06975,R04560,R01577,R01051,R01530,R01081,R00182,R04378,R01049,R01245,R04378,R03876,R04604,R06746,R06769,R07640,R01300,R07646,R01406,R03631,R05577,R05451,R00982,R01558,R03038,R00381,R02539,R08117,R05537,R00389,R01991,R04773,R00912,R08088,R00910,R00235,R06410,R01954,R01357,R03932,R01407,R04157,R05620,R00189,R01280,R00578,R06409,R03974,R06751,R04507,R02918,R03665,R03664,R03661,R03660,R03663,R03662,R04449,R00735,R01616,R02986,R01598,R02255,R01490,R00436,R08244,R02794,R08218,R01164,R02194,R04870,R02699,R01230,R01231,R06944,R05467,R05452,R04036,R06515,R00483,R03658,R03659,R02718,R05578,R00686,R03651,R03652,R02711,R03654,R03655,R03656,R03657,R04580,R07416,R04582,R07887,R02221,R07325,R06777,R01075,R06778,R01176,R01723,R03647,R03286,R06731,R02473,R04274,R01422,R04563,R04562,R03648,R00390,R03646,R04030,R00257,R06583,R04230,R03650,R03209,R01943,R06368,R05193,R00925
65	0.70	 0	17	24	0	17	C00117->C00002:[10->8,12->3,6->17,7->10,7->12,7->4,8->13]	RP05464,RP04478,RP01384,RP01973,RP03735,RP00380,RP02199,RP07011,RP10839,RP01262,RP00861,RP00569,RP06127,RP01255,RP04092,RP00485,RP02201	R06064,R04863,R01244,R02106,R00134,R03215,R03146,R00519,R01768,R01769,R02423,R02423,R07281,R01056,R00190,R00182,R02107,R02103,R06063,R06064,R01049,R00190,R03098,R02425
66	0.60	 0	15	131	0	15	C00117->C00002:[10->12,12->17,6->3,7->4,7->8,8->13]	RP01571,RP01262,RP00173,RP00812,RP00470,RP01744,RP00893,RP01594,RP04649,RP01291,RP00392,RP10839,RP00175,RP00008,RP01323	R01526,R01056,R00183,R00185,R01571,R05046,R01128,R01132,R01770,R00428,R01560,R05046,R01081,R00426,R07281,R01770,R01863,R03876,R04604,R06746,R06769,R07640,R01300,R07646,R01406,R03631,R05577,R05451,R00982,R01558,R03038,R00381,R02539,R08117,R05537,R00389,R01991,R04773,R00912,R08088,R00910,R00235,R06410,R01954,R01357,R03932,R01407,R04157,R05620,R00189,R01280,R00578,R06409,R03974,R06751,R04507,R02918,R03665,R03664,R03661,R03660,R03663,R03662,R04449,R00735,R01616,R02986,R01598,R02255,R01490,R00436,R08244,R02794,R08218,R01164,R02194,R04870,R02699,R01230,R01231,R06944,R05467,R05452,R04036,R06515,R00483,R03658,R03659,R02718,R05578,R00686,R03651,R03652,R02711,R03654,R03655,R03656,R03657,R04580,R07416,R04582,R07887,R02221,R07325,R06777,R01075,R06778,R01176,R01723,R03647,R03286,R06731,R02473,R04274,R01422,R04563,R04562,R03648,R00390,R03646,R04030,R00257,R06583,R04230,R03650,R03209,R01943,R06368,R05193,R00925,R01134
67	0.70	 0	16	32	0	16	C00117->C00002:[10->8,12->3,6->17,7->12,8->10,8->11,8->13]	RP01257,RP12346,RP00173,RP08324,RP08291,RP00477,RP04472,RP01570,RP01994,RP04373,RP01385,RP01262,RP01384,RP00596,RP07387,RP00380	R01051,R01049,R03503,R05625,R05735,R00199,R03258,R03595,R00429,R00206,R00619,R00085,R00087,R00183,R00185,R01571,R04857,R04732,R03140,R00024,R04857,R01523,R02141,R04732,R01245,R01056,R01244,R01561,R01245,R00024,R01768,R01769
68	0.10	 0	11	125	0	11	C00117->C00002:[10->11]	RP03973,RP10839,RP01319,RP00739,RP01571,RP04205,RP01291,RP01399,RP10097,RP01401,RP00008	R00181,R07281,R01127,R02324,R02323,R01526,R06975,R04560,R01081,R01270,R06975,R01273,R03876,R04604,R06746,R06769,R07640,R01300,R07646,R01406,R03631,R05577,R05451,R00982,R01558,R03038,R00381,R02539,R08117,R05537,R00389,R01991,R04773,R00912,R08088,R00910,R00235,R06410,R01954,R01357,R03932,R01407,R04157,R05620,R00189,R01280,R00578,R06409,R03974,R06751,R04507,R02918,R03665,R03664,R03661,R03660,R03663,R03662,R04449,R00735,R01616,R02986,R01598,R02255,R01490,R00436,R08244,R02794,R08218,R01164,R02194,R04870,R02699,R01230,R01231,R06944,R05467,R05452,R04036,R06515,R00483,R03658,R03659,R02718,R05578,R00686,R03651,R03652,R02711,R03654,R03655,R03656,R03657,R04580,R07416,R04582,R07887,R02221,R07325,R06777,R01075,R06778,R01176,R01723,R03647,R03286,R06731,R02473,R04274,R01422,R04563,R04562,R03648,R00390,R03646,R04030,R00257,R06583,R04230,R03650,R03209,R01943,R06368,R05193,R00925
69	0.70	 0	18	138	0	18	C00117->C00002:[10->12,12->17,6->3,7->10,7->11,7->8,8->13]	RP04241,RP10839,RP01319,RP00173,RP10097,RP04205,RP01571,RP04204,RP01384,RP01291,RP03839,RP01385,RP00008,RP00596,RP03735,RP01262,RP00470,RP07975	R04591,R07281,R01127,R00183,R00185,R01571,R06975,R06975,R04560,R01526,R04559,R01244,R01081,R04209,R01245,R03876,R04604,R06746,R06769,R07640,R01300,R07646,R01406,R03631,R05577,R05451,R00982,R01558,R03038,R00381,R02539,R08117,R05537,R00389,R01991,R04773,R00912,R08088,R00910,R00235,R06410,R01954,R01357,R03932,R01407,R04157,R05620,R00189,R01280,R00578,R06409,R03974,R06751,R04507,R02918,R03665,R03664,R03661,R03660,R03663,R03662,R04449,R00735,R01616,R02986,R01598,R02255,R01490,R00436,R08244,R02794,R08218,R01164,R02194,R04870,R02699,R01230,R01231,R06944,R05467,R05452,R04036,R06515,R00483,R03658,R03659,R02718,R05578,R00686,R03651,R03652,R02711,R03654,R03655,R03656,R03657,R04580,R07416,R04582,R07887,R02221,R07325,R06777,R01075,R06778,R01176,R01723,R03647,R03286,R06731,R02473,R04274,R01422,R04563,R04562,R03648,R00390,R03646,R04030,R00257,R06583,R04230,R03650,R03209,R01943,R06368,R05193,R00925,R01561,R01245,R00134,R03215,R03146,R00519,R01056,R01128,R01132,R04209
70	0.80	 0	28	147	0	28	C00117->C00002:[10->12,12->17,6->3,7->10,7->11,7->4,7->8,8->13]	RP03973,RP00861,RP05306,RP01319,RP10096,RP04102,RP04205,RP01571,RP00477,RP08184,RP06373,RP11479,RP03735,RP04204,RP00008,RP00749,RP04241,RP10839,RP01262,RP07975,RP01570,RP03664,RP01291,RP03839,RP10965,RP07387,RP03838,RP11518	R00181,R00190,R00182,R05708,R01127,R06974,R04463,R06975,R04560,R01526,R03140,R00024,R04560,R00941,R08072,R00134,R03215,R03146,R00519,R04559,R03876,R04604,R06746,R06769,R07640,R01300,R07646,R01406,R03631,R05577,R05451,R00982,R01558,R03038,R00381,R02539,R08117,R05537,R00389,R01991,R04773,R00912,R08088,R00910,R00235,R06410,R01954,R01357,R03932,R01407,R04157,R05620,R00189,R01280,R00578,R06409,R03974,R06751,R04507,R02918,R03665,R03664,R03661,R03660,R03663,R03662,R04449,R00735,R01616,R02986,R01598,R02255,R01490,R00436,R08244,R02794,R08218,R01164,R02194,R04870,R02699,R01230,R01231,R06944,R05467,R05452,R04036,R06515,R00483,R03658,R03659,R02718,R05578,R00686,R03651,R03652,R02711,R03654,R03655,R03656,R03657,R04580,R07416,R04582,R07887,R02221,R07325,R06777,R01075,R06778,R01176,R01723,R03647,R03286,R06731,R02473,R04274,R01422,R04563,R04562,R03648,R00390,R03646,R04030,R00257,R06583,R04230,R03650,R03209,R01943,R06368,R05193,R00925,R04325,R06974,R04591,R07281,R01056,R04209,R01523,R04038,R01081,R04209,R08072,R00024,R04208,R08069
71	0.80	 0	25	34	0	25	C00117->C00002:[10->8,12->3,6->17,7->10,7->11,7->12,7->2,8->13]	RP07515,RP04478,RP01128,RP00477,RP04472,RP01384,RP04030,RP04372,RP05769,RP03735,RP01994,RP00380,RP10839,RP01262,RP00861,RP08324,RP08291,RP07161,RP01570,RP02443,RP03650,RP05304,RP04373,RP00485,RP07387	R03425,R04863,R00830,R03140,R00024,R04857,R01244,R00182,R04731,R05704,R00830,R01221,R03425,R00134,R03215,R03146,R00519,R02141,R01768,R01769,R07281,R01056,R00190,R00182,R04857,R04732,R02729,R01523,R02729,R04026,R05704,R04732,R03098,R00024
72	0.80	 0	31	149	0	31	C00117->C00002:[10->8,12->3,6->10,6->17,7->11,7->12,7->4,8->13]	RP03973,RP00173,RP01709,RP01319,RP10096,RP04102,RP04205,RP00300,RP01291,RP04030,RP01259,RP07538,RP08184,RP04204,RP08033,RP00008,RP00749,RP04241,RP10839,RP01262,RP07975,RP01571,RP03774,RP11244,RP03839,RP11505,RP01385,RP03775,RP10678,RP00784,RP03838	R00181,R00183,R00185,R01571,R01709,R01127,R06974,R04463,R06975,R04560,R00944,R00943,R01081,R00182,R01053,R03461,R04560,R04559,R04325,R03876,R04604,R06746,R06769,R07640,R01300,R07646,R01406,R03631,R05577,R05451,R00982,R01558,R03038,R00381,R02539,R08117,R05537,R00389,R01991,R04773,R00912,R08088,R00910,R00235,R06410,R01954,R01357,R03932,R01407,R04157,R05620,R00189,R01280,R00578,R06409,R03974,R06751,R04507,R02918,R03665,R03664,R03661,R03660,R03663,R03662,R04449,R00735,R01616,R02986,R01598,R02255,R01490,R00436,R08244,R02794,R08218,R01164,R02194,R04870,R02699,R01230,R01231,R06944,R05467,R05452,R04036,R06515,R00483,R03658,R03659,R02718,R05578,R00686,R03651,R03652,R02711,R03654,R03655,R03656,R03657,R04580,R07416,R04582,R07887,R02221,R07325,R06777,R01075,R06778,R01176,R01723,R03647,R03286,R06731,R02473,R04274,R01422,R04563,R04562,R03648,R00390,R03646,R04030,R00257,R06583,R04230,R03650,R03209,R01943,R06368,R05193,R00925,R04325,R06974,R04591,R07281,R01056,R04209,R01526,R04144,R02993,R04209,R04524,R01245,R04144,R07456,R00173,R00174,R04208
73	0.50	 0	19	141	0	19	C00117->C00002:[10->8,12->3,6->17,7->12,8->13]	RP01095,RP01262,RP00861,RP01787,RP01148,RP01275,RP01576,RP09828,RP01274,RP04030,RP01573,RP01654,RP00242,RP01790,RP09657,RP06726,RP00191,RP00008,RP00164	R05339,R01056,R00190,R00182,R01827,R00867,R01070,R05338,R06862,R01070,R00182,R01529,R06590,R06863,R01641,R00760,R01140,R08406,R00876,R01830,R06861,R01827,R02073,R04780,R04779,R03876,R04604,R06746,R06769,R07640,R01300,R07646,R01406,R03631,R05577,R05451,R00982,R01558,R03038,R00381,R02539,R08117,R05537,R00389,R01991,R04773,R00912,R08088,R00910,R00235,R06410,R01954,R01357,R03932,R01407,R04157,R05620,R00189,R01280,R00578,R06409,R03974,R06751,R04507,R02918,R03665,R03664,R03661,R03660,R03663,R03662,R04449,R00735,R01616,R02986,R01598,R02255,R01490,R00436,R08244,R02794,R08218,R01164,R02194,R04870,R02699,R01230,R01231,R06944,R05467,R05452,R04036,R06515,R00483,R03658,R03659,R02718,R05578,R00686,R03651,R03652,R02711,R03654,R03655,R03656,R03657,R04580,R07416,R04582,R07887,R02221,R07325,R06777,R01075,R06778,R01176,R01723,R03647,R03286,R06731,R02473,R04274,R01422,R04563,R04562,R03648,R00390,R03646,R04030,R00257,R06583,R04230,R03650,R03209,R01943,R06368,R05193,R00925,R01010,R01011,R01012
74	0.70	 0	19	356	0	19	C00117->C00002:[10->8,12->3,6->17,7->10,7->11,7->12,8->13]	RP01263,RP11016,RP00477,RP04472,RP01384,RP01994,RP10839,RP03735,RP00596,RP00380,RP00056,RP01262,RP00173,RP08324,RP08291,RP00003,RP01570,RP04373,RP07387	R01057,R01561,R03140,R00024,R04857,R01244,R02141,R07281,R00134,R03215,R03146,R00519,R01561,R01245,R01768,R01769,R00157,R00333,R00122,R00127,R05805,R05804,R01568,R01056,R00183,R00185,R01571,R04857,R04732,R04126,R05030,R01417,R00949,R00334,R05225,R05033,R07642,R01654,R05221,R00943,R00942,R03632,R02326,R03840,R00344,R00229,R00341,R04463,R02976,R00076,R01021,R00156,R00742,R03785,R01857,R00509,R06396,R00150,R08232,R04358,R04241,R03449,R01859,R00158,R03822,R03236,R01917,R05800,R00573,R07641,R01150,R04023,R08572,R05028,R04002,R02884,R04555,R00332,R04589,R00330,R00331,R06529,R01395,R01567,R01011,R04657,R03187,R02649,R03182,R01961,R01843,R03471,R01092,R00141,R00140,R01844,R03478,R03479,R03744,R00149,R06282,R03576,R05815,R02324,R00866,R00867,R01926,R03387,R01495,R03150,R03347,R08233,R04143,R08242,R02404,R03877,R08241,R02451,R08323,R07302,R08352,R05795,R02090,R01476,R04572,R02650,R04267,R03193,R08354,R08355,R02658,R00480,R00482,R03613,R03298,R00405,R00174,R00299,R03469,R02584,R05224,R01256,R05646,R00240,R00241,R05803,R05802,R05801,R04591,R05806,R00722,R01353,R04357,R07279,R05661,R02783,R02785,R03494,R02786,R02788,R05197,R04448,R03905,R00554,R04779,R05626,R00315,R00497,R01468,R02626,R02071,R02625,R03361,R03362,R04401,R02575,R00251,R00162,R00253,R08124,R01771,R00756,R00964,R04504,R03161,R00518,R00847,R07414,R03920,R04275,R01541,R04385,R02402,R07127,R04573,R02732,R03770,R00549,R01512,R01514,R04144,R04369,R03766,R00894,R01182,R02089,R03607,R06842,R04208,R06836,R02240,R01666,R01665,R02245,R05799,R01585,R03272,R08154,R03274,R01526,R00185,R01059,R04617,R01523,R03939,R05186,R02848,R01050,R01051,R01053,R04509,R01688,R02412,R01201,R04351,R01881,R03433,R00760,R00575,R02927,R04388,R00570,R00571,R01441,R01888,R03241,R07404,R01967,R02099,R02098,R04212,R02094,R03384,R00105,R00104,R02093,R05185,R06367,R02184,R08223,R03516,R02493,R00352,R00774,R01754,R01322,R04235,R01326,R04928,R02705,R01737,R08201,R00513,R02971,R00200,R00130,R01980,R01121,R03429,R03428,R00139,R05634,R02757,R05202,R02750,R03395,R01573,R03014,R02301,R00617,R02758,R04068,R03315,R01600,R03944,R03095,R05496,R04391,R03157,R00283,R03819,R02227,R00136,R02225,R01137,R07828,R04730,R08353,R02903,R05227,R01131,R03530,R02865,R06974,R08217,R04138,R01547,R02439,R04403,R00127,R01786,R01228,R03245,R00129,R02430,R03754,R00086,R03691,R04545,R00002,R02741,R03018,R00124,R06976,R02331,R02303,R06975,R00512,R00239,R02664,R02980,R02136,R02238,R02134,R00616,R01902,R01639,R01901,R03780,R02929,R00920,R02237,R01909,R01523,R04732,R00024
75	0.80	 0	24	363	0	24	C00117->C00002:[10->8,12->3,6->17,7->10,7->11,7->12,7->4,8->13]	RP03973,RP01263,RP00861,RP01319,RP10096,RP04102,RP11016,RP04205,RP04241,RP03735,RP08184,RP00596,RP03838,RP00173,RP00300,RP10839,RP01262,RP07975,RP10097,RP04204,RP00003,RP00749,RP03839,RP00056	R00181,R01057,R00190,R00182,R01127,R06974,R04463,R01561,R06975,R04560,R04591,R00134,R03215,R03146,R00519,R04560,R01561,R01245,R04208,R00183,R00185,R01571,R00944,R00943,R07281,R01056,R04209,R06975,R04559,R04126,R05030,R01417,R00949,R00334,R05225,R05033,R07642,R01654,R05221,R00943,R00942,R03632,R02326,R03840,R00344,R00229,R00341,R04463,R02976,R00076,R01021,R00156,R00742,R03785,R01857,R00509,R06396,R00150,R08232,R04358,R04241,R03449,R01859,R00158,R03822,R03236,R01917,R05800,R00573,R07641,R01150,R04023,R08572,R05028,R04002,R02884,R04555,R00332,R04589,R00330,R00331,R06529,R01395,R01567,R01011,R04657,R03187,R02649,R03182,R01961,R01843,R03471,R01092,R00141,R00140,R01844,R03478,R03479,R03744,R00149,R06282,R03576,R05815,R02324,R00866,R00867,R01926,R03387,R01495,R03150,R03347,R08233,R04143,R08242,R02404,R03877,R08241,R02451,R08323,R07302,R08352,R05795,R02090,R01476,R04572,R02650,R04267,R03193,R08354,R08355,R02658,R00480,R00482,R03613,R03298,R00405,R00174,R00299,R03469,R02584,R05224,R01256,R05646,R00240,R00241,R05803,R05802,R05801,R04591,R05806,R00722,R01353,R04357,R07279,R05661,R02783,R02785,R03494,R02786,R02788,R05197,R04448,R03905,R00554,R04779,R05626,R00315,R00497,R01468,R02626,R02071,R02625,R03361,R03362,R04401,R02575,R00251,R00162,R00253,R08124,R01771,R00756,R00964,R04504,R03161,R00518,R00847,R07414,R03920,R04275,R01541,R04385,R02402,R07127,R04573,R02732,R03770,R00549,R01512,R01514,R04144,R04369,R03766,R00894,R01182,R02089,R03607,R06842,R04208,R06836,R02240,R01666,R01665,R02245,R05799,R01585,R03272,R08154,R03274,R01526,R00185,R01059,R04617,R01523,R03939,R05186,R02848,R01050,R01051,R01053,R04509,R01688,R02412,R01201,R04351,R01881,R03433,R00760,R00575,R02927,R04388,R00570,R00571,R01441,R01888,R03241,R07404,R01967,R02099,R02098,R04212,R02094,R03384,R00105,R00104,R02093,R05185,R06367,R02184,R08223,R03516,R02493,R00352,R00774,R01754,R01322,R04235,R01326,R04928,R02705,R01737,R08201,R00513,R02971,R00200,R00130,R01980,R01121,R03429,R03428,R00139,R05634,R02757,R05202,R02750,R03395,R01573,R03014,R02301,R00617,R02758,R04068,R03315,R01600,R03944,R03095,R05496,R04391,R03157,R00283,R03819,R02227,R00136,R02225,R01137,R07828,R04730,R08353,R02903,R05227,R01131,R03530,R02865,R06974,R08217,R04138,R01547,R02439,R04403,R00127,R01786,R01228,R03245,R00129,R02430,R03754,R00086,R03691,R04545,R00002,R02741,R03018,R00124,R06976,R02331,R02303,R06975,R00512,R00239,R02664,R02980,R02136,R02238,R02134,R00616,R01902,R01639,R01901,R03780,R02929,R00920,R02237,R01909,R04325,R06974,R04209,R00157,R00333,R00122,R00127,R05805,R05804,R01568
76	0.70	 0	20	41	0	20	C00117->C00002:[10->8,12->3,6->17,7->10,7->12,7->4,8->13]	RP05464,RP07011,RP06127,RP12346,RP00861,RP00380,RP00569,RP10817,RP06639,RP04030,RP03735,RP10839,RP05463,RP01973,RP01384,RP05769,RP02199,RP01262,RP01573,RP02201	R06064,R02423,R06063,R06064,R01049,R03503,R05625,R05735,R00199,R03258,R03595,R00429,R00206,R00619,R00085,R00087,R00190,R00182,R01768,R01769,R02107,R02103,R07226,R01621,R00182,R00134,R03215,R03146,R00519,R07281,R06063,R02106,R01244,R05704,R00830,R01221,R03425,R02423,R01056,R01529,R02425
77	0.80	 0	24	33	0	24	C00117->C00002:[10->8,12->3,6->17,7->10,7->11,7->12,7->4,8->13]	RP01257,RP03973,RP00861,RP04478,RP10096,RP04102,RP04205,RP01291,RP01385,RP01262,RP00596,RP03735,RP04204,RP03838,RP07975,RP04241,RP10839,RP03839,RP00173,RP01571,RP01319,RP10097,RP00485,RP00749	R01051,R00181,R00190,R00182,R04863,R06974,R04463,R06975,R04560,R01081,R01245,R01056,R01561,R01245,R00134,R03215,R03146,R00519,R04559,R04208,R04209,R04591,R07281,R04209,R00183,R00185,R01571,R01526,R01127,R06975,R03098,R04325,R06974
78	0.80	 0	23	371	0	23	C00117->C00002:[10->8,12->3,6->17,7->10,7->11,7->12,7->4,8->13]	RP05464,RP04232,RP01973,RP00410,RP01384,RP03735,RP00380,RP02199,RP07011,RP10839,RP01262,RP00861,RP05463,RP05698,RP06127,RP00003,RP01255,RP04092,RP06170,RP02201,RP00056,RP05139,RP00569	R06064,R00212,R02106,R00776,R00469,R01244,R00134,R03215,R03146,R00519,R01768,R01769,R02423,R02423,R07281,R01056,R00190,R00182,R06063,R01196,R00006,R00014,R00211,R00210,R01699,R00207,R00224,R00226,R00209,R05636,R03145,R06063,R06064,R04126,R05030,R01417,R00949,R00334,R05225,R05033,R07642,R01654,R05221,R00943,R00942,R03632,R02326,R03840,R00344,R00229,R00341,R04463,R02976,R00076,R01021,R00156,R00742,R03785,R01857,R00509,R06396,R00150,R08232,R04358,R04241,R03449,R01859,R00158,R03822,R03236,R01917,R05800,R00573,R07641,R01150,R04023,R08572,R05028,R04002,R02884,R04555,R00332,R04589,R00330,R00331,R06529,R01395,R01567,R01011,R04657,R03187,R02649,R03182,R01961,R01843,R03471,R01092,R00141,R00140,R01844,R03478,R03479,R03744,R00149,R06282,R03576,R05815,R02324,R00866,R00867,R01926,R03387,R01495,R03150,R03347,R08233,R04143,R08242,R02404,R03877,R08241,R02451,R08323,R07302,R08352,R05795,R02090,R01476,R04572,R02650,R04267,R03193,R08354,R08355,R02658,R00480,R00482,R03613,R03298,R00405,R00174,R00299,R03469,R02584,R05224,R01256,R05646,R00240,R00241,R05803,R05802,R05801,R04591,R05806,R00722,R01353,R04357,R07279,R05661,R02783,R02785,R03494,R02786,R02788,R05197,R04448,R03905,R00554,R04779,R05626,R00315,R00497,R01468,R02626,R02071,R02625,R03361,R03362,R04401,R02575,R00251,R00162,R00253,R08124,R01771,R00756,R00964,R04504,R03161,R00518,R00847,R07414,R03920,R04275,R01541,R04385,R02402,R07127,R04573,R02732,R03770,R00549,R01512,R01514,R04144,R04369,R03766,R00894,R01182,R02089,R03607,R06842,R04208,R06836,R02240,R01666,R01665,R02245,R05799,R01585,R03272,R08154,R03274,R01526,R00185,R01059,R04617,R01523,R03939,R05186,R02848,R01050,R01051,R01053,R04509,R01688,R02412,R01201,R04351,R01881,R03433,R00760,R00575,R02927,R04388,R00570,R00571,R01441,R01888,R03241,R07404,R01967,R02099,R02098,R04212,R02094,R03384,R00105,R00104,R02093,R05185,R06367,R02184,R08223,R03516,R02493,R00352,R00774,R01754,R01322,R04235,R01326,R04928,R02705,R01737,R08201,R00513,R02971,R00200,R00130,R01980,R01121,R03429,R03428,R00139,R05634,R02757,R05202,R02750,R03395,R01573,R03014,R02301,R00617,R02758,R04068,R03315,R01600,R03944,R03095,R05496,R04391,R03157,R00283,R03819,R02227,R00136,R02225,R01137,R07828,R04730,R08353,R02903,R05227,R01131,R03530,R02865,R06974,R08217,R04138,R01547,R02439,R04403,R00127,R01786,R01228,R03245,R00129,R02430,R03754,R00086,R03691,R04545,R00002,R02741,R03018,R00124,R06976,R02331,R02303,R06975,R00512,R00239,R02664,R02980,R02136,R02238,R02134,R00616,R01902,R01639,R01901,R03780,R02929,R00920,R02237,R01909,R01049,R00190,R00469,R02425,R00157,R00333,R00122,R00127,R05805,R05804,R01568,R05554,R02107,R02103
79	0.60	 0	17	18	0	17	C00117->C00002:[10->11,10->8,12->3,6->17,7->12,8->13]	RP01263,RP01065,RP10839,RP01319,RP01601,RP01290,RP04205,RP01604,RP01574,RP01291,RP03415,RP10097,RP11063,RP01322,RP04020,RP01320,RP04021	R01057,R00720,R07281,R01127,R01573,R01080,R06975,R04560,R01577,R01530,R01081,R00088,R06975,R01876,R01132,R04378,R01128,R04378
80	0.60	 0	14	346	0	14	C00117->C00002:[10->8,12->3,6->17,7->12,7->4,8->13]	RP03973,RP00466,RP10839,RP01262,RP01320,RP00893,RP00470,RP00003,RP04649,RP00392,RP00175,RP00056,RP00812,RP01323	R00181,R01131,R01126,R07281,R01056,R01128,R00428,R01128,R01132,R04126,R05030,R01417,R00949,R00334,R05225,R05033,R07642,R01654,R05221,R00943,R00942,R03632,R02326,R03840,R00344,R00229,R00341,R04463,R02976,R00076,R01021,R00156,R00742,R03785,R01857,R00509,R06396,R00150,R08232,R04358,R04241,R03449,R01859,R00158,R03822,R03236,R01917,R05800,R00573,R07641,R01150,R04023,R08572,R05028,R04002,R02884,R04555,R00332,R04589,R00330,R00331,R06529,R01395,R01567,R01011,R04657,R03187,R02649,R03182,R01961,R01843,R03471,R01092,R00141,R00140,R01844,R03478,R03479,R03744,R00149,R06282,R03576,R05815,R02324,R00866,R00867,R01926,R03387,R01495,R03150,R03347,R08233,R04143,R08242,R02404,R03877,R08241,R02451,R08323,R07302,R08352,R05795,R02090,R01476,R04572,R02650,R04267,R03193,R08354,R08355,R02658,R00480,R00482,R03613,R03298,R00405,R00174,R00299,R03469,R02584,R05224,R01256,R05646,R00240,R00241,R05803,R05802,R05801,R04591,R05806,R00722,R01353,R04357,R07279,R05661,R02783,R02785,R03494,R02786,R02788,R05197,R04448,R03905,R00554,R04779,R05626,R00315,R00497,R01468,R02626,R02071,R02625,R03361,R03362,R04401,R02575,R00251,R00162,R00253,R08124,R01771,R00756,R00964,R04504,R03161,R00518,R00847,R07414,R03920,R04275,R01541,R04385,R02402,R07127,R04573,R02732,R03770,R00549,R01512,R01514,R04144,R04369,R03766,R00894,R01182,R02089,R03607,R06842,R04208,R06836,R02240,R01666,R01665,R02245,R05799,R01585,R03272,R08154,R03274,R01526,R00185,R01059,R04617,R01523,R03939,R05186,R02848,R01050,R01051,R01053,R04509,R01688,R02412,R01201,R04351,R01881,R03433,R00760,R00575,R02927,R04388,R00570,R00571,R01441,R01888,R03241,R07404,R01967,R02099,R02098,R04212,R02094,R03384,R00105,R00104,R02093,R05185,R06367,R02184,R08223,R03516,R02493,R00352,R00774,R01754,R01322,R04235,R01326,R04928,R02705,R01737,R08201,R00513,R02971,R00200,R00130,R01980,R01121,R03429,R03428,R00139,R05634,R02757,R05202,R02750,R03395,R01573,R03014,R02301,R00617,R02758,R04068,R03315,R01600,R03944,R03095,R05496,R04391,R03157,R00283,R03819,R02227,R00136,R02225,R01137,R07828,R04730,R08353,R02903,R05227,R01131,R03530,R02865,R06974,R08217,R04138,R01547,R02439,R04403,R00127,R01786,R01228,R03245,R00129,R02430,R03754,R00086,R03691,R04545,R00002,R02741,R03018,R00124,R06976,R02331,R02303,R06975,R00512,R00239,R02664,R02980,R02136,R02238,R02134,R00616,R01902,R01639,R01901,R03780,R02929,R00920,R02237,R01909,R05046,R00426,R01770,R01863,R00157,R00333,R00122,R00127,R05805,R05804,R01568,R05046,R01134
81	0.80	 0	23	44	0	23	C00117->C00002:[10->8,12->3,6->17,7->10,7->11,7->12,7->4,8->13]	RP03973,RP01263,RP00861,RP12346,RP10096,RP04102,RP11016,RP04205,RP04241,RP03735,RP08184,RP00596,RP03838,RP07975,RP00300,RP10839,RP01262,RP00173,RP10097,RP01319,RP04204,RP03839,RP00749	R00181,R01057,R00190,R00182,R01049,R03503,R05625,R05735,R00199,R03258,R03595,R00429,R00206,R00619,R00085,R00087,R06974,R04463,R01561,R06975,R04560,R04591,R00134,R03215,R03146,R00519,R04560,R01561,R01245,R04208,R04209,R00944,R00943,R07281,R01056,R00183,R00185,R01571,R06975,R01127,R04559,R04209,R04325,R06974
82	0.60	 0	15	33	0	15	C00117->C00002:[10->11,10->8,12->3,6->17,7->12,8->13]	RP01263,RP12346,RP00173,RP08324,RP11016,RP10817,RP04472,RP06639,RP01994,RP01573,RP01262,RP05769,RP01384,RP00596,RP00380	R01057,R01049,R03503,R05625,R05735,R00199,R03258,R03595,R00429,R00206,R00619,R00085,R00087,R00183,R00185,R01571,R04857,R01561,R07226,R04857,R01621,R02141,R01529,R01056,R05704,R00830,R01221,R03425,R01244,R01561,R01245,R01768,R01769
83	0.20	 0	22	24	0	22	C00117->C00002:[6->10,7->11]	RP01319,RP01290,RP01291,RP01262,RP07538,RP04241,RP03839,RP07975,RP10097,RP11244,RP10678,RP00784,RP01263,RP01065,RP04204,RP04205,RP03415,RP11063,RP01709,RP10839,RP11505,RP01571	R01127,R01080,R01081,R01056,R03461,R04591,R04209,R04209,R06975,R02993,R07456,R00173,R00174,R01057,R00720,R04559,R06975,R04560,R00088,R01876,R01709,R07281,R04524,R01526
84	0.80	 0	27	54	0	27	C00117->C00002:[10->8,12->3,6->17,7->10,7->11,7->12,7->4,8->13]	RP01257,RP03973,RP00164,RP12346,RP10096,RP01788,RP00528,RP04205,RP00861,RP00357,RP01385,RP01654,RP03735,RP00596,RP11137,RP03838,RP00173,RP04241,RP10839,RP01262,RP07975,RP10097,RP04102,RP01319,RP04204,RP03839,RP00749	R01051,R00181,R01010,R01011,R01012,R01049,R03503,R05625,R05735,R00199,R03258,R03595,R00429,R00206,R00619,R00085,R00087,R06974,R01829,R00604,R02479,R06975,R04560,R00190,R00182,R06862,R01440,R01245,R06590,R06863,R01641,R00134,R03215,R03146,R00519,R01561,R01245,R01843,R01845,R04208,R00183,R00185,R01571,R04591,R07281,R01056,R04209,R06975,R04463,R01127,R04559,R04209,R04325,R06974
85	0.70	 0	20	350	0	20	C00117->C00002:[10->8,12->3,6->17,7->10,7->12,7->4,8->13]	RP01257,RP05464,RP01200,RP01291,RP00003,RP01973,RP03735,RP00380,RP02199,RP07011,RP10839,RP01262,RP01320,RP01571,RP00470,RP03639,RP05463,RP02201,RP06127,RP00569	R01051,R06064,R00961,R01081,R04126,R05030,R01417,R00949,R00334,R05225,R05033,R07642,R01654,R05221,R00943,R00942,R03632,R02326,R03840,R00344,R00229,R00341,R04463,R02976,R00076,R01021,R00156,R00742,R03785,R01857,R00509,R06396,R00150,R08232,R04358,R04241,R03449,R01859,R00158,R03822,R03236,R01917,R05800,R00573,R07641,R01150,R04023,R08572,R05028,R04002,R02884,R04555,R00332,R04589,R00330,R00331,R06529,R01395,R01567,R01011,R04657,R03187,R02649,R03182,R01961,R01843,R03471,R01092,R00141,R00140,R01844,R03478,R03479,R03744,R00149,R06282,R03576,R05815,R02324,R00866,R00867,R01926,R03387,R01495,R03150,R03347,R08233,R04143,R08242,R02404,R03877,R08241,R02451,R08323,R07302,R08352,R05795,R02090,R01476,R04572,R02650,R04267,R03193,R08354,R08355,R02658,R00480,R00482,R03613,R03298,R00405,R00174,R00299,R03469,R02584,R05224,R01256,R05646,R00240,R00241,R05803,R05802,R05801,R04591,R05806,R00722,R01353,R04357,R07279,R05661,R02783,R02785,R03494,R02786,R02788,R05197,R04448,R03905,R00554,R04779,R05626,R00315,R00497,R01468,R02626,R02071,R02625,R03361,R03362,R04401,R02575,R00251,R00162,R00253,R08124,R01771,R00756,R00964,R04504,R03161,R00518,R00847,R07414,R03920,R04275,R01541,R04385,R02402,R07127,R04573,R02732,R03770,R00549,R01512,R01514,R04144,R04369,R03766,R00894,R01182,R02089,R03607,R06842,R04208,R06836,R02240,R01666,R01665,R02245,R05799,R01585,R03272,R08154,R03274,R01526,R00185,R01059,R04617,R01523,R03939,R05186,R02848,R01050,R01051,R01053,R04509,R01688,R02412,R01201,R04351,R01881,R03433,R00760,R00575,R02927,R04388,R00570,R00571,R01441,R01888,R03241,R07404,R01967,R02099,R02098,R04212,R02094,R03384,R00105,R00104,R02093,R05185,R06367,R02184,R08223,R03516,R02493,R00352,R00774,R01754,R01322,R04235,R01326,R04928,R02705,R01737,R08201,R00513,R02971,R00200,R00130,R01980,R01121,R03429,R03428,R00139,R05634,R02757,R05202,R02750,R03395,R01573,R03014,R02301,R00617,R02758,R04068,R03315,R01600,R03944,R03095,R05496,R04391,R03157,R00283,R03819,R02227,R00136,R02225,R01137,R07828,R04730,R08353,R02903,R05227,R01131,R03530,R02865,R06974,R08217,R04138,R01547,R02439,R04403,R00127,R01786,R01228,R03245,R00129,R02430,R03754,R00086,R03691,R04545,R00002,R02741,R03018,R00124,R06976,R02331,R02303,R06975,R00512,R00239,R02664,R02980,R02136,R02238,R02134,R00616,R01902,R01639,R01901,R03780,R02929,R00920,R02237,R01909,R02106,R00134,R03215,R03146,R00519,R01768,R01769,R02423,R02423,R07281,R01056,R01128,R01526,R01128,R01132,R00123,R06063,R02425,R06063,R06064,R02107,R02103
86	0.60	 0	16	134	0	16	C00117->C00002:[10->12,12->17,6->3,7->8,8->11,8->13]	RP03973,RP00861,RP01319,RP04205,RP01571,RP00477,RP06373,RP01385,RP08184,RP00596,RP00008,RP01262,RP00173,RP01570,RP01291,RP07387	R00181,R00190,R00182,R01127,R06975,R04560,R01526,R03140,R00024,R00941,R01245,R04560,R01561,R01245,R03876,R04604,R06746,R06769,R07640,R01300,R07646,R01406,R03631,R05577,R05451,R00982,R01558,R03038,R00381,R02539,R08117,R05537,R00389,R01991,R04773,R00912,R08088,R00910,R00235,R06410,R01954,R01357,R03932,R01407,R04157,R05620,R00189,R01280,R00578,R06409,R03974,R06751,R04507,R02918,R03665,R03664,R03661,R03660,R03663,R03662,R04449,R00735,R01616,R02986,R01598,R02255,R01490,R00436,R08244,R02794,R08218,R01164,R02194,R04870,R02699,R01230,R01231,R06944,R05467,R05452,R04036,R06515,R00483,R03658,R03659,R02718,R05578,R00686,R03651,R03652,R02711,R03654,R03655,R03656,R03657,R04580,R07416,R04582,R07887,R02221,R07325,R06777,R01075,R06778,R01176,R01723,R03647,R03286,R06731,R02473,R04274,R01422,R04563,R04562,R03648,R00390,R03646,R04030,R00257,R06583,R04230,R03650,R03209,R01943,R06368,R05193,R00925,R01056,R00183,R00185,R01571,R01523,R01081,R00024
87	0.70	 0	24	50	0	24	C00117->C00002:[10->12,12->17,6->3,7->10,7->11,7->8,8->13]	RP03973,RP00164,RP12346,RP01788,RP00528,RP04205,RP01571,RP00861,RP00357,RP01385,RP01654,RP03735,RP00596,RP11137,RP07975,RP04241,RP10839,RP01262,RP00173,RP10097,RP01319,RP04204,RP01291,RP03839	R00181,R01010,R01011,R01012,R01049,R03503,R05625,R05735,R00199,R03258,R03595,R00429,R00206,R00619,R00085,R00087,R01829,R00604,R02479,R06975,R04560,R01526,R00190,R00182,R06862,R01440,R01245,R06590,R06863,R01641,R00134,R03215,R03146,R00519,R01561,R01245,R01843,R01845,R04209,R04591,R07281,R01056,R00183,R00185,R01571,R06975,R01127,R04559,R01081,R04209
88	0.70	 0	16	134	0	16	C00117->C00002:[10->8,12->3,6->17,7->10,7->11,7->12,8->13]	RP10839,RP01262,RP00861,RP08324,RP08291,RP00477,RP04472,RP01570,RP04030,RP03735,RP04373,RP01384,RP00008,RP07387,RP00380,RP01994	R07281,R01056,R00190,R00182,R04857,R04732,R03140,R00024,R04857,R01523,R00182,R00134,R03215,R03146,R00519,R04732,R01244,R03876,R04604,R06746,R06769,R07640,R01300,R07646,R01406,R03631,R05577,R05451,R00982,R01558,R03038,R00381,R02539,R08117,R05537,R00389,R01991,R04773,R00912,R08088,R00910,R00235,R06410,R01954,R01357,R03932,R01407,R04157,R05620,R00189,R01280,R00578,R06409,R03974,R06751,R04507,R02918,R03665,R03664,R03661,R03660,R03663,R03662,R04449,R00735,R01616,R02986,R01598,R02255,R01490,R00436,R08244,R02794,R08218,R01164,R02194,R04870,R02699,R01230,R01231,R06944,R05467,R05452,R04036,R06515,R00483,R03658,R03659,R02718,R05578,R00686,R03651,R03652,R02711,R03654,R03655,R03656,R03657,R04580,R07416,R04582,R07887,R02221,R07325,R06777,R01075,R06778,R01176,R01723,R03647,R03286,R06731,R02473,R04274,R01422,R04563,R04562,R03648,R00390,R03646,R04030,R00257,R06583,R04230,R03650,R03209,R01943,R06368,R05193,R00925,R00024,R01768,R01769,R02141
89	0.70	 0	26	149	0	26	C00117->C00002:[10->8,12->3,6->17,7->10,7->11,7->12,8->13]	RP01095,RP03973,RP00861,RP01319,RP04205,RP01571,RP10839,RP01385,RP01654,RP03735,RP00596,RP01573,RP00008,RP07975,RP06427,RP04241,RP01257,RP01262,RP00173,RP10097,RP04204,RP00649,RP01291,RP03839,RP06726,RP01576	R05339,R00181,R00190,R00182,R01127,R06975,R04560,R01526,R07281,R01245,R06590,R06863,R01641,R00134,R03215,R03146,R00519,R01561,R01245,R01529,R03876,R04604,R06746,R06769,R07640,R01300,R07646,R01406,R03631,R05577,R05451,R00982,R01558,R03038,R00381,R02539,R08117,R05537,R00389,R01991,R04773,R00912,R08088,R00910,R00235,R06410,R01954,R01357,R03932,R01407,R04157,R05620,R00189,R01280,R00578,R06409,R03974,R06751,R04507,R02918,R03665,R03664,R03661,R03660,R03663,R03662,R04449,R00735,R01616,R02986,R01598,R02255,R01490,R00436,R08244,R02794,R08218,R01164,R02194,R04870,R02699,R01230,R01231,R06944,R05467,R05452,R04036,R06515,R00483,R03658,R03659,R02718,R05578,R00686,R03651,R03652,R02711,R03654,R03655,R03656,R03657,R04580,R07416,R04582,R07887,R02221,R07325,R06777,R01075,R06778,R01176,R01723,R03647,R03286,R06731,R02473,R04274,R01422,R04563,R04562,R03648,R00390,R03646,R04030,R00257,R06583,R04230,R03650,R03209,R01943,R06368,R05193,R00925,R04209,R01067,R04591,R01051,R01056,R00183,R00185,R01571,R06975,R04559,R00761,R01067,R01081,R04209,R01827,R05338
90	0.60	 0	14	17	0	14	C00117->C00002:[10->8,12->3,6->17,7->12,7->4,8->13]	RP03973,RP00466,RP10839,RP04478,RP01320,RP00893,RP00470,RP04649,RP00392,RP00485,RP01262,RP00175,RP00812,RP01323	R00181,R01131,R01126,R07281,R04863,R01128,R00428,R01128,R01132,R05046,R00426,R03098,R01056,R01770,R01863,R05046,R01134
91	0.70	 0	16	22	0	16	C00117->C00002:[10->8,12->3,6->17,7->10,7->11,7->12,8->13]	RP01319,RP10839,RP04478,RP00861,RP10097,RP04205,RP04204,RP04241,RP01384,RP04030,RP00470,RP03839,RP00485,RP03735,RP01262,RP07975	R01127,R07281,R04863,R00190,R00182,R06975,R06975,R04560,R04559,R04591,R01244,R00182,R01128,R01132,R04209,R03098,R00134,R03215,R03146,R00519,R01056,R04209
92	0.60	 0	15	20	0	15	C00117->C00002:[10->8,12->11,12->3,6->17,7->12,8->13]	RP03973,RP01095,RP01262,RP01576,RP01320,RP08324,RP10817,RP00470,RP04472,RP01994,RP01188,RP05769,RP06299,RP00380,RP01189	R00181,R05339,R01056,R05338,R01128,R04857,R07226,R01128,R01132,R04857,R02141,R00948,R05704,R00830,R01221,R03425,R00761,R01768,R01769,R00951
93	0.80	 0	23	32	0	23	C00117->C00002:[10->8,12->3,6->17,7->10,7->11,7->12,7->4,8->13]	RP03973,RP05464,RP05463,RP00477,RP01973,RP06170,RP02201,RP00410,RP03735,RP00380,RP02199,RP07011,RP10839,RP01262,RP00569,RP00470,RP01570,RP01320,RP01188,RP07387,RP06127,RP05139,RP01189	R00181,R06064,R06063,R03140,R00024,R02106,R00469,R02425,R00776,R00469,R00134,R03215,R03146,R00519,R01768,R01769,R02423,R02423,R07281,R01056,R02107,R02103,R01128,R01132,R01523,R01128,R00948,R00024,R06063,R06064,R05554,R00951
94	0.70	 0	21	31	0	21	C00117->C00002:[10->8,12->3,6->17,7->10,7->12,7->4,8->13]	RP05464,RP06127,RP01384,RP04030,RP02201,RP01973,RP03735,RP01573,RP02199,RP00380,RP07011,RP10839,RP01262,RP00861,RP00569,RP10817,RP06639,RP05463,RP01188,RP05769,RP01189	R06064,R06063,R06064,R01244,R00182,R02425,R02106,R00134,R03215,R03146,R00519,R01529,R02423,R01768,R01769,R02423,R07281,R01056,R00190,R00182,R02107,R02103,R07226,R01621,R06063,R00948,R05704,R00830,R01221,R03425,R00951
95	0.80	 0	26	48	0	26	C00117->C00002:[10->8,12->3,6->17,7->10,7->11,7->12,7->2,8->13]	RP01257,RP07515,RP12346,RP01128,RP00477,RP04472,RP01384,RP01994,RP01385,RP04372,RP05769,RP03735,RP00596,RP00380,RP10839,RP01262,RP00173,RP08324,RP08291,RP07161,RP01570,RP02443,RP03650,RP05304,RP04373,RP07387	R01051,R03425,R01049,R03503,R05625,R05735,R00199,R03258,R03595,R00429,R00206,R00619,R00085,R00087,R00830,R03140,R00024,R04857,R01244,R02141,R01245,R04731,R05704,R00830,R01221,R03425,R00134,R03215,R03146,R00519,R01561,R01245,R01768,R01769,R07281,R01056,R00183,R00185,R01571,R04857,R04732,R02729,R01523,R02729,R04026,R05704,R04732,R00024
96	0.70	 0	19	137	0	19	C00117->C00002:[10->8,12->3,6->17,7->10,7->11,7->12,8->13]	RP03973,RP01571,RP00477,RP04472,RP01994,RP10839,RP03735,RP00380,RP00008,RP01257,RP01262,RP01320,RP08324,RP08291,RP00470,RP01570,RP01291,RP04373,RP07387	R00181,R01526,R03140,R00024,R04857,R02141,R07281,R00134,R03215,R03146,R00519,R01768,R01769,R03876,R04604,R06746,R06769,R07640,R01300,R07646,R01406,R03631,R05577,R05451,R00982,R01558,R03038,R00381,R02539,R08117,R05537,R00389,R01991,R04773,R00912,R08088,R00910,R00235,R06410,R01954,R01357,R03932,R01407,R04157,R05620,R00189,R01280,R00578,R06409,R03974,R06751,R04507,R02918,R03665,R03664,R03661,R03660,R03663,R03662,R04449,R00735,R01616,R02986,R01598,R02255,R01490,R00436,R08244,R02794,R08218,R01164,R02194,R04870,R02699,R01230,R01231,R06944,R05467,R05452,R04036,R06515,R00483,R03658,R03659,R02718,R05578,R00686,R03651,R03652,R02711,R03654,R03655,R03656,R03657,R04580,R07416,R04582,R07887,R02221,R07325,R06777,R01075,R06778,R01176,R01723,R03647,R03286,R06731,R02473,R04274,R01422,R04563,R04562,R03648,R00390,R03646,R04030,R00257,R06583,R04230,R03650,R03209,R01943,R06368,R05193,R00925,R01051,R01056,R01128,R04857,R04732,R01128,R01132,R01523,R01081,R04732,R00024
97	0.90	 0	25	45	0	25	C00117->C00002:[10->8,12->3,6->17,7->10,7->11,7->12,7->4,7->5,8->13]	RP01257,RP05464,RP01065,RP06127,RP00915,RP01744,RP01973,RP03415,RP00410,RP03735,RP00380,RP00466,RP02199,RP07011,RP10839,RP01262,RP00569,RP05698,RP04232,RP05463,RP00954,RP06170,RP00175,RP05139,RP02201	R01051,R06064,R00720,R06063,R06064,R00466,R01770,R02106,R00088,R00776,R00469,R00134,R03215,R03146,R00519,R01768,R01769,R01131,R01126,R02423,R02423,R07281,R01056,R02107,R02103,R01196,R00006,R00014,R00211,R00210,R01699,R00207,R00224,R00226,R00209,R05636,R03145,R00212,R06063,R00522,R00469,R01770,R01863,R05554,R02425
98	0.80	 0	22	52	0	22	C00117->C00002:[10->8,12->3,6->17,7->10,7->11,7->12,7->4,8->13]	RP05464,RP05463,RP12346,RP01973,RP00410,RP01384,RP03735,RP00380,RP02199,RP07011,RP10839,RP01262,RP00861,RP00569,RP05698,RP04232,RP01255,RP04092,RP06170,RP02201,RP05139,RP06127	R06064,R06063,R01049,R03503,R05625,R05735,R00199,R03258,R03595,R00429,R00206,R00619,R00085,R00087,R02106,R00776,R00469,R01244,R00134,R03215,R03146,R00519,R01768,R01769,R02423,R02423,R07281,R01056,R00190,R00182,R02107,R02103,R01196,R00006,R00014,R00211,R00210,R01699,R00207,R00224,R00226,R00209,R05636,R03145,R00212,R01049,R00190,R00469,R02425,R05554,R06063,R06064
99	0.90	 0	26	47	0	26	C00117->C00002:[10->8,12->3,6->17,7->10,7->11,7->12,7->4,7->5,8->13]	RP01257,RP05464,RP06127,RP04478,RP00915,RP01973,RP00410,RP01385,RP01384,RP03735,RP00596,RP00380,RP02199,RP07011,RP10839,RP01262,RP00173,RP00569,RP05698,RP04232,RP05463,RP00954,RP06170,RP00485,RP02201,RP05139	R01051,R06064,R06063,R06064,R04863,R00466,R02106,R00776,R00469,R01245,R01244,R00134,R03215,R03146,R00519,R01561,R01245,R01768,R01769,R02423,R02423,R07281,R01056,R00183,R00185,R01571,R02107,R02103,R01196,R00006,R00014,R00211,R00210,R01699,R00207,R00224,R00226,R00209,R05636,R03145,R00212,R06063,R00522,R00469,R03098,R02425,R05554
100	0.80	 0	26	157	0	26	C00117->C00002:[10->8,12->3,6->17,7->10,7->11,7->12,7->2,8->13]	RP03973,RP07515,RP00470,RP01128,RP01571,RP04472,RP01994,RP10839,RP05769,RP03650,RP03735,RP00380,RP00008,RP01257,RP01262,RP01320,RP05698,RP08291,RP07161,RP04232,RP04372,RP02443,RP08324,RP05304,RP04373,RP01291	R00181,R03425,R01128,R01132,R00830,R01526,R04857,R02141,R07281,R05704,R00830,R01221,R03425,R04026,R00134,R03215,R03146,R00519,R01768,R01769,R03876,R04604,R06746,R06769,R07640,R01300,R07646,R01406,R03631,R05577,R05451,R00982,R01558,R03038,R00381,R02539,R08117,R05537,R00389,R01991,R04773,R00912,R08088,R00910,R00235,R06410,R01954,R01357,R03932,R01407,R04157,R05620,R00189,R01280,R00578,R06409,R03974,R06751,R04507,R02918,R03665,R03664,R03661,R03660,R03663,R03662,R04449,R00735,R01616,R02986,R01598,R02255,R01490,R00436,R08244,R02794,R08218,R01164,R02194,R04870,R02699,R01230,R01231,R06944,R05467,R05452,R04036,R06515,R00483,R03658,R03659,R02718,R05578,R00686,R03651,R03652,R02711,R03654,R03655,R03656,R03657,R04580,R07416,R04582,R07887,R02221,R07325,R06777,R01075,R06778,R01176,R01723,R03647,R03286,R06731,R02473,R04274,R01422,R04563,R04562,R03648,R00390,R03646,R04030,R00257,R06583,R04230,R03650,R03209,R01943,R06368,R05193,R00925,R01051,R01056,R01128,R01196,R00006,R00014,R00211,R00210,R01699,R00207,R00224,R00226,R00209,R05636,R03145,R04732,R02729,R00212,R04731,R02729,R04857,R05704,R04732,R01081
101	0.50	 0	23	154	0	23	C00117->C00002:[10->8,12->3,6->17,7->12,8->13]	RP01263,RP01262,RP04030,RP06639,RP11063,RP01274,RP01654,RP00191,RP07041,RP00008,RP00861,RP00128,RP01790,RP02468,RP01816,RP00180,RP01268,RP01140,RP00080,RP00077,RP06727,RP01573,RP06726	R01057,R01056,R00182,R01621,R01876,R01070,R06590,R06863,R01641,R02073,R04780,R04779,R02484,R03876,R04604,R06746,R06769,R07640,R01300,R07646,R01406,R03631,R05577,R05451,R00982,R01558,R03038,R00381,R02539,R08117,R05537,R00389,R01991,R04773,R00912,R08088,R00910,R00235,R06410,R01954,R01357,R03932,R01407,R04157,R05620,R00189,R01280,R00578,R06409,R03974,R06751,R04507,R02918,R03665,R03664,R03661,R03660,R03663,R03662,R04449,R00735,R01616,R02986,R01598,R02255,R01490,R00436,R08244,R02794,R08218,R01164,R02194,R04870,R02699,R01230,R01231,R06944,R05467,R05452,R04036,R06515,R00483,R03658,R03659,R02718,R05578,R00686,R03651,R03652,R02711,R03654,R03655,R03656,R03657,R04580,R07416,R04582,R07887,R02221,R07325,R06777,R01075,R06778,R01176,R01723,R03647,R03286,R06731,R02473,R04274,R01422,R04563,R04562,R03648,R00390,R03646,R04030,R00257,R06583,R04230,R03650,R03209,R01943,R06368,R05193,R00925,R00190,R00182,R00710,R00711,R01019,R00326,R01830,R02749,R01879,R00315,R00317,R00320,R01066,R00845,R01067,R06861,R01641,R01830,R01621,R01440,R00844,R00846,R00848,R00849,R00842,R01830,R01529,R01827
102	0.80	 0	24	361	0	24	C00117->C00002:[10->8,12->3,6->17,7->10,7->11,7->12,7->4,8->13]	RP03973,RP01257,RP01319,RP10096,RP04102,RP00466,RP04205,RP01291,RP01262,RP03735,RP04204,RP00175,RP03838,RP00749,RP04241,RP10839,RP03839,RP07975,RP01320,RP01571,RP00470,RP00003,RP10097,RP00056	R00181,R01051,R01127,R06974,R04463,R01131,R01126,R06975,R04560,R01081,R01056,R00134,R03215,R03146,R00519,R04559,R01770,R01863,R04208,R04325,R06974,R04591,R07281,R04209,R04209,R01128,R01526,R01128,R01132,R04126,R05030,R01417,R00949,R00334,R05225,R05033,R07642,R01654,R05221,R00943,R00942,R03632,R02326,R03840,R00344,R00229,R00341,R04463,R02976,R00076,R01021,R00156,R00742,R03785,R01857,R00509,R06396,R00150,R08232,R04358,R04241,R03449,R01859,R00158,R03822,R03236,R01917,R05800,R00573,R07641,R01150,R04023,R08572,R05028,R04002,R02884,R04555,R00332,R04589,R00330,R00331,R06529,R01395,R01567,R01011,R04657,R03187,R02649,R03182,R01961,R01843,R03471,R01092,R00141,R00140,R01844,R03478,R03479,R03744,R00149,R06282,R03576,R05815,R02324,R00866,R00867,R01926,R03387,R01495,R03150,R03347,R08233,R04143,R08242,R02404,R03877,R08241,R02451,R08323,R07302,R08352,R05795,R02090,R01476,R04572,R02650,R04267,R03193,R08354,R08355,R02658,R00480,R00482,R03613,R03298,R00405,R00174,R00299,R03469,R02584,R05224,R01256,R05646,R00240,R00241,R05803,R05802,R05801,R04591,R05806,R00722,R01353,R04357,R07279,R05661,R02783,R02785,R03494,R02786,R02788,R05197,R04448,R03905,R00554,R04779,R05626,R00315,R00497,R01468,R02626,R02071,R02625,R03361,R03362,R04401,R02575,R00251,R00162,R00253,R08124,R01771,R00756,R00964,R04504,R03161,R00518,R00847,R07414,R03920,R04275,R01541,R04385,R02402,R07127,R04573,R02732,R03770,R00549,R01512,R01514,R04144,R04369,R03766,R00894,R01182,R02089,R03607,R06842,R04208,R06836,R02240,R01666,R01665,R02245,R05799,R01585,R03272,R08154,R03274,R01526,R00185,R01059,R04617,R01523,R03939,R05186,R02848,R01050,R01051,R01053,R04509,R01688,R02412,R01201,R04351,R01881,R03433,R00760,R00575,R02927,R04388,R00570,R00571,R01441,R01888,R03241,R07404,R01967,R02099,R02098,R04212,R02094,R03384,R00105,R00104,R02093,R05185,R06367,R02184,R08223,R03516,R02493,R00352,R00774,R01754,R01322,R04235,R01326,R04928,R02705,R01737,R08201,R00513,R02971,R00200,R00130,R01980,R01121,R03429,R03428,R00139,R05634,R02757,R05202,R02750,R03395,R01573,R03014,R02301,R00617,R02758,R04068,R03315,R01600,R03944,R03095,R05496,R04391,R03157,R00283,R03819,R02227,R00136,R02225,R01137,R07828,R04730,R08353,R02903,R05227,R01131,R03530,R02865,R06974,R08217,R04138,R01547,R02439,R04403,R00127,R01786,R01228,R03245,R00129,R02430,R03754,R00086,R03691,R04545,R00002,R02741,R03018,R00124,R06976,R02331,R02303,R06975,R00512,R00239,R02664,R02980,R02136,R02238,R02134,R00616,R01902,R01639,R01901,R03780,R02929,R00920,R02237,R01909,R06975,R00157,R00333,R00122,R00127,R05805,R05804,R01568
103	0.60	 0	19	357	0	19	C00117->C00002:[10->10,10->12,12->17,6->3,7->8,8->13]	RP05464,RP06127,RP01262,RP00173,RP00569,RP10817,RP01571,RP00003,RP06639,RP01573,RP05463,RP01291,RP01385,RP01973,RP05769,RP01384,RP00596,RP00056,RP00380	R06064,R06063,R06064,R01056,R00183,R00185,R01571,R02107,R02103,R07226,R01526,R04126,R05030,R01417,R00949,R00334,R05225,R05033,R07642,R01654,R05221,R00943,R00942,R03632,R02326,R03840,R00344,R00229,R00341,R04463,R02976,R00076,R01021,R00156,R00742,R03785,R01857,R00509,R06396,R00150,R08232,R04358,R04241,R03449,R01859,R00158,R03822,R03236,R01917,R05800,R00573,R07641,R01150,R04023,R08572,R05028,R04002,R02884,R04555,R00332,R04589,R00330,R00331,R06529,R01395,R01567,R01011,R04657,R03187,R02649,R03182,R01961,R01843,R03471,R01092,R00141,R00140,R01844,R03478,R03479,R03744,R00149,R06282,R03576,R05815,R02324,R00866,R00867,R01926,R03387,R01495,R03150,R03347,R08233,R04143,R08242,R02404,R03877,R08241,R02451,R08323,R07302,R08352,R05795,R02090,R01476,R04572,R02650,R04267,R03193,R08354,R08355,R02658,R00480,R00482,R03613,R03298,R00405,R00174,R00299,R03469,R02584,R05224,R01256,R05646,R00240,R00241,R05803,R05802,R05801,R04591,R05806,R00722,R01353,R04357,R07279,R05661,R02783,R02785,R03494,R02786,R02788,R05197,R04448,R03905,R00554,R04779,R05626,R00315,R00497,R01468,R02626,R02071,R02625,R03361,R03362,R04401,R02575,R00251,R00162,R00253,R08124,R01771,R00756,R00964,R04504,R03161,R00518,R00847,R07414,R03920,R04275,R01541,R04385,R02402,R07127,R04573,R02732,R03770,R00549,R01512,R01514,R04144,R04369,R03766,R00894,R01182,R02089,R03607,R06842,R04208,R06836,R02240,R01666,R01665,R02245,R05799,R01585,R03272,R08154,R03274,R01526,R00185,R01059,R04617,R01523,R03939,R05186,R02848,R01050,R01051,R01053,R04509,R01688,R02412,R01201,R04351,R01881,R03433,R00760,R00575,R02927,R04388,R00570,R00571,R01441,R01888,R03241,R07404,R01967,R02099,R02098,R04212,R02094,R03384,R00105,R00104,R02093,R05185,R06367,R02184,R08223,R03516,R02493,R00352,R00774,R01754,R01322,R04235,R01326,R04928,R02705,R01737,R08201,R00513,R02971,R00200,R00130,R01980,R01121,R03429,R03428,R00139,R05634,R02757,R05202,R02750,R03395,R01573,R03014,R02301,R00617,R02758,R04068,R03315,R01600,R03944,R03095,R05496,R04391,R03157,R00283,R03819,R02227,R00136,R02225,R01137,R07828,R04730,R08353,R02903,R05227,R01131,R03530,R02865,R06974,R08217,R04138,R01547,R02439,R04403,R00127,R01786,R01228,R03245,R00129,R02430,R03754,R00086,R03691,R04545,R00002,R02741,R03018,R00124,R06976,R02331,R02303,R06975,R00512,R00239,R02664,R02980,R02136,R02238,R02134,R00616,R01902,R01639,R01901,R03780,R02929,R00920,R02237,R01909,R01621,R01529,R06063,R01081,R01245,R02106,R05704,R00830,R01221,R03425,R01244,R01561,R01245,R00157,R00333,R00122,R00127,R05805,R05804,R01568,R01768,R01769
104	0.80	 0	23	361	0	23	C00117->C00002:[10->12,12->17,6->3,7->10,7->11,7->4,7->8,8->13]	RP03973,RP00861,RP04204,RP10096,RP04102,RP04205,RP01571,RP01385,RP00596,RP03735,RP03839,RP03838,RP07975,RP04241,RP10839,RP01262,RP00173,RP10097,RP01319,RP00003,RP01291,RP00749,RP00056	R00181,R00190,R00182,R04559,R06974,R04463,R06975,R04560,R01526,R01245,R01561,R01245,R00134,R03215,R03146,R00519,R04209,R04208,R04209,R04591,R07281,R01056,R00183,R00185,R01571,R06975,R01127,R04126,R05030,R01417,R00949,R00334,R05225,R05033,R07642,R01654,R05221,R00943,R00942,R03632,R02326,R03840,R00344,R00229,R00341,R04463,R02976,R00076,R01021,R00156,R00742,R03785,R01857,R00509,R06396,R00150,R08232,R04358,R04241,R03449,R01859,R00158,R03822,R03236,R01917,R05800,R00573,R07641,R01150,R04023,R08572,R05028,R04002,R02884,R04555,R00332,R04589,R00330,R00331,R06529,R01395,R01567,R01011,R04657,R03187,R02649,R03182,R01961,R01843,R03471,R01092,R00141,R00140,R01844,R03478,R03479,R03744,R00149,R06282,R03576,R05815,R02324,R00866,R00867,R01926,R03387,R01495,R03150,R03347,R08233,R04143,R08242,R02404,R03877,R08241,R02451,R08323,R07302,R08352,R05795,R02090,R01476,R04572,R02650,R04267,R03193,R08354,R08355,R02658,R00480,R00482,R03613,R03298,R00405,R00174,R00299,R03469,R02584,R05224,R01256,R05646,R00240,R00241,R05803,R05802,R05801,R04591,R05806,R00722,R01353,R04357,R07279,R05661,R02783,R02785,R03494,R02786,R02788,R05197,R04448,R03905,R00554,R04779,R05626,R00315,R00497,R01468,R02626,R02071,R02625,R03361,R03362,R04401,R02575,R00251,R00162,R00253,R08124,R01771,R00756,R00964,R04504,R03161,R00518,R00847,R07414,R03920,R04275,R01541,R04385,R02402,R07127,R04573,R02732,R03770,R00549,R01512,R01514,R04144,R04369,R03766,R00894,R01182,R02089,R03607,R06842,R04208,R06836,R02240,R01666,R01665,R02245,R05799,R01585,R03272,R08154,R03274,R01526,R00185,R01059,R04617,R01523,R03939,R05186,R02848,R01050,R01051,R01053,R04509,R01688,R02412,R01201,R04351,R01881,R03433,R00760,R00575,R02927,R04388,R00570,R00571,R01441,R01888,R03241,R07404,R01967,R02099,R02098,R04212,R02094,R03384,R00105,R00104,R02093,R05185,R06367,R02184,R08223,R03516,R02493,R00352,R00774,R01754,R01322,R04235,R01326,R04928,R02705,R01737,R08201,R00513,R02971,R00200,R00130,R01980,R01121,R03429,R03428,R00139,R05634,R02757,R05202,R02750,R03395,R01573,R03014,R02301,R00617,R02758,R04068,R03315,R01600,R03944,R03095,R05496,R04391,R03157,R00283,R03819,R02227,R00136,R02225,R01137,R07828,R04730,R08353,R02903,R05227,R01131,R03530,R02865,R06974,R08217,R04138,R01547,R02439,R04403,R00127,R01786,R01228,R03245,R00129,R02430,R03754,R00086,R03691,R04545,R00002,R02741,R03018,R00124,R06976,R02331,R02303,R06975,R00512,R00239,R02664,R02980,R02136,R02238,R02134,R00616,R01902,R01639,R01901,R03780,R02929,R00920,R02237,R01909,R01081,R04325,R06974,R00157,R00333,R00122,R00127,R05805,R05804,R01568
105	0.70	 0	17	24	0	17	C00117->C00002:[10->8,12->3,6->17,7->10,7->11,7->12,8->13]	RP03973,RP00466,RP01319,RP10839,RP04478,RP07975,RP01320,RP10097,RP04205,RP00470,RP04204,RP04241,RP03839,RP00485,RP03735,RP01262,RP00175	R00181,R01131,R01126,R01127,R07281,R04863,R04209,R01128,R06975,R06975,R04560,R01128,R01132,R04559,R04591,R04209,R03098,R00134,R03215,R03146,R00519,R01056,R01770,R01863
106	0.60	 0	15	32	0	15	C00117->C00002:[10->8,12->11,12->3,6->17,7->12,8->13]	RP03973,RP01788,RP01320,RP05698,RP00470,RP04472,RP01994,RP08324,RP01239,RP00283,RP01654,RP01188,RP11137,RP00380,RP01189	R00181,R01829,R01128,R01196,R00006,R00014,R00211,R00210,R01699,R00207,R00224,R00226,R00209,R05636,R03145,R01128,R01132,R04857,R02141,R04857,R01016,R00203,R00205,R06590,R06863,R01641,R00948,R01843,R01845,R01768,R01769,R00951
107	0.90	 0	28	41	0	28	C00117->C00002:[10->8,12->3,6->17,7->10,7->11,7->12,7->4,7->5,8->13]	RP01257,RP05464,RP10817,RP04478,RP00915,RP01973,RP00410,RP01385,RP01384,RP03735,RP00596,RP00380,RP02199,RP07011,RP10839,RP01262,RP00173,RP05463,RP00569,RP06639,RP01573,RP00954,RP06170,RP00485,RP02201,RP05769,RP05139,RP06127	R01051,R06064,R07226,R04863,R00466,R02106,R00776,R00469,R01245,R01244,R00134,R03215,R03146,R00519,R01561,R01245,R01768,R01769,R02423,R02423,R07281,R01056,R00183,R00185,R01571,R06063,R02107,R02103,R01621,R01529,R00522,R00469,R03098,R02425,R05704,R00830,R01221,R03425,R05554,R06063,R06064
108	0.90	 0	30	165	0	30	C00117->C00002:[10->8,12->3,6->17,7->10,7->11,7->12,7->4,7->5,8->13]	RP03973,RP05464,RP00470,RP00915,RP01788,RP00283,RP01571,RP01973,RP00410,RP10839,RP01239,RP01654,RP03735,RP11137,RP00380,RP00008,RP02199,RP07011,RP01257,RP01262,RP05463,RP05698,RP00569,RP00954,RP01291,RP06170,RP02201,RP01320,RP05139,RP06127	R00181,R06064,R01128,R01132,R00466,R01829,R00203,R00205,R01526,R02106,R00776,R00469,R07281,R01016,R06590,R06863,R01641,R00134,R03215,R03146,R00519,R01843,R01845,R01768,R01769,R03876,R04604,R06746,R06769,R07640,R01300,R07646,R01406,R03631,R05577,R05451,R00982,R01558,R03038,R00381,R02539,R08117,R05537,R00389,R01991,R04773,R00912,R08088,R00910,R00235,R06410,R01954,R01357,R03932,R01407,R04157,R05620,R00189,R01280,R00578,R06409,R03974,R06751,R04507,R02918,R03665,R03664,R03661,R03660,R03663,R03662,R04449,R00735,R01616,R02986,R01598,R02255,R01490,R00436,R08244,R02794,R08218,R01164,R02194,R04870,R02699,R01230,R01231,R06944,R05467,R05452,R04036,R06515,R00483,R03658,R03659,R02718,R05578,R00686,R03651,R03652,R02711,R03654,R03655,R03656,R03657,R04580,R07416,R04582,R07887,R02221,R07325,R06777,R01075,R06778,R01176,R01723,R03647,R03286,R06731,R02473,R04274,R01422,R04563,R04562,R03648,R00390,R03646,R04030,R00257,R06583,R04230,R03650,R03209,R01943,R06368,R05193,R00925,R02423,R02423,R01051,R01056,R06063,R01196,R00006,R00014,R00211,R00210,R01699,R00207,R00224,R00226,R00209,R05636,R03145,R02107,R02103,R00522,R01081,R00469,R02425,R01128,R05554,R06063,R06064
109	0.60	 0	15	136	0	15	C00117->C00002:[10->8,12->3,6->17,7->10,7->12,8->13]	RP01257,RP05464,RP10839,RP01262,RP00173,RP00569,RP06127,RP01973,RP05463,RP01385,RP01384,RP03735,RP00596,RP00380,RP00008	R01051,R06064,R07281,R01056,R00183,R00185,R01571,R02107,R02103,R06063,R06064,R02106,R06063,R01245,R01244,R00134,R03215,R03146,R00519,R01561,R01245,R01768,R01769,R03876,R04604,R06746,R06769,R07640,R01300,R07646,R01406,R03631,R05577,R05451,R00982,R01558,R03038,R00381,R02539,R08117,R05537,R00389,R01991,R04773,R00912,R08088,R00910,R00235,R06410,R01954,R01357,R03932,R01407,R04157,R05620,R00189,R01280,R00578,R06409,R03974,R06751,R04507,R02918,R03665,R03664,R03661,R03660,R03663,R03662,R04449,R00735,R01616,R02986,R01598,R02255,R01490,R00436,R08244,R02794,R08218,R01164,R02194,R04870,R02699,R01230,R01231,R06944,R05467,R05452,R04036,R06515,R00483,R03658,R03659,R02718,R05578,R00686,R03651,R03652,R02711,R03654,R03655,R03656,R03657,R04580,R07416,R04582,R07887,R02221,R07325,R06777,R01075,R06778,R01176,R01723,R03647,R03286,R06731,R02473,R04274,R01422,R04563,R04562,R03648,R00390,R03646,R04030,R00257,R06583,R04230,R03650,R03209,R01943,R06368,R05193,R00925
110	0.90	 0	29	40	0	29	C00117->C00002:[10->8,12->3,6->17,7->10,7->11,7->12,7->2,7->4,8->13]	RP03973,RP01257,RP03774,RP07515,RP01319,RP10096,RP04102,RP00466,RP01128,RP04205,RP01291,RP05769,RP03735,RP03839,RP00175,RP03838,RP00749,RP04241,RP10839,RP01262,RP07975,RP01320,RP01571,RP00470,RP04204,RP10097,RP05304,RP01188,RP01189	R00181,R01051,R04144,R03425,R01127,R06974,R04463,R01131,R01126,R00830,R06975,R04560,R01081,R05704,R00830,R01221,R03425,R00134,R03215,R03146,R00519,R04209,R01770,R01863,R04208,R04325,R06974,R04591,R07281,R01056,R04209,R01128,R01526,R01128,R01132,R04559,R06975,R05704,R00948,R00951
111	0.80	 0	22	41	0	22	C00117->C00002:[10->8,12->3,6->17,7->10,7->11,7->12,7->4,8->13]	RP05464,RP05463,RP12346,RP01571,RP01973,RP04030,RP00410,RP01257,RP01384,RP03735,RP00380,RP02199,RP07011,RP10839,RP01262,RP00861,RP00569,RP06127,RP01291,RP06170,RP02201,RP05139	R06064,R06063,R01049,R03503,R05625,R05735,R00199,R03258,R03595,R00429,R00206,R00619,R00085,R00087,R01526,R02106,R00182,R00776,R00469,R01051,R01244,R00134,R03215,R03146,R00519,R01768,R01769,R02423,R02423,R07281,R01056,R00190,R00182,R02107,R02103,R06063,R06064,R01081,R00469,R02425,R05554
112	0.90	 0	26	37	0	26	C00117->C00002:[10->8,12->3,6->17,7->10,7->11,7->12,7->2,7->4,8->13]	RP07515,RP00466,RP03774,RP01319,RP10096,RP04102,RP01128,RP04205,RP04030,RP05769,RP03735,RP04204,RP03838,RP00861,RP04241,RP10839,RP01262,RP07975,RP10097,RP01594,RP05304,RP03839,RP00596,RP01188,RP00749,RP01189	R03425,R01131,R01126,R04144,R01127,R06974,R04463,R00830,R06975,R04560,R00182,R05704,R00830,R01221,R03425,R00134,R03215,R03146,R00519,R04559,R04208,R00190,R00182,R04591,R07281,R01056,R04209,R06975,R01560,R05704,R04209,R01561,R01245,R00948,R04325,R06974,R00951
113	0.90	 0	26	36	0	26	C00117->C00002:[10->8,12->3,6->17,7->10,7->11,7->12,7->2,7->5,8->13]	RP01257,RP07515,RP00955,RP04478,RP01128,RP04472,RP01384,RP01994,RP01385,RP05769,RP03735,RP00596,RP00380,RP10839,RP01262,RP00173,RP08324,RP08291,RP07161,RP04372,RP02443,RP03650,RP05304,RP04373,RP01488,RP00485	R01051,R03425,R00524,R04863,R00830,R04857,R01244,R02141,R01245,R05704,R00830,R01221,R03425,R00134,R03215,R03146,R00519,R01561,R01245,R01768,R01769,R07281,R01056,R00183,R00185,R01571,R04857,R04732,R02729,R04731,R02729,R04026,R05704,R04732,R01408,R03098
114	0.80	 0	25	34	0	25	C00117->C00002:[10->8,12->3,6->17,7->10,7->11,7->12,7->2,8->13]	RP03973,RP07515,RP01128,RP00477,RP04472,RP01994,RP04372,RP05769,RP03735,RP00380,RP10839,RP01262,RP01320,RP08324,RP08291,RP07161,RP00470,RP01570,RP02443,RP03650,RP05304,RP04373,RP01188,RP07387,RP01189	R00181,R03425,R00830,R03140,R00024,R04857,R02141,R04731,R05704,R00830,R01221,R03425,R00134,R03215,R03146,R00519,R01768,R01769,R07281,R01056,R01128,R04857,R04732,R02729,R01128,R01132,R01523,R02729,R04026,R05704,R04732,R00948,R00024,R00951
115	0.80	 0	24	355	0	24	C00117->C00002:[10->8,12->3,6->17,7->10,7->11,7->12,7->4,8->13]	RP01257,RP00466,RP00470,RP01319,RP10096,RP04102,RP04205,RP01291,RP00003,RP03735,RP03839,RP00175,RP03838,RP00749,RP04241,RP10839,RP01262,RP07975,RP01320,RP01571,RP01200,RP04204,RP03639,RP10097	R01051,R01131,R01126,R01128,R01132,R01127,R06974,R04463,R06975,R04560,R01081,R04126,R05030,R01417,R00949,R00334,R05225,R05033,R07642,R01654,R05221,R00943,R00942,R03632,R02326,R03840,R00344,R00229,R00341,R04463,R02976,R00076,R01021,R00156,R00742,R03785,R01857,R00509,R06396,R00150,R08232,R04358,R04241,R03449,R01859,R00158,R03822,R03236,R01917,R05800,R00573,R07641,R01150,R04023,R08572,R05028,R04002,R02884,R04555,R00332,R04589,R00330,R00331,R06529,R01395,R01567,R01011,R04657,R03187,R02649,R03182,R01961,R01843,R03471,R01092,R00141,R00140,R01844,R03478,R03479,R03744,R00149,R06282,R03576,R05815,R02324,R00866,R00867,R01926,R03387,R01495,R03150,R03347,R08233,R04143,R08242,R02404,R03877,R08241,R02451,R08323,R07302,R08352,R05795,R02090,R01476,R04572,R02650,R04267,R03193,R08354,R08355,R02658,R00480,R00482,R03613,R03298,R00405,R00174,R00299,R03469,R02584,R05224,R01256,R05646,R00240,R00241,R05803,R05802,R05801,R04591,R05806,R00722,R01353,R04357,R07279,R05661,R02783,R02785,R03494,R02786,R02788,R05197,R04448,R03905,R00554,R04779,R05626,R00315,R00497,R01468,R02626,R02071,R02625,R03361,R03362,R04401,R02575,R00251,R00162,R00253,R08124,R01771,R00756,R00964,R04504,R03161,R00518,R00847,R07414,R03920,R04275,R01541,R04385,R02402,R07127,R04573,R02732,R03770,R00549,R01512,R01514,R04144,R04369,R03766,R00894,R01182,R02089,R03607,R06842,R04208,R06836,R02240,R01666,R01665,R02245,R05799,R01585,R03272,R08154,R03274,R01526,R00185,R01059,R04617,R01523,R03939,R05186,R02848,R01050,R01051,R01053,R04509,R01688,R02412,R01201,R04351,R01881,R03433,R00760,R00575,R02927,R04388,R00570,R00571,R01441,R01888,R03241,R07404,R01967,R02099,R02098,R04212,R02094,R03384,R00105,R00104,R02093,R05185,R06367,R02184,R08223,R03516,R02493,R00352,R00774,R01754,R01322,R04235,R01326,R04928,R02705,R01737,R08201,R00513,R02971,R00200,R00130,R01980,R01121,R03429,R03428,R00139,R05634,R02757,R05202,R02750,R03395,R01573,R03014,R02301,R00617,R02758,R04068,R03315,R01600,R03944,R03095,R05496,R04391,R03157,R00283,R03819,R02227,R00136,R02225,R01137,R07828,R04730,R08353,R02903,R05227,R01131,R03530,R02865,R06974,R08217,R04138,R01547,R02439,R04403,R00127,R01786,R01228,R03245,R00129,R02430,R03754,R00086,R03691,R04545,R00002,R02741,R03018,R00124,R06976,R02331,R02303,R06975,R00512,R00239,R02664,R02980,R02136,R02238,R02134,R00616,R01902,R01639,R01901,R03780,R02929,R00920,R02237,R01909,R00134,R03215,R03146,R00519,R04209,R01770,R01863,R04208,R04325,R06974,R04591,R07281,R01056,R04209,R01128,R01526,R00961,R04559,R00123,R06975
116	0.80	 0	21	30	0	21	C00117->C00002:[10->8,12->3,6->17,7->10,7->11,7->12,7->4,8->13]	RP01257,RP05464,RP01065,RP05463,RP01744,RP01973,RP03415,RP00410,RP03735,RP00380,RP00466,RP02199,RP07011,RP10839,RP01262,RP00569,RP06127,RP06170,RP02201,RP05139,RP00175	R01051,R06064,R00720,R06063,R01770,R02106,R00088,R00776,R00469,R00134,R03215,R03146,R00519,R01768,R01769,R01131,R01126,R02423,R02423,R07281,R01056,R02107,R02103,R06063,R06064,R00469,R02425,R05554,R01770,R01863
117	0.80	 0	32	150	0	32	C00117->C00002:[10->8,12->3,6->17,7->10,7->11,7->12,7->4,8->13]	RP03973,RP01319,RP10096,RP04102,RP01290,RP01291,RP07538,RP03735,RP08033,RP03838,RP03775,RP04241,RP01709,RP07975,RP11244,RP11505,RP10678,RP00784,RP01263,RP03774,RP04204,RP04205,RP06373,RP11063,RP08184,RP03839,RP00008,RP00749,RP10839,RP01262,RP01571,RP01259	R00181,R01127,R06974,R04463,R01080,R01081,R03461,R00134,R03215,R03146,R00519,R04325,R04208,R04144,R04591,R01709,R04209,R02993,R04524,R07456,R00173,R00174,R01057,R04144,R04559,R06975,R04560,R00941,R01876,R04560,R04209,R03876,R04604,R06746,R06769,R07640,R01300,R07646,R01406,R03631,R05577,R05451,R00982,R01558,R03038,R00381,R02539,R08117,R05537,R00389,R01991,R04773,R00912,R08088,R00910,R00235,R06410,R01954,R01357,R03932,R01407,R04157,R05620,R00189,R01280,R00578,R06409,R03974,R06751,R04507,R02918,R03665,R03664,R03661,R03660,R03663,R03662,R04449,R00735,R01616,R02986,R01598,R02255,R01490,R00436,R08244,R02794,R08218,R01164,R02194,R04870,R02699,R01230,R01231,R06944,R05467,R05452,R04036,R06515,R00483,R03658,R03659,R02718,R05578,R00686,R03651,R03652,R02711,R03654,R03655,R03656,R03657,R04580,R07416,R04582,R07887,R02221,R07325,R06777,R01075,R06778,R01176,R01723,R03647,R03286,R06731,R02473,R04274,R01422,R04563,R04562,R03648,R00390,R03646,R04030,R00257,R06583,R04230,R03650,R03209,R01943,R06368,R05193,R00925,R04325,R06974,R07281,R01056,R01526,R01053
118	0.60	 0	28	154	0	28	C00117->C00002:[10->12,12->17,6->3,7->11,7->8,8->13]	RP01095,RP03973,RP13340,RP01319,RP01787,RP04205,RP01571,RP00861,RP01385,RP05875,RP00596,RP06427,RP01140,RP01573,RP00008,RP01654,RP10839,RP01262,RP00173,RP00528,RP10097,RP00649,RP00357,RP00157,RP01291,RP01790,RP00194,RP01576	R05339,R00181,R01827,R01127,R01827,R06975,R04560,R01526,R00190,R00182,R01245,R01440,R01561,R01245,R01067,R00845,R01529,R03876,R04604,R06746,R06769,R07640,R01300,R07646,R01406,R03631,R05577,R05451,R00982,R01558,R03038,R00381,R02539,R08117,R05537,R00389,R01991,R04773,R00912,R08088,R00910,R00235,R06410,R01954,R01357,R03932,R01407,R04157,R05620,R00189,R01280,R00578,R06409,R03974,R06751,R04507,R02918,R03665,R03664,R03661,R03660,R03663,R03662,R04449,R00735,R01616,R02986,R01598,R02255,R01490,R00436,R08244,R02794,R08218,R01164,R02194,R04870,R02699,R01230,R01231,R06944,R05467,R05452,R04036,R06515,R00483,R03658,R03659,R02718,R05578,R00686,R03651,R03652,R02711,R03654,R03655,R03656,R03657,R04580,R07416,R04582,R07887,R02221,R07325,R06777,R01075,R06778,R01176,R01723,R03647,R03286,R06731,R02473,R04274,R01422,R04563,R04562,R03648,R00390,R03646,R04030,R00257,R06583,R04230,R03650,R03209,R01943,R06368,R05193,R00925,R06590,R06863,R01641,R07281,R01056,R00183,R00185,R01571,R00604,R02479,R06975,R00761,R01067,R06862,R01440,R01034,R01045,R01039,R01081,R01830,R00850,R00847,R00841,R05338
119	0.60	 0	16	350	0	16	C00117->C00002:[10->11,10->8,12->3,6->17,7->12,8->13]	RP01278,RP01262,RP00861,RP08324,RP10817,RP04472,RP00003,RP06639,RP04092,RP01573,RP01259,RP01384,RP05769,RP00056,RP00380,RP01994	R01072,R01056,R00190,R00182,R04857,R07226,R04857,R04126,R05030,R01417,R00949,R00334,R05225,R05033,R07642,R01654,R05221,R00943,R00942,R03632,R02326,R03840,R00344,R00229,R00341,R04463,R02976,R00076,R01021,R00156,R00742,R03785,R01857,R00509,R06396,R00150,R08232,R04358,R04241,R03449,R01859,R00158,R03822,R03236,R01917,R05800,R00573,R07641,R01150,R04023,R08572,R05028,R04002,R02884,R04555,R00332,R04589,R00330,R00331,R06529,R01395,R01567,R01011,R04657,R03187,R02649,R03182,R01961,R01843,R03471,R01092,R00141,R00140,R01844,R03478,R03479,R03744,R00149,R06282,R03576,R05815,R02324,R00866,R00867,R01926,R03387,R01495,R03150,R03347,R08233,R04143,R08242,R02404,R03877,R08241,R02451,R08323,R07302,R08352,R05795,R02090,R01476,R04572,R02650,R04267,R03193,R08354,R08355,R02658,R00480,R00482,R03613,R03298,R00405,R00174,R00299,R03469,R02584,R05224,R01256,R05646,R00240,R00241,R05803,R05802,R05801,R04591,R05806,R00722,R01353,R04357,R07279,R05661,R02783,R02785,R03494,R02786,R02788,R05197,R04448,R03905,R00554,R04779,R05626,R00315,R00497,R01468,R02626,R02071,R02625,R03361,R03362,R04401,R02575,R00251,R00162,R00253,R08124,R01771,R00756,R00964,R04504,R03161,R00518,R00847,R07414,R03920,R04275,R01541,R04385,R02402,R07127,R04573,R02732,R03770,R00549,R01512,R01514,R04144,R04369,R03766,R00894,R01182,R02089,R03607,R06842,R04208,R06836,R02240,R01666,R01665,R02245,R05799,R01585,R03272,R08154,R03274,R01526,R00185,R01059,R04617,R01523,R03939,R05186,R02848,R01050,R01051,R01053,R04509,R01688,R02412,R01201,R04351,R01881,R03433,R00760,R00575,R02927,R04388,R00570,R00571,R01441,R01888,R03241,R07404,R01967,R02099,R02098,R04212,R02094,R03384,R00105,R00104,R02093,R05185,R06367,R02184,R08223,R03516,R02493,R00352,R00774,R01754,R01322,R04235,R01326,R04928,R02705,R01737,R08201,R00513,R02971,R00200,R00130,R01980,R01121,R03429,R03428,R00139,R05634,R02757,R05202,R02750,R03395,R01573,R03014,R02301,R00617,R02758,R04068,R03315,R01600,R03944,R03095,R05496,R04391,R03157,R00283,R03819,R02227,R00136,R02225,R01137,R07828,R04730,R08353,R02903,R05227,R01131,R03530,R02865,R06974,R08217,R04138,R01547,R02439,R04403,R00127,R01786,R01228,R03245,R00129,R02430,R03754,R00086,R03691,R04545,R00002,R02741,R03018,R00124,R06976,R02331,R02303,R06975,R00512,R00239,R02664,R02980,R02136,R02238,R02134,R00616,R01902,R01639,R01901,R03780,R02929,R00920,R02237,R01909,R01621,R00190,R01529,R01053,R01244,R05704,R00830,R01221,R03425,R00157,R00333,R00122,R00127,R05805,R05804,R01568,R01768,R01769,R02141
120	0.80	 0	28	368	0	28	C00117->C00002:[10->12,12->17,6->3,7->10,7->11,7->2,7->8,8->13]	RP07515,RP01128,RP07387,RP01571,RP00477,RP04472,RP01384,RP01994,RP01385,RP04372,RP05769,RP03735,RP00596,RP00380,RP10839,RP01262,RP00173,RP03650,RP08324,RP08291,RP07161,RP00003,RP01570,RP02443,RP01291,RP05304,RP04373,RP00056	R03425,R00830,R00024,R01526,R03140,R00024,R04857,R01244,R02141,R01245,R04731,R05704,R00830,R01221,R03425,R00134,R03215,R03146,R00519,R01561,R01245,R01768,R01769,R07281,R01056,R00183,R00185,R01571,R04026,R04857,R04732,R02729,R04126,R05030,R01417,R00949,R00334,R05225,R05033,R07642,R01654,R05221,R00943,R00942,R03632,R02326,R03840,R00344,R00229,R00341,R04463,R02976,R00076,R01021,R00156,R00742,R03785,R01857,R00509,R06396,R00150,R08232,R04358,R04241,R03449,R01859,R00158,R03822,R03236,R01917,R05800,R00573,R07641,R01150,R04023,R08572,R05028,R04002,R02884,R04555,R00332,R04589,R00330,R00331,R06529,R01395,R01567,R01011,R04657,R03187,R02649,R03182,R01961,R01843,R03471,R01092,R00141,R00140,R01844,R03478,R03479,R03744,R00149,R06282,R03576,R05815,R02324,R00866,R00867,R01926,R03387,R01495,R03150,R03347,R08233,R04143,R08242,R02404,R03877,R08241,R02451,R08323,R07302,R08352,R05795,R02090,R01476,R04572,R02650,R04267,R03193,R08354,R08355,R02658,R00480,R00482,R03613,R03298,R00405,R00174,R00299,R03469,R02584,R05224,R01256,R05646,R00240,R00241,R05803,R05802,R05801,R04591,R05806,R00722,R01353,R04357,R07279,R05661,R02783,R02785,R03494,R02786,R02788,R05197,R04448,R03905,R00554,R04779,R05626,R00315,R00497,R01468,R02626,R02071,R02625,R03361,R03362,R04401,R02575,R00251,R00162,R00253,R08124,R01771,R00756,R00964,R04504,R03161,R00518,R00847,R07414,R03920,R04275,R01541,R04385,R02402,R07127,R04573,R02732,R03770,R00549,R01512,R01514,R04144,R04369,R03766,R00894,R01182,R02089,R03607,R06842,R04208,R06836,R02240,R01666,R01665,R02245,R05799,R01585,R03272,R08154,R03274,R01526,R00185,R01059,R04617,R01523,R03939,R05186,R02848,R01050,R01051,R01053,R04509,R01688,R02412,R01201,R04351,R01881,R03433,R00760,R00575,R02927,R04388,R00570,R00571,R01441,R01888,R03241,R07404,R01967,R02099,R02098,R04212,R02094,R03384,R00105,R00104,R02093,R05185,R06367,R02184,R08223,R03516,R02493,R00352,R00774,R01754,R01322,R04235,R01326,R04928,R02705,R01737,R08201,R00513,R02971,R00200,R00130,R01980,R01121,R03429,R03428,R00139,R05634,R02757,R05202,R02750,R03395,R01573,R03014,R02301,R00617,R02758,R04068,R03315,R01600,R03944,R03095,R05496,R04391,R03157,R00283,R03819,R02227,R00136,R02225,R01137,R07828,R04730,R08353,R02903,R05227,R01131,R03530,R02865,R06974,R08217,R04138,R01547,R02439,R04403,R00127,R01786,R01228,R03245,R00129,R02430,R03754,R00086,R03691,R04545,R00002,R02741,R03018,R00124,R06976,R02331,R02303,R06975,R00512,R00239,R02664,R02980,R02136,R02238,R02134,R00616,R01902,R01639,R01901,R03780,R02929,R00920,R02237,R01909,R01523,R02729,R01081,R05704,R04732,R00157,R00333,R00122,R00127,R05805,R05804,R01568
121	0.80	 0	27	147	0	27	C00117->C00002:[10->8,12->3,6->17,7->10,7->11,7->12,7->4,8->13]	RP01319,RP10096,RP04102,RP00470,RP04205,RP01571,RP00477,RP01384,RP08184,RP06373,RP01257,RP01255,RP03735,RP04204,RP00008,RP00861,RP04241,RP10839,RP01262,RP07975,RP01570,RP04092,RP01291,RP00749,RP03839,RP03838,RP07387	R01127,R06974,R04463,R01128,R01132,R06975,R04560,R01526,R03140,R00024,R01244,R04560,R00941,R01051,R01049,R00134,R03215,R03146,R00519,R04559,R03876,R04604,R06746,R06769,R07640,R01300,R07646,R01406,R03631,R05577,R05451,R00982,R01558,R03038,R00381,R02539,R08117,R05537,R00389,R01991,R04773,R00912,R08088,R00910,R00235,R06410,R01954,R01357,R03932,R01407,R04157,R05620,R00189,R01280,R00578,R06409,R03974,R06751,R04507,R02918,R03665,R03664,R03661,R03660,R03663,R03662,R04449,R00735,R01616,R02986,R01598,R02255,R01490,R00436,R08244,R02794,R08218,R01164,R02194,R04870,R02699,R01230,R01231,R06944,R05467,R05452,R04036,R06515,R00483,R03658,R03659,R02718,R05578,R00686,R03651,R03652,R02711,R03654,R03655,R03656,R03657,R04580,R07416,R04582,R07887,R02221,R07325,R06777,R01075,R06778,R01176,R01723,R03647,R03286,R06731,R02473,R04274,R01422,R04563,R04562,R03648,R00390,R03646,R04030,R00257,R06583,R04230,R03650,R03209,R01943,R06368,R05193,R00925,R00190,R00182,R04591,R07281,R01056,R04209,R01523,R00190,R01081,R04325,R06974,R04209,R04208,R00024
122	0.80	 0	20	28	0	20	C00117->C00002:[10->8,12->3,6->17,7->10,7->11,7->12,7->4,8->13]	RP05464,RP04478,RP01384,RP00410,RP01973,RP03735,RP00380,RP02199,RP07011,RP10839,RP01262,RP00861,RP00569,RP06127,RP01255,RP04092,RP06170,RP00485,RP02201,RP05139	R06064,R04863,R01244,R00776,R00469,R02106,R00134,R03215,R03146,R00519,R01768,R01769,R02423,R02423,R07281,R01056,R00190,R00182,R02107,R02103,R06063,R06064,R01049,R00190,R00469,R03098,R02425,R05554
123	0.70	 0	23	363	0	23	C00117->C00002:[10->8,12->3,6->17,7->10,7->11,7->12,8->13]	RP03973,RP01263,RP00861,RP01319,RP11016,RP04205,RP03735,RP06373,RP08184,RP00596,RP01573,RP07975,RP04241,RP10839,RP01262,RP00173,RP10817,RP04204,RP00003,RP06639,RP03839,RP05769,RP00056	R00181,R01057,R00190,R00182,R01127,R01561,R06975,R04560,R00134,R03215,R03146,R00519,R00941,R04560,R01561,R01245,R01529,R04209,R04591,R07281,R01056,R00183,R00185,R01571,R07226,R04559,R04126,R05030,R01417,R00949,R00334,R05225,R05033,R07642,R01654,R05221,R00943,R00942,R03632,R02326,R03840,R00344,R00229,R00341,R04463,R02976,R00076,R01021,R00156,R00742,R03785,R01857,R00509,R06396,R00150,R08232,R04358,R04241,R03449,R01859,R00158,R03822,R03236,R01917,R05800,R00573,R07641,R01150,R04023,R08572,R05028,R04002,R02884,R04555,R00332,R04589,R00330,R00331,R06529,R01395,R01567,R01011,R04657,R03187,R02649,R03182,R01961,R01843,R03471,R01092,R00141,R00140,R01844,R03478,R03479,R03744,R00149,R06282,R03576,R05815,R02324,R00866,R00867,R01926,R03387,R01495,R03150,R03347,R08233,R04143,R08242,R02404,R03877,R08241,R02451,R08323,R07302,R08352,R05795,R02090,R01476,R04572,R02650,R04267,R03193,R08354,R08355,R02658,R00480,R00482,R03613,R03298,R00405,R00174,R00299,R03469,R02584,R05224,R01256,R05646,R00240,R00241,R05803,R05802,R05801,R04591,R05806,R00722,R01353,R04357,R07279,R05661,R02783,R02785,R03494,R02786,R02788,R05197,R04448,R03905,R00554,R04779,R05626,R00315,R00497,R01468,R02626,R02071,R02625,R03361,R03362,R04401,R02575,R00251,R00162,R00253,R08124,R01771,R00756,R00964,R04504,R03161,R00518,R00847,R07414,R03920,R04275,R01541,R04385,R02402,R07127,R04573,R02732,R03770,R00549,R01512,R01514,R04144,R04369,R03766,R00894,R01182,R02089,R03607,R06842,R04208,R06836,R02240,R01666,R01665,R02245,R05799,R01585,R03272,R08154,R03274,R01526,R00185,R01059,R04617,R01523,R03939,R05186,R02848,R01050,R01051,R01053,R04509,R01688,R02412,R01201,R04351,R01881,R03433,R00760,R00575,R02927,R04388,R00570,R00571,R01441,R01888,R03241,R07404,R01967,R02099,R02098,R04212,R02094,R03384,R00105,R00104,R02093,R05185,R06367,R02184,R08223,R03516,R02493,R00352,R00774,R01754,R01322,R04235,R01326,R04928,R02705,R01737,R08201,R00513,R02971,R00200,R00130,R01980,R01121,R03429,R03428,R00139,R05634,R02757,R05202,R02750,R03395,R01573,R03014,R02301,R00617,R02758,R04068,R03315,R01600,R03944,R03095,R05496,R04391,R03157,R00283,R03819,R02227,R00136,R02225,R01137,R07828,R04730,R08353,R02903,R05227,R01131,R03530,R02865,R06974,R08217,R04138,R01547,R02439,R04403,R00127,R01786,R01228,R03245,R00129,R02430,R03754,R00086,R03691,R04545,R00002,R02741,R03018,R00124,R06976,R02331,R02303,R06975,R00512,R00239,R02664,R02980,R02136,R02238,R02134,R00616,R01902,R01639,R01901,R03780,R02929,R00920,R02237,R01909,R01621,R04209,R05704,R00830,R01221,R03425,R00157,R00333,R00122,R00127,R05805,R05804,R01568
124	0.70	 0	15	20	0	15	C00117->C00002:[10->8,12->3,6->17,7->10,7->11,7->12,8->13]	RP10839,RP01262,RP00861,RP08324,RP08291,RP04472,RP01255,RP04092,RP01188,RP04373,RP01384,RP03735,RP01994,RP00380,RP01189	R07281,R01056,R00190,R00182,R04857,R04732,R04857,R01049,R00190,R00948,R04732,R01244,R00134,R03215,R03146,R00519,R02141,R01768,R01769,R00951
125	0.50	 0	25	147	0	25	C00117->C00002:[10->12,12->17,6->3,7->8,8->13]	RP01572,RP01095,RP13340,RP01790,RP01571,RP00283,RP01385,RP00596,RP03735,RP06427,RP06593,RP01573,RP00008,RP01654,RP01787,RP10839,RP01262,RP00173,RP01291,RP01926,RP00649,RP01238,RP01239,RP05200,RP01576	R01528,R05339,R01827,R01830,R01526,R00203,R00205,R01245,R01561,R01245,R00134,R03215,R03146,R00519,R01067,R01528,R01529,R03876,R04604,R06746,R06769,R07640,R01300,R07646,R01406,R03631,R05577,R05451,R00982,R01558,R03038,R00381,R02539,R08117,R05537,R00389,R01991,R04773,R00912,R08088,R00910,R00235,R06410,R01954,R01357,R03932,R01407,R04157,R05620,R00189,R01280,R00578,R06409,R03974,R06751,R04507,R02918,R03665,R03664,R03661,R03660,R03663,R03662,R04449,R00735,R01616,R02986,R01598,R02255,R01490,R00436,R08244,R02794,R08218,R01164,R02194,R04870,R02699,R01230,R01231,R06944,R05467,R05452,R04036,R06515,R00483,R03658,R03659,R02718,R05578,R00686,R03651,R03652,R02711,R03654,R03655,R03656,R03657,R04580,R07416,R04582,R07887,R02221,R07325,R06777,R01075,R06778,R01176,R01723,R03647,R03286,R06731,R02473,R04274,R01422,R04563,R04562,R03648,R00390,R03646,R04030,R00257,R06583,R04230,R03650,R03209,R01943,R06368,R05193,R00925,R06590,R06863,R01641,R01827,R07281,R01056,R00183,R00185,R01571,R01081,R02036,R00761,R01067,R01015,R01016,R05605,R05338
126	0.80	 0	28	158	0	28	C00117->C00002:[10->12,12->17,6->3,7->10,7->11,7->2,7->8,8->13]	RP07515,RP05306,RP01128,RP01571,RP04472,RP01384,RP01994,RP05698,RP05769,RP11479,RP03735,RP00380,RP00008,RP10839,RP01262,RP03650,RP08324,RP08291,RP07161,RP04232,RP04372,RP03664,RP02443,RP01291,RP05304,RP04373,RP10965,RP11518	R03425,R05708,R00830,R01526,R04857,R01244,R02141,R01196,R00006,R00014,R00211,R00210,R01699,R00207,R00224,R00226,R00209,R05636,R03145,R05704,R00830,R01221,R03425,R08072,R00134,R03215,R03146,R00519,R01768,R01769,R03876,R04604,R06746,R06769,R07640,R01300,R07646,R01406,R03631,R05577,R05451,R00982,R01558,R03038,R00381,R02539,R08117,R05537,R00389,R01991,R04773,R00912,R08088,R00910,R00235,R06410,R01954,R01357,R03932,R01407,R04157,R05620,R00189,R01280,R00578,R06409,R03974,R06751,R04507,R02918,R03665,R03664,R03661,R03660,R03663,R03662,R04449,R00735,R01616,R02986,R01598,R02255,R01490,R00436,R08244,R02794,R08218,R01164,R02194,R04870,R02699,R01230,R01231,R06944,R05467,R05452,R04036,R06515,R00483,R03658,R03659,R02718,R05578,R00686,R03651,R03652,R02711,R03654,R03655,R03656,R03657,R04580,R07416,R04582,R07887,R02221,R07325,R06777,R01075,R06778,R01176,R01723,R03647,R03286,R06731,R02473,R04274,R01422,R04563,R04562,R03648,R00390,R03646,R04030,R00257,R06583,R04230,R03650,R03209,R01943,R06368,R05193,R00925,R07281,R01056,R04026,R04857,R04732,R02729,R00212,R04731,R04038,R02729,R01081,R05704,R04732,R08072,R08069
127	0.60	 0	18	135	0	18	C00117->C00002:[10->11,10->8,12->3,6->17,7->12,8->13]	RP01263,RP01400,RP01290,RP04472,RP01291,RP01399,RP01384,RP03735,RP01994,RP04030,RP00380,RP00008,RP10839,RP00861,RP01571,RP04092,RP08324,RP11063	R01057,R01271,R01080,R04857,R01081,R01270,R01244,R00134,R03215,R03146,R00519,R02141,R00182,R01768,R01769,R03876,R04604,R06746,R06769,R07640,R01300,R07646,R01406,R03631,R05577,R05451,R00982,R01558,R03038,R00381,R02539,R08117,R05537,R00389,R01991,R04773,R00912,R08088,R00910,R00235,R06410,R01954,R01357,R03932,R01407,R04157,R05620,R00189,R01280,R00578,R06409,R03974,R06751,R04507,R02918,R03665,R03664,R03661,R03660,R03663,R03662,R04449,R00735,R01616,R02986,R01598,R02255,R01490,R00436,R08244,R02794,R08218,R01164,R02194,R04870,R02699,R01230,R01231,R06944,R05467,R05452,R04036,R06515,R00483,R03658,R03659,R02718,R05578,R00686,R03651,R03652,R02711,R03654,R03655,R03656,R03657,R04580,R07416,R04582,R07887,R02221,R07325,R06777,R01075,R06778,R01176,R01723,R03647,R03286,R06731,R02473,R04274,R01422,R04563,R04562,R03648,R00390,R03646,R04030,R00257,R06583,R04230,R03650,R03209,R01943,R06368,R05193,R00925,R07281,R00190,R00182,R01526,R00190,R04857,R01876
128	0.60	 0	15	30	0	15	C00117->C00002:[10->8,12->3,6->17,7->10,7->12,8->13]	RP05464,RP04232,RP01065,RP10839,RP01262,RP06127,RP05698,RP00470,RP01255,RP05463,RP03415,RP01973,RP01322,RP00380,RP00569	R06064,R00212,R00720,R07281,R01056,R06063,R06064,R01196,R00006,R00014,R00211,R00210,R01699,R00207,R00224,R00226,R00209,R05636,R03145,R01128,R01132,R01049,R06063,R00088,R02106,R01132,R01768,R01769,R02107,R02103
129	0.70	 0	19	139	0	19	C00117->C00002:[10->12,12->17,6->3,7->10,7->11,7->8,8->13]	RP01744,RP01571,RP00477,RP04472,RP01994,RP03735,RP00380,RP00008,RP10839,RP01262,RP00173,RP08324,RP08291,RP01594,RP01570,RP01291,RP04373,RP00175,RP07387	R01770,R01526,R03140,R00024,R04857,R02141,R00134,R03215,R03146,R00519,R01768,R01769,R03876,R04604,R06746,R06769,R07640,R01300,R07646,R01406,R03631,R05577,R05451,R00982,R01558,R03038,R00381,R02539,R08117,R05537,R00389,R01991,R04773,R00912,R08088,R00910,R00235,R06410,R01954,R01357,R03932,R01407,R04157,R05620,R00189,R01280,R00578,R06409,R03974,R06751,R04507,R02918,R03665,R03664,R03661,R03660,R03663,R03662,R04449,R00735,R01616,R02986,R01598,R02255,R01490,R00436,R08244,R02794,R08218,R01164,R02194,R04870,R02699,R01230,R01231,R06944,R05467,R05452,R04036,R06515,R00483,R03658,R03659,R02718,R05578,R00686,R03651,R03652,R02711,R03654,R03655,R03656,R03657,R04580,R07416,R04582,R07887,R02221,R07325,R06777,R01075,R06778,R01176,R01723,R03647,R03286,R06731,R02473,R04274,R01422,R04563,R04562,R03648,R00390,R03646,R04030,R00257,R06583,R04230,R03650,R03209,R01943,R06368,R05193,R00925,R07281,R01056,R00183,R00185,R01571,R04857,R04732,R01560,R01523,R01081,R04732,R01770,R01863,R00024
130	0.60	 0	15	19	0	15	C00117->C00002:[10->8,12->3,6->17,7->12,7->4,8->13]	RP01257,RP03973,RP00861,RP10839,RP04478,RP00173,RP00893,RP00812,RP04649,RP00392,RP01385,RP01262,RP00485,RP00596,RP01323	R01051,R00181,R00190,R00182,R07281,R04863,R00183,R00185,R01571,R00428,R05046,R05046,R00426,R01245,R01056,R03098,R01561,R01245,R01134
131	0.70	 0	18	24	0	18	C00117->C00002:[10->8,12->3,6->17,7->10,7->11,7->12,8->13]	RP00477,RP04472,RP01384,RP01994,RP01570,RP03735,RP00380,RP10839,RP01262,RP00861,RP08324,RP08291,RP01255,RP04092,RP04373,RP01188,RP07387,RP01189	R03140,R00024,R04857,R01244,R02141,R01523,R00134,R03215,R03146,R00519,R01768,R01769,R07281,R01056,R00190,R00182,R04857,R04732,R01049,R00190,R04732,R00948,R00024,R00951
132	0.60	 0	25	150	0	25	C00117->C00002:[10->8,12->3,6->17,7->11,7->12,8->13]	RP01263,RP01290,RP01789,RP04472,RP00080,RP01994,RP03735,RP01291,RP01384,RP04030,RP01573,RP00008,RP04092,RP10839,RP01262,RP00861,RP01571,RP01788,RP01255,RP00380,RP08324,RP01654,RP01238,RP11137,RP11063	R01057,R01080,R01829,R04857,R01067,R06861,R01641,R01830,R01621,R01440,R02141,R00134,R03215,R03146,R00519,R01081,R01244,R00182,R01529,R03876,R04604,R06746,R06769,R07640,R01300,R07646,R01406,R03631,R05577,R05451,R00982,R01558,R03038,R00381,R02539,R08117,R05537,R00389,R01991,R04773,R00912,R08088,R00910,R00235,R06410,R01954,R01357,R03932,R01407,R04157,R05620,R00189,R01280,R00578,R06409,R03974,R06751,R04507,R02918,R03665,R03664,R03661,R03660,R03663,R03662,R04449,R00735,R01616,R02986,R01598,R02255,R01490,R00436,R08244,R02794,R08218,R01164,R02194,R04870,R02699,R01230,R01231,R06944,R05467,R05452,R04036,R06515,R00483,R03658,R03659,R02718,R05578,R00686,R03651,R03652,R02711,R03654,R03655,R03656,R03657,R04580,R07416,R04582,R07887,R02221,R07325,R06777,R01075,R06778,R01176,R01723,R03647,R03286,R06731,R02473,R04274,R01422,R04563,R04562,R03648,R00390,R03646,R04030,R00257,R06583,R04230,R03650,R03209,R01943,R06368,R05193,R00925,R00190,R07281,R01056,R00190,R00182,R01526,R01829,R01049,R01768,R01769,R04857,R06590,R06863,R01641,R01015,R01843,R01845,R01876
133	0.90	 0	28	368	0	28	C00117->C00002:[10->8,12->3,6->17,7->10,7->11,7->12,7->2,7->4,8->13]	RP07515,RP00466,RP01278,RP01319,RP10096,RP04102,RP01128,RP04205,RP03774,RP01259,RP05769,RP03735,RP04204,RP03838,RP00861,RP04241,RP10839,RP01262,RP07975,RP10097,RP01594,RP00003,RP04092,RP05304,RP03839,RP00596,RP00056,RP00749	R03425,R01131,R01126,R01072,R01127,R06974,R04463,R00830,R06975,R04560,R04144,R01053,R05704,R00830,R01221,R03425,R00134,R03215,R03146,R00519,R04559,R04208,R00190,R00182,R04591,R07281,R01056,R04209,R06975,R01560,R04126,R05030,R01417,R00949,R00334,R05225,R05033,R07642,R01654,R05221,R00943,R00942,R03632,R02326,R03840,R00344,R00229,R00341,R04463,R02976,R00076,R01021,R00156,R00742,R03785,R01857,R00509,R06396,R00150,R08232,R04358,R04241,R03449,R01859,R00158,R03822,R03236,R01917,R05800,R00573,R07641,R01150,R04023,R08572,R05028,R04002,R02884,R04555,R00332,R04589,R00330,R00331,R06529,R01395,R01567,R01011,R04657,R03187,R02649,R03182,R01961,R01843,R03471,R01092,R00141,R00140,R01844,R03478,R03479,R03744,R00149,R06282,R03576,R05815,R02324,R00866,R00867,R01926,R03387,R01495,R03150,R03347,R08233,R04143,R08242,R02404,R03877,R08241,R02451,R08323,R07302,R08352,R05795,R02090,R01476,R04572,R02650,R04267,R03193,R08354,R08355,R02658,R00480,R00482,R03613,R03298,R00405,R00174,R00299,R03469,R02584,R05224,R01256,R05646,R00240,R00241,R05803,R05802,R05801,R04591,R05806,R00722,R01353,R04357,R07279,R05661,R02783,R02785,R03494,R02786,R02788,R05197,R04448,R03905,R00554,R04779,R05626,R00315,R00497,R01468,R02626,R02071,R02625,R03361,R03362,R04401,R02575,R00251,R00162,R00253,R08124,R01771,R00756,R00964,R04504,R03161,R00518,R00847,R07414,R03920,R04275,R01541,R04385,R02402,R07127,R04573,R02732,R03770,R00549,R01512,R01514,R04144,R04369,R03766,R00894,R01182,R02089,R03607,R06842,R04208,R06836,R02240,R01666,R01665,R02245,R05799,R01585,R03272,R08154,R03274,R01526,R00185,R01059,R04617,R01523,R03939,R05186,R02848,R01050,R01051,R01053,R04509,R01688,R02412,R01201,R04351,R01881,R03433,R00760,R00575,R02927,R04388,R00570,R00571,R01441,R01888,R03241,R07404,R01967,R02099,R02098,R04212,R02094,R03384,R00105,R00104,R02093,R05185,R06367,R02184,R08223,R03516,R02493,R00352,R00774,R01754,R01322,R04235,R01326,R04928,R02705,R01737,R08201,R00513,R02971,R00200,R00130,R01980,R01121,R03429,R03428,R00139,R05634,R02757,R05202,R02750,R03395,R01573,R03014,R02301,R00617,R02758,R04068,R03315,R01600,R03944,R03095,R05496,R04391,R03157,R00283,R03819,R02227,R00136,R02225,R01137,R07828,R04730,R08353,R02903,R05227,R01131,R03530,R02865,R06974,R08217,R04138,R01547,R02439,R04403,R00127,R01786,R01228,R03245,R00129,R02430,R03754,R00086,R03691,R04545,R00002,R02741,R03018,R00124,R06976,R02331,R02303,R06975,R00512,R00239,R02664,R02980,R02136,R02238,R02134,R00616,R01902,R01639,R01901,R03780,R02929,R00920,R02237,R01909,R00190,R05704,R04209,R01561,R01245,R00157,R00333,R00122,R00127,R05805,R05804,R01568,R04325,R06974
134	0.10	 0	11	14	0	11	C00117->C00002:[10->11]	RP00173,RP10839,RP01319,RP01571,RP04205,RP01065,RP01291,RP04030,RP03415,RP10097,RP01385	R00183,R00185,R01571,R07281,R01127,R01526,R06975,R04560,R00720,R01081,R00182,R00088,R06975,R01245
135	0.60	 0	17	134	0	17	C00117->C00002:[10->8,12->11,12->3,6->17,7->12,8->13]	RP03973,RP01257,RP01262,RP01576,RP01571,RP01320,RP08324,RP10817,RP00470,RP04472,RP01994,RP01291,RP01095,RP05769,RP06299,RP00380,RP00008	R00181,R01051,R01056,R05338,R01526,R01128,R04857,R07226,R01128,R01132,R04857,R02141,R01081,R05339,R05704,R00830,R01221,R03425,R00761,R01768,R01769,R03876,R04604,R06746,R06769,R07640,R01300,R07646,R01406,R03631,R05577,R05451,R00982,R01558,R03038,R00381,R02539,R08117,R05537,R00389,R01991,R04773,R00912,R08088,R00910,R00235,R06410,R01954,R01357,R03932,R01407,R04157,R05620,R00189,R01280,R00578,R06409,R03974,R06751,R04507,R02918,R03665,R03664,R03661,R03660,R03663,R03662,R04449,R00735,R01616,R02986,R01598,R02255,R01490,R00436,R08244,R02794,R08218,R01164,R02194,R04870,R02699,R01230,R01231,R06944,R05467,R05452,R04036,R06515,R00483,R03658,R03659,R02718,R05578,R00686,R03651,R03652,R02711,R03654,R03655,R03656,R03657,R04580,R07416,R04582,R07887,R02221,R07325,R06777,R01075,R06778,R01176,R01723,R03647,R03286,R06731,R02473,R04274,R01422,R04563,R04562,R03648,R00390,R03646,R04030,R00257,R06583,R04230,R03650,R03209,R01943,R06368,R05193,R00925
136	0.60	 0	18	354	0	18	C00117->C00002:[10->10,10->8,12->3,6->17,7->12,8->13]	RP05464,RP01278,RP10817,RP01973,RP01573,RP01259,RP05463,RP01384,RP00380,RP01262,RP00861,RP00569,RP06127,RP00003,RP06639,RP04092,RP05769,RP00056	R06064,R01072,R07226,R02106,R01529,R01053,R06063,R01244,R01768,R01769,R01056,R00190,R00182,R02107,R02103,R06063,R06064,R04126,R05030,R01417,R00949,R00334,R05225,R05033,R07642,R01654,R05221,R00943,R00942,R03632,R02326,R03840,R00344,R00229,R00341,R04463,R02976,R00076,R01021,R00156,R00742,R03785,R01857,R00509,R06396,R00150,R08232,R04358,R04241,R03449,R01859,R00158,R03822,R03236,R01917,R05800,R00573,R07641,R01150,R04023,R08572,R05028,R04002,R02884,R04555,R00332,R04589,R00330,R00331,R06529,R01395,R01567,R01011,R04657,R03187,R02649,R03182,R01961,R01843,R03471,R01092,R00141,R00140,R01844,R03478,R03479,R03744,R00149,R06282,R03576,R05815,R02324,R00866,R00867,R01926,R03387,R01495,R03150,R03347,R08233,R04143,R08242,R02404,R03877,R08241,R02451,R08323,R07302,R08352,R05795,R02090,R01476,R04572,R02650,R04267,R03193,R08354,R08355,R02658,R00480,R00482,R03613,R03298,R00405,R00174,R00299,R03469,R02584,R05224,R01256,R05646,R00240,R00241,R05803,R05802,R05801,R04591,R05806,R00722,R01353,R04357,R07279,R05661,R02783,R02785,R03494,R02786,R02788,R05197,R04448,R03905,R00554,R04779,R05626,R00315,R00497,R01468,R02626,R02071,R02625,R03361,R03362,R04401,R02575,R00251,R00162,R00253,R08124,R01771,R00756,R00964,R04504,R03161,R00518,R00847,R07414,R03920,R04275,R01541,R04385,R02402,R07127,R04573,R02732,R03770,R00549,R01512,R01514,R04144,R04369,R03766,R00894,R01182,R02089,R03607,R06842,R04208,R06836,R02240,R01666,R01665,R02245,R05799,R01585,R03272,R08154,R03274,R01526,R00185,R01059,R04617,R01523,R03939,R05186,R02848,R01050,R01051,R01053,R04509,R01688,R02412,R01201,R04351,R01881,R03433,R00760,R00575,R02927,R04388,R00570,R00571,R01441,R01888,R03241,R07404,R01967,R02099,R02098,R04212,R02094,R03384,R00105,R00104,R02093,R05185,R06367,R02184,R08223,R03516,R02493,R00352,R00774,R01754,R01322,R04235,R01326,R04928,R02705,R01737,R08201,R00513,R02971,R00200,R00130,R01980,R01121,R03429,R03428,R00139,R05634,R02757,R05202,R02750,R03395,R01573,R03014,R02301,R00617,R02758,R04068,R03315,R01600,R03944,R03095,R05496,R04391,R03157,R00283,R03819,R02227,R00136,R02225,R01137,R07828,R04730,R08353,R02903,R05227,R01131,R03530,R02865,R06974,R08217,R04138,R01547,R02439,R04403,R00127,R01786,R01228,R03245,R00129,R02430,R03754,R00086,R03691,R04545,R00002,R02741,R03018,R00124,R06976,R02331,R02303,R06975,R00512,R00239,R02664,R02980,R02136,R02238,R02134,R00616,R01902,R01639,R01901,R03780,R02929,R00920,R02237,R01909,R01621,R00190,R05704,R00830,R01221,R03425,R00157,R00333,R00122,R00127,R05805,R05804,R01568
137	0.50	 0	11	129	0	11	C00117->C00002:[10->8,12->3,6->17,7->12,8->13]	RP01095,RP01262,RP00861,RP01787,RP01148,RP06726,RP04030,RP01654,RP00242,RP01576,RP00008	R05339,R01056,R00190,R00182,R01827,R00867,R01827,R00182,R06590,R06863,R01641,R00760,R01140,R08406,R00876,R05338,R03876,R04604,R06746,R06769,R07640,R01300,R07646,R01406,R03631,R05577,R05451,R00982,R01558,R03038,R00381,R02539,R08117,R05537,R00389,R01991,R04773,R00912,R08088,R00910,R00235,R06410,R01954,R01357,R03932,R01407,R04157,R05620,R00189,R01280,R00578,R06409,R03974,R06751,R04507,R02918,R03665,R03664,R03661,R03660,R03663,R03662,R04449,R00735,R01616,R02986,R01598,R02255,R01490,R00436,R08244,R02794,R08218,R01164,R02194,R04870,R02699,R01230,R01231,R06944,R05467,R05452,R04036,R06515,R00483,R03658,R03659,R02718,R05578,R00686,R03651,R03652,R02711,R03654,R03655,R03656,R03657,R04580,R07416,R04582,R07887,R02221,R07325,R06777,R01075,R06778,R01176,R01723,R03647,R03286,R06731,R02473,R04274,R01422,R04563,R04562,R03648,R00390,R03646,R04030,R00257,R06583,R04230,R03650,R03209,R01943,R06368,R05193,R00925
138	0.80	 0	24	145	0	24	C00117->C00002:[10->8,12->3,6->17,7->10,7->11,7->12,7->4,8->13]	RP05464,RP00477,RP01973,RP00410,RP01384,RP03735,RP00380,RP00008,RP02199,RP07011,RP10839,RP01262,RP00861,RP05463,RP06127,RP01570,RP04092,RP06170,RP01256,RP02201,RP07387,RP05139,RP10961,RP00569	R06064,R03140,R00024,R02106,R00776,R00469,R01244,R00134,R03215,R03146,R00519,R01768,R01769,R03876,R04604,R06746,R06769,R07640,R01300,R07646,R01406,R03631,R05577,R05451,R00982,R01558,R03038,R00381,R02539,R08117,R05537,R00389,R01991,R04773,R00912,R08088,R00910,R00235,R06410,R01954,R01357,R03932,R01407,R04157,R05620,R00189,R01280,R00578,R06409,R03974,R06751,R04507,R02918,R03665,R03664,R03661,R03660,R03663,R03662,R04449,R00735,R01616,R02986,R01598,R02255,R01490,R00436,R08244,R02794,R08218,R01164,R02194,R04870,R02699,R01230,R01231,R06944,R05467,R05452,R04036,R06515,R00483,R03658,R03659,R02718,R05578,R00686,R03651,R03652,R02711,R03654,R03655,R03656,R03657,R04580,R07416,R04582,R07887,R02221,R07325,R06777,R01075,R06778,R01176,R01723,R03647,R03286,R06731,R02473,R04274,R01422,R04563,R04562,R03648,R00390,R03646,R04030,R00257,R06583,R04230,R03650,R03209,R01943,R06368,R05193,R00925,R02423,R02423,R07281,R01056,R00190,R00182,R06063,R06063,R06064,R01523,R00190,R00469,R01050,R02425,R00024,R05554,R06836,R02107,R02103
139	0.70	 0	26	157	0	26	C00117->C00002:[10->10,10->11,10->8,12->3,6->17,7->12,8->10,8->11,8->13]	RP01263,RP00283,RP01290,RP04472,RP01291,RP01994,RP11063,RP01239,RP01384,RP01654,RP03735,RP04030,RP00380,RP00008,RP00861,RP10839,RP13340,RP01790,RP08324,RP05698,RP08291,RP04092,RP01571,RP04373,RP01238,RP06726	R01057,R00203,R00205,R01080,R04857,R01081,R02141,R01876,R01016,R01244,R06590,R06863,R01641,R00134,R03215,R03146,R00519,R00182,R01768,R01769,R03876,R04604,R06746,R06769,R07640,R01300,R07646,R01406,R03631,R05577,R05451,R00982,R01558,R03038,R00381,R02539,R08117,R05537,R00389,R01991,R04773,R00912,R08088,R00910,R00235,R06410,R01954,R01357,R03932,R01407,R04157,R05620,R00189,R01280,R00578,R06409,R03974,R06751,R04507,R02918,R03665,R03664,R03661,R03660,R03663,R03662,R04449,R00735,R01616,R02986,R01598,R02255,R01490,R00436,R08244,R02794,R08218,R01164,R02194,R04870,R02699,R01230,R01231,R06944,R05467,R05452,R04036,R06515,R00483,R03658,R03659,R02718,R05578,R00686,R03651,R03652,R02711,R03654,R03655,R03656,R03657,R04580,R07416,R04582,R07887,R02221,R07325,R06777,R01075,R06778,R01176,R01723,R03647,R03286,R06731,R02473,R04274,R01422,R04563,R04562,R03648,R00390,R03646,R04030,R00257,R06583,R04230,R03650,R03209,R01943,R06368,R05193,R00925,R00190,R00182,R07281,R01827,R01830,R04857,R01196,R00006,R00014,R00211,R00210,R01699,R00207,R00224,R00226,R00209,R05636,R03145,R04732,R00190,R01526,R04732,R01015,R01827
140	0.90	 0	25	362	0	25	C00117->C00002:[10->8,12->3,6->17,7->10,7->11,7->12,7->4,7->5,8->13]	RP03973,RP01257,RP06127,RP00915,RP01291,RP06170,RP00410,RP01973,RP03735,RP00380,RP02199,RP07011,RP10839,RP01262,RP05463,RP01571,RP00470,RP00003,RP05464,RP00954,RP01320,RP02201,RP00056,RP05139,RP00569	R00181,R01051,R06063,R06064,R00466,R01081,R00469,R00776,R00469,R02106,R00134,R03215,R03146,R00519,R01768,R01769,R02423,R02423,R07281,R01056,R06063,R01526,R01128,R01132,R04126,R05030,R01417,R00949,R00334,R05225,R05033,R07642,R01654,R05221,R00943,R00942,R03632,R02326,R03840,R00344,R00229,R00341,R04463,R02976,R00076,R01021,R00156,R00742,R03785,R01857,R00509,R06396,R00150,R08232,R04358,R04241,R03449,R01859,R00158,R03822,R03236,R01917,R05800,R00573,R07641,R01150,R04023,R08572,R05028,R04002,R02884,R04555,R00332,R04589,R00330,R00331,R06529,R01395,R01567,R01011,R04657,R03187,R02649,R03182,R01961,R01843,R03471,R01092,R00141,R00140,R01844,R03478,R03479,R03744,R00149,R06282,R03576,R05815,R02324,R00866,R00867,R01926,R03387,R01495,R03150,R03347,R08233,R04143,R08242,R02404,R03877,R08241,R02451,R08323,R07302,R08352,R05795,R02090,R01476,R04572,R02650,R04267,R03193,R08354,R08355,R02658,R00480,R00482,R03613,R03298,R00405,R00174,R00299,R03469,R02584,R05224,R01256,R05646,R00240,R00241,R05803,R05802,R05801,R04591,R05806,R00722,R01353,R04357,R07279,R05661,R02783,R02785,R03494,R02786,R02788,R05197,R04448,R03905,R00554,R04779,R05626,R00315,R00497,R01468,R02626,R02071,R02625,R03361,R03362,R04401,R02575,R00251,R00162,R00253,R08124,R01771,R00756,R00964,R04504,R03161,R00518,R00847,R07414,R03920,R04275,R01541,R04385,R02402,R07127,R04573,R02732,R03770,R00549,R01512,R01514,R04144,R04369,R03766,R00894,R01182,R02089,R03607,R06842,R04208,R06836,R02240,R01666,R01665,R02245,R05799,R01585,R03272,R08154,R03274,R01526,R00185,R01059,R04617,R01523,R03939,R05186,R02848,R01050,R01051,R01053,R04509,R01688,R02412,R01201,R04351,R01881,R03433,R00760,R00575,R02927,R04388,R00570,R00571,R01441,R01888,R03241,R07404,R01967,R02099,R02098,R04212,R02094,R03384,R00105,R00104,R02093,R05185,R06367,R02184,R08223,R03516,R02493,R00352,R00774,R01754,R01322,R04235,R01326,R04928,R02705,R01737,R08201,R00513,R02971,R00200,R00130,R01980,R01121,R03429,R03428,R00139,R05634,R02757,R05202,R02750,R03395,R01573,R03014,R02301,R00617,R02758,R04068,R03315,R01600,R03944,R03095,R05496,R04391,R03157,R00283,R03819,R02227,R00136,R02225,R01137,R07828,R04730,R08353,R02903,R05227,R01131,R03530,R02865,R06974,R08217,R04138,R01547,R02439,R04403,R00127,R01786,R01228,R03245,R00129,R02430,R03754,R00086,R03691,R04545,R00002,R02741,R03018,R00124,R06976,R02331,R02303,R06975,R00512,R00239,R02664,R02980,R02136,R02238,R02134,R00616,R01902,R01639,R01901,R03780,R02929,R00920,R02237,R01909,R06064,R00522,R01128,R02425,R00157,R00333,R00122,R00127,R05805,R05804,R01568,R05554,R02107,R02103
141	0.90	 0	31	156	0	31	C00117->C00002:[10->12,12->17,6->3,7->10,7->11,7->2,7->4,7->8,8->13]	RP03973,RP07515,RP00861,RP01319,RP10096,RP04102,RP01128,RP04205,RP01571,RP00477,RP03774,RP03735,RP06373,RP01385,RP05769,RP08184,RP00596,RP00008,RP07975,RP04241,RP10839,RP01262,RP00173,RP04204,RP07387,RP01570,RP01291,RP05304,RP03839,RP03838,RP00749	R00181,R03425,R00190,R00182,R01127,R06974,R04463,R00830,R06975,R04560,R01526,R03140,R00024,R04144,R00134,R03215,R03146,R00519,R00941,R01245,R05704,R00830,R01221,R03425,R04560,R01561,R01245,R03876,R04604,R06746,R06769,R07640,R01300,R07646,R01406,R03631,R05577,R05451,R00982,R01558,R03038,R00381,R02539,R08117,R05537,R00389,R01991,R04773,R00912,R08088,R00910,R00235,R06410,R01954,R01357,R03932,R01407,R04157,R05620,R00189,R01280,R00578,R06409,R03974,R06751,R04507,R02918,R03665,R03664,R03661,R03660,R03663,R03662,R04449,R00735,R01616,R02986,R01598,R02255,R01490,R00436,R08244,R02794,R08218,R01164,R02194,R04870,R02699,R01230,R01231,R06944,R05467,R05452,R04036,R06515,R00483,R03658,R03659,R02718,R05578,R00686,R03651,R03652,R02711,R03654,R03655,R03656,R03657,R04580,R07416,R04582,R07887,R02221,R07325,R06777,R01075,R06778,R01176,R01723,R03647,R03286,R06731,R02473,R04274,R01422,R04563,R04562,R03648,R00390,R03646,R04030,R00257,R06583,R04230,R03650,R03209,R01943,R06368,R05193,R00925,R04209,R04591,R07281,R01056,R00183,R00185,R01571,R04559,R00024,R01523,R01081,R05704,R04209,R04208,R04325,R06974
142	0.60	 0	14	131	0	14	C00117->C00002:[10->8,12->3,6->17,7->11,7->12,8->13]	RP01257,RP01262,RP00861,RP08324,RP01571,RP04472,RP01384,RP04030,RP01291,RP10839,RP03735,RP01994,RP00380,RP00008	R01051,R01056,R00190,R00182,R04857,R01526,R04857,R01244,R00182,R01081,R07281,R00134,R03215,R03146,R00519,R02141,R01768,R01769,R03876,R04604,R06746,R06769,R07640,R01300,R07646,R01406,R03631,R05577,R05451,R00982,R01558,R03038,R00381,R02539,R08117,R05537,R00389,R01991,R04773,R00912,R08088,R00910,R00235,R06410,R01954,R01357,R03932,R01407,R04157,R05620,R00189,R01280,R00578,R06409,R03974,R06751,R04507,R02918,R03665,R03664,R03661,R03660,R03663,R03662,R04449,R00735,R01616,R02986,R01598,R02255,R01490,R00436,R08244,R02794,R08218,R01164,R02194,R04870,R02699,R01230,R01231,R06944,R05467,R05452,R04036,R06515,R00483,R03658,R03659,R02718,R05578,R00686,R03651,R03652,R02711,R03654,R03655,R03656,R03657,R04580,R07416,R04582,R07887,R02221,R07325,R06777,R01075,R06778,R01176,R01723,R03647,R03286,R06731,R02473,R04274,R01422,R04563,R04562,R03648,R00390,R03646,R04030,R00257,R06583,R04230,R03650,R03209,R01943,R06368,R05193,R00925
143	0.60	 0	17	37	0	17	C00117->C00002:[10->10,10->8,12->3,6->17,7->12,8->13]	RP05464,RP01263,RP10817,RP12346,RP00173,RP00569,RP11016,RP06127,RP06639,RP01573,RP05463,RP01973,RP01262,RP05769,RP01384,RP00596,RP00380	R06064,R01057,R07226,R01049,R03503,R05625,R05735,R00199,R03258,R03595,R00429,R00206,R00619,R00085,R00087,R00183,R00185,R01571,R02107,R02103,R01561,R06063,R06064,R01621,R01529,R06063,R02106,R01056,R05704,R00830,R01221,R03425,R01244,R01561,R01245,R01768,R01769
144	0.90	 0	26	46	0	26	C00117->C00002:[10->8,12->3,6->17,7->10,7->11,7->12,7->4,7->5,8->13]	RP05464,RP00915,RP12346,RP01400,RP00477,RP01973,RP01399,RP00410,RP01384,RP03735,RP00380,RP02199,RP07011,RP10839,RP01262,RP00861,RP05463,RP06127,RP01570,RP04092,RP00954,RP06170,RP02201,RP07387,RP05139,RP00569	R06064,R00466,R01049,R03503,R05625,R05735,R00199,R03258,R03595,R00429,R00206,R00619,R00085,R00087,R01271,R03140,R00024,R02106,R01270,R00776,R00469,R01244,R00134,R03215,R03146,R00519,R01768,R01769,R02423,R02423,R07281,R01056,R00190,R00182,R06063,R06063,R06064,R01523,R00190,R00522,R00469,R02425,R00024,R05554,R02107,R02103
145	0.70	 0	21	29	0	21	C00117->C00002:[10->8,12->3,6->17,7->10,7->12,7->4,8->13]	RP05464,RP06127,RP04478,RP00477,RP01973,RP03735,RP01570,RP01384,RP00380,RP02199,RP07011,RP10839,RP01262,RP00861,RP05463,RP00569,RP01255,RP04092,RP00485,RP02201,RP07387	R06064,R06063,R06064,R04863,R03140,R00024,R02106,R00134,R03215,R03146,R00519,R01523,R01244,R01768,R01769,R02423,R02423,R07281,R01056,R00190,R00182,R06063,R02107,R02103,R01049,R00190,R03098,R02425,R00024
146	0.80	 0	26	147	0	26	C00117->C00002:[10->8,12->3,6->17,7->10,7->11,7->12,7->2,8->13]	RP07515,RP01278,RP01128,RP00477,RP04472,RP01384,RP01994,RP01259,RP04372,RP05769,RP03735,RP00380,RP00008,RP10839,RP01262,RP00861,RP08324,RP08291,RP07161,RP01570,RP04092,RP02443,RP03650,RP05304,RP04373,RP07387	R03425,R01072,R00830,R03140,R00024,R04857,R01244,R02141,R01053,R04731,R05704,R00830,R01221,R03425,R00134,R03215,R03146,R00519,R01768,R01769,R03876,R04604,R06746,R06769,R07640,R01300,R07646,R01406,R03631,R05577,R05451,R00982,R01558,R03038,R00381,R02539,R08117,R05537,R00389,R01991,R04773,R00912,R08088,R00910,R00235,R06410,R01954,R01357,R03932,R01407,R04157,R05620,R00189,R01280,R00578,R06409,R03974,R06751,R04507,R02918,R03665,R03664,R03661,R03660,R03663,R03662,R04449,R00735,R01616,R02986,R01598,R02255,R01490,R00436,R08244,R02794,R08218,R01164,R02194,R04870,R02699,R01230,R01231,R06944,R05467,R05452,R04036,R06515,R00483,R03658,R03659,R02718,R05578,R00686,R03651,R03652,R02711,R03654,R03655,R03656,R03657,R04580,R07416,R04582,R07887,R02221,R07325,R06777,R01075,R06778,R01176,R01723,R03647,R03286,R06731,R02473,R04274,R01422,R04563,R04562,R03648,R00390,R03646,R04030,R00257,R06583,R04230,R03650,R03209,R01943,R06368,R05193,R00925,R07281,R01056,R00190,R00182,R04857,R04732,R02729,R01523,R00190,R02729,R04026,R05704,R04732,R00024
147	0.60	 0	15	131	0	15	C00117->C00002:[10->8,12->3,6->17,7->12,8->11,8->13]	RP07387,RP01262,RP00861,RP00470,RP04205,RP00477,RP01570,RP04092,RP06373,RP01384,RP08184,RP01319,RP01399,RP00008,RP01400	R00024,R01056,R00190,R00182,R01128,R01132,R06975,R04560,R03140,R00024,R01523,R00190,R00941,R01244,R04560,R01127,R01270,R03876,R04604,R06746,R06769,R07640,R01300,R07646,R01406,R03631,R05577,R05451,R00982,R01558,R03038,R00381,R02539,R08117,R05537,R00389,R01991,R04773,R00912,R08088,R00910,R00235,R06410,R01954,R01357,R03932,R01407,R04157,R05620,R00189,R01280,R00578,R06409,R03974,R06751,R04507,R02918,R03665,R03664,R03661,R03660,R03663,R03662,R04449,R00735,R01616,R02986,R01598,R02255,R01490,R00436,R08244,R02794,R08218,R01164,R02194,R04870,R02699,R01230,R01231,R06944,R05467,R05452,R04036,R06515,R00483,R03658,R03659,R02718,R05578,R00686,R03651,R03652,R02711,R03654,R03655,R03656,R03657,R04580,R07416,R04582,R07887,R02221,R07325,R06777,R01075,R06778,R01176,R01723,R03647,R03286,R06731,R02473,R04274,R01422,R04563,R04562,R03648,R00390,R03646,R04030,R00257,R06583,R04230,R03650,R03209,R01943,R06368,R05193,R00925,R01271
148	0.60	 0	16	350	0	16	C00117->C00002:[10->12,12->17,6->3,7->8,8->11,8->13]	RP07387,RP01262,RP00173,RP08324,RP01571,RP00477,RP00003,RP01570,RP01994,RP01291,RP04472,RP01385,RP01384,RP00596,RP00056,RP00380	R00024,R01056,R00183,R00185,R01571,R04857,R01526,R03140,R00024,R04126,R05030,R01417,R00949,R00334,R05225,R05033,R07642,R01654,R05221,R00943,R00942,R03632,R02326,R03840,R00344,R00229,R00341,R04463,R02976,R00076,R01021,R00156,R00742,R03785,R01857,R00509,R06396,R00150,R08232,R04358,R04241,R03449,R01859,R00158,R03822,R03236,R01917,R05800,R00573,R07641,R01150,R04023,R08572,R05028,R04002,R02884,R04555,R00332,R04589,R00330,R00331,R06529,R01395,R01567,R01011,R04657,R03187,R02649,R03182,R01961,R01843,R03471,R01092,R00141,R00140,R01844,R03478,R03479,R03744,R00149,R06282,R03576,R05815,R02324,R00866,R00867,R01926,R03387,R01495,R03150,R03347,R08233,R04143,R08242,R02404,R03877,R08241,R02451,R08323,R07302,R08352,R05795,R02090,R01476,R04572,R02650,R04267,R03193,R08354,R08355,R02658,R00480,R00482,R03613,R03298,R00405,R00174,R00299,R03469,R02584,R05224,R01256,R05646,R00240,R00241,R05803,R05802,R05801,R04591,R05806,R00722,R01353,R04357,R07279,R05661,R02783,R02785,R03494,R02786,R02788,R05197,R04448,R03905,R00554,R04779,R05626,R00315,R00497,R01468,R02626,R02071,R02625,R03361,R03362,R04401,R02575,R00251,R00162,R00253,R08124,R01771,R00756,R00964,R04504,R03161,R00518,R00847,R07414,R03920,R04275,R01541,R04385,R02402,R07127,R04573,R02732,R03770,R00549,R01512,R01514,R04144,R04369,R03766,R00894,R01182,R02089,R03607,R06842,R04208,R06836,R02240,R01666,R01665,R02245,R05799,R01585,R03272,R08154,R03274,R01526,R00185,R01059,R04617,R01523,R03939,R05186,R02848,R01050,R01051,R01053,R04509,R01688,R02412,R01201,R04351,R01881,R03433,R00760,R00575,R02927,R04388,R00570,R00571,R01441,R01888,R03241,R07404,R01967,R02099,R02098,R04212,R02094,R03384,R00105,R00104,R02093,R05185,R06367,R02184,R08223,R03516,R02493,R00352,R00774,R01754,R01322,R04235,R01326,R04928,R02705,R01737,R08201,R00513,R02971,R00200,R00130,R01980,R01121,R03429,R03428,R00139,R05634,R02757,R05202,R02750,R03395,R01573,R03014,R02301,R00617,R02758,R04068,R03315,R01600,R03944,R03095,R05496,R04391,R03157,R00283,R03819,R02227,R00136,R02225,R01137,R07828,R04730,R08353,R02903,R05227,R01131,R03530,R02865,R06974,R08217,R04138,R01547,R02439,R04403,R00127,R01786,R01228,R03245,R00129,R02430,R03754,R00086,R03691,R04545,R00002,R02741,R03018,R00124,R06976,R02331,R02303,R06975,R00512,R00239,R02664,R02980,R02136,R02238,R02134,R00616,R01902,R01639,R01901,R03780,R02929,R00920,R02237,R01909,R01523,R02141,R01081,R04857,R01245,R01244,R01561,R01245,R00157,R00333,R00122,R00127,R05805,R05804,R01568,R01768,R01769
149	0.80	 0	22	370	0	22	C00117->C00002:[10->8,12->3,6->17,7->10,7->11,7->12,7->4,8->13]	RP03973,RP05464,RP05463,RP01973,RP00410,RP00470,RP03735,RP00380,RP02199,RP07011,RP10839,RP01262,RP01320,RP05698,RP04232,RP00003,RP06170,RP02201,RP00056,RP06127,RP05139,RP00569	R00181,R06064,R06063,R02106,R00776,R00469,R01128,R01132,R00134,R03215,R03146,R00519,R01768,R01769,R02423,R02423,R07281,R01056,R01128,R01196,R00006,R00014,R00211,R00210,R01699,R00207,R00224,R00226,R00209,R05636,R03145,R00212,R04126,R05030,R01417,R00949,R00334,R05225,R05033,R07642,R01654,R05221,R00943,R00942,R03632,R02326,R03840,R00344,R00229,R00341,R04463,R02976,R00076,R01021,R00156,R00742,R03785,R01857,R00509,R06396,R00150,R08232,R04358,R04241,R03449,R01859,R00158,R03822,R03236,R01917,R05800,R00573,R07641,R01150,R04023,R08572,R05028,R04002,R02884,R04555,R00332,R04589,R00330,R00331,R06529,R01395,R01567,R01011,R04657,R03187,R02649,R03182,R01961,R01843,R03471,R01092,R00141,R00140,R01844,R03478,R03479,R03744,R00149,R06282,R03576,R05815,R02324,R00866,R00867,R01926,R03387,R01495,R03150,R03347,R08233,R04143,R08242,R02404,R03877,R08241,R02451,R08323,R07302,R08352,R05795,R02090,R01476,R04572,R02650,R04267,R03193,R08354,R08355,R02658,R00480,R00482,R03613,R03298,R00405,R00174,R00299,R03469,R02584,R05224,R01256,R05646,R00240,R00241,R05803,R05802,R05801,R04591,R05806,R00722,R01353,R04357,R07279,R05661,R02783,R02785,R03494,R02786,R02788,R05197,R04448,R03905,R00554,R04779,R05626,R00315,R00497,R01468,R02626,R02071,R02625,R03361,R03362,R04401,R02575,R00251,R00162,R00253,R08124,R01771,R00756,R00964,R04504,R03161,R00518,R00847,R07414,R03920,R04275,R01541,R04385,R02402,R07127,R04573,R02732,R03770,R00549,R01512,R01514,R04144,R04369,R03766,R00894,R01182,R02089,R03607,R06842,R04208,R06836,R02240,R01666,R01665,R02245,R05799,R01585,R03272,R08154,R03274,R01526,R00185,R01059,R04617,R01523,R03939,R05186,R02848,R01050,R01051,R01053,R04509,R01688,R02412,R01201,R04351,R01881,R03433,R00760,R00575,R02927,R04388,R00570,R00571,R01441,R01888,R03241,R07404,R01967,R02099,R02098,R04212,R02094,R03384,R00105,R00104,R02093,R05185,R06367,R02184,R08223,R03516,R02493,R00352,R00774,R01754,R01322,R04235,R01326,R04928,R02705,R01737,R08201,R00513,R02971,R00200,R00130,R01980,R01121,R03429,R03428,R00139,R05634,R02757,R05202,R02750,R03395,R01573,R03014,R02301,R00617,R02758,R04068,R03315,R01600,R03944,R03095,R05496,R04391,R03157,R00283,R03819,R02227,R00136,R02225,R01137,R07828,R04730,R08353,R02903,R05227,R01131,R03530,R02865,R06974,R08217,R04138,R01547,R02439,R04403,R00127,R01786,R01228,R03245,R00129,R02430,R03754,R00086,R03691,R04545,R00002,R02741,R03018,R00124,R06976,R02331,R02303,R06975,R00512,R00239,R02664,R02980,R02136,R02238,R02134,R00616,R01902,R01639,R01901,R03780,R02929,R00920,R02237,R01909,R00469,R02425,R00157,R00333,R00122,R00127,R05805,R05804,R01568,R06063,R06064,R05554,R02107,R02103
150	0.70	 0	17	136	0	17	C00117->C00002:[10->8,12->3,6->17,7->10,7->12,7->4,8->13]	RP05464,RP01278,RP01973,RP01259,RP01384,RP03735,RP00380,RP00008,RP02199,RP07011,RP10839,RP01262,RP00861,RP00569,RP06127,RP04092,RP02201	R06064,R01072,R02106,R01053,R01244,R00134,R03215,R03146,R00519,R01768,R01769,R03876,R04604,R06746,R06769,R07640,R01300,R07646,R01406,R03631,R05577,R05451,R00982,R01558,R03038,R00381,R02539,R08117,R05537,R00389,R01991,R04773,R00912,R08088,R00910,R00235,R06410,R01954,R01357,R03932,R01407,R04157,R05620,R00189,R01280,R00578,R06409,R03974,R06751,R04507,R02918,R03665,R03664,R03661,R03660,R03663,R03662,R04449,R00735,R01616,R02986,R01598,R02255,R01490,R00436,R08244,R02794,R08218,R01164,R02194,R04870,R02699,R01230,R01231,R06944,R05467,R05452,R04036,R06515,R00483,R03658,R03659,R02718,R05578,R00686,R03651,R03652,R02711,R03654,R03655,R03656,R03657,R04580,R07416,R04582,R07887,R02221,R07325,R06777,R01075,R06778,R01176,R01723,R03647,R03286,R06731,R02473,R04274,R01422,R04563,R04562,R03648,R00390,R03646,R04030,R00257,R06583,R04230,R03650,R03209,R01943,R06368,R05193,R00925,R02423,R02423,R07281,R01056,R00190,R00182,R02107,R02103,R06063,R06064,R00190,R02425
151	0.60	 0	16	348	0	16	C00117->C00002:[10->8,12->3,6->11,6->17,7->12,8->13]	RP03973,RP01709,RP01320,RP08324,RP00784,RP00470,RP04472,RP00003,RP01994,RP11244,RP01262,RP07538,RP11505,RP00056,RP10678,RP00380	R00181,R01709,R01128,R04857,R00173,R00174,R01128,R01132,R04857,R04126,R05030,R01417,R00949,R00334,R05225,R05033,R07642,R01654,R05221,R00943,R00942,R03632,R02326,R03840,R00344,R00229,R00341,R04463,R02976,R00076,R01021,R00156,R00742,R03785,R01857,R00509,R06396,R00150,R08232,R04358,R04241,R03449,R01859,R00158,R03822,R03236,R01917,R05800,R00573,R07641,R01150,R04023,R08572,R05028,R04002,R02884,R04555,R00332,R04589,R00330,R00331,R06529,R01395,R01567,R01011,R04657,R03187,R02649,R03182,R01961,R01843,R03471,R01092,R00141,R00140,R01844,R03478,R03479,R03744,R00149,R06282,R03576,R05815,R02324,R00866,R00867,R01926,R03387,R01495,R03150,R03347,R08233,R04143,R08242,R02404,R03877,R08241,R02451,R08323,R07302,R08352,R05795,R02090,R01476,R04572,R02650,R04267,R03193,R08354,R08355,R02658,R00480,R00482,R03613,R03298,R00405,R00174,R00299,R03469,R02584,R05224,R01256,R05646,R00240,R00241,R05803,R05802,R05801,R04591,R05806,R00722,R01353,R04357,R07279,R05661,R02783,R02785,R03494,R02786,R02788,R05197,R04448,R03905,R00554,R04779,R05626,R00315,R00497,R01468,R02626,R02071,R02625,R03361,R03362,R04401,R02575,R00251,R00162,R00253,R08124,R01771,R00756,R00964,R04504,R03161,R00518,R00847,R07414,R03920,R04275,R01541,R04385,R02402,R07127,R04573,R02732,R03770,R00549,R01512,R01514,R04144,R04369,R03766,R00894,R01182,R02089,R03607,R06842,R04208,R06836,R02240,R01666,R01665,R02245,R05799,R01585,R03272,R08154,R03274,R01526,R00185,R01059,R04617,R01523,R03939,R05186,R02848,R01050,R01051,R01053,R04509,R01688,R02412,R01201,R04351,R01881,R03433,R00760,R00575,R02927,R04388,R00570,R00571,R01441,R01888,R03241,R07404,R01967,R02099,R02098,R04212,R02094,R03384,R00105,R00104,R02093,R05185,R06367,R02184,R08223,R03516,R02493,R00352,R00774,R01754,R01322,R04235,R01326,R04928,R02705,R01737,R08201,R00513,R02971,R00200,R00130,R01980,R01121,R03429,R03428,R00139,R05634,R02757,R05202,R02750,R03395,R01573,R03014,R02301,R00617,R02758,R04068,R03315,R01600,R03944,R03095,R05496,R04391,R03157,R00283,R03819,R02227,R00136,R02225,R01137,R07828,R04730,R08353,R02903,R05227,R01131,R03530,R02865,R06974,R08217,R04138,R01547,R02439,R04403,R00127,R01786,R01228,R03245,R00129,R02430,R03754,R00086,R03691,R04545,R00002,R02741,R03018,R00124,R06976,R02331,R02303,R06975,R00512,R00239,R02664,R02980,R02136,R02238,R02134,R00616,R01902,R01639,R01901,R03780,R02929,R00920,R02237,R01909,R02141,R02993,R01056,R03461,R04524,R00157,R00333,R00122,R00127,R05805,R05804,R01568,R07456,R01768,R01769
152	0.80	 0	25	40	0	25	C00117->C00002:[10->8,12->3,6->17,7->10,7->11,7->12,7->4,8->13]	RP05464,RP05463,RP01973,RP00410,RP01384,RP03735,RP04092,RP00187,RP01573,RP02199,RP07011,RP10839,RP01262,RP00861,RP00569,RP10817,RP06127,RP06639,RP00380,RP00960,RP06170,RP01255,RP02201,RP05769,RP05139	R06064,R06063,R02106,R00776,R00469,R01244,R00134,R03215,R03146,R00519,R00190,R08553,R00531,R00860,R05717,R07176,R01529,R02423,R02423,R07281,R01056,R00190,R00182,R02107,R02103,R07226,R06063,R06064,R01621,R01768,R01769,R00529,R00469,R01049,R02425,R05704,R00830,R01221,R03425,R05554
153	0.10	 0	12	14	0	12	C00117->C00002:[10->11]	RP01263,RP00300,RP10839,RP01319,RP01290,RP04205,RP01065,RP01291,RP01571,RP03415,RP11063,RP08184	R01057,R00944,R00943,R07281,R01127,R01080,R06975,R04560,R00720,R01081,R01526,R00088,R01876,R04560
154	0.60	 0	18	38	0	18	C00117->C00002:[10->8,12->3,6->17,7->10,7->12,8->13]	RP05464,RP01594,RP12346,RP01571,RP01973,RP04030,RP10839,RP03735,RP00380,RP01257,RP01262,RP00861,RP00569,RP06127,RP05463,RP01291,RP00596,RP00175	R06064,R01560,R01049,R03503,R05625,R05735,R00199,R03258,R03595,R00429,R00206,R00619,R00085,R00087,R01526,R02106,R00182,R07281,R00134,R03215,R03146,R00519,R01768,R01769,R01051,R01056,R00190,R00182,R02107,R02103,R06063,R06064,R06063,R01081,R01561,R01245,R01770,R01863
155	0.60	 0	16	27	0	16	C00117->C00002:[10->10,10->8,12->3,6->17,7->12,8->13]	RP05464,RP10817,RP01262,RP00861,RP00569,RP06127,RP06639,RP04030,RP01573,RP00960,RP05463,RP01973,RP01384,RP05769,RP00187,RP00380	R06064,R07226,R01056,R00190,R00182,R02107,R02103,R06063,R06064,R01621,R00182,R01529,R00529,R06063,R02106,R01244,R05704,R00830,R01221,R03425,R08553,R00531,R00860,R05717,R07176,R01768,R01769
156	0.70	 0	19	50	0	19	C00117->C00002:[10->8,12->3,6->17,7->10,7->11,7->12,8->13]	RP03973,RP10839,RP12346,RP01788,RP01320,RP05698,RP08291,RP00470,RP04472,RP01994,RP08324,RP04373,RP01239,RP00283,RP01654,RP03735,RP01262,RP11137,RP00380	R00181,R07281,R01049,R03503,R05625,R05735,R00199,R03258,R03595,R00429,R00206,R00619,R00085,R00087,R01829,R01128,R01196,R00006,R00014,R00211,R00210,R01699,R00207,R00224,R00226,R00209,R05636,R03145,R04732,R01128,R01132,R04857,R02141,R04857,R04732,R01016,R00203,R00205,R06590,R06863,R01641,R00134,R03215,R03146,R00519,R01056,R01843,R01845,R01768,R01769
157	0.60	 0	13	28	0	13	C00117->C00002:[10->8,12->3,6->17,7->11,7->12,8->13]	RP00466,RP01278,RP10839,RP12346,RP00861,RP10097,RP04205,RP01594,RP04092,RP01259,RP01262,RP00596,RP01319	R01131,R01126,R01072,R07281,R01049,R03503,R05625,R05735,R00199,R03258,R03595,R00429,R00206,R00619,R00085,R00087,R00190,R00182,R06975,R06975,R04560,R01560,R00190,R01053,R01056,R01561,R01245,R01127
158	0.80	 0	27	54	0	27	C00117->C00002:[10->8,12->3,6->17,7->10,7->11,7->12,7->4,8->13]	RP03973,RP01263,RP00164,RP12346,RP10096,RP01788,RP11016,RP04205,RP00861,RP00357,RP01654,RP03735,RP00596,RP11137,RP03838,RP00173,RP04241,RP10839,RP01262,RP07975,RP10097,RP04102,RP01319,RP04204,RP03839,RP00528,RP00749	R00181,R01057,R01010,R01011,R01012,R01049,R03503,R05625,R05735,R00199,R03258,R03595,R00429,R00206,R00619,R00085,R00087,R06974,R01829,R01561,R06975,R04560,R00190,R00182,R06862,R01440,R06590,R06863,R01641,R00134,R03215,R03146,R00519,R01561,R01245,R01843,R01845,R04208,R00183,R00185,R01571,R04591,R07281,R01056,R04209,R06975,R04463,R01127,R04559,R04209,R00604,R02479,R04325,R06974
159	0.90	 0	27	38	0	27	C00117->C00002:[10->8,12->3,6->17,7->10,7->11,7->12,7->4,7->5,8->13]	RP05464,RP00915,RP10817,RP01384,RP02201,RP00410,RP01973,RP03735,RP01573,RP02199,RP00380,RP07011,RP10839,RP01262,RP00861,RP05463,RP00569,RP06639,RP04092,RP00954,RP06170,RP01255,RP01188,RP05769,RP05139,RP06127,RP01189	R06064,R00466,R07226,R01244,R02425,R00776,R00469,R02106,R00134,R03215,R03146,R00519,R01529,R02423,R01768,R01769,R02423,R07281,R01056,R00190,R00182,R06063,R02107,R02103,R01621,R00190,R00522,R00469,R01049,R00948,R05704,R00830,R01221,R03425,R05554,R06063,R06064,R00951
160	0.70	 0	22	44	0	22	C00117->C00002:[10->8,12->3,6->17,7->10,7->12,7->4,8->13]	RP05464,RP01065,RP00470,RP01788,RP00283,RP01973,RP03415,RP01239,RP01654,RP03735,RP11137,RP00380,RP02199,RP07011,RP10839,RP01262,RP00569,RP05698,RP01320,RP05463,RP02201,RP06127	R06064,R00720,R01128,R01132,R01829,R00203,R00205,R02106,R00088,R01016,R06590,R06863,R01641,R00134,R03215,R03146,R00519,R01843,R01845,R01768,R01769,R02423,R02423,R07281,R01056,R02107,R02103,R01196,R00006,R00014,R00211,R00210,R01699,R00207,R00224,R00226,R00209,R05636,R03145,R01128,R06063,R02425,R06063,R06064
161	0.90	 0	24	44	0	24	C00117->C00002:[10->8,12->3,6->17,7->10,7->11,7->12,7->4,7->5,8->13]	RP03973,RP05464,RP00470,RP12346,RP00915,RP00477,RP01973,RP00410,RP03735,RP00380,RP02199,RP07011,RP10839,RP01262,RP05463,RP00569,RP01570,RP00954,RP06170,RP02201,RP01320,RP07387,RP06127,RP05139	R00181,R06064,R01128,R01132,R01049,R03503,R05625,R05735,R00199,R03258,R03595,R00429,R00206,R00619,R00085,R00087,R00466,R03140,R00024,R02106,R00776,R00469,R00134,R03215,R03146,R00519,R01768,R01769,R02423,R02423,R07281,R01056,R06063,R02107,R02103,R01523,R00522,R00469,R02425,R01128,R00024,R06063,R06064,R05554
162	0.90	 0	27	150	0	27	C00117->C00002:[10->12,12->17,6->3,7->10,7->11,7->4,7->5,7->8,8->13]	RP05464,RP00915,RP06127,RP01744,RP01571,RP00477,RP01973,RP02201,RP00410,RP03735,RP00380,RP00008,RP02199,RP07011,RP10839,RP01262,RP00173,RP05463,RP01594,RP01570,RP00954,RP01291,RP06170,RP00175,RP07387,RP05139,RP00569	R06064,R00466,R06063,R06064,R01770,R01526,R03140,R00024,R02106,R02425,R00776,R00469,R00134,R03215,R03146,R00519,R01768,R01769,R03876,R04604,R06746,R06769,R07640,R01300,R07646,R01406,R03631,R05577,R05451,R00982,R01558,R03038,R00381,R02539,R08117,R05537,R00389,R01991,R04773,R00912,R08088,R00910,R00235,R06410,R01954,R01357,R03932,R01407,R04157,R05620,R00189,R01280,R00578,R06409,R03974,R06751,R04507,R02918,R03665,R03664,R03661,R03660,R03663,R03662,R04449,R00735,R01616,R02986,R01598,R02255,R01490,R00436,R08244,R02794,R08218,R01164,R02194,R04870,R02699,R01230,R01231,R06944,R05467,R05452,R04036,R06515,R00483,R03658,R03659,R02718,R05578,R00686,R03651,R03652,R02711,R03654,R03655,R03656,R03657,R04580,R07416,R04582,R07887,R02221,R07325,R06777,R01075,R06778,R01176,R01723,R03647,R03286,R06731,R02473,R04274,R01422,R04563,R04562,R03648,R00390,R03646,R04030,R00257,R06583,R04230,R03650,R03209,R01943,R06368,R05193,R00925,R02423,R02423,R07281,R01056,R00183,R00185,R01571,R06063,R01560,R01523,R00522,R01081,R00469,R01770,R01863,R00024,R05554,R02107,R02103
163	0.60	 0	14	17	0	14	C00117->C00002:[10->8,12->3,6->17,7->12,8->11,8->13]	RP07387,RP01262,RP00861,RP08324,RP00477,RP04472,RP01255,RP04092,RP01384,RP01570,RP01188,RP01994,RP00380,RP01189	R00024,R01056,R00190,R00182,R04857,R03140,R00024,R04857,R01049,R00190,R01244,R01523,R00948,R02141,R01768,R01769,R00951
164	0.70	 0	20	356	0	20	C00117->C00002:[10->8,12->3,6->17,7->10,7->11,7->12,8->13]	RP03973,RP01257,RP04241,RP10839,RP01319,RP07975,RP01320,RP01571,RP04205,RP00470,RP04204,RP00003,RP01291,RP10097,RP03839,RP01262,RP03735,RP00056,RP00175,RP00466	R00181,R01051,R04591,R07281,R01127,R04209,R01128,R01526,R06975,R04560,R01128,R01132,R04559,R04126,R05030,R01417,R00949,R00334,R05225,R05033,R07642,R01654,R05221,R00943,R00942,R03632,R02326,R03840,R00344,R00229,R00341,R04463,R02976,R00076,R01021,R00156,R00742,R03785,R01857,R00509,R06396,R00150,R08232,R04358,R04241,R03449,R01859,R00158,R03822,R03236,R01917,R05800,R00573,R07641,R01150,R04023,R08572,R05028,R04002,R02884,R04555,R00332,R04589,R00330,R00331,R06529,R01395,R01567,R01011,R04657,R03187,R02649,R03182,R01961,R01843,R03471,R01092,R00141,R00140,R01844,R03478,R03479,R03744,R00149,R06282,R03576,R05815,R02324,R00866,R00867,R01926,R03387,R01495,R03150,R03347,R08233,R04143,R08242,R02404,R03877,R08241,R02451,R08323,R07302,R08352,R05795,R02090,R01476,R04572,R02650,R04267,R03193,R08354,R08355,R02658,R00480,R00482,R03613,R03298,R00405,R00174,R00299,R03469,R02584,R05224,R01256,R05646,R00240,R00241,R05803,R05802,R05801,R04591,R05806,R00722,R01353,R04357,R07279,R05661,R02783,R02785,R03494,R02786,R02788,R05197,R04448,R03905,R00554,R04779,R05626,R00315,R00497,R01468,R02626,R02071,R02625,R03361,R03362,R04401,R02575,R00251,R00162,R00253,R08124,R01771,R00756,R00964,R04504,R03161,R00518,R00847,R07414,R03920,R04275,R01541,R04385,R02402,R07127,R04573,R02732,R03770,R00549,R01512,R01514,R04144,R04369,R03766,R00894,R01182,R02089,R03607,R06842,R04208,R06836,R02240,R01666,R01665,R02245,R05799,R01585,R03272,R08154,R03274,R01526,R00185,R01059,R04617,R01523,R03939,R05186,R02848,R01050,R01051,R01053,R04509,R01688,R02412,R01201,R04351,R01881,R03433,R00760,R00575,R02927,R04388,R00570,R00571,R01441,R01888,R03241,R07404,R01967,R02099,R02098,R04212,R02094,R03384,R00105,R00104,R02093,R05185,R06367,R02184,R08223,R03516,R02493,R00352,R00774,R01754,R01322,R04235,R01326,R04928,R02705,R01737,R08201,R00513,R02971,R00200,R00130,R01980,R01121,R03429,R03428,R00139,R05634,R02757,R05202,R02750,R03395,R01573,R03014,R02301,R00617,R02758,R04068,R03315,R01600,R03944,R03095,R05496,R04391,R03157,R00283,R03819,R02227,R00136,R02225,R01137,R07828,R04730,R08353,R02903,R05227,R01131,R03530,R02865,R06974,R08217,R04138,R01547,R02439,R04403,R00127,R01786,R01228,R03245,R00129,R02430,R03754,R00086,R03691,R04545,R00002,R02741,R03018,R00124,R06976,R02331,R02303,R06975,R00512,R00239,R02664,R02980,R02136,R02238,R02134,R00616,R01902,R01639,R01901,R03780,R02929,R00920,R02237,R01909,R01081,R06975,R04209,R01056,R00134,R03215,R03146,R00519,R00157,R00333,R00122,R00127,R05805,R05804,R01568,R01770,R01863,R01131,R01126
165	0.90	 0	24	44	0	24	C00117->C00002:[10->8,12->3,6->17,7->10,7->11,7->12,7->4,7->5,8->13]	RP05464,RP00915,RP06127,RP12346,RP00477,RP01973,RP04030,RP00410,RP01384,RP03735,RP00380,RP02199,RP07011,RP10839,RP01262,RP00861,RP00569,RP05463,RP01570,RP00954,RP06170,RP02201,RP07387,RP05139	R06064,R00466,R06063,R06064,R01049,R03503,R05625,R05735,R00199,R03258,R03595,R00429,R00206,R00619,R00085,R00087,R03140,R00024,R02106,R00182,R00776,R00469,R01244,R00134,R03215,R03146,R00519,R01768,R01769,R02423,R02423,R07281,R01056,R00190,R00182,R02107,R02103,R06063,R01523,R00522,R00469,R02425,R00024,R05554
166	0.70	 0	20	140	0	20	C00117->C00002:[10->8,12->3,6->17,7->10,7->11,7->12,8->13]	RP03973,RP00470,RP01571,RP04472,RP01994,RP10839,RP03735,RP01573,RP00008,RP01257,RP01262,RP01320,RP08324,RP08291,RP10817,RP06639,RP00380,RP01291,RP04373,RP05769	R00181,R01128,R01132,R01526,R04857,R02141,R07281,R00134,R03215,R03146,R00519,R01529,R03876,R04604,R06746,R06769,R07640,R01300,R07646,R01406,R03631,R05577,R05451,R00982,R01558,R03038,R00381,R02539,R08117,R05537,R00389,R01991,R04773,R00912,R08088,R00910,R00235,R06410,R01954,R01357,R03932,R01407,R04157,R05620,R00189,R01280,R00578,R06409,R03974,R06751,R04507,R02918,R03665,R03664,R03661,R03660,R03663,R03662,R04449,R00735,R01616,R02986,R01598,R02255,R01490,R00436,R08244,R02794,R08218,R01164,R02194,R04870,R02699,R01230,R01231,R06944,R05467,R05452,R04036,R06515,R00483,R03658,R03659,R02718,R05578,R00686,R03651,R03652,R02711,R03654,R03655,R03656,R03657,R04580,R07416,R04582,R07887,R02221,R07325,R06777,R01075,R06778,R01176,R01723,R03647,R03286,R06731,R02473,R04274,R01422,R04563,R04562,R03648,R00390,R03646,R04030,R00257,R06583,R04230,R03650,R03209,R01943,R06368,R05193,R00925,R01051,R01056,R01128,R04857,R04732,R07226,R01621,R01768,R01769,R01081,R04732,R05704,R00830,R01221,R03425
167	0.80	 0	22	45	0	22	C00117->C00002:[10->8,12->3,6->17,7->10,7->11,7->12,7->4,8->13]	RP05464,RP05463,RP01973,RP04030,RP00410,RP01384,RP03735,RP00187,RP00380,RP02199,RP07011,RP10839,RP01262,RP00861,RP00569,RP05698,RP04232,RP00960,RP06170,RP02201,RP05139,RP06127	R06064,R06063,R02106,R00182,R00776,R00469,R01244,R00134,R03215,R03146,R00519,R08553,R00531,R00860,R05717,R07176,R01768,R01769,R02423,R02423,R07281,R01056,R00190,R00182,R02107,R02103,R01196,R00006,R00014,R00211,R00210,R01699,R00207,R00224,R00226,R00209,R05636,R03145,R00212,R00529,R00469,R02425,R05554,R06063,R06064
168	0.80	 0	22	41	0	22	C00117->C00002:[10->8,12->3,6->17,7->10,7->11,7->12,7->4,8->13]	RP00466,RP01278,RP12346,RP10096,RP04102,RP04205,RP01259,RP01262,RP03735,RP01319,RP03838,RP07975,RP04241,RP10839,RP03839,RP00861,RP10097,RP01594,RP04204,RP04092,RP00596,RP00749	R01131,R01126,R01072,R01049,R03503,R05625,R05735,R00199,R03258,R03595,R00429,R00206,R00619,R00085,R00087,R06974,R04463,R06975,R04560,R01053,R01056,R00134,R03215,R03146,R00519,R01127,R04208,R04209,R04591,R07281,R04209,R00190,R00182,R06975,R01560,R04559,R00190,R01561,R01245,R04325,R06974
169	0.60	 0	13	130	0	13	C00117->C00002:[10->12,12->17,6->3,7->11,7->8,8->13]	RP01571,RP01262,RP00173,RP10097,RP01744,RP04205,RP01594,RP01291,RP10839,RP00175,RP01319,RP00470,RP00008	R01526,R01056,R00183,R00185,R01571,R06975,R01770,R06975,R04560,R01560,R01081,R07281,R01770,R01863,R01127,R01128,R01132,R03876,R04604,R06746,R06769,R07640,R01300,R07646,R01406,R03631,R05577,R05451,R00982,R01558,R03038,R00381,R02539,R08117,R05537,R00389,R01991,R04773,R00912,R08088,R00910,R00235,R06410,R01954,R01357,R03932,R01407,R04157,R05620,R00189,R01280,R00578,R06409,R03974,R06751,R04507,R02918,R03665,R03664,R03661,R03660,R03663,R03662,R04449,R00735,R01616,R02986,R01598,R02255,R01490,R00436,R08244,R02794,R08218,R01164,R02194,R04870,R02699,R01230,R01231,R06944,R05467,R05452,R04036,R06515,R00483,R03658,R03659,R02718,R05578,R00686,R03651,R03652,R02711,R03654,R03655,R03656,R03657,R04580,R07416,R04582,R07887,R02221,R07325,R06777,R01075,R06778,R01176,R01723,R03647,R03286,R06731,R02473,R04274,R01422,R04563,R04562,R03648,R00390,R03646,R04030,R00257,R06583,R04230,R03650,R03209,R01943,R06368,R05193,R00925
170	0.60	 0	12	340	0	12	C00117->C00002:[10->8,12->3,6->17,7->11,7->12,8->13]	RP00470,RP01262,RP01320,RP08324,RP01200,RP04472,RP03639,RP00003,RP10839,RP03735,RP01994,RP00380	R01128,R01132,R01056,R01128,R04857,R00961,R04857,R00123,R04126,R05030,R01417,R00949,R00334,R05225,R05033,R07642,R01654,R05221,R00943,R00942,R03632,R02326,R03840,R00344,R00229,R00341,R04463,R02976,R00076,R01021,R00156,R00742,R03785,R01857,R00509,R06396,R00150,R08232,R04358,R04241,R03449,R01859,R00158,R03822,R03236,R01917,R05800,R00573,R07641,R01150,R04023,R08572,R05028,R04002,R02884,R04555,R00332,R04589,R00330,R00331,R06529,R01395,R01567,R01011,R04657,R03187,R02649,R03182,R01961,R01843,R03471,R01092,R00141,R00140,R01844,R03478,R03479,R03744,R00149,R06282,R03576,R05815,R02324,R00866,R00867,R01926,R03387,R01495,R03150,R03347,R08233,R04143,R08242,R02404,R03877,R08241,R02451,R08323,R07302,R08352,R05795,R02090,R01476,R04572,R02650,R04267,R03193,R08354,R08355,R02658,R00480,R00482,R03613,R03298,R00405,R00174,R00299,R03469,R02584,R05224,R01256,R05646,R00240,R00241,R05803,R05802,R05801,R04591,R05806,R00722,R01353,R04357,R07279,R05661,R02783,R02785,R03494,R02786,R02788,R05197,R04448,R03905,R00554,R04779,R05626,R00315,R00497,R01468,R02626,R02071,R02625,R03361,R03362,R04401,R02575,R00251,R00162,R00253,R08124,R01771,R00756,R00964,R04504,R03161,R00518,R00847,R07414,R03920,R04275,R01541,R04385,R02402,R07127,R04573,R02732,R03770,R00549,R01512,R01514,R04144,R04369,R03766,R00894,R01182,R02089,R03607,R06842,R04208,R06836,R02240,R01666,R01665,R02245,R05799,R01585,R03272,R08154,R03274,R01526,R00185,R01059,R04617,R01523,R03939,R05186,R02848,R01050,R01051,R01053,R04509,R01688,R02412,R01201,R04351,R01881,R03433,R00760,R00575,R02927,R04388,R00570,R00571,R01441,R01888,R03241,R07404,R01967,R02099,R02098,R04212,R02094,R03384,R00105,R00104,R02093,R05185,R06367,R02184,R08223,R03516,R02493,R00352,R00774,R01754,R01322,R04235,R01326,R04928,R02705,R01737,R08201,R00513,R02971,R00200,R00130,R01980,R01121,R03429,R03428,R00139,R05634,R02757,R05202,R02750,R03395,R01573,R03014,R02301,R00617,R02758,R04068,R03315,R01600,R03944,R03095,R05496,R04391,R03157,R00283,R03819,R02227,R00136,R02225,R01137,R07828,R04730,R08353,R02903,R05227,R01131,R03530,R02865,R06974,R08217,R04138,R01547,R02439,R04403,R00127,R01786,R01228,R03245,R00129,R02430,R03754,R00086,R03691,R04545,R00002,R02741,R03018,R00124,R06976,R02331,R02303,R06975,R00512,R00239,R02664,R02980,R02136,R02238,R02134,R00616,R01902,R01639,R01901,R03780,R02929,R00920,R02237,R01909,R07281,R00134,R03215,R03146,R00519,R02141,R01768,R01769
171	0.70	 0	21	42	0	21	C00117->C00002:[10->8,12->3,6->17,7->10,7->11,7->12,8->13]	RP01257,RP01065,RP01788,RP00283,RP01744,RP04472,RP01994,RP03415,RP01239,RP01654,RP03735,RP11137,RP00380,RP00466,RP10839,RP01262,RP08324,RP08291,RP05698,RP04373,RP00175	R01051,R00720,R01829,R00203,R00205,R01770,R04857,R02141,R00088,R01016,R06590,R06863,R01641,R00134,R03215,R03146,R00519,R01843,R01845,R01768,R01769,R01131,R01126,R07281,R01056,R04857,R04732,R01196,R00006,R00014,R00211,R00210,R01699,R00207,R00224,R00226,R00209,R05636,R03145,R04732,R01770,R01863
172	0.60	 0	14	348	0	14	C00117->C00002:[10->11,10->8,12->3,6->17,7->12,8->13]	RP03973,RP01257,RP10839,RP01320,RP01571,RP00470,RP04472,RP00003,RP01291,RP01994,RP08324,RP03735,RP00056,RP00380	R00181,R01051,R07281,R01128,R01526,R01128,R01132,R04857,R04126,R05030,R01417,R00949,R00334,R05225,R05033,R07642,R01654,R05221,R00943,R00942,R03632,R02326,R03840,R00344,R00229,R00341,R04463,R02976,R00076,R01021,R00156,R00742,R03785,R01857,R00509,R06396,R00150,R08232,R04358,R04241,R03449,R01859,R00158,R03822,R03236,R01917,R05800,R00573,R07641,R01150,R04023,R08572,R05028,R04002,R02884,R04555,R00332,R04589,R00330,R00331,R06529,R01395,R01567,R01011,R04657,R03187,R02649,R03182,R01961,R01843,R03471,R01092,R00141,R00140,R01844,R03478,R03479,R03744,R00149,R06282,R03576,R05815,R02324,R00866,R00867,R01926,R03387,R01495,R03150,R03347,R08233,R04143,R08242,R02404,R03877,R08241,R02451,R08323,R07302,R08352,R05795,R02090,R01476,R04572,R02650,R04267,R03193,R08354,R08355,R02658,R00480,R00482,R03613,R03298,R00405,R00174,R00299,R03469,R02584,R05224,R01256,R05646,R00240,R00241,R05803,R05802,R05801,R04591,R05806,R00722,R01353,R04357,R07279,R05661,R02783,R02785,R03494,R02786,R02788,R05197,R04448,R03905,R00554,R04779,R05626,R00315,R00497,R01468,R02626,R02071,R02625,R03361,R03362,R04401,R02575,R00251,R00162,R00253,R08124,R01771,R00756,R00964,R04504,R03161,R00518,R00847,R07414,R03920,R04275,R01541,R04385,R02402,R07127,R04573,R02732,R03770,R00549,R01512,R01514,R04144,R04369,R03766,R00894,R01182,R02089,R03607,R06842,R04208,R06836,R02240,R01666,R01665,R02245,R05799,R01585,R03272,R08154,R03274,R01526,R00185,R01059,R04617,R01523,R03939,R05186,R02848,R01050,R01051,R01053,R04509,R01688,R02412,R01201,R04351,R01881,R03433,R00760,R00575,R02927,R04388,R00570,R00571,R01441,R01888,R03241,R07404,R01967,R02099,R02098,R04212,R02094,R03384,R00105,R00104,R02093,R05185,R06367,R02184,R08223,R03516,R02493,R00352,R00774,R01754,R01322,R04235,R01326,R04928,R02705,R01737,R08201,R00513,R02971,R00200,R00130,R01980,R01121,R03429,R03428,R00139,R05634,R02757,R05202,R02750,R03395,R01573,R03014,R02301,R00617,R02758,R04068,R03315,R01600,R03944,R03095,R05496,R04391,R03157,R00283,R03819,R02227,R00136,R02225,R01137,R07828,R04730,R08353,R02903,R05227,R01131,R03530,R02865,R06974,R08217,R04138,R01547,R02439,R04403,R00127,R01786,R01228,R03245,R00129,R02430,R03754,R00086,R03691,R04545,R00002,R02741,R03018,R00124,R06976,R02331,R02303,R06975,R00512,R00239,R02664,R02980,R02136,R02238,R02134,R00616,R01902,R01639,R01901,R03780,R02929,R00920,R02237,R01909,R01081,R02141,R04857,R00134,R03215,R03146,R00519,R00157,R00333,R00122,R00127,R05805,R05804,R01568,R01768,R01769
173	0.80	 0	23	55	0	23	C00117->C00002:[10->8,12->3,6->17,7->10,7->11,7->12,7->4,8->13]	RP05464,RP01263,RP06127,RP12346,RP11016,RP01973,RP00410,RP01384,RP03735,RP00596,RP00380,RP02199,RP07011,RP10839,RP01262,RP00173,RP00569,RP05698,RP04232,RP05463,RP06170,RP02201,RP05139	R06064,R01057,R06063,R06064,R01049,R03503,R05625,R05735,R00199,R03258,R03595,R00429,R00206,R00619,R00085,R00087,R01561,R02106,R00776,R00469,R01244,R00134,R03215,R03146,R00519,R01561,R01245,R01768,R01769,R02423,R02423,R07281,R01056,R00183,R00185,R01571,R02107,R02103,R01196,R00006,R00014,R00211,R00210,R01699,R00207,R00224,R00226,R00209,R05636,R03145,R00212,R06063,R00469,R02425,R05554
174	0.60	 0	13	130	0	13	C00117->C00002:[10->11,10->8,12->3,6->17,7->12,8->13]	RP03973,RP10817,RP01262,RP01320,RP08324,RP00470,RP04472,RP06639,RP01994,RP01573,RP05769,RP00380,RP00008	R00181,R07226,R01056,R01128,R04857,R01128,R01132,R04857,R01621,R02141,R01529,R05704,R00830,R01221,R03425,R01768,R01769,R03876,R04604,R06746,R06769,R07640,R01300,R07646,R01406,R03631,R05577,R05451,R00982,R01558,R03038,R00381,R02539,R08117,R05537,R00389,R01991,R04773,R00912,R08088,R00910,R00235,R06410,R01954,R01357,R03932,R01407,R04157,R05620,R00189,R01280,R00578,R06409,R03974,R06751,R04507,R02918,R03665,R03664,R03661,R03660,R03663,R03662,R04449,R00735,R01616,R02986,R01598,R02255,R01490,R00436,R08244,R02794,R08218,R01164,R02194,R04870,R02699,R01230,R01231,R06944,R05467,R05452,R04036,R06515,R00483,R03658,R03659,R02718,R05578,R00686,R03651,R03652,R02711,R03654,R03655,R03656,R03657,R04580,R07416,R04582,R07887,R02221,R07325,R06777,R01075,R06778,R01176,R01723,R03647,R03286,R06731,R02473,R04274,R01422,R04563,R04562,R03648,R00390,R03646,R04030,R00257,R06583,R04230,R03650,R03209,R01943,R06368,R05193,R00925
175	0.60	 0	16	18	0	16	C00117->C00002:[10->8,12->3,6->17,7->11,7->12,8->13]	RP01263,RP00300,RP10839,RP01319,RP03415,RP01290,RP04205,RP01262,RP01065,RP01291,RP04020,RP01571,RP11063,RP01255,RP08184,RP04021	R01057,R00944,R00943,R07281,R01127,R00088,R01080,R06975,R04560,R01056,R00720,R01081,R04378,R01526,R01876,R01049,R04560,R04378
176	0.50	 0	5	19	0	5	C00117->C00002:[10->8,12->3,6->17,7->12,8->13]	RP01257,RP01385,RP12346,RP00173,RP00596	R01051,R01245,R01049,R03503,R05625,R05735,R00199,R03258,R03595,R00429,R00206,R00619,R00085,R00087,R00183,R00185,R01571,R01561,R01245
177	0.60	 0	16	25	0	16	C00117->C00002:[10->8,12->3,6->17,7->10,7->12,8->13]	RP05464,RP10839,RP04478,RP00861,RP00569,RP06127,RP01973,RP04030,RP03735,RP05463,RP00596,RP00485,RP00175,RP01262,RP00380,RP01594	R06064,R07281,R04863,R00190,R00182,R02107,R02103,R06063,R06064,R02106,R00182,R00134,R03215,R03146,R00519,R06063,R01561,R01245,R03098,R01770,R01863,R01056,R01768,R01769,R01560
178	0.80	 0	22	43	0	22	C00117->C00002:[10->12,12->17,6->3,7->10,7->11,7->4,7->8,8->13]	RP05464,RP05463,RP12346,RP01571,RP01973,RP00410,RP01385,RP01384,RP03735,RP00596,RP00380,RP02199,RP07011,RP10839,RP01262,RP00173,RP00569,RP06127,RP01291,RP06170,RP02201,RP05139	R06064,R06063,R01049,R03503,R05625,R05735,R00199,R03258,R03595,R00429,R00206,R00619,R00085,R00087,R01526,R02106,R00776,R00469,R01245,R01244,R00134,R03215,R03146,R00519,R01561,R01245,R01768,R01769,R02423,R02423,R07281,R01056,R00183,R00185,R01571,R02107,R02103,R06063,R06064,R01081,R00469,R02425,R05554
179	0.90	 0	32	169	0	32	C00117->C00002:[10->12,12->17,6->3,7->10,7->11,7->2,7->5,7->8,8->13]	RP07515,RP00955,RP01788,RP00283,RP01744,RP01571,RP04472,RP01994,RP01239,RP05769,RP01654,RP03735,RP11137,RP00380,RP00008,RP00173,RP10839,RP01262,RP01128,RP01291,RP05698,RP08291,RP07161,RP01594,RP04372,RP08324,RP02443,RP03650,RP05304,RP04373,RP01488,RP00175	R03425,R00524,R01829,R00203,R00205,R01770,R01526,R04857,R02141,R01016,R05704,R00830,R01221,R03425,R06590,R06863,R01641,R00134,R03215,R03146,R00519,R01843,R01845,R01768,R01769,R03876,R04604,R06746,R06769,R07640,R01300,R07646,R01406,R03631,R05577,R05451,R00982,R01558,R03038,R00381,R02539,R08117,R05537,R00389,R01991,R04773,R00912,R08088,R00910,R00235,R06410,R01954,R01357,R03932,R01407,R04157,R05620,R00189,R01280,R00578,R06409,R03974,R06751,R04507,R02918,R03665,R03664,R03661,R03660,R03663,R03662,R04449,R00735,R01616,R02986,R01598,R02255,R01490,R00436,R08244,R02794,R08218,R01164,R02194,R04870,R02699,R01230,R01231,R06944,R05467,R05452,R04036,R06515,R00483,R03658,R03659,R02718,R05578,R00686,R03651,R03652,R02711,R03654,R03655,R03656,R03657,R04580,R07416,R04582,R07887,R02221,R07325,R06777,R01075,R06778,R01176,R01723,R03647,R03286,R06731,R02473,R04274,R01422,R04563,R04562,R03648,R00390,R03646,R04030,R00257,R06583,R04230,R03650,R03209,R01943,R06368,R05193,R00925,R00183,R00185,R01571,R07281,R01056,R00830,R01081,R01196,R00006,R00014,R00211,R00210,R01699,R00207,R00224,R00226,R00209,R05636,R03145,R04732,R02729,R01560,R04731,R04857,R02729,R04026,R05704,R04732,R01408,R01770,R01863
180	0.90	 0	22	142	0	22	C00117->C00002:[10->8,12->3,6->17,7->10,7->11,7->12,7->4,7->5,8->13]	RP05464,RP00915,RP06127,RP01384,RP00410,RP01973,RP03735,RP00380,RP00008,RP02199,RP07011,RP10839,RP01262,RP00861,RP05463,RP00569,RP01255,RP04092,RP00954,RP06170,RP02201,RP05139	R06064,R00466,R06063,R06064,R01244,R00776,R00469,R02106,R00134,R03215,R03146,R00519,R01768,R01769,R03876,R04604,R06746,R06769,R07640,R01300,R07646,R01406,R03631,R05577,R05451,R00982,R01558,R03038,R00381,R02539,R08117,R05537,R00389,R01991,R04773,R00912,R08088,R00910,R00235,R06410,R01954,R01357,R03932,R01407,R04157,R05620,R00189,R01280,R00578,R06409,R03974,R06751,R04507,R02918,R03665,R03664,R03661,R03660,R03663,R03662,R04449,R00735,R01616,R02986,R01598,R02255,R01490,R00436,R08244,R02794,R08218,R01164,R02194,R04870,R02699,R01230,R01231,R06944,R05467,R05452,R04036,R06515,R00483,R03658,R03659,R02718,R05578,R00686,R03651,R03652,R02711,R03654,R03655,R03656,R03657,R04580,R07416,R04582,R07887,R02221,R07325,R06777,R01075,R06778,R01176,R01723,R03647,R03286,R06731,R02473,R04274,R01422,R04563,R04562,R03648,R00390,R03646,R04030,R00257,R06583,R04230,R03650,R03209,R01943,R06368,R05193,R00925,R02423,R02423,R07281,R01056,R00190,R00182,R06063,R02107,R02103,R01049,R00190,R00522,R00469,R02425,R05554
181	0.60	 0	15	22	0	15	C00117->C00002:[10->8,12->3,6->17,7->10,7->12,8->13]	RP05464,RP10839,RP01262,RP00861,RP00569,RP06127,RP01255,RP04092,RP03735,RP01384,RP05463,RP01973,RP01188,RP00380,RP01189	R06064,R07281,R01056,R00190,R00182,R02107,R02103,R06063,R06064,R01049,R00190,R00134,R03215,R03146,R00519,R01244,R06063,R02106,R00948,R01768,R01769,R00951
182	0.70	 0	17	132	0	17	C00117->C00002:[10->8,12->3,6->17,7->12,8->10,8->11,8->13]	RP01571,RP00477,RP04472,RP01384,RP04030,RP01994,RP00380,RP00008,RP01257,RP01262,RP00861,RP08324,RP08291,RP01570,RP01291,RP04373,RP07387	R01526,R03140,R00024,R04857,R01244,R00182,R02141,R01768,R01769,R03876,R04604,R06746,R06769,R07640,R01300,R07646,R01406,R03631,R05577,R05451,R00982,R01558,R03038,R00381,R02539,R08117,R05537,R00389,R01991,R04773,R00912,R08088,R00910,R00235,R06410,R01954,R01357,R03932,R01407,R04157,R05620,R00189,R01280,R00578,R06409,R03974,R06751,R04507,R02918,R03665,R03664,R03661,R03660,R03663,R03662,R04449,R00735,R01616,R02986,R01598,R02255,R01490,R00436,R08244,R02794,R08218,R01164,R02194,R04870,R02699,R01230,R01231,R06944,R05467,R05452,R04036,R06515,R00483,R03658,R03659,R02718,R05578,R00686,R03651,R03652,R02711,R03654,R03655,R03656,R03657,R04580,R07416,R04582,R07887,R02221,R07325,R06777,R01075,R06778,R01176,R01723,R03647,R03286,R06731,R02473,R04274,R01422,R04563,R04562,R03648,R00390,R03646,R04030,R00257,R06583,R04230,R03650,R03209,R01943,R06368,R05193,R00925,R01051,R01056,R00190,R00182,R04857,R04732,R01523,R01081,R04732,R00024
183	0.90	 0	28	370	0	28	C00117->C00002:[10->8,12->3,6->17,7->10,7->11,7->12,7->2,7->4,8->13]	RP01257,RP03973,RP00861,RP07515,RP01319,RP10096,RP04102,RP01128,RP04205,RP00300,RP03735,RP01385,RP05769,RP08184,RP00596,RP03838,RP00173,RP04241,RP10839,RP01262,RP07975,RP04204,RP00003,RP05304,RP03839,RP00056,RP00749,RP03774	R01051,R00181,R00190,R00182,R03425,R01127,R06974,R04463,R00830,R06975,R04560,R00944,R00943,R00134,R03215,R03146,R00519,R01245,R05704,R00830,R01221,R03425,R04560,R01561,R01245,R04208,R00183,R00185,R01571,R04591,R07281,R01056,R04209,R04559,R04126,R05030,R01417,R00949,R00334,R05225,R05033,R07642,R01654,R05221,R00943,R00942,R03632,R02326,R03840,R00344,R00229,R00341,R04463,R02976,R00076,R01021,R00156,R00742,R03785,R01857,R00509,R06396,R00150,R08232,R04358,R04241,R03449,R01859,R00158,R03822,R03236,R01917,R05800,R00573,R07641,R01150,R04023,R08572,R05028,R04002,R02884,R04555,R00332,R04589,R00330,R00331,R06529,R01395,R01567,R01011,R04657,R03187,R02649,R03182,R01961,R01843,R03471,R01092,R00141,R00140,R01844,R03478,R03479,R03744,R00149,R06282,R03576,R05815,R02324,R00866,R00867,R01926,R03387,R01495,R03150,R03347,R08233,R04143,R08242,R02404,R03877,R08241,R02451,R08323,R07302,R08352,R05795,R02090,R01476,R04572,R02650,R04267,R03193,R08354,R08355,R02658,R00480,R00482,R03613,R03298,R00405,R00174,R00299,R03469,R02584,R05224,R01256,R05646,R00240,R00241,R05803,R05802,R05801,R04591,R05806,R00722,R01353,R04357,R07279,R05661,R02783,R02785,R03494,R02786,R02788,R05197,R04448,R03905,R00554,R04779,R05626,R00315,R00497,R01468,R02626,R02071,R02625,R03361,R03362,R04401,R02575,R00251,R00162,R00253,R08124,R01771,R00756,R00964,R04504,R03161,R00518,R00847,R07414,R03920,R04275,R01541,R04385,R02402,R07127,R04573,R02732,R03770,R00549,R01512,R01514,R04144,R04369,R03766,R00894,R01182,R02089,R03607,R06842,R04208,R06836,R02240,R01666,R01665,R02245,R05799,R01585,R03272,R08154,R03274,R01526,R00185,R01059,R04617,R01523,R03939,R05186,R02848,R01050,R01051,R01053,R04509,R01688,R02412,R01201,R04351,R01881,R03433,R00760,R00575,R02927,R04388,R00570,R00571,R01441,R01888,R03241,R07404,R01967,R02099,R02098,R04212,R02094,R03384,R00105,R00104,R02093,R05185,R06367,R02184,R08223,R03516,R02493,R00352,R00774,R01754,R01322,R04235,R01326,R04928,R02705,R01737,R08201,R00513,R02971,R00200,R00130,R01980,R01121,R03429,R03428,R00139,R05634,R02757,R05202,R02750,R03395,R01573,R03014,R02301,R00617,R02758,R04068,R03315,R01600,R03944,R03095,R05496,R04391,R03157,R00283,R03819,R02227,R00136,R02225,R01137,R07828,R04730,R08353,R02903,R05227,R01131,R03530,R02865,R06974,R08217,R04138,R01547,R02439,R04403,R00127,R01786,R01228,R03245,R00129,R02430,R03754,R00086,R03691,R04545,R00002,R02741,R03018,R00124,R06976,R02331,R02303,R06975,R00512,R00239,R02664,R02980,R02136,R02238,R02134,R00616,R01902,R01639,R01901,R03780,R02929,R00920,R02237,R01909,R05704,R04209,R00157,R00333,R00122,R00127,R05805,R05804,R01568,R04325,R06974,R04144
184	0.90	 0	26	37	0	26	C00117->C00002:[10->8,12->3,6->17,7->10,7->11,7->12,7->2,7->4,8->13]	RP03973,RP00466,RP03774,RP07515,RP01319,RP10096,RP04102,RP01128,RP04205,RP05769,RP03735,RP04478,RP00175,RP03838,RP00749,RP04241,RP10839,RP01262,RP07975,RP01320,RP10097,RP00470,RP04204,RP05304,RP03839,RP00485	R00181,R01131,R01126,R04144,R03425,R01127,R06974,R04463,R00830,R06975,R04560,R05704,R00830,R01221,R03425,R00134,R03215,R03146,R00519,R04863,R01770,R01863,R04208,R04325,R06974,R04591,R07281,R01056,R04209,R01128,R06975,R01128,R01132,R04559,R05704,R04209,R03098
185	0.90	 0	28	153	0	28	C00117->C00002:[10->12,12->17,6->3,7->10,7->11,7->2,7->4,7->8,8->13]	RP07515,RP03774,RP01319,RP10096,RP04102,RP00470,RP01744,RP04205,RP01571,RP00300,RP03735,RP01262,RP05769,RP08184,RP04204,RP00008,RP00173,RP04241,RP10839,RP03839,RP07975,RP01594,RP01291,RP05304,RP03838,RP00175,RP00749,RP01128	R03425,R04144,R01127,R06974,R04463,R01128,R01132,R01770,R06975,R04560,R01526,R00944,R00943,R00134,R03215,R03146,R00519,R01056,R05704,R00830,R01221,R03425,R04560,R04559,R03876,R04604,R06746,R06769,R07640,R01300,R07646,R01406,R03631,R05577,R05451,R00982,R01558,R03038,R00381,R02539,R08117,R05537,R00389,R01991,R04773,R00912,R08088,R00910,R00235,R06410,R01954,R01357,R03932,R01407,R04157,R05620,R00189,R01280,R00578,R06409,R03974,R06751,R04507,R02918,R03665,R03664,R03661,R03660,R03663,R03662,R04449,R00735,R01616,R02986,R01598,R02255,R01490,R00436,R08244,R02794,R08218,R01164,R02194,R04870,R02699,R01230,R01231,R06944,R05467,R05452,R04036,R06515,R00483,R03658,R03659,R02718,R05578,R00686,R03651,R03652,R02711,R03654,R03655,R03656,R03657,R04580,R07416,R04582,R07887,R02221,R07325,R06777,R01075,R06778,R01176,R01723,R03647,R03286,R06731,R02473,R04274,R01422,R04563,R04562,R03648,R00390,R03646,R04030,R00257,R06583,R04230,R03650,R03209,R01943,R06368,R05193,R00925,R00183,R00185,R01571,R04591,R07281,R04209,R04209,R01560,R01081,R05704,R04208,R01770,R01863,R04325,R06974,R00830
186	0.90	 0	27	38	0	27	C00117->C00002:[10->8,12->3,6->17,7->10,7->11,7->12,7->2,7->4,8->13]	RP07515,RP00466,RP03774,RP01319,RP10096,RP04102,RP01128,RP04205,RP05769,RP03735,RP04478,RP03838,RP00861,RP04241,RP10839,RP01262,RP07975,RP10097,RP01594,RP04204,RP01255,RP04092,RP05304,RP03839,RP00596,RP00485,RP00749	R03425,R01131,R01126,R04144,R01127,R06974,R04463,R00830,R06975,R04560,R05704,R00830,R01221,R03425,R00134,R03215,R03146,R00519,R04863,R04208,R00190,R00182,R04591,R07281,R01056,R04209,R06975,R01560,R04559,R01049,R00190,R05704,R04209,R01561,R01245,R03098,R04325,R06974
187	0.80	 0	28	360	0	28	C00117->C00002:[10->8,12->3,6->17,7->10,7->11,7->12,7->2,8->13]	RP07515,RP00470,RP01128,RP00784,RP03639,RP04472,RP01994,RP05769,RP07538,RP03735,RP01709,RP00380,RP10839,RP01262,RP01320,RP08324,RP08291,RP07161,RP01200,RP00003,RP04372,RP02443,RP11244,RP05304,RP04373,RP11505,RP10678,RP03650	R03425,R01128,R01132,R00830,R00173,R00174,R00123,R04857,R02141,R05704,R00830,R01221,R03425,R03461,R00134,R03215,R03146,R00519,R01709,R01768,R01769,R07281,R01056,R01128,R04857,R04732,R02729,R00961,R04126,R05030,R01417,R00949,R00334,R05225,R05033,R07642,R01654,R05221,R00943,R00942,R03632,R02326,R03840,R00344,R00229,R00341,R04463,R02976,R00076,R01021,R00156,R00742,R03785,R01857,R00509,R06396,R00150,R08232,R04358,R04241,R03449,R01859,R00158,R03822,R03236,R01917,R05800,R00573,R07641,R01150,R04023,R08572,R05028,R04002,R02884,R04555,R00332,R04589,R00330,R00331,R06529,R01395,R01567,R01011,R04657,R03187,R02649,R03182,R01961,R01843,R03471,R01092,R00141,R00140,R01844,R03478,R03479,R03744,R00149,R06282,R03576,R05815,R02324,R00866,R00867,R01926,R03387,R01495,R03150,R03347,R08233,R04143,R08242,R02404,R03877,R08241,R02451,R08323,R07302,R08352,R05795,R02090,R01476,R04572,R02650,R04267,R03193,R08354,R08355,R02658,R00480,R00482,R03613,R03298,R00405,R00174,R00299,R03469,R02584,R05224,R01256,R05646,R00240,R00241,R05803,R05802,R05801,R04591,R05806,R00722,R01353,R04357,R07279,R05661,R02783,R02785,R03494,R02786,R02788,R05197,R04448,R03905,R00554,R04779,R05626,R00315,R00497,R01468,R02626,R02071,R02625,R03361,R03362,R04401,R02575,R00251,R00162,R00253,R08124,R01771,R00756,R00964,R04504,R03161,R00518,R00847,R07414,R03920,R04275,R01541,R04385,R02402,R07127,R04573,R02732,R03770,R00549,R01512,R01514,R04144,R04369,R03766,R00894,R01182,R02089,R03607,R06842,R04208,R06836,R02240,R01666,R01665,R02245,R05799,R01585,R03272,R08154,R03274,R01526,R00185,R01059,R04617,R01523,R03939,R05186,R02848,R01050,R01051,R01053,R04509,R01688,R02412,R01201,R04351,R01881,R03433,R00760,R00575,R02927,R04388,R00570,R00571,R01441,R01888,R03241,R07404,R01967,R02099,R02098,R04212,R02094,R03384,R00105,R00104,R02093,R05185,R06367,R02184,R08223,R03516,R02493,R00352,R00774,R01754,R01322,R04235,R01326,R04928,R02705,R01737,R08201,R00513,R02971,R00200,R00130,R01980,R01121,R03429,R03428,R00139,R05634,R02757,R05202,R02750,R03395,R01573,R03014,R02301,R00617,R02758,R04068,R03315,R01600,R03944,R03095,R05496,R04391,R03157,R00283,R03819,R02227,R00136,R02225,R01137,R07828,R04730,R08353,R02903,R05227,R01131,R03530,R02865,R06974,R08217,R04138,R01547,R02439,R04403,R00127,R01786,R01228,R03245,R00129,R02430,R03754,R00086,R03691,R04545,R00002,R02741,R03018,R00124,R06976,R02331,R02303,R06975,R00512,R00239,R02664,R02980,R02136,R02238,R02134,R00616,R01902,R01639,R01901,R03780,R02929,R00920,R02237,R01909,R04731,R02729,R02993,R05704,R04732,R04524,R07456,R04026
188	0.60	 0	14	22	0	14	C00117->C00002:[10->11,10->8,12->3,6->17,7->12,8->13]	RP03973,RP01257,RP10839,RP01319,RP01320,RP01571,RP04205,RP00470,RP01291,RP00960,RP10097,RP00175,RP00187,RP00466	R00181,R01051,R07281,R01127,R01128,R01526,R06975,R04560,R01128,R01132,R01081,R00529,R06975,R01770,R01863,R08553,R00531,R00860,R05717,R07176,R01131,R01126
189	0.80	 0	21	140	0	21	C00117->C00002:[10->8,12->3,6->17,7->10,7->11,7->12,7->4,8->13]	RP01319,RP10096,RP04102,RP00470,RP04205,RP01384,RP01262,RP03735,RP04204,RP01256,RP00008,RP07975,RP04241,RP10839,RP03839,RP00861,RP10097,RP04092,RP03838,RP00749,RP10961	R01127,R06974,R04463,R01128,R01132,R06975,R04560,R01244,R01056,R00134,R03215,R03146,R00519,R04559,R01050,R03876,R04604,R06746,R06769,R07640,R01300,R07646,R01406,R03631,R05577,R05451,R00982,R01558,R03038,R00381,R02539,R08117,R05537,R00389,R01991,R04773,R00912,R08088,R00910,R00235,R06410,R01954,R01357,R03932,R01407,R04157,R05620,R00189,R01280,R00578,R06409,R03974,R06751,R04507,R02918,R03665,R03664,R03661,R03660,R03663,R03662,R04449,R00735,R01616,R02986,R01598,R02255,R01490,R00436,R08244,R02794,R08218,R01164,R02194,R04870,R02699,R01230,R01231,R06944,R05467,R05452,R04036,R06515,R00483,R03658,R03659,R02718,R05578,R00686,R03651,R03652,R02711,R03654,R03655,R03656,R03657,R04580,R07416,R04582,R07887,R02221,R07325,R06777,R01075,R06778,R01176,R01723,R03647,R03286,R06731,R02473,R04274,R01422,R04563,R04562,R03648,R00390,R03646,R04030,R00257,R06583,R04230,R03650,R03209,R01943,R06368,R05193,R00925,R04209,R04591,R07281,R04209,R00190,R00182,R06975,R00190,R04208,R04325,R06974,R06836
190	0.70	 0	18	139	0	18	C00117->C00002:[10->8,12->3,6->17,7->10,7->12,7->4,8->13]	RP01257,RP05464,RP07011,RP10839,RP01262,RP00173,RP00569,RP06127,RP01973,RP05463,RP02201,RP01385,RP01384,RP03735,RP00596,RP00380,RP00008,RP02199	R01051,R06064,R02423,R07281,R01056,R00183,R00185,R01571,R02107,R02103,R06063,R06064,R02106,R06063,R02425,R01245,R01244,R00134,R03215,R03146,R00519,R01561,R01245,R01768,R01769,R03876,R04604,R06746,R06769,R07640,R01300,R07646,R01406,R03631,R05577,R05451,R00982,R01558,R03038,R00381,R02539,R08117,R05537,R00389,R01991,R04773,R00912,R08088,R00910,R00235,R06410,R01954,R01357,R03932,R01407,R04157,R05620,R00189,R01280,R00578,R06409,R03974,R06751,R04507,R02918,R03665,R03664,R03661,R03660,R03663,R03662,R04449,R00735,R01616,R02986,R01598,R02255,R01490,R00436,R08244,R02794,R08218,R01164,R02194,R04870,R02699,R01230,R01231,R06944,R05467,R05452,R04036,R06515,R00483,R03658,R03659,R02718,R05578,R00686,R03651,R03652,R02711,R03654,R03655,R03656,R03657,R04580,R07416,R04582,R07887,R02221,R07325,R06777,R01075,R06778,R01176,R01723,R03647,R03286,R06731,R02473,R04274,R01422,R04563,R04562,R03648,R00390,R03646,R04030,R00257,R06583,R04230,R03650,R03209,R01943,R06368,R05193,R00925,R02423
191	0.70	 0	19	356	0	19	C00117->C00002:[10->12,12->17,6->3,7->10,7->11,7->8,8->13]	RP04241,RP10839,RP01319,RP00173,RP10097,RP04205,RP01571,RP04204,RP00003,RP01384,RP01291,RP03839,RP01385,RP00596,RP03735,RP01262,RP00056,RP00470,RP07975	R04591,R07281,R01127,R00183,R00185,R01571,R06975,R06975,R04560,R01526,R04559,R04126,R05030,R01417,R00949,R00334,R05225,R05033,R07642,R01654,R05221,R00943,R00942,R03632,R02326,R03840,R00344,R00229,R00341,R04463,R02976,R00076,R01021,R00156,R00742,R03785,R01857,R00509,R06396,R00150,R08232,R04358,R04241,R03449,R01859,R00158,R03822,R03236,R01917,R05800,R00573,R07641,R01150,R04023,R08572,R05028,R04002,R02884,R04555,R00332,R04589,R00330,R00331,R06529,R01395,R01567,R01011,R04657,R03187,R02649,R03182,R01961,R01843,R03471,R01092,R00141,R00140,R01844,R03478,R03479,R03744,R00149,R06282,R03576,R05815,R02324,R00866,R00867,R01926,R03387,R01495,R03150,R03347,R08233,R04143,R08242,R02404,R03877,R08241,R02451,R08323,R07302,R08352,R05795,R02090,R01476,R04572,R02650,R04267,R03193,R08354,R08355,R02658,R00480,R00482,R03613,R03298,R00405,R00174,R00299,R03469,R02584,R05224,R01256,R05646,R00240,R00241,R05803,R05802,R05801,R04591,R05806,R00722,R01353,R04357,R07279,R05661,R02783,R02785,R03494,R02786,R02788,R05197,R04448,R03905,R00554,R04779,R05626,R00315,R00497,R01468,R02626,R02071,R02625,R03361,R03362,R04401,R02575,R00251,R00162,R00253,R08124,R01771,R00756,R00964,R04504,R03161,R00518,R00847,R07414,R03920,R04275,R01541,R04385,R02402,R07127,R04573,R02732,R03770,R00549,R01512,R01514,R04144,R04369,R03766,R00894,R01182,R02089,R03607,R06842,R04208,R06836,R02240,R01666,R01665,R02245,R05799,R01585,R03272,R08154,R03274,R01526,R00185,R01059,R04617,R01523,R03939,R05186,R02848,R01050,R01051,R01053,R04509,R01688,R02412,R01201,R04351,R01881,R03433,R00760,R00575,R02927,R04388,R00570,R00571,R01441,R01888,R03241,R07404,R01967,R02099,R02098,R04212,R02094,R03384,R00105,R00104,R02093,R05185,R06367,R02184,R08223,R03516,R02493,R00352,R00774,R01754,R01322,R04235,R01326,R04928,R02705,R01737,R08201,R00513,R02971,R00200,R00130,R01980,R01121,R03429,R03428,R00139,R05634,R02757,R05202,R02750,R03395,R01573,R03014,R02301,R00617,R02758,R04068,R03315,R01600,R03944,R03095,R05496,R04391,R03157,R00283,R03819,R02227,R00136,R02225,R01137,R07828,R04730,R08353,R02903,R05227,R01131,R03530,R02865,R06974,R08217,R04138,R01547,R02439,R04403,R00127,R01786,R01228,R03245,R00129,R02430,R03754,R00086,R03691,R04545,R00002,R02741,R03018,R00124,R06976,R02331,R02303,R06975,R00512,R00239,R02664,R02980,R02136,R02238,R02134,R00616,R01902,R01639,R01901,R03780,R02929,R00920,R02237,R01909,R01244,R01081,R04209,R01245,R01561,R01245,R00134,R03215,R03146,R00519,R01056,R00157,R00333,R00122,R00127,R05805,R05804,R01568,R01128,R01132,R04209
192	0.80	 0	21	40	0	21	C00117->C00002:[10->8,12->3,6->17,7->10,7->11,7->12,7->4,8->13]	RP05464,RP12346,RP01571,RP01973,RP04030,RP00410,RP10839,RP01384,RP03735,RP00380,RP02199,RP07011,RP01257,RP01262,RP00861,RP00569,RP06127,RP01291,RP06170,RP02201,RP05139	R06064,R01049,R03503,R05625,R05735,R00199,R03258,R03595,R00429,R00206,R00619,R00085,R00087,R01526,R02106,R00182,R00776,R00469,R07281,R01244,R00134,R03215,R03146,R00519,R01768,R01769,R02423,R02423,R01051,R01056,R00190,R00182,R02107,R02103,R06063,R06064,R01081,R00469,R02425,R05554
193	0.60	 0	13	29	0	13	C00117->C00002:[10->8,12->3,6->17,7->11,7->12,8->13]	RP01257,RP00861,RP10839,RP12346,RP00173,RP10097,RP04205,RP01319,RP01325,RP01293,RP01385,RP01262,RP00596	R01051,R00190,R00182,R07281,R01049,R03503,R05625,R05735,R00199,R03258,R03595,R00429,R00206,R00619,R00085,R00087,R00183,R00185,R01571,R06975,R06975,R04560,R01127,R01135,R01083,R01245,R01056,R01561,R01245
194	0.90	 0	26	159	0	26	C00117->C00002:[10->12,12->17,6->3,7->10,7->11,7->4,7->5,7->8,8->13]	RP05464,RP00915,RP04232,RP01744,RP01571,RP01973,RP02201,RP00410,RP03735,RP00380,RP00008,RP02199,RP07011,RP10839,RP01262,RP00173,RP05463,RP05698,RP01594,RP00954,RP01291,RP06170,RP00175,RP05139,RP06127,RP00569	R06064,R00466,R00212,R01770,R01526,R02106,R02425,R00776,R00469,R00134,R03215,R03146,R00519,R01768,R01769,R03876,R04604,R06746,R06769,R07640,R01300,R07646,R01406,R03631,R05577,R05451,R00982,R01558,R03038,R00381,R02539,R08117,R05537,R00389,R01991,R04773,R00912,R08088,R00910,R00235,R06410,R01954,R01357,R03932,R01407,R04157,R05620,R00189,R01280,R00578,R06409,R03974,R06751,R04507,R02918,R03665,R03664,R03661,R03660,R03663,R03662,R04449,R00735,R01616,R02986,R01598,R02255,R01490,R00436,R08244,R02794,R08218,R01164,R02194,R04870,R02699,R01230,R01231,R06944,R05467,R05452,R04036,R06515,R00483,R03658,R03659,R02718,R05578,R00686,R03651,R03652,R02711,R03654,R03655,R03656,R03657,R04580,R07416,R04582,R07887,R02221,R07325,R06777,R01075,R06778,R01176,R01723,R03647,R03286,R06731,R02473,R04274,R01422,R04563,R04562,R03648,R00390,R03646,R04030,R00257,R06583,R04230,R03650,R03209,R01943,R06368,R05193,R00925,R02423,R02423,R07281,R01056,R00183,R00185,R01571,R06063,R01196,R00006,R00014,R00211,R00210,R01699,R00207,R00224,R00226,R00209,R05636,R03145,R01560,R00522,R01081,R00469,R01770,R01863,R05554,R06063,R06064,R02107,R02103
195	0.90	 0	25	57	0	25	C00117->C00002:[10->8,12->3,6->17,7->10,7->11,7->12,7->4,7->5,8->13]	RP01257,RP05464,RP06127,RP12346,RP00915,RP01973,RP00410,RP01385,RP01384,RP03735,RP00596,RP00380,RP02199,RP07011,RP10839,RP01262,RP00173,RP00569,RP05698,RP04232,RP05463,RP00954,RP06170,RP02201,RP05139	R01051,R06064,R06063,R06064,R01049,R03503,R05625,R05735,R00199,R03258,R03595,R00429,R00206,R00619,R00085,R00087,R00466,R02106,R00776,R00469,R01245,R01244,R00134,R03215,R03146,R00519,R01561,R01245,R01768,R01769,R02423,R02423,R07281,R01056,R00183,R00185,R01571,R02107,R02103,R01196,R00006,R00014,R00211,R00210,R01699,R00207,R00224,R00226,R00209,R05636,R03145,R00212,R06063,R00522,R00469,R02425,R05554
196	0.90	 0	29	44	0	29	C00117->C00002:[10->8,12->3,6->17,7->10,7->11,7->12,7->2,7->4,8->13]	RP03973,RP01257,RP03774,RP07515,RP01319,RP10096,RP04102,RP00466,RP01128,RP04205,RP01291,RP05769,RP03735,RP01262,RP00187,RP03838,RP00749,RP04241,RP10839,RP03839,RP07975,RP01320,RP10097,RP00470,RP04204,RP00960,RP01571,RP05304,RP00175	R00181,R01051,R04144,R03425,R01127,R06974,R04463,R01131,R01126,R00830,R06975,R04560,R01081,R05704,R00830,R01221,R03425,R00134,R03215,R03146,R00519,R01056,R08553,R00531,R00860,R05717,R07176,R04208,R04325,R06974,R04591,R07281,R04209,R04209,R01128,R06975,R01128,R01132,R04559,R00529,R01526,R05704,R01770,R01863
197	0.60	 0	17	133	0	17	C00117->C00002:[10->8,12->3,6->17,7->12,8->11,8->13]	RP08184,RP01257,RP01262,RP00861,RP00470,RP04205,RP01571,RP00477,RP01255,RP04092,RP01291,RP06373,RP01570,RP01384,RP01319,RP07387,RP00008	R04560,R01051,R01056,R00190,R00182,R01128,R01132,R06975,R04560,R01526,R03140,R00024,R01049,R00190,R01081,R00941,R01523,R01244,R01127,R00024,R03876,R04604,R06746,R06769,R07640,R01300,R07646,R01406,R03631,R05577,R05451,R00982,R01558,R03038,R00381,R02539,R08117,R05537,R00389,R01991,R04773,R00912,R08088,R00910,R00235,R06410,R01954,R01357,R03932,R01407,R04157,R05620,R00189,R01280,R00578,R06409,R03974,R06751,R04507,R02918,R03665,R03664,R03661,R03660,R03663,R03662,R04449,R00735,R01616,R02986,R01598,R02255,R01490,R00436,R08244,R02794,R08218,R01164,R02194,R04870,R02699,R01230,R01231,R06944,R05467,R05452,R04036,R06515,R00483,R03658,R03659,R02718,R05578,R00686,R03651,R03652,R02711,R03654,R03655,R03656,R03657,R04580,R07416,R04582,R07887,R02221,R07325,R06777,R01075,R06778,R01176,R01723,R03647,R03286,R06731,R02473,R04274,R01422,R04563,R04562,R03648,R00390,R03646,R04030,R00257,R06583,R04230,R03650,R03209,R01943,R06368,R05193,R00925
198	0.70	 0	17	35	0	17	C00117->C00002:[10->8,12->3,6->17,7->10,7->12,7->4,8->13]	RP05464,RP01278,RP12346,RP01973,RP01259,RP01384,RP03735,RP00380,RP02199,RP07011,RP10839,RP01262,RP00861,RP00569,RP06127,RP04092,RP02201	R06064,R01072,R01049,R03503,R05625,R05735,R00199,R03258,R03595,R00429,R00206,R00619,R00085,R00087,R02106,R01053,R01244,R00134,R03215,R03146,R00519,R01768,R01769,R02423,R02423,R07281,R01056,R00190,R00182,R02107,R02103,R06063,R06064,R00190,R02425
199	0.70	 0	18	136	0	18	C00117->C00002:[10->8,12->3,6->17,7->10,7->11,7->12,8->13]	RP04241,RP01257,RP01262,RP00861,RP10097,RP04205,RP01571,RP04204,RP01384,RP04030,RP01291,RP10839,RP00008,RP03839,RP03735,RP01319,RP00470,RP07975	R04591,R01051,R01056,R00190,R00182,R06975,R06975,R04560,R01526,R04559,R01244,R00182,R01081,R07281,R03876,R04604,R06746,R06769,R07640,R01300,R07646,R01406,R03631,R05577,R05451,R00982,R01558,R03038,R00381,R02539,R08117,R05537,R00389,R01991,R04773,R00912,R08088,R00910,R00235,R06410,R01954,R01357,R03932,R01407,R04157,R05620,R00189,R01280,R00578,R06409,R03974,R06751,R04507,R02918,R03665,R03664,R03661,R03660,R03663,R03662,R04449,R00735,R01616,R02986,R01598,R02255,R01490,R00436,R08244,R02794,R08218,R01164,R02194,R04870,R02699,R01230,R01231,R06944,R05467,R05452,R04036,R06515,R00483,R03658,R03659,R02718,R05578,R00686,R03651,R03652,R02711,R03654,R03655,R03656,R03657,R04580,R07416,R04582,R07887,R02221,R07325,R06777,R01075,R06778,R01176,R01723,R03647,R03286,R06731,R02473,R04274,R01422,R04563,R04562,R03648,R00390,R03646,R04030,R00257,R06583,R04230,R03650,R03209,R01943,R06368,R05193,R00925,R04209,R00134,R03215,R03146,R00519,R01127,R01128,R01132,R04209
200	0.80	 0	24	145	0	24	C00117->C00002:[10->8,12->3,6->17,7->10,7->11,7->12,7->4,8->13]	RP05464,RP06127,RP01400,RP00477,RP01973,RP01399,RP00410,RP01384,RP03735,RP00380,RP00008,RP02199,RP07011,RP10839,RP01262,RP00861,RP05463,RP00569,RP01570,RP04092,RP06170,RP02201,RP07387,RP05139	R06064,R06063,R06064,R01271,R03140,R00024,R02106,R01270,R00776,R00469,R01244,R00134,R03215,R03146,R00519,R01768,R01769,R03876,R04604,R06746,R06769,R07640,R01300,R07646,R01406,R03631,R05577,R05451,R00982,R01558,R03038,R00381,R02539,R08117,R05537,R00389,R01991,R04773,R00912,R08088,R00910,R00235,R06410,R01954,R01357,R03932,R01407,R04157,R05620,R00189,R01280,R00578,R06409,R03974,R06751,R04507,R02918,R03665,R03664,R03661,R03660,R03663,R03662,R04449,R00735,R01616,R02986,R01598,R02255,R01490,R00436,R08244,R02794,R08218,R01164,R02194,R04870,R02699,R01230,R01231,R06944,R05467,R05452,R04036,R06515,R00483,R03658,R03659,R02718,R05578,R00686,R03651,R03652,R02711,R03654,R03655,R03656,R03657,R04580,R07416,R04582,R07887,R02221,R07325,R06777,R01075,R06778,R01176,R01723,R03647,R03286,R06731,R02473,R04274,R01422,R04563,R04562,R03648,R00390,R03646,R04030,R00257,R06583,R04230,R03650,R03209,R01943,R06368,R05193,R00925,R02423,R02423,R07281,R01056,R00190,R00182,R06063,R02107,R02103,R01523,R00190,R00469,R02425,R00024,R05554
201	0.60	 0	15	20	0	15	C00117->C00002:[10->11,10->8,12->3,6->17,7->12,8->13]	RP01262,RP00861,RP08324,RP10817,RP04472,RP01255,RP04092,RP01573,RP01384,RP06639,RP01188,RP05769,RP01994,RP00380,RP01189	R01056,R00190,R00182,R04857,R07226,R04857,R01049,R00190,R01529,R01244,R01621,R00948,R05704,R00830,R01221,R03425,R02141,R01768,R01769,R00951
202	0.50	 0	23	151	0	23	C00117->C00002:[10->8,12->3,6->17,7->12,8->13]	RP01263,RP01262,RP01290,RP00477,RP01291,RP04030,RP06639,RP11063,RP07387,RP01264,RP07041,RP00008,RP00861,RP10839,RP00128,RP01571,RP02468,RP01816,RP00180,RP01268,RP00080,RP03735,RP01573	R01057,R01056,R01080,R03140,R00024,R01081,R00182,R01621,R01876,R00024,R07159,R01058,R02484,R03876,R04604,R06746,R06769,R07640,R01300,R07646,R01406,R03631,R05577,R05451,R00982,R01558,R03038,R00381,R02539,R08117,R05537,R00389,R01991,R04773,R00912,R08088,R00910,R00235,R06410,R01954,R01357,R03932,R01407,R04157,R05620,R00189,R01280,R00578,R06409,R03974,R06751,R04507,R02918,R03665,R03664,R03661,R03660,R03663,R03662,R04449,R00735,R01616,R02986,R01598,R02255,R01490,R00436,R08244,R02794,R08218,R01164,R02194,R04870,R02699,R01230,R01231,R06944,R05467,R05452,R04036,R06515,R00483,R03658,R03659,R02718,R05578,R00686,R03651,R03652,R02711,R03654,R03655,R03656,R03657,R04580,R07416,R04582,R07887,R02221,R07325,R06777,R01075,R06778,R01176,R01723,R03647,R03286,R06731,R02473,R04274,R01422,R04563,R04562,R03648,R00390,R03646,R04030,R00257,R06583,R04230,R03650,R03209,R01943,R06368,R05193,R00925,R00190,R00182,R07281,R00710,R00711,R01019,R00326,R01526,R02749,R01879,R00315,R00317,R00320,R01066,R01067,R06861,R01641,R01830,R01621,R01440,R00134,R03215,R03146,R00519,R01529
203	0.50	 0	20	140	0	20	C00117->C00002:[10->8,12->3,6->17,7->12,8->13]	RP01095,RP01263,RP00173,RP01262,RP01290,RP01291,RP04030,RP11063,RP11067,RP01654,RP06427,RP00008,RP00861,RP01571,RP01652,RP00649,RP05199,RP01385,RP06726,RP01576	R05339,R01057,R00183,R00185,R01571,R01056,R01080,R01081,R00182,R01876,R07144,R07134,R06590,R06863,R01641,R01067,R03876,R04604,R06746,R06769,R07640,R01300,R07646,R01406,R03631,R05577,R05451,R00982,R01558,R03038,R00381,R02539,R08117,R05537,R00389,R01991,R04773,R00912,R08088,R00910,R00235,R06410,R01954,R01357,R03932,R01407,R04157,R05620,R00189,R01280,R00578,R06409,R03974,R06751,R04507,R02918,R03665,R03664,R03661,R03660,R03663,R03662,R04449,R00735,R01616,R02986,R01598,R02255,R01490,R00436,R08244,R02794,R08218,R01164,R02194,R04870,R02699,R01230,R01231,R06944,R05467,R05452,R04036,R06515,R00483,R03658,R03659,R02718,R05578,R00686,R03651,R03652,R02711,R03654,R03655,R03656,R03657,R04580,R07416,R04582,R07887,R02221,R07325,R06777,R01075,R06778,R01176,R01723,R03647,R03286,R06731,R02473,R04274,R01422,R04563,R04562,R03648,R00390,R03646,R04030,R00257,R06583,R04230,R03650,R03209,R01943,R06368,R05193,R00925,R00190,R00182,R01526,R01639,R00761,R01067,R05604,R07143,R01245,R01827,R05338
204	0.90	 0	27	43	0	27	C00117->C00002:[10->8,12->3,6->17,7->10,7->11,7->12,7->2,7->4,8->13]	RP03973,RP00466,RP03774,RP07515,RP01319,RP10096,RP04102,RP01128,RP04205,RP00300,RP03735,RP05769,RP08184,RP04204,RP00187,RP03838,RP00749,RP04241,RP10839,RP01262,RP07975,RP01320,RP00470,RP00960,RP05304,RP03839,RP00175	R00181,R01131,R01126,R04144,R03425,R01127,R06974,R04463,R00830,R06975,R04560,R00944,R00943,R00134,R03215,R03146,R00519,R05704,R00830,R01221,R03425,R04560,R04559,R08553,R00531,R00860,R05717,R07176,R04208,R04325,R06974,R04591,R07281,R01056,R04209,R01128,R01128,R01132,R00529,R05704,R04209,R01770,R01863
205	0.70	 0	20	356	0	20	C00117->C00002:[10->8,12->3,6->17,7->10,7->12,7->4,8->13]	RP03973,RP01257,RP05463,RP01291,RP01973,RP03735,RP00380,RP02199,RP07011,RP10839,RP01262,RP01320,RP01571,RP00470,RP00003,RP05464,RP02201,RP00056,RP06127,RP00569	R00181,R01051,R06063,R01081,R02106,R00134,R03215,R03146,R00519,R01768,R01769,R02423,R02423,R07281,R01056,R01128,R01526,R01128,R01132,R04126,R05030,R01417,R00949,R00334,R05225,R05033,R07642,R01654,R05221,R00943,R00942,R03632,R02326,R03840,R00344,R00229,R00341,R04463,R02976,R00076,R01021,R00156,R00742,R03785,R01857,R00509,R06396,R00150,R08232,R04358,R04241,R03449,R01859,R00158,R03822,R03236,R01917,R05800,R00573,R07641,R01150,R04023,R08572,R05028,R04002,R02884,R04555,R00332,R04589,R00330,R00331,R06529,R01395,R01567,R01011,R04657,R03187,R02649,R03182,R01961,R01843,R03471,R01092,R00141,R00140,R01844,R03478,R03479,R03744,R00149,R06282,R03576,R05815,R02324,R00866,R00867,R01926,R03387,R01495,R03150,R03347,R08233,R04143,R08242,R02404,R03877,R08241,R02451,R08323,R07302,R08352,R05795,R02090,R01476,R04572,R02650,R04267,R03193,R08354,R08355,R02658,R00480,R00482,R03613,R03298,R00405,R00174,R00299,R03469,R02584,R05224,R01256,R05646,R00240,R00241,R05803,R05802,R05801,R04591,R05806,R00722,R01353,R04357,R07279,R05661,R02783,R02785,R03494,R02786,R02788,R05197,R04448,R03905,R00554,R04779,R05626,R00315,R00497,R01468,R02626,R02071,R02625,R03361,R03362,R04401,R02575,R00251,R00162,R00253,R08124,R01771,R00756,R00964,R04504,R03161,R00518,R00847,R07414,R03920,R04275,R01541,R04385,R02402,R07127,R04573,R02732,R03770,R00549,R01512,R01514,R04144,R04369,R03766,R00894,R01182,R02089,R03607,R06842,R04208,R06836,R02240,R01666,R01665,R02245,R05799,R01585,R03272,R08154,R03274,R01526,R00185,R01059,R04617,R01523,R03939,R05186,R02848,R01050,R01051,R01053,R04509,R01688,R02412,R01201,R04351,R01881,R03433,R00760,R00575,R02927,R04388,R00570,R00571,R01441,R01888,R03241,R07404,R01967,R02099,R02098,R04212,R02094,R03384,R00105,R00104,R02093,R05185,R06367,R02184,R08223,R03516,R02493,R00352,R00774,R01754,R01322,R04235,R01326,R04928,R02705,R01737,R08201,R00513,R02971,R00200,R00130,R01980,R01121,R03429,R03428,R00139,R05634,R02757,R05202,R02750,R03395,R01573,R03014,R02301,R00617,R02758,R04068,R03315,R01600,R03944,R03095,R05496,R04391,R03157,R00283,R03819,R02227,R00136,R02225,R01137,R07828,R04730,R08353,R02903,R05227,R01131,R03530,R02865,R06974,R08217,R04138,R01547,R02439,R04403,R00127,R01786,R01228,R03245,R00129,R02430,R03754,R00086,R03691,R04545,R00002,R02741,R03018,R00124,R06976,R02331,R02303,R06975,R00512,R00239,R02664,R02980,R02136,R02238,R02134,R00616,R01902,R01639,R01901,R03780,R02929,R00920,R02237,R01909,R06064,R02425,R00157,R00333,R00122,R00127,R05805,R05804,R01568,R06063,R06064,R02107,R02103
206	0.70	 0	21	142	0	21	C00117->C00002:[10->8,12->3,6->17,7->10,7->11,7->12,8->13]	RP03973,RP01263,RP00861,RP10839,RP01262,RP00173,RP11016,RP04205,RP00477,RP04241,RP01570,RP03735,RP06373,RP03839,RP00596,RP08184,RP01319,RP04204,RP07387,RP00008,RP07975	R00181,R01057,R00190,R00182,R07281,R01056,R00183,R00185,R01571,R01561,R06975,R04560,R03140,R00024,R04591,R01523,R00134,R03215,R03146,R00519,R00941,R04209,R01561,R01245,R04560,R01127,R04559,R00024,R03876,R04604,R06746,R06769,R07640,R01300,R07646,R01406,R03631,R05577,R05451,R00982,R01558,R03038,R00381,R02539,R08117,R05537,R00389,R01991,R04773,R00912,R08088,R00910,R00235,R06410,R01954,R01357,R03932,R01407,R04157,R05620,R00189,R01280,R00578,R06409,R03974,R06751,R04507,R02918,R03665,R03664,R03661,R03660,R03663,R03662,R04449,R00735,R01616,R02986,R01598,R02255,R01490,R00436,R08244,R02794,R08218,R01164,R02194,R04870,R02699,R01230,R01231,R06944,R05467,R05452,R04036,R06515,R00483,R03658,R03659,R02718,R05578,R00686,R03651,R03652,R02711,R03654,R03655,R03656,R03657,R04580,R07416,R04582,R07887,R02221,R07325,R06777,R01075,R06778,R01176,R01723,R03647,R03286,R06731,R02473,R04274,R01422,R04563,R04562,R03648,R00390,R03646,R04030,R00257,R06583,R04230,R03650,R03209,R01943,R06368,R05193,R00925,R04209
207	0.60	 0	13	130	0	13	C00117->C00002:[10->11,10->8,12->3,6->17,7->12,8->13]	RP01257,RP03973,RP00861,RP10839,RP01319,RP00173,RP01571,RP04205,RP01291,RP10097,RP01385,RP00596,RP00008	R01051,R00181,R00190,R00182,R07281,R01127,R00183,R00185,R01571,R01526,R06975,R04560,R01081,R06975,R01245,R01561,R01245,R03876,R04604,R06746,R06769,R07640,R01300,R07646,R01406,R03631,R05577,R05451,R00982,R01558,R03038,R00381,R02539,R08117,R05537,R00389,R01991,R04773,R00912,R08088,R00910,R00235,R06410,R01954,R01357,R03932,R01407,R04157,R05620,R00189,R01280,R00578,R06409,R03974,R06751,R04507,R02918,R03665,R03664,R03661,R03660,R03663,R03662,R04449,R00735,R01616,R02986,R01598,R02255,R01490,R00436,R08244,R02794,R08218,R01164,R02194,R04870,R02699,R01230,R01231,R06944,R05467,R05452,R04036,R06515,R00483,R03658,R03659,R02718,R05578,R00686,R03651,R03652,R02711,R03654,R03655,R03656,R03657,R04580,R07416,R04582,R07887,R02221,R07325,R06777,R01075,R06778,R01176,R01723,R03647,R03286,R06731,R02473,R04274,R01422,R04563,R04562,R03648,R00390,R03646,R04030,R00257,R06583,R04230,R03650,R03209,R01943,R06368,R05193,R00925
208	0.90	 0	29	370	0	29	C00117->C00002:[10->8,12->3,6->17,7->10,7->11,7->12,7->2,7->4,8->13]	RP01257,RP03973,RP00861,RP07515,RP01319,RP10096,RP04102,RP01128,RP04205,RP03774,RP01291,RP01385,RP05769,RP03735,RP00596,RP03838,RP00173,RP04241,RP10839,RP01262,RP07975,RP01571,RP04204,RP00003,RP10097,RP05304,RP03839,RP00056,RP00749	R01051,R00181,R00190,R00182,R03425,R01127,R06974,R04463,R00830,R06975,R04560,R04144,R01081,R01245,R05704,R00830,R01221,R03425,R00134,R03215,R03146,R00519,R01561,R01245,R04208,R00183,R00185,R01571,R04591,R07281,R01056,R04209,R01526,R04559,R04126,R05030,R01417,R00949,R00334,R05225,R05033,R07642,R01654,R05221,R00943,R00942,R03632,R02326,R03840,R00344,R00229,R00341,R04463,R02976,R00076,R01021,R00156,R00742,R03785,R01857,R00509,R06396,R00150,R08232,R04358,R04241,R03449,R01859,R00158,R03822,R03236,R01917,R05800,R00573,R07641,R01150,R04023,R08572,R05028,R04002,R02884,R04555,R00332,R04589,R00330,R00331,R06529,R01395,R01567,R01011,R04657,R03187,R02649,R03182,R01961,R01843,R03471,R01092,R00141,R00140,R01844,R03478,R03479,R03744,R00149,R06282,R03576,R05815,R02324,R00866,R00867,R01926,R03387,R01495,R03150,R03347,R08233,R04143,R08242,R02404,R03877,R08241,R02451,R08323,R07302,R08352,R05795,R02090,R01476,R04572,R02650,R04267,R03193,R08354,R08355,R02658,R00480,R00482,R03613,R03298,R00405,R00174,R00299,R03469,R02584,R05224,R01256,R05646,R00240,R00241,R05803,R05802,R05801,R04591,R05806,R00722,R01353,R04357,R07279,R05661,R02783,R02785,R03494,R02786,R02788,R05197,R04448,R03905,R00554,R04779,R05626,R00315,R00497,R01468,R02626,R02071,R02625,R03361,R03362,R04401,R02575,R00251,R00162,R00253,R08124,R01771,R00756,R00964,R04504,R03161,R00518,R00847,R07414,R03920,R04275,R01541,R04385,R02402,R07127,R04573,R02732,R03770,R00549,R01512,R01514,R04144,R04369,R03766,R00894,R01182,R02089,R03607,R06842,R04208,R06836,R02240,R01666,R01665,R02245,R05799,R01585,R03272,R08154,R03274,R01526,R00185,R01059,R04617,R01523,R03939,R05186,R02848,R01050,R01051,R01053,R04509,R01688,R02412,R01201,R04351,R01881,R03433,R00760,R00575,R02927,R04388,R00570,R00571,R01441,R01888,R03241,R07404,R01967,R02099,R02098,R04212,R02094,R03384,R00105,R00104,R02093,R05185,R06367,R02184,R08223,R03516,R02493,R00352,R00774,R01754,R01322,R04235,R01326,R04928,R02705,R01737,R08201,R00513,R02971,R00200,R00130,R01980,R01121,R03429,R03428,R00139,R05634,R02757,R05202,R02750,R03395,R01573,R03014,R02301,R00617,R02758,R04068,R03315,R01600,R03944,R03095,R05496,R04391,R03157,R00283,R03819,R02227,R00136,R02225,R01137,R07828,R04730,R08353,R02903,R05227,R01131,R03530,R02865,R06974,R08217,R04138,R01547,R02439,R04403,R00127,R01786,R01228,R03245,R00129,R02430,R03754,R00086,R03691,R04545,R00002,R02741,R03018,R00124,R06976,R02331,R02303,R06975,R00512,R00239,R02664,R02980,R02136,R02238,R02134,R00616,R01902,R01639,R01901,R03780,R02929,R00920,R02237,R01909,R06975,R05704,R04209,R00157,R00333,R00122,R00127,R05805,R05804,R01568,R04325,R06974
209	0.70	 0	17	28	0	17	C00117->C00002:[10->8,12->3,6->17,7->10,7->12,7->4,8->13]	RP03973,RP05464,RP07011,RP10839,RP01262,RP01320,RP00470,RP01973,RP05463,RP02199,RP00960,RP03735,RP00187,RP06127,RP00380,RP00569,RP02201	R00181,R06064,R02423,R07281,R01056,R01128,R01128,R01132,R02106,R06063,R02423,R00529,R00134,R03215,R03146,R00519,R08553,R00531,R00860,R05717,R07176,R06063,R06064,R01768,R01769,R02107,R02103,R02425
210	0.70	 0	21	151	0	21	C00117->C00002:[10->8,12->3,6->17,7->10,7->12,7->4,8->13]	RP05464,RP06127,RP01571,RP01973,RP04030,RP01257,RP01384,RP03735,RP00380,RP00008,RP02199,RP07011,RP10839,RP01262,RP00861,RP00569,RP05698,RP04232,RP05463,RP01291,RP02201	R06064,R06063,R06064,R01526,R02106,R00182,R01051,R01244,R00134,R03215,R03146,R00519,R01768,R01769,R03876,R04604,R06746,R06769,R07640,R01300,R07646,R01406,R03631,R05577,R05451,R00982,R01558,R03038,R00381,R02539,R08117,R05537,R00389,R01991,R04773,R00912,R08088,R00910,R00235,R06410,R01954,R01357,R03932,R01407,R04157,R05620,R00189,R01280,R00578,R06409,R03974,R06751,R04507,R02918,R03665,R03664,R03661,R03660,R03663,R03662,R04449,R00735,R01616,R02986,R01598,R02255,R01490,R00436,R08244,R02794,R08218,R01164,R02194,R04870,R02699,R01230,R01231,R06944,R05467,R05452,R04036,R06515,R00483,R03658,R03659,R02718,R05578,R00686,R03651,R03652,R02711,R03654,R03655,R03656,R03657,R04580,R07416,R04582,R07887,R02221,R07325,R06777,R01075,R06778,R01176,R01723,R03647,R03286,R06731,R02473,R04274,R01422,R04563,R04562,R03648,R00390,R03646,R04030,R00257,R06583,R04230,R03650,R03209,R01943,R06368,R05193,R00925,R02423,R02423,R07281,R01056,R00190,R00182,R02107,R02103,R01196,R00006,R00014,R00211,R00210,R01699,R00207,R00224,R00226,R00209,R05636,R03145,R00212,R06063,R01081,R02425
211	0.10	 0	13	125	0	13	C00117->C00002:[10->4]	RP03973,RP01263,RP10839,RP01290,RP00893,RP00812,RP01291,RP01571,RP00392,RP11063,RP04649,RP00008,RP01323	R00181,R01057,R07281,R01080,R00428,R05046,R01081,R01526,R00426,R01876,R05046,R03876,R04604,R06746,R06769,R07640,R01300,R07646,R01406,R03631,R05577,R05451,R00982,R01558,R03038,R00381,R02539,R08117,R05537,R00389,R01991,R04773,R00912,R08088,R00910,R00235,R06410,R01954,R01357,R03932,R01407,R04157,R05620,R00189,R01280,R00578,R06409,R03974,R06751,R04507,R02918,R03665,R03664,R03661,R03660,R03663,R03662,R04449,R00735,R01616,R02986,R01598,R02255,R01490,R00436,R08244,R02794,R08218,R01164,R02194,R04870,R02699,R01230,R01231,R06944,R05467,R05452,R04036,R06515,R00483,R03658,R03659,R02718,R05578,R00686,R03651,R03652,R02711,R03654,R03655,R03656,R03657,R04580,R07416,R04582,R07887,R02221,R07325,R06777,R01075,R06778,R01176,R01723,R03647,R03286,R06731,R02473,R04274,R01422,R04563,R04562,R03648,R00390,R03646,R04030,R00257,R06583,R04230,R03650,R03209,R01943,R06368,R05193,R00925,R01134
212	0.90	 0	25	364	0	25	C00117->C00002:[10->12,12->17,6->3,7->10,7->11,7->4,7->5,7->8,8->13]	RP05464,RP00915,RP06127,RP01571,RP01973,RP00410,RP01385,RP01384,RP03735,RP00596,RP00380,RP02199,RP07011,RP10839,RP01262,RP00173,RP05463,RP00569,RP00003,RP00954,RP01291,RP06170,RP02201,RP00056,RP05139	R06064,R00466,R06063,R06064,R01526,R02106,R00776,R00469,R01245,R01244,R00134,R03215,R03146,R00519,R01561,R01245,R01768,R01769,R02423,R02423,R07281,R01056,R00183,R00185,R01571,R06063,R02107,R02103,R04126,R05030,R01417,R00949,R00334,R05225,R05033,R07642,R01654,R05221,R00943,R00942,R03632,R02326,R03840,R00344,R00229,R00341,R04463,R02976,R00076,R01021,R00156,R00742,R03785,R01857,R00509,R06396,R00150,R08232,R04358,R04241,R03449,R01859,R00158,R03822,R03236,R01917,R05800,R00573,R07641,R01150,R04023,R08572,R05028,R04002,R02884,R04555,R00332,R04589,R00330,R00331,R06529,R01395,R01567,R01011,R04657,R03187,R02649,R03182,R01961,R01843,R03471,R01092,R00141,R00140,R01844,R03478,R03479,R03744,R00149,R06282,R03576,R05815,R02324,R00866,R00867,R01926,R03387,R01495,R03150,R03347,R08233,R04143,R08242,R02404,R03877,R08241,R02451,R08323,R07302,R08352,R05795,R02090,R01476,R04572,R02650,R04267,R03193,R08354,R08355,R02658,R00480,R00482,R03613,R03298,R00405,R00174,R00299,R03469,R02584,R05224,R01256,R05646,R00240,R00241,R05803,R05802,R05801,R04591,R05806,R00722,R01353,R04357,R07279,R05661,R02783,R02785,R03494,R02786,R02788,R05197,R04448,R03905,R00554,R04779,R05626,R00315,R00497,R01468,R02626,R02071,R02625,R03361,R03362,R04401,R02575,R00251,R00162,R00253,R08124,R01771,R00756,R00964,R04504,R03161,R00518,R00847,R07414,R03920,R04275,R01541,R04385,R02402,R07127,R04573,R02732,R03770,R00549,R01512,R01514,R04144,R04369,R03766,R00894,R01182,R02089,R03607,R06842,R04208,R06836,R02240,R01666,R01665,R02245,R05799,R01585,R03272,R08154,R03274,R01526,R00185,R01059,R04617,R01523,R03939,R05186,R02848,R01050,R01051,R01053,R04509,R01688,R02412,R01201,R04351,R01881,R03433,R00760,R00575,R02927,R04388,R00570,R00571,R01441,R01888,R03241,R07404,R01967,R02099,R02098,R04212,R02094,R03384,R00105,R00104,R02093,R05185,R06367,R02184,R08223,R03516,R02493,R00352,R00774,R01754,R01322,R04235,R01326,R04928,R02705,R01737,R08201,R00513,R02971,R00200,R00130,R01980,R01121,R03429,R03428,R00139,R05634,R02757,R05202,R02750,R03395,R01573,R03014,R02301,R00617,R02758,R04068,R03315,R01600,R03944,R03095,R05496,R04391,R03157,R00283,R03819,R02227,R00136,R02225,R01137,R07828,R04730,R08353,R02903,R05227,R01131,R03530,R02865,R06974,R08217,R04138,R01547,R02439,R04403,R00127,R01786,R01228,R03245,R00129,R02430,R03754,R00086,R03691,R04545,R00002,R02741,R03018,R00124,R06976,R02331,R02303,R06975,R00512,R00239,R02664,R02980,R02136,R02238,R02134,R00616,R01902,R01639,R01901,R03780,R02929,R00920,R02237,R01909,R00522,R01081,R00469,R02425,R00157,R00333,R00122,R00127,R05805,R05804,R01568,R05554
213	0.80	 0	21	40	0	21	C00117->C00002:[10->8,12->3,6->17,7->10,7->11,7->12,7->4,8->13]	RP05464,RP05463,RP12346,RP01400,RP01973,RP01399,RP00410,RP01384,RP03735,RP00380,RP02199,RP07011,RP10839,RP01262,RP00861,RP00569,RP06127,RP04092,RP06170,RP02201,RP05139	R06064,R06063,R01049,R03503,R05625,R05735,R00199,R03258,R03595,R00429,R00206,R00619,R00085,R00087,R01271,R02106,R01270,R00776,R00469,R01244,R00134,R03215,R03146,R00519,R01768,R01769,R02423,R02423,R07281,R01056,R00190,R00182,R02107,R02103,R06063,R06064,R00190,R00469,R02425,R05554
214	0.80	 0	22	30	0	22	C00117->C00002:[10->8,12->3,6->17,7->10,7->11,7->12,7->4,8->13]	RP00466,RP01319,RP10096,RP04102,RP04205,RP01262,RP03735,RP04204,RP03838,RP07975,RP04241,RP10839,RP03839,RP00861,RP10097,RP01594,RP01255,RP04092,RP00596,RP01188,RP00749,RP01189	R01131,R01126,R01127,R06974,R04463,R06975,R04560,R01056,R00134,R03215,R03146,R00519,R04559,R04208,R04209,R04591,R07281,R04209,R00190,R00182,R06975,R01560,R01049,R00190,R01561,R01245,R00948,R04325,R06974,R00951
215	0.80	 0	22	41	0	22	C00117->C00002:[10->8,12->3,6->17,7->10,7->11,7->12,7->4,8->13]	RP05464,RP05463,RP01973,RP04030,RP02201,RP00410,RP01384,RP03735,RP00380,RP02199,RP07011,RP10839,RP01262,RP00861,RP00569,RP05698,RP04232,RP06170,RP01188,RP05139,RP06127,RP01189	R06064,R06063,R02106,R00182,R02425,R00776,R00469,R01244,R00134,R03215,R03146,R00519,R01768,R01769,R02423,R02423,R07281,R01056,R00190,R00182,R02107,R02103,R01196,R00006,R00014,R00211,R00210,R01699,R00207,R00224,R00226,R00209,R05636,R03145,R00212,R00469,R00948,R05554,R06063,R06064,R00951
216	0.60	 0	14	128	0	14	C00117->C00002:[10->11,10->8,12->3,6->17,7->12,8->13]	RP03973,RP10839,RP01319,RP00739,RP01571,RP04205,RP01291,RP01399,RP10097,RP01255,RP04020,RP04021,RP01401,RP00008	R00181,R07281,R01127,R02324,R02323,R01526,R06975,R04560,R01081,R01270,R06975,R01049,R04378,R04378,R01273,R03876,R04604,R06746,R06769,R07640,R01300,R07646,R01406,R03631,R05577,R05451,R00982,R01558,R03038,R00381,R02539,R08117,R05537,R00389,R01991,R04773,R00912,R08088,R00910,R00235,R06410,R01954,R01357,R03932,R01407,R04157,R05620,R00189,R01280,R00578,R06409,R03974,R06751,R04507,R02918,R03665,R03664,R03661,R03660,R03663,R03662,R04449,R00735,R01616,R02986,R01598,R02255,R01490,R00436,R08244,R02794,R08218,R01164,R02194,R04870,R02699,R01230,R01231,R06944,R05467,R05452,R04036,R06515,R00483,R03658,R03659,R02718,R05578,R00686,R03651,R03652,R02711,R03654,R03655,R03656,R03657,R04580,R07416,R04582,R07887,R02221,R07325,R06777,R01075,R06778,R01176,R01723,R03647,R03286,R06731,R02473,R04274,R01422,R04563,R04562,R03648,R00390,R03646,R04030,R00257,R06583,R04230,R03650,R03209,R01943,R06368,R05193,R00925
217	0.60	 0	17	35	0	17	C00117->C00002:[10->12,12->17,6->3,7->8,8->10,8->13]	RP05464,RP05463,RP12346,RP01571,RP00477,RP01973,RP01385,RP01384,RP00596,RP00380,RP01262,RP00173,RP00569,RP06127,RP01570,RP01291,RP07387	R06064,R06063,R01049,R03503,R05625,R05735,R00199,R03258,R03595,R00429,R00206,R00619,R00085,R00087,R01526,R03140,R00024,R02106,R01245,R01244,R01561,R01245,R01768,R01769,R01056,R00183,R00185,R01571,R02107,R02103,R06063,R06064,R01523,R01081,R00024
218	0.90	 0	27	49	0	27	C00117->C00002:[10->8,12->3,6->17,7->10,7->11,7->12,7->2,7->4,8->13]	RP07515,RP00466,RP03774,RP01319,RP01400,RP04102,RP01128,RP04205,RP01399,RP05769,RP03735,RP12346,RP03838,RP10096,RP04241,RP10839,RP01262,RP07975,RP10097,RP01594,RP04204,RP04092,RP05304,RP03839,RP00596,RP00749,RP00861	R03425,R01131,R01126,R04144,R01127,R01271,R04463,R00830,R06975,R04560,R01270,R05704,R00830,R01221,R03425,R00134,R03215,R03146,R00519,R01049,R03503,R05625,R05735,R00199,R03258,R03595,R00429,R00206,R00619,R00085,R00087,R04208,R06974,R04591,R07281,R01056,R04209,R06975,R01560,R04559,R00190,R05704,R04209,R01561,R01245,R04325,R06974,R00190,R00182
219	0.70	 0	22	40	0	22	C00117->C00002:[10->8,12->3,6->17,7->10,7->11,7->12,8->13]	RP12346,RP00470,RP04205,RP01571,RP00477,RP01384,RP04030,RP03735,RP06373,RP10839,RP08184,RP01319,RP07975,RP04241,RP01257,RP01262,RP00861,RP04204,RP01570,RP01291,RP03839,RP07387	R01049,R03503,R05625,R05735,R00199,R03258,R03595,R00429,R00206,R00619,R00085,R00087,R01128,R01132,R06975,R04560,R01526,R03140,R00024,R01244,R00182,R00134,R03215,R03146,R00519,R00941,R07281,R04560,R01127,R04209,R04591,R01051,R01056,R00190,R00182,R04559,R01523,R01081,R04209,R00024
220	0.90	 0	27	367	0	27	C00117->C00002:[10->8,12->3,6->17,7->10,7->11,7->12,7->2,7->4,8->13]	RP07515,RP00466,RP03774,RP01319,RP10096,RP04102,RP01128,RP04205,RP05769,RP03735,RP04204,RP03838,RP00861,RP04241,RP10839,RP01262,RP07975,RP10097,RP01594,RP00003,RP01255,RP04092,RP05304,RP03839,RP00596,RP00056,RP00749	R03425,R01131,R01126,R04144,R01127,R06974,R04463,R00830,R06975,R04560,R05704,R00830,R01221,R03425,R00134,R03215,R03146,R00519,R04559,R04208,R00190,R00182,R04591,R07281,R01056,R04209,R06975,R01560,R04126,R05030,R01417,R00949,R00334,R05225,R05033,R07642,R01654,R05221,R00943,R00942,R03632,R02326,R03840,R00344,R00229,R00341,R04463,R02976,R00076,R01021,R00156,R00742,R03785,R01857,R00509,R06396,R00150,R08232,R04358,R04241,R03449,R01859,R00158,R03822,R03236,R01917,R05800,R00573,R07641,R01150,R04023,R08572,R05028,R04002,R02884,R04555,R00332,R04589,R00330,R00331,R06529,R01395,R01567,R01011,R04657,R03187,R02649,R03182,R01961,R01843,R03471,R01092,R00141,R00140,R01844,R03478,R03479,R03744,R00149,R06282,R03576,R05815,R02324,R00866,R00867,R01926,R03387,R01495,R03150,R03347,R08233,R04143,R08242,R02404,R03877,R08241,R02451,R08323,R07302,R08352,R05795,R02090,R01476,R04572,R02650,R04267,R03193,R08354,R08355,R02658,R00480,R00482,R03613,R03298,R00405,R00174,R00299,R03469,R02584,R05224,R01256,R05646,R00240,R00241,R05803,R05802,R05801,R04591,R05806,R00722,R01353,R04357,R07279,R05661,R02783,R02785,R03494,R02786,R02788,R05197,R04448,R03905,R00554,R04779,R05626,R00315,R00497,R01468,R02626,R02071,R02625,R03361,R03362,R04401,R02575,R00251,R00162,R00253,R08124,R01771,R00756,R00964,R04504,R03161,R00518,R00847,R07414,R03920,R04275,R01541,R04385,R02402,R07127,R04573,R02732,R03770,R00549,R01512,R01514,R04144,R04369,R03766,R00894,R01182,R02089,R03607,R06842,R04208,R06836,R02240,R01666,R01665,R02245,R05799,R01585,R03272,R08154,R03274,R01526,R00185,R01059,R04617,R01523,R03939,R05186,R02848,R01050,R01051,R01053,R04509,R01688,R02412,R01201,R04351,R01881,R03433,R00760,R00575,R02927,R04388,R00570,R00571,R01441,R01888,R03241,R07404,R01967,R02099,R02098,R04212,R02094,R03384,R00105,R00104,R02093,R05185,R06367,R02184,R08223,R03516,R02493,R00352,R00774,R01754,R01322,R04235,R01326,R04928,R02705,R01737,R08201,R00513,R02971,R00200,R00130,R01980,R01121,R03429,R03428,R00139,R05634,R02757,R05202,R02750,R03395,R01573,R03014,R02301,R00617,R02758,R04068,R03315,R01600,R03944,R03095,R05496,R04391,R03157,R00283,R03819,R02227,R00136,R02225,R01137,R07828,R04730,R08353,R02903,R05227,R01131,R03530,R02865,R06974,R08217,R04138,R01547,R02439,R04403,R00127,R01786,R01228,R03245,R00129,R02430,R03754,R00086,R03691,R04545,R00002,R02741,R03018,R00124,R06976,R02331,R02303,R06975,R00512,R00239,R02664,R02980,R02136,R02238,R02134,R00616,R01902,R01639,R01901,R03780,R02929,R00920,R02237,R01909,R01049,R00190,R05704,R04209,R01561,R01245,R00157,R00333,R00122,R00127,R05805,R05804,R01568,R04325,R06974
221	0.90	 0	30	155	0	30	C00117->C00002:[10->8,12->3,6->17,7->10,7->11,7->12,7->2,7->4,8->13]	RP03973,RP01263,RP00861,RP07515,RP01319,RP10096,RP04102,RP01128,RP11016,RP04205,RP00477,RP03774,RP03735,RP06373,RP01262,RP05769,RP08184,RP00596,RP00008,RP00173,RP04241,RP10839,RP03839,RP07975,RP04204,RP07387,RP01570,RP05304,RP03838,RP00749	R00181,R01057,R00190,R00182,R03425,R01127,R06974,R04463,R00830,R01561,R06975,R04560,R03140,R00024,R04144,R00134,R03215,R03146,R00519,R00941,R01056,R05704,R00830,R01221,R03425,R04560,R01561,R01245,R03876,R04604,R06746,R06769,R07640,R01300,R07646,R01406,R03631,R05577,R05451,R00982,R01558,R03038,R00381,R02539,R08117,R05537,R00389,R01991,R04773,R00912,R08088,R00910,R00235,R06410,R01954,R01357,R03932,R01407,R04157,R05620,R00189,R01280,R00578,R06409,R03974,R06751,R04507,R02918,R03665,R03664,R03661,R03660,R03663,R03662,R04449,R00735,R01616,R02986,R01598,R02255,R01490,R00436,R08244,R02794,R08218,R01164,R02194,R04870,R02699,R01230,R01231,R06944,R05467,R05452,R04036,R06515,R00483,R03658,R03659,R02718,R05578,R00686,R03651,R03652,R02711,R03654,R03655,R03656,R03657,R04580,R07416,R04582,R07887,R02221,R07325,R06777,R01075,R06778,R01176,R01723,R03647,R03286,R06731,R02473,R04274,R01422,R04563,R04562,R03648,R00390,R03646,R04030,R00257,R06583,R04230,R03650,R03209,R01943,R06368,R05193,R00925,R00183,R00185,R01571,R04591,R07281,R04209,R04209,R04559,R00024,R01523,R05704,R04208,R04325,R06974
222	0.60	 0	14	130	0	14	C00117->C00002:[10->8,12->3,6->17,7->11,7->12,8->13]	RP01257,RP03973,RP10839,RP01319,RP01320,RP01571,RP01262,RP00470,RP01291,RP10097,RP00175,RP00466,RP04205,RP00008	R01051,R00181,R07281,R01127,R01128,R01526,R01056,R01128,R01132,R01081,R06975,R01770,R01863,R01131,R01126,R06975,R04560,R03876,R04604,R06746,R06769,R07640,R01300,R07646,R01406,R03631,R05577,R05451,R00982,R01558,R03038,R00381,R02539,R08117,R05537,R00389,R01991,R04773,R00912,R08088,R00910,R00235,R06410,R01954,R01357,R03932,R01407,R04157,R05620,R00189,R01280,R00578,R06409,R03974,R06751,R04507,R02918,R03665,R03664,R03661,R03660,R03663,R03662,R04449,R00735,R01616,R02986,R01598,R02255,R01490,R00436,R08244,R02794,R08218,R01164,R02194,R04870,R02699,R01230,R01231,R06944,R05467,R05452,R04036,R06515,R00483,R03658,R03659,R02718,R05578,R00686,R03651,R03652,R02711,R03654,R03655,R03656,R03657,R04580,R07416,R04582,R07887,R02221,R07325,R06777,R01075,R06778,R01176,R01723,R03647,R03286,R06731,R02473,R04274,R01422,R04563,R04562,R03648,R00390,R03646,R04030,R00257,R06583,R04230,R03650,R03209,R01943,R06368,R05193,R00925
223	0.70	 0	17	36	0	17	C00117->C00002:[10->8,12->3,6->17,7->10,7->11,7->12,8->13]	RP03973,RP01263,RP00861,RP10839,RP12346,RP00173,RP10097,RP11016,RP04205,RP04204,RP04241,RP03839,RP01262,RP00596,RP03735,RP01319,RP07975	R00181,R01057,R00190,R00182,R07281,R01049,R03503,R05625,R05735,R00199,R03258,R03595,R00429,R00206,R00619,R00085,R00087,R00183,R00185,R01571,R06975,R01561,R06975,R04560,R04559,R04591,R04209,R01056,R01561,R01245,R00134,R03215,R03146,R00519,R01127,R04209
224	0.60	 0	12	125	0	12	C00117->C00002:[10->11,10->8,12->3,6->17,7->12,8->13]	RP01257,RP03973,RP10839,RP01319,RP01571,RP04205,RP01291,RP10097,RP01255,RP04020,RP04021,RP00008	R01051,R00181,R07281,R01127,R01526,R06975,R04560,R01081,R06975,R01049,R04378,R04378,R03876,R04604,R06746,R06769,R07640,R01300,R07646,R01406,R03631,R05577,R05451,R00982,R01558,R03038,R00381,R02539,R08117,R05537,R00389,R01991,R04773,R00912,R08088,R00910,R00235,R06410,R01954,R01357,R03932,R01407,R04157,R05620,R00189,R01280,R00578,R06409,R03974,R06751,R04507,R02918,R03665,R03664,R03661,R03660,R03663,R03662,R04449,R00735,R01616,R02986,R01598,R02255,R01490,R00436,R08244,R02794,R08218,R01164,R02194,R04870,R02699,R01230,R01231,R06944,R05467,R05452,R04036,R06515,R00483,R03658,R03659,R02718,R05578,R00686,R03651,R03652,R02711,R03654,R03655,R03656,R03657,R04580,R07416,R04582,R07887,R02221,R07325,R06777,R01075,R06778,R01176,R01723,R03647,R03286,R06731,R02473,R04274,R01422,R04563,R04562,R03648,R00390,R03646,R04030,R00257,R06583,R04230,R03650,R03209,R01943,R06368,R05193,R00925
225	0.90	 0	27	38	0	27	C00117->C00002:[10->8,12->3,6->17,7->10,7->11,7->12,7->2,7->4,8->13]	RP07515,RP00466,RP03774,RP01319,RP10096,RP04102,RP01128,RP04205,RP05769,RP03735,RP04204,RP03838,RP00861,RP04241,RP10839,RP01262,RP07975,RP10097,RP01594,RP01255,RP04092,RP05304,RP03839,RP00596,RP01188,RP00749,RP01189	R03425,R01131,R01126,R04144,R01127,R06974,R04463,R00830,R06975,R04560,R05704,R00830,R01221,R03425,R00134,R03215,R03146,R00519,R04559,R04208,R00190,R00182,R04591,R07281,R01056,R04209,R06975,R01560,R01049,R00190,R05704,R04209,R01561,R01245,R00948,R04325,R06974,R00951
226	0.80	 0	28	51	0	28	C00117->C00002:[10->8,12->3,6->17,7->10,7->11,7->12,7->2,8->13]	RP03973,RP07515,RP01788,RP00283,RP04472,RP01994,RP01239,RP05769,RP01654,RP03735,RP11137,RP00380,RP03650,RP10839,RP01262,RP01128,RP01320,RP05698,RP08291,RP07161,RP00470,RP04372,RP02443,RP08324,RP05304,RP04373,RP01188,RP01189	R00181,R03425,R01829,R00203,R00205,R04857,R02141,R01016,R05704,R00830,R01221,R03425,R06590,R06863,R01641,R00134,R03215,R03146,R00519,R01843,R01845,R01768,R01769,R04026,R07281,R01056,R00830,R01128,R01196,R00006,R00014,R00211,R00210,R01699,R00207,R00224,R00226,R00209,R05636,R03145,R04732,R02729,R01128,R01132,R04731,R02729,R04857,R05704,R04732,R00948,R00951
227	0.80	 0	30	145	0	30	C00117->C00002:[10->8,12->3,6->10,6->17,7->11,7->12,7->4,8->13]	RP03973,RP01263,RP03774,RP01319,RP10096,RP04102,RP01290,RP00784,RP01291,RP01259,RP11063,RP07538,RP03839,RP08033,RP00008,RP00749,RP04241,RP10839,RP01709,RP07975,RP11244,RP10097,RP10678,RP04204,RP01571,RP11505,RP03775,RP01262,RP04205,RP03838	R00181,R01057,R04144,R01127,R06974,R04463,R01080,R00173,R00174,R01081,R01053,R01876,R03461,R04209,R04325,R03876,R04604,R06746,R06769,R07640,R01300,R07646,R01406,R03631,R05577,R05451,R00982,R01558,R03038,R00381,R02539,R08117,R05537,R00389,R01991,R04773,R00912,R08088,R00910,R00235,R06410,R01954,R01357,R03932,R01407,R04157,R05620,R00189,R01280,R00578,R06409,R03974,R06751,R04507,R02918,R03665,R03664,R03661,R03660,R03663,R03662,R04449,R00735,R01616,R02986,R01598,R02255,R01490,R00436,R08244,R02794,R08218,R01164,R02194,R04870,R02699,R01230,R01231,R06944,R05467,R05452,R04036,R06515,R00483,R03658,R03659,R02718,R05578,R00686,R03651,R03652,R02711,R03654,R03655,R03656,R03657,R04580,R07416,R04582,R07887,R02221,R07325,R06777,R01075,R06778,R01176,R01723,R03647,R03286,R06731,R02473,R04274,R01422,R04563,R04562,R03648,R00390,R03646,R04030,R00257,R06583,R04230,R03650,R03209,R01943,R06368,R05193,R00925,R04325,R06974,R04591,R07281,R01709,R04209,R02993,R06975,R07456,R04559,R01526,R04524,R04144,R01056,R06975,R04560,R04208
228	0.90	 0	25	36	0	25	C00117->C00002:[10->8,12->3,6->17,7->10,7->11,7->12,7->2,7->4,8->13]	RP07515,RP03774,RP01319,RP10096,RP04102,RP00470,RP04205,RP01384,RP04030,RP05769,RP03735,RP04204,RP01281,RP03838,RP00861,RP04241,RP10839,RP01262,RP07975,RP10097,RP01128,RP05304,RP03839,RP00709,RP00749	R03425,R04144,R01127,R06974,R04463,R01128,R01132,R06975,R04560,R01244,R00182,R05704,R00830,R01221,R03425,R00134,R03215,R03146,R00519,R04559,R01074,R04208,R00190,R00182,R04591,R07281,R01056,R04209,R06975,R00830,R05704,R04209,R03762,R05145,R04325,R06974
229	0.90	 0	29	63	0	29	C00117->C00002:[10->8,12->3,6->17,7->10,7->11,7->12,7->2,7->5,8->13]	RP03973,RP07515,RP00955,RP12346,RP01788,RP00283,RP04472,RP01994,RP01239,RP05769,RP01654,RP03735,RP11137,RP00380,RP10839,RP01262,RP01128,RP01320,RP05698,RP08291,RP07161,RP00470,RP04372,RP02443,RP08324,RP05304,RP04373,RP01488,RP03650	R00181,R03425,R00524,R01049,R03503,R05625,R05735,R00199,R03258,R03595,R00429,R00206,R00619,R00085,R00087,R01829,R00203,R00205,R04857,R02141,R01016,R05704,R00830,R01221,R03425,R06590,R06863,R01641,R00134,R03215,R03146,R00519,R01843,R01845,R01768,R01769,R07281,R01056,R00830,R01128,R01196,R00006,R00014,R00211,R00210,R01699,R00207,R00224,R00226,R00209,R05636,R03145,R04732,R02729,R01128,R01132,R04731,R02729,R04857,R05704,R04732,R01408,R04026
230	0.60	 0	15	134	0	15	C00117->C00002:[10->10,10->8,12->3,6->17,7->12,8->13]	RP05464,RP10817,RP01262,RP00861,RP00569,RP06127,RP06639,RP04030,RP01573,RP05463,RP01973,RP01384,RP05769,RP00380,RP00008	R06064,R07226,R01056,R00190,R00182,R02107,R02103,R06063,R06064,R01621,R00182,R01529,R06063,R02106,R01244,R05704,R00830,R01221,R03425,R01768,R01769,R03876,R04604,R06746,R06769,R07640,R01300,R07646,R01406,R03631,R05577,R05451,R00982,R01558,R03038,R00381,R02539,R08117,R05537,R00389,R01991,R04773,R00912,R08088,R00910,R00235,R06410,R01954,R01357,R03932,R01407,R04157,R05620,R00189,R01280,R00578,R06409,R03974,R06751,R04507,R02918,R03665,R03664,R03661,R03660,R03663,R03662,R04449,R00735,R01616,R02986,R01598,R02255,R01490,R00436,R08244,R02794,R08218,R01164,R02194,R04870,R02699,R01230,R01231,R06944,R05467,R05452,R04036,R06515,R00483,R03658,R03659,R02718,R05578,R00686,R03651,R03652,R02711,R03654,R03655,R03656,R03657,R04580,R07416,R04582,R07887,R02221,R07325,R06777,R01075,R06778,R01176,R01723,R03647,R03286,R06731,R02473,R04274,R01422,R04563,R04562,R03648,R00390,R03646,R04030,R00257,R06583,R04230,R03650,R03209,R01943,R06368,R05193,R00925
231	0.80	 0	24	36	0	24	C00117->C00002:[10->8,12->3,6->17,7->10,7->11,7->12,7->4,8->13]	RP05464,RP10817,RP01973,RP04030,RP00410,RP05463,RP01384,RP03735,RP01281,RP01573,RP02199,RP07011,RP10839,RP01262,RP00861,RP00569,RP06127,RP06639,RP00380,RP06170,RP02201,RP05769,RP00709,RP05139	R06064,R07226,R02106,R00182,R00776,R00469,R06063,R01244,R00134,R03215,R03146,R00519,R01074,R01529,R02423,R02423,R07281,R01056,R00190,R00182,R02107,R02103,R06063,R06064,R01621,R01768,R01769,R00469,R02425,R05704,R00830,R01221,R03425,R03762,R05145,R05554
232	0.80	 0	26	150	0	26	C00117->C00002:[10->8,12->3,6->17,7->10,7->11,7->12,7->4,8->13]	RP03973,RP01263,RP00861,RP01319,RP10096,RP04102,RP11016,RP04205,RP08184,RP06373,RP03735,RP00596,RP01573,RP00008,RP00173,RP04241,RP10839,RP01262,RP07975,RP10817,RP04204,RP06639,RP03839,RP03838,RP05769,RP00749	R00181,R01057,R00190,R00182,R01127,R06974,R04463,R01561,R06975,R04560,R04560,R00941,R00134,R03215,R03146,R00519,R01561,R01245,R01529,R03876,R04604,R06746,R06769,R07640,R01300,R07646,R01406,R03631,R05577,R05451,R00982,R01558,R03038,R00381,R02539,R08117,R05537,R00389,R01991,R04773,R00912,R08088,R00910,R00235,R06410,R01954,R01357,R03932,R01407,R04157,R05620,R00189,R01280,R00578,R06409,R03974,R06751,R04507,R02918,R03665,R03664,R03661,R03660,R03663,R03662,R04449,R00735,R01616,R02986,R01598,R02255,R01490,R00436,R08244,R02794,R08218,R01164,R02194,R04870,R02699,R01230,R01231,R06944,R05467,R05452,R04036,R06515,R00483,R03658,R03659,R02718,R05578,R00686,R03651,R03652,R02711,R03654,R03655,R03656,R03657,R04580,R07416,R04582,R07887,R02221,R07325,R06777,R01075,R06778,R01176,R01723,R03647,R03286,R06731,R02473,R04274,R01422,R04563,R04562,R03648,R00390,R03646,R04030,R00257,R06583,R04230,R03650,R03209,R01943,R06368,R05193,R00925,R00183,R00185,R01571,R04591,R07281,R01056,R04209,R07226,R04559,R01621,R04209,R04208,R05704,R00830,R01221,R03425,R04325,R06974
233	0.60	 0	19	132	0	19	C00117->C00002:[10->11,10->8,12->3,6->17,7->12,8->13]	RP01280,RP01875,RP07157,RP01319,RP03121,RP04021,RP01218,RP04205,RP01320,RP01255,RP06373,RP01322,RP04020,RP08184,RP03973,RP03120,RP06396,RP00008,RP01049	R01073,R01959,R02722,R01127,R03509,R04378,R00987,R06975,R04560,R01128,R01049,R00941,R01132,R04378,R04560,R00181,R03508,R00990,R03876,R04604,R06746,R06769,R07640,R01300,R07646,R01406,R03631,R05577,R05451,R00982,R01558,R03038,R00381,R02539,R08117,R05537,R00389,R01991,R04773,R00912,R08088,R00910,R00235,R06410,R01954,R01357,R03932,R01407,R04157,R05620,R00189,R01280,R00578,R06409,R03974,R06751,R04507,R02918,R03665,R03664,R03661,R03660,R03663,R03662,R04449,R00735,R01616,R02986,R01598,R02255,R01490,R00436,R08244,R02794,R08218,R01164,R02194,R04870,R02699,R01230,R01231,R06944,R05467,R05452,R04036,R06515,R00483,R03658,R03659,R02718,R05578,R00686,R03651,R03652,R02711,R03654,R03655,R03656,R03657,R04580,R07416,R04582,R07887,R02221,R07325,R06777,R01075,R06778,R01176,R01723,R03647,R03286,R06731,R02473,R04274,R01422,R04563,R04562,R03648,R00390,R03646,R04030,R00257,R06583,R04230,R03650,R03209,R01943,R06368,R05193,R00925,R00678
234	0.60	 0	14	18	0	14	C00117->C00002:[10->8,12->3,6->17,7->12,8->11,8->13]	RP01319,RP01452,RP00861,RP00470,RP04205,RP00477,RP01570,RP04030,RP06373,RP01384,RP08184,RP01262,RP07387,RP01179	R01127,R01354,R00190,R00182,R01128,R01132,R06975,R04560,R03140,R00024,R01523,R00182,R00941,R01244,R04560,R01056,R00024,R00926
235	0.80	 0	28	148	0	28	C00117->C00002:[10->12,12->17,6->3,7->10,7->11,7->2,7->8,8->13]	RP07515,RP05860,RP01128,RP01571,RP04472,RP01384,RP01994,RP05306,RP05769,RP11479,RP03735,RP00380,RP00008,RP00954,RP10839,RP01262,RP03650,RP08324,RP08291,RP07161,RP04372,RP03664,RP02443,RP01291,RP05304,RP04373,RP10965,RP11518	R03425,R00273,R00522,R00830,R01526,R04857,R01244,R02141,R05708,R05704,R00830,R01221,R03425,R08072,R00134,R03215,R03146,R00519,R01768,R01769,R03876,R04604,R06746,R06769,R07640,R01300,R07646,R01406,R03631,R05577,R05451,R00982,R01558,R03038,R00381,R02539,R08117,R05537,R00389,R01991,R04773,R00912,R08088,R00910,R00235,R06410,R01954,R01357,R03932,R01407,R04157,R05620,R00189,R01280,R00578,R06409,R03974,R06751,R04507,R02918,R03665,R03664,R03661,R03660,R03663,R03662,R04449,R00735,R01616,R02986,R01598,R02255,R01490,R00436,R08244,R02794,R08218,R01164,R02194,R04870,R02699,R01230,R01231,R06944,R05467,R05452,R04036,R06515,R00483,R03658,R03659,R02718,R05578,R00686,R03651,R03652,R02711,R03654,R03655,R03656,R03657,R04580,R07416,R04582,R07887,R02221,R07325,R06777,R01075,R06778,R01176,R01723,R03647,R03286,R06731,R02473,R04274,R01422,R04563,R04562,R03648,R00390,R03646,R04030,R00257,R06583,R04230,R03650,R03209,R01943,R06368,R05193,R00925,R00522,R07281,R01056,R04026,R04857,R04732,R02729,R04731,R04038,R02729,R01081,R05704,R04732,R08072,R08069
236	0.80	 0	24	142	0	24	C00117->C00002:[10->12,12->17,6->3,7->10,7->11,7->4,7->8,8->13]	RP01319,RP05306,RP04204,RP10096,RP04102,RP00470,RP04205,RP01571,RP01384,RP03838,RP11479,RP03735,RP03839,RP00008,RP00749,RP04241,RP10839,RP01262,RP07975,RP10097,RP03664,RP01291,RP10965,RP11518	R01127,R05708,R04559,R06974,R04463,R01128,R01132,R06975,R04560,R01526,R01244,R04208,R08072,R00134,R03215,R03146,R00519,R04209,R03876,R04604,R06746,R06769,R07640,R01300,R07646,R01406,R03631,R05577,R05451,R00982,R01558,R03038,R00381,R02539,R08117,R05537,R00389,R01991,R04773,R00912,R08088,R00910,R00235,R06410,R01954,R01357,R03932,R01407,R04157,R05620,R00189,R01280,R00578,R06409,R03974,R06751,R04507,R02918,R03665,R03664,R03661,R03660,R03663,R03662,R04449,R00735,R01616,R02986,R01598,R02255,R01490,R00436,R08244,R02794,R08218,R01164,R02194,R04870,R02699,R01230,R01231,R06944,R05467,R05452,R04036,R06515,R00483,R03658,R03659,R02718,R05578,R00686,R03651,R03652,R02711,R03654,R03655,R03656,R03657,R04580,R07416,R04582,R07887,R02221,R07325,R06777,R01075,R06778,R01176,R01723,R03647,R03286,R06731,R02473,R04274,R01422,R04563,R04562,R03648,R00390,R03646,R04030,R00257,R06583,R04230,R03650,R03209,R01943,R06368,R05193,R00925,R04325,R06974,R04591,R07281,R01056,R04209,R06975,R04038,R01081,R08072,R08069
237	0.60	 0	18	133	0	18	C00117->C00002:[10->8,12->3,6->11,6->17,7->12,8->13]	RP03973,RP01257,RP01262,RP01571,RP01320,RP08324,RP00784,RP00470,RP04472,RP11244,RP01994,RP01291,RP11505,RP07538,RP01709,RP10678,RP00380,RP00008	R00181,R01051,R01056,R01526,R01128,R04857,R00173,R00174,R01128,R01132,R04857,R02993,R02141,R01081,R04524,R03461,R01709,R07456,R01768,R01769,R03876,R04604,R06746,R06769,R07640,R01300,R07646,R01406,R03631,R05577,R05451,R00982,R01558,R03038,R00381,R02539,R08117,R05537,R00389,R01991,R04773,R00912,R08088,R00910,R00235,R06410,R01954,R01357,R03932,R01407,R04157,R05620,R00189,R01280,R00578,R06409,R03974,R06751,R04507,R02918,R03665,R03664,R03661,R03660,R03663,R03662,R04449,R00735,R01616,R02986,R01598,R02255,R01490,R00436,R08244,R02794,R08218,R01164,R02194,R04870,R02699,R01230,R01231,R06944,R05467,R05452,R04036,R06515,R00483,R03658,R03659,R02718,R05578,R00686,R03651,R03652,R02711,R03654,R03655,R03656,R03657,R04580,R07416,R04582,R07887,R02221,R07325,R06777,R01075,R06778,R01176,R01723,R03647,R03286,R06731,R02473,R04274,R01422,R04563,R04562,R03648,R00390,R03646,R04030,R00257,R06583,R04230,R03650,R03209,R01943,R06368,R05193,R00925
238	0.90	 0	26	150	0	26	C00117->C00002:[10->8,12->3,6->17,7->10,7->11,7->12,7->2,7->4,8->13]	RP03973,RP00466,RP03774,RP07515,RP01319,RP10096,RP04102,RP01128,RP04205,RP00300,RP03735,RP05769,RP08184,RP04204,RP00175,RP00008,RP00749,RP04241,RP10839,RP01262,RP07975,RP01320,RP00470,RP05304,RP03839,RP03838	R00181,R01131,R01126,R04144,R03425,R01127,R06974,R04463,R00830,R06975,R04560,R00944,R00943,R00134,R03215,R03146,R00519,R05704,R00830,R01221,R03425,R04560,R04559,R01770,R01863,R03876,R04604,R06746,R06769,R07640,R01300,R07646,R01406,R03631,R05577,R05451,R00982,R01558,R03038,R00381,R02539,R08117,R05537,R00389,R01991,R04773,R00912,R08088,R00910,R00235,R06410,R01954,R01357,R03932,R01407,R04157,R05620,R00189,R01280,R00578,R06409,R03974,R06751,R04507,R02918,R03665,R03664,R03661,R03660,R03663,R03662,R04449,R00735,R01616,R02986,R01598,R02255,R01490,R00436,R08244,R02794,R08218,R01164,R02194,R04870,R02699,R01230,R01231,R06944,R05467,R05452,R04036,R06515,R00483,R03658,R03659,R02718,R05578,R00686,R03651,R03652,R02711,R03654,R03655,R03656,R03657,R04580,R07416,R04582,R07887,R02221,R07325,R06777,R01075,R06778,R01176,R01723,R03647,R03286,R06731,R02473,R04274,R01422,R04563,R04562,R03648,R00390,R03646,R04030,R00257,R06583,R04230,R03650,R03209,R01943,R06368,R05193,R00925,R04325,R06974,R04591,R07281,R01056,R04209,R01128,R01128,R01132,R05704,R04209,R04208
239	0.60	 0	16	20	0	16	C00117->C00002:[10->4,10->8,12->3,6->17,7->12,8->13]	RP01257,RP03973,RP00861,RP04478,RP00812,RP04649,RP00392,RP01385,RP01291,RP00596,RP10839,RP00173,RP01571,RP00893,RP00485,RP01323	R01051,R00181,R00190,R00182,R04863,R05046,R05046,R00426,R01245,R01081,R01561,R01245,R07281,R00183,R00185,R01571,R01526,R00428,R03098,R01134
240	0.70	 0	16	361	0	16	C00117->C00002:[10->8,12->3,6->17,7->10,7->11,7->12,8->13]	RP03973,RP10839,RP01262,RP01320,RP05698,RP08291,RP04232,RP04472,RP00003,RP08324,RP00470,RP04373,RP03735,RP00056,RP01994,RP00380	R00181,R07281,R01056,R01128,R01196,R00006,R00014,R00211,R00210,R01699,R00207,R00224,R00226,R00209,R05636,R03145,R04732,R00212,R04857,R04126,R05030,R01417,R00949,R00334,R05225,R05033,R07642,R01654,R05221,R00943,R00942,R03632,R02326,R03840,R00344,R00229,R00341,R04463,R02976,R00076,R01021,R00156,R00742,R03785,R01857,R00509,R06396,R00150,R08232,R04358,R04241,R03449,R01859,R00158,R03822,R03236,R01917,R05800,R00573,R07641,R01150,R04023,R08572,R05028,R04002,R02884,R04555,R00332,R04589,R00330,R00331,R06529,R01395,R01567,R01011,R04657,R03187,R02649,R03182,R01961,R01843,R03471,R01092,R00141,R00140,R01844,R03478,R03479,R03744,R00149,R06282,R03576,R05815,R02324,R00866,R00867,R01926,R03387,R01495,R03150,R03347,R08233,R04143,R08242,R02404,R03877,R08241,R02451,R08323,R07302,R08352,R05795,R02090,R01476,R04572,R02650,R04267,R03193,R08354,R08355,R02658,R00480,R00482,R03613,R03298,R00405,R00174,R00299,R03469,R02584,R05224,R01256,R05646,R00240,R00241,R05803,R05802,R05801,R04591,R05806,R00722,R01353,R04357,R07279,R05661,R02783,R02785,R03494,R02786,R02788,R05197,R04448,R03905,R00554,R04779,R05626,R00315,R00497,R01468,R02626,R02071,R02625,R03361,R03362,R04401,R02575,R00251,R00162,R00253,R08124,R01771,R00756,R00964,R04504,R03161,R00518,R00847,R07414,R03920,R04275,R01541,R04385,R02402,R07127,R04573,R02732,R03770,R00549,R01512,R01514,R04144,R04369,R03766,R00894,R01182,R02089,R03607,R06842,R04208,R06836,R02240,R01666,R01665,R02245,R05799,R01585,R03272,R08154,R03274,R01526,R00185,R01059,R04617,R01523,R03939,R05186,R02848,R01050,R01051,R01053,R04509,R01688,R02412,R01201,R04351,R01881,R03433,R00760,R00575,R02927,R04388,R00570,R00571,R01441,R01888,R03241,R07404,R01967,R02099,R02098,R04212,R02094,R03384,R00105,R00104,R02093,R05185,R06367,R02184,R08223,R03516,R02493,R00352,R00774,R01754,R01322,R04235,R01326,R04928,R02705,R01737,R08201,R00513,R02971,R00200,R00130,R01980,R01121,R03429,R03428,R00139,R05634,R02757,R05202,R02750,R03395,R01573,R03014,R02301,R00617,R02758,R04068,R03315,R01600,R03944,R03095,R05496,R04391,R03157,R00283,R03819,R02227,R00136,R02225,R01137,R07828,R04730,R08353,R02903,R05227,R01131,R03530,R02865,R06974,R08217,R04138,R01547,R02439,R04403,R00127,R01786,R01228,R03245,R00129,R02430,R03754,R00086,R03691,R04545,R00002,R02741,R03018,R00124,R06976,R02331,R02303,R06975,R00512,R00239,R02664,R02980,R02136,R02238,R02134,R00616,R01902,R01639,R01901,R03780,R02929,R00920,R02237,R01909,R04857,R01128,R01132,R04732,R00134,R03215,R03146,R00519,R00157,R00333,R00122,R00127,R05805,R05804,R01568,R02141,R01768,R01769
241	0.80	 0	24	145	0	24	C00117->C00002:[10->8,12->3,6->17,7->10,7->11,7->12,7->2,8->13]	RP07515,RP01128,RP00477,RP04472,RP01384,RP04030,RP04372,RP05769,RP03735,RP01994,RP00380,RP00008,RP10839,RP01262,RP00861,RP08324,RP08291,RP07161,RP01570,RP02443,RP03650,RP05304,RP04373,RP07387	R03425,R00830,R03140,R00024,R04857,R01244,R00182,R04731,R05704,R00830,R01221,R03425,R00134,R03215,R03146,R00519,R02141,R01768,R01769,R03876,R04604,R06746,R06769,R07640,R01300,R07646,R01406,R03631,R05577,R05451,R00982,R01558,R03038,R00381,R02539,R08117,R05537,R00389,R01991,R04773,R00912,R08088,R00910,R00235,R06410,R01954,R01357,R03932,R01407,R04157,R05620,R00189,R01280,R00578,R06409,R03974,R06751,R04507,R02918,R03665,R03664,R03661,R03660,R03663,R03662,R04449,R00735,R01616,R02986,R01598,R02255,R01490,R00436,R08244,R02794,R08218,R01164,R02194,R04870,R02699,R01230,R01231,R06944,R05467,R05452,R04036,R06515,R00483,R03658,R03659,R02718,R05578,R00686,R03651,R03652,R02711,R03654,R03655,R03656,R03657,R04580,R07416,R04582,R07887,R02221,R07325,R06777,R01075,R06778,R01176,R01723,R03647,R03286,R06731,R02473,R04274,R01422,R04563,R04562,R03648,R00390,R03646,R04030,R00257,R06583,R04230,R03650,R03209,R01943,R06368,R05193,R00925,R07281,R01056,R00190,R00182,R04857,R04732,R02729,R01523,R02729,R04026,R05704,R04732,R00024
242	0.60	 0	16	23	0	16	C00117->C00002:[10->10,10->8,12->3,6->17,7->12,8->13]	RP03973,RP01257,RP10839,RP01320,RP01571,RP00470,RP01291,RP05463,RP03735,RP01973,RP05464,RP01188,RP00569,RP06127,RP00380,RP01189	R00181,R01051,R07281,R01128,R01526,R01128,R01132,R01081,R06063,R00134,R03215,R03146,R00519,R02106,R06064,R00948,R02107,R02103,R06063,R06064,R01768,R01769,R00951
243	0.60	 0	12	16	0	12	C00117->C00002:[10->8,12->3,6->17,7->11,7->12,8->13]	RP03973,RP00466,RP10839,RP04478,RP01320,RP10097,RP04205,RP00470,RP01262,RP00485,RP01319,RP00175	R00181,R01131,R01126,R07281,R04863,R01128,R06975,R06975,R04560,R01128,R01132,R01056,R03098,R01127,R01770,R01863
244	0.70	 0	20	31	0	20	C00117->C00002:[10->8,12->3,6->17,7->10,7->12,7->4,8->13]	RP03973,RP01257,RP05463,RP01291,RP01973,RP03735,RP00187,RP00380,RP02199,RP07011,RP10839,RP01262,RP01320,RP01571,RP00470,RP05464,RP00960,RP02201,RP06127,RP00569	R00181,R01051,R06063,R01081,R02106,R00134,R03215,R03146,R00519,R08553,R00531,R00860,R05717,R07176,R01768,R01769,R02423,R02423,R07281,R01056,R01128,R01526,R01128,R01132,R06064,R00529,R02425,R06063,R06064,R02107,R02103
245	0.80	 0	24	35	0	24	C00117->C00002:[10->8,12->3,6->17,7->10,7->11,7->12,7->4,8->13]	RP05464,RP10817,RP04478,RP01973,RP04030,RP00410,RP05463,RP01384,RP03735,RP01573,RP02199,RP07011,RP10839,RP01262,RP00861,RP00569,RP06127,RP06639,RP00380,RP06170,RP00485,RP02201,RP05769,RP05139	R06064,R07226,R04863,R02106,R00182,R00776,R00469,R06063,R01244,R00134,R03215,R03146,R00519,R01529,R02423,R02423,R07281,R01056,R00190,R00182,R02107,R02103,R06063,R06064,R01621,R01768,R01769,R00469,R03098,R02425,R05704,R00830,R01221,R03425,R05554
246	0.70	 0	24	147	0	24	C00117->C00002:[10->8,12->3,6->17,7->10,7->11,7->12,8->13]	RP01263,RP01290,RP04472,RP01291,RP01994,RP01384,RP03735,RP04030,RP01573,RP00008,RP00380,RP10839,RP01262,RP00861,RP01571,RP08291,RP01255,RP04092,RP08324,RP00080,RP01264,RP04373,RP07387,RP11063	R01057,R01080,R04857,R01081,R02141,R01244,R00134,R03215,R03146,R00519,R00182,R01529,R03876,R04604,R06746,R06769,R07640,R01300,R07646,R01406,R03631,R05577,R05451,R00982,R01558,R03038,R00381,R02539,R08117,R05537,R00389,R01991,R04773,R00912,R08088,R00910,R00235,R06410,R01954,R01357,R03932,R01407,R04157,R05620,R00189,R01280,R00578,R06409,R03974,R06751,R04507,R02918,R03665,R03664,R03661,R03660,R03663,R03662,R04449,R00735,R01616,R02986,R01598,R02255,R01490,R00436,R08244,R02794,R08218,R01164,R02194,R04870,R02699,R01230,R01231,R06944,R05467,R05452,R04036,R06515,R00483,R03658,R03659,R02718,R05578,R00686,R03651,R03652,R02711,R03654,R03655,R03656,R03657,R04580,R07416,R04582,R07887,R02221,R07325,R06777,R01075,R06778,R01176,R01723,R03647,R03286,R06731,R02473,R04274,R01422,R04563,R04562,R03648,R00390,R03646,R04030,R00257,R06583,R04230,R03650,R03209,R01943,R06368,R05193,R00925,R01768,R01769,R07281,R01056,R00190,R00182,R01526,R04732,R01049,R00190,R04857,R01067,R06861,R01641,R01830,R01621,R01440,R07159,R01058,R04732,R00024,R01876
247	0.80	 0	21	33	0	21	C00117->C00002:[10->8,12->3,6->17,7->10,7->11,7->12,7->4,8->13]	RP05464,RP05463,RP01384,RP00410,RP01973,RP03735,RP00187,RP00380,RP02199,RP07011,RP10839,RP01262,RP00861,RP00569,RP06127,RP01255,RP04092,RP00960,RP06170,RP02201,RP05139	R06064,R06063,R01244,R00776,R00469,R02106,R00134,R03215,R03146,R00519,R08553,R00531,R00860,R05717,R07176,R01768,R01769,R02423,R02423,R07281,R01056,R00190,R00182,R02107,R02103,R06063,R06064,R01049,R00190,R00529,R00469,R02425,R05554
248	0.60	 0	18	149	0	18	C00117->C00002:[10->12,12->11,12->17,6->3,7->8,8->13]	RP01571,RP01262,RP00173,RP01788,RP00283,RP05698,RP01744,RP01594,RP04472,RP01994,RP08324,RP01291,RP01239,RP01654,RP00175,RP11137,RP00380,RP00008	R01526,R01056,R00183,R00185,R01571,R01829,R00203,R00205,R01196,R00006,R00014,R00211,R00210,R01699,R00207,R00224,R00226,R00209,R05636,R03145,R01770,R01560,R04857,R02141,R04857,R01081,R01016,R06590,R06863,R01641,R01770,R01863,R01843,R01845,R01768,R01769,R03876,R04604,R06746,R06769,R07640,R01300,R07646,R01406,R03631,R05577,R05451,R00982,R01558,R03038,R00381,R02539,R08117,R05537,R00389,R01991,R04773,R00912,R08088,R00910,R00235,R06410,R01954,R01357,R03932,R01407,R04157,R05620,R00189,R01280,R00578,R06409,R03974,R06751,R04507,R02918,R03665,R03664,R03661,R03660,R03663,R03662,R04449,R00735,R01616,R02986,R01598,R02255,R01490,R00436,R08244,R02794,R08218,R01164,R02194,R04870,R02699,R01230,R01231,R06944,R05467,R05452,R04036,R06515,R00483,R03658,R03659,R02718,R05578,R00686,R03651,R03652,R02711,R03654,R03655,R03656,R03657,R04580,R07416,R04582,R07887,R02221,R07325,R06777,R01075,R06778,R01176,R01723,R03647,R03286,R06731,R02473,R04274,R01422,R04563,R04562,R03648,R00390,R03646,R04030,R00257,R06583,R04230,R03650,R03209,R01943,R06368,R05193,R00925
249	0.80	 0	23	44	0	23	C00117->C00002:[10->8,12->3,6->17,7->10,7->11,7->12,7->2,8->13]	RP07515,RP01263,RP12346,RP01128,RP11016,RP04472,RP01384,RP01994,RP05769,RP03735,RP00596,RP00380,RP10839,RP01262,RP00173,RP08324,RP08291,RP07161,RP04372,RP02443,RP03650,RP05304,RP04373	R03425,R01057,R01049,R03503,R05625,R05735,R00199,R03258,R03595,R00429,R00206,R00619,R00085,R00087,R00830,R01561,R04857,R01244,R02141,R05704,R00830,R01221,R03425,R00134,R03215,R03146,R00519,R01561,R01245,R01768,R01769,R07281,R01056,R00183,R00185,R01571,R04857,R04732,R02729,R04731,R02729,R04026,R05704,R04732
250	0.60	 0	14	19	0	14	C00117->C00002:[10->11,10->8,12->3,6->17,7->12,8->13]	RP01257,RP03973,RP00861,RP10839,RP04478,RP00173,RP01571,RP04205,RP01319,RP01291,RP10097,RP01385,RP00485,RP00596	R01051,R00181,R00190,R00182,R07281,R04863,R00183,R00185,R01571,R01526,R06975,R04560,R01127,R01081,R06975,R01245,R03098,R01561,R01245
251	0.90	 0	30	52	0	30	C00117->C00002:[10->8,12->3,6->17,7->10,7->11,7->12,7->2,7->4,8->13]	RP07515,RP01278,RP12346,RP10096,RP04102,RP00470,RP04205,RP00477,RP03774,RP01384,RP03735,RP01259,RP05769,RP08184,RP04204,RP03838,RP00861,RP04241,RP10839,RP01262,RP07975,RP07387,RP01319,RP06373,RP01570,RP04092,RP01128,RP05304,RP03839,RP00749	R03425,R01072,R01049,R03503,R05625,R05735,R00199,R03258,R03595,R00429,R00206,R00619,R00085,R00087,R06974,R04463,R01128,R01132,R06975,R04560,R03140,R00024,R04144,R01244,R00134,R03215,R03146,R00519,R01053,R05704,R00830,R01221,R03425,R04560,R04559,R04208,R00190,R00182,R04591,R07281,R01056,R04209,R00024,R01127,R00941,R01523,R00190,R00830,R05704,R04209,R04325,R06974
252	0.80	 0	23	44	0	23	C00117->C00002:[10->8,12->3,6->17,7->10,7->11,7->12,7->2,8->13]	RP01257,RP07515,RP12346,RP01128,RP04472,RP01384,RP01994,RP01385,RP05769,RP03735,RP00596,RP00380,RP10839,RP01262,RP00173,RP08324,RP08291,RP07161,RP04372,RP02443,RP03650,RP05304,RP04373	R01051,R03425,R01049,R03503,R05625,R05735,R00199,R03258,R03595,R00429,R00206,R00619,R00085,R00087,R00830,R04857,R01244,R02141,R01245,R05704,R00830,R01221,R03425,R00134,R03215,R03146,R00519,R01561,R01245,R01768,R01769,R07281,R01056,R00183,R00185,R01571,R04857,R04732,R02729,R04731,R02729,R04026,R05704,R04732
253	0.70	 0	17	132	0	17	C00117->C00002:[10->8,12->3,6->17,7->12,8->10,8->11,8->13]	RP03973,RP01257,RP01262,RP01571,RP01320,RP08324,RP08291,RP00470,RP00477,RP04472,RP01570,RP01994,RP01291,RP04373,RP07387,RP00380,RP00008	R00181,R01051,R01056,R01526,R01128,R04857,R04732,R01128,R01132,R03140,R00024,R04857,R01523,R02141,R01081,R04732,R00024,R01768,R01769,R03876,R04604,R06746,R06769,R07640,R01300,R07646,R01406,R03631,R05577,R05451,R00982,R01558,R03038,R00381,R02539,R08117,R05537,R00389,R01991,R04773,R00912,R08088,R00910,R00235,R06410,R01954,R01357,R03932,R01407,R04157,R05620,R00189,R01280,R00578,R06409,R03974,R06751,R04507,R02918,R03665,R03664,R03661,R03660,R03663,R03662,R04449,R00735,R01616,R02986,R01598,R02255,R01490,R00436,R08244,R02794,R08218,R01164,R02194,R04870,R02699,R01230,R01231,R06944,R05467,R05452,R04036,R06515,R00483,R03658,R03659,R02718,R05578,R00686,R03651,R03652,R02711,R03654,R03655,R03656,R03657,R04580,R07416,R04582,R07887,R02221,R07325,R06777,R01075,R06778,R01176,R01723,R03647,R03286,R06731,R02473,R04274,R01422,R04563,R04562,R03648,R00390,R03646,R04030,R00257,R06583,R04230,R03650,R03209,R01943,R06368,R05193,R00925
254	0.60	 0	17	134	0	17	C00117->C00002:[10->11,10->8,12->3,6->17,7->12,8->13]	RP01263,RP01290,RP04472,RP01291,RP01994,RP01384,RP03735,RP04030,RP00380,RP00008,RP10839,RP00861,RP01571,RP01255,RP04092,RP08324,RP11063	R01057,R01080,R04857,R01081,R02141,R01244,R00134,R03215,R03146,R00519,R00182,R01768,R01769,R03876,R04604,R06746,R06769,R07640,R01300,R07646,R01406,R03631,R05577,R05451,R00982,R01558,R03038,R00381,R02539,R08117,R05537,R00389,R01991,R04773,R00912,R08088,R00910,R00235,R06410,R01954,R01357,R03932,R01407,R04157,R05620,R00189,R01280,R00578,R06409,R03974,R06751,R04507,R02918,R03665,R03664,R03661,R03660,R03663,R03662,R04449,R00735,R01616,R02986,R01598,R02255,R01490,R00436,R08244,R02794,R08218,R01164,R02194,R04870,R02699,R01230,R01231,R06944,R05467,R05452,R04036,R06515,R00483,R03658,R03659,R02718,R05578,R00686,R03651,R03652,R02711,R03654,R03655,R03656,R03657,R04580,R07416,R04582,R07887,R02221,R07325,R06777,R01075,R06778,R01176,R01723,R03647,R03286,R06731,R02473,R04274,R01422,R04563,R04562,R03648,R00390,R03646,R04030,R00257,R06583,R04230,R03650,R03209,R01943,R06368,R05193,R00925,R07281,R00190,R00182,R01526,R01049,R00190,R04857,R01876
255	0.80	 0	23	44	0	23	C00117->C00002:[10->8,12->3,6->17,7->10,7->11,7->12,7->4,8->13]	RP01257,RP03973,RP00861,RP12346,RP10096,RP04102,RP04205,RP04241,RP03735,RP01385,RP08184,RP00596,RP03838,RP07975,RP00300,RP10839,RP01262,RP00173,RP10097,RP01319,RP04204,RP03839,RP00749	R01051,R00181,R00190,R00182,R01049,R03503,R05625,R05735,R00199,R03258,R03595,R00429,R00206,R00619,R00085,R00087,R06974,R04463,R06975,R04560,R04591,R00134,R03215,R03146,R00519,R01245,R04560,R01561,R01245,R04208,R04209,R00944,R00943,R07281,R01056,R00183,R00185,R01571,R06975,R01127,R04559,R04209,R04325,R06974
256	0.80	 0	21	142	0	21	C00117->C00002:[10->8,12->3,6->17,7->10,7->11,7->12,7->4,8->13]	RP03973,RP01263,RP00861,RP01319,RP10096,RP04102,RP11016,RP04205,RP01262,RP00596,RP03735,RP04204,RP00008,RP07975,RP04241,RP10839,RP03839,RP00173,RP10097,RP03838,RP00749	R00181,R01057,R00190,R00182,R01127,R06974,R04463,R01561,R06975,R04560,R01056,R01561,R01245,R00134,R03215,R03146,R00519,R04559,R03876,R04604,R06746,R06769,R07640,R01300,R07646,R01406,R03631,R05577,R05451,R00982,R01558,R03038,R00381,R02539,R08117,R05537,R00389,R01991,R04773,R00912,R08088,R00910,R00235,R06410,R01954,R01357,R03932,R01407,R04157,R05620,R00189,R01280,R00578,R06409,R03974,R06751,R04507,R02918,R03665,R03664,R03661,R03660,R03663,R03662,R04449,R00735,R01616,R02986,R01598,R02255,R01490,R00436,R08244,R02794,R08218,R01164,R02194,R04870,R02699,R01230,R01231,R06944,R05467,R05452,R04036,R06515,R00483,R03658,R03659,R02718,R05578,R00686,R03651,R03652,R02711,R03654,R03655,R03656,R03657,R04580,R07416,R04582,R07887,R02221,R07325,R06777,R01075,R06778,R01176,R01723,R03647,R03286,R06731,R02473,R04274,R01422,R04563,R04562,R03648,R00390,R03646,R04030,R00257,R06583,R04230,R03650,R03209,R01943,R06368,R05193,R00925,R04209,R04591,R07281,R04209,R00183,R00185,R01571,R06975,R04208,R04325,R06974
257	0.60	 0	13	16	0	13	C00117->C00002:[10->8,12->3,6->17,7->12,8->11,8->13]	RP07387,RP04478,RP00861,RP08324,RP00477,RP04472,RP01570,RP04030,RP01384,RP00485,RP01262,RP01994,RP00380	R00024,R04863,R00190,R00182,R04857,R03140,R00024,R04857,R01523,R00182,R01244,R03098,R01056,R02141,R01768,R01769
258	0.80	 0	25	34	0	25	C00117->C00002:[10->8,12->3,6->17,7->10,7->11,7->12,7->2,8->13]	RP01257,RP07515,RP01065,RP01128,RP01744,RP04472,RP01291,RP01994,RP03415,RP05769,RP03735,RP00380,RP00466,RP10839,RP01262,RP03650,RP08324,RP08291,RP07161,RP04372,RP02443,RP01571,RP05304,RP04373,RP00175	R01051,R03425,R00720,R00830,R01770,R04857,R01081,R02141,R00088,R05704,R00830,R01221,R03425,R00134,R03215,R03146,R00519,R01768,R01769,R01131,R01126,R07281,R01056,R04026,R04857,R04732,R02729,R04731,R02729,R01526,R05704,R04732,R01770,R01863
259	0.90	 0	28	151	0	28	C00117->C00002:[10->8,12->3,6->17,7->10,7->11,7->12,7->2,7->4,8->13]	RP07515,RP00466,RP03774,RP01319,RP10096,RP04102,RP01128,RP04205,RP01571,RP04030,RP01257,RP01262,RP05769,RP03735,RP04204,RP00008,RP00861,RP04241,RP10839,RP03839,RP07975,RP10097,RP01594,RP01291,RP05304,RP03838,RP00596,RP00749	R03425,R01131,R01126,R04144,R01127,R06974,R04463,R00830,R06975,R04560,R01526,R00182,R01051,R01056,R05704,R00830,R01221,R03425,R00134,R03215,R03146,R00519,R04559,R03876,R04604,R06746,R06769,R07640,R01300,R07646,R01406,R03631,R05577,R05451,R00982,R01558,R03038,R00381,R02539,R08117,R05537,R00389,R01991,R04773,R00912,R08088,R00910,R00235,R06410,R01954,R01357,R03932,R01407,R04157,R05620,R00189,R01280,R00578,R06409,R03974,R06751,R04507,R02918,R03665,R03664,R03661,R03660,R03663,R03662,R04449,R00735,R01616,R02986,R01598,R02255,R01490,R00436,R08244,R02794,R08218,R01164,R02194,R04870,R02699,R01230,R01231,R06944,R05467,R05452,R04036,R06515,R00483,R03658,R03659,R02718,R05578,R00686,R03651,R03652,R02711,R03654,R03655,R03656,R03657,R04580,R07416,R04582,R07887,R02221,R07325,R06777,R01075,R06778,R01176,R01723,R03647,R03286,R06731,R02473,R04274,R01422,R04563,R04562,R03648,R00390,R03646,R04030,R00257,R06583,R04230,R03650,R03209,R01943,R06368,R05193,R00925,R00190,R00182,R04591,R07281,R04209,R04209,R06975,R01560,R01081,R05704,R04208,R01561,R01245,R04325,R06974
260	0.50	 0	15	133	0	15	C00117->C00002:[10->8,12->3,6->17,7->12,8->13]	RP01095,RP01257,RP01262,RP00173,RP01654,RP01571,RP00649,RP01291,RP01385,RP06427,RP00596,RP06726,RP01573,RP00008,RP01576	R05339,R01051,R01056,R00183,R00185,R01571,R06590,R06863,R01641,R01526,R00761,R01067,R01081,R01245,R01067,R01561,R01245,R01827,R01529,R03876,R04604,R06746,R06769,R07640,R01300,R07646,R01406,R03631,R05577,R05451,R00982,R01558,R03038,R00381,R02539,R08117,R05537,R00389,R01991,R04773,R00912,R08088,R00910,R00235,R06410,R01954,R01357,R03932,R01407,R04157,R05620,R00189,R01280,R00578,R06409,R03974,R06751,R04507,R02918,R03665,R03664,R03661,R03660,R03663,R03662,R04449,R00735,R01616,R02986,R01598,R02255,R01490,R00436,R08244,R02794,R08218,R01164,R02194,R04870,R02699,R01230,R01231,R06944,R05467,R05452,R04036,R06515,R00483,R03658,R03659,R02718,R05578,R00686,R03651,R03652,R02711,R03654,R03655,R03656,R03657,R04580,R07416,R04582,R07887,R02221,R07325,R06777,R01075,R06778,R01176,R01723,R03647,R03286,R06731,R02473,R04274,R01422,R04563,R04562,R03648,R00390,R03646,R04030,R00257,R06583,R04230,R03650,R03209,R01943,R06368,R05193,R00925,R05338
261	0.70	 0	17	353	0	17	C00117->C00002:[10->8,12->3,6->17,7->10,7->11,7->12,8->13]	RP00466,RP04241,RP10839,RP01319,RP00861,RP10097,RP04205,RP01594,RP04204,RP00003,RP04030,RP03839,RP00596,RP03735,RP01262,RP00056,RP07975	R01131,R01126,R04591,R07281,R01127,R00190,R00182,R06975,R06975,R04560,R01560,R04559,R04126,R05030,R01417,R00949,R00334,R05225,R05033,R07642,R01654,R05221,R00943,R00942,R03632,R02326,R03840,R00344,R00229,R00341,R04463,R02976,R00076,R01021,R00156,R00742,R03785,R01857,R00509,R06396,R00150,R08232,R04358,R04241,R03449,R01859,R00158,R03822,R03236,R01917,R05800,R00573,R07641,R01150,R04023,R08572,R05028,R04002,R02884,R04555,R00332,R04589,R00330,R00331,R06529,R01395,R01567,R01011,R04657,R03187,R02649,R03182,R01961,R01843,R03471,R01092,R00141,R00140,R01844,R03478,R03479,R03744,R00149,R06282,R03576,R05815,R02324,R00866,R00867,R01926,R03387,R01495,R03150,R03347,R08233,R04143,R08242,R02404,R03877,R08241,R02451,R08323,R07302,R08352,R05795,R02090,R01476,R04572,R02650,R04267,R03193,R08354,R08355,R02658,R00480,R00482,R03613,R03298,R00405,R00174,R00299,R03469,R02584,R05224,R01256,R05646,R00240,R00241,R05803,R05802,R05801,R04591,R05806,R00722,R01353,R04357,R07279,R05661,R02783,R02785,R03494,R02786,R02788,R05197,R04448,R03905,R00554,R04779,R05626,R00315,R00497,R01468,R02626,R02071,R02625,R03361,R03362,R04401,R02575,R00251,R00162,R00253,R08124,R01771,R00756,R00964,R04504,R03161,R00518,R00847,R07414,R03920,R04275,R01541,R04385,R02402,R07127,R04573,R02732,R03770,R00549,R01512,R01514,R04144,R04369,R03766,R00894,R01182,R02089,R03607,R06842,R04208,R06836,R02240,R01666,R01665,R02245,R05799,R01585,R03272,R08154,R03274,R01526,R00185,R01059,R04617,R01523,R03939,R05186,R02848,R01050,R01051,R01053,R04509,R01688,R02412,R01201,R04351,R01881,R03433,R00760,R00575,R02927,R04388,R00570,R00571,R01441,R01888,R03241,R07404,R01967,R02099,R02098,R04212,R02094,R03384,R00105,R00104,R02093,R05185,R06367,R02184,R08223,R03516,R02493,R00352,R00774,R01754,R01322,R04235,R01326,R04928,R02705,R01737,R08201,R00513,R02971,R00200,R00130,R01980,R01121,R03429,R03428,R00139,R05634,R02757,R05202,R02750,R03395,R01573,R03014,R02301,R00617,R02758,R04068,R03315,R01600,R03944,R03095,R05496,R04391,R03157,R00283,R03819,R02227,R00136,R02225,R01137,R07828,R04730,R08353,R02903,R05227,R01131,R03530,R02865,R06974,R08217,R04138,R01547,R02439,R04403,R00127,R01786,R01228,R03245,R00129,R02430,R03754,R00086,R03691,R04545,R00002,R02741,R03018,R00124,R06976,R02331,R02303,R06975,R00512,R00239,R02664,R02980,R02136,R02238,R02134,R00616,R01902,R01639,R01901,R03780,R02929,R00920,R02237,R01909,R00182,R04209,R01561,R01245,R00134,R03215,R03146,R00519,R01056,R00157,R00333,R00122,R00127,R05805,R05804,R01568,R04209
262	0.80	 0	26	45	0	26	C00117->C00002:[10->8,12->3,6->17,7->10,7->11,7->12,7->4,8->13]	RP12346,RP10096,RP04102,RP00470,RP04205,RP01571,RP00477,RP01384,RP04030,RP08184,RP06373,RP01257,RP03735,RP01319,RP03838,RP00861,RP04241,RP10839,RP01262,RP07975,RP04204,RP01570,RP01291,RP00749,RP03839,RP07387	R01049,R03503,R05625,R05735,R00199,R03258,R03595,R00429,R00206,R00619,R00085,R00087,R06974,R04463,R01128,R01132,R06975,R04560,R01526,R03140,R00024,R01244,R00182,R04560,R00941,R01051,R00134,R03215,R03146,R00519,R01127,R04208,R00190,R00182,R04591,R07281,R01056,R04209,R04559,R01523,R01081,R04325,R06974,R04209,R00024
263	0.50	 0	17	39	0	17	C00117->C00002:[10->8,12->3,6->17,7->12,8->13]	RP01095,RP01262,RP00646,RP01787,RP01575,RP00820,RP01576,RP00649,RP00403,RP04030,RP00231,RP00242,RP01654,RP01090,RP12346,RP06726,RP00861	R05339,R01056,R00763,R01827,R05338,R02704,R02167,R05338,R00761,R01067,R02731,R02732,R00182,R00870,R00868,R00865,R00760,R01140,R08406,R00876,R06590,R06863,R01641,R00758,R01049,R03503,R05625,R05735,R00199,R03258,R03595,R00429,R00206,R00619,R00085,R00087,R01827,R00190,R00182
264	0.50	 0	20	145	0	20	C00117->C00002:[10->12,12->17,6->3,7->8,8->13]	RP01095,RP01571,RP09657,RP01790,RP09828,RP00080,RP01385,RP00596,RP06427,RP01275,RP01573,RP00008,RP00164,RP01262,RP00173,RP00649,RP01291,RP01274,RP00191,RP01576	R05339,R01526,R06861,R01830,R06862,R01067,R06861,R01641,R01830,R01621,R01440,R01245,R01561,R01245,R01067,R01070,R01529,R03876,R04604,R06746,R06769,R07640,R01300,R07646,R01406,R03631,R05577,R05451,R00982,R01558,R03038,R00381,R02539,R08117,R05537,R00389,R01991,R04773,R00912,R08088,R00910,R00235,R06410,R01954,R01357,R03932,R01407,R04157,R05620,R00189,R01280,R00578,R06409,R03974,R06751,R04507,R02918,R03665,R03664,R03661,R03660,R03663,R03662,R04449,R00735,R01616,R02986,R01598,R02255,R01490,R00436,R08244,R02794,R08218,R01164,R02194,R04870,R02699,R01230,R01231,R06944,R05467,R05452,R04036,R06515,R00483,R03658,R03659,R02718,R05578,R00686,R03651,R03652,R02711,R03654,R03655,R03656,R03657,R04580,R07416,R04582,R07887,R02221,R07325,R06777,R01075,R06778,R01176,R01723,R03647,R03286,R06731,R02473,R04274,R01422,R04563,R04562,R03648,R00390,R03646,R04030,R00257,R06583,R04230,R03650,R03209,R01943,R06368,R05193,R00925,R01010,R01011,R01012,R01056,R00183,R00185,R01571,R00761,R01067,R01081,R01070,R02073,R04780,R04779,R05338
265	0.50	 0	5	10	0	5	C00117->C00002:[10->8,12->3,6->17,7->12,8->13]	RP00960,RP00187,RP00861,RP01255,RP04092	R00529,R08553,R00531,R00860,R05717,R07176,R00190,R00182,R01049,R00190
266	0.50	 0	22	139	0	22	C00117->C00002:[10->12,12->17,6->3,7->8,8->13]	RP01572,RP01790,RP00596,RP06427,RP06593,RP01573,RP00173,RP01291,RP00649,RP05200,RP01095,RP13340,RP01787,RP01571,RP01385,RP00283,RP00008,RP01262,RP01926,RP01238,RP01239,RP01576	R01528,R01830,R01561,R01245,R01067,R01528,R01529,R00183,R00185,R01571,R01081,R00761,R01067,R05605,R05339,R01827,R01827,R01526,R01245,R00203,R00205,R03876,R04604,R06746,R06769,R07640,R01300,R07646,R01406,R03631,R05577,R05451,R00982,R01558,R03038,R00381,R02539,R08117,R05537,R00389,R01991,R04773,R00912,R08088,R00910,R00235,R06410,R01954,R01357,R03932,R01407,R04157,R05620,R00189,R01280,R00578,R06409,R03974,R06751,R04507,R02918,R03665,R03664,R03661,R03660,R03663,R03662,R04449,R00735,R01616,R02986,R01598,R02255,R01490,R00436,R08244,R02794,R08218,R01164,R02194,R04870,R02699,R01230,R01231,R06944,R05467,R05452,R04036,R06515,R00483,R03658,R03659,R02718,R05578,R00686,R03651,R03652,R02711,R03654,R03655,R03656,R03657,R04580,R07416,R04582,R07887,R02221,R07325,R06777,R01075,R06778,R01176,R01723,R03647,R03286,R06731,R02473,R04274,R01422,R04563,R04562,R03648,R00390,R03646,R04030,R00257,R06583,R04230,R03650,R03209,R01943,R06368,R05193,R00925,R01056,R02036,R01015,R01016,R05338
267	0.70	 0	18	355	0	18	C00117->C00002:[10->8,12->3,6->17,7->10,7->11,7->12,8->13]	RP01257,RP04241,RP10839,RP01319,RP00173,RP10097,RP04205,RP04204,RP00003,RP01384,RP00470,RP03839,RP01385,RP00596,RP03735,RP01262,RP00056,RP07975	R01051,R04591,R07281,R01127,R00183,R00185,R01571,R06975,R06975,R04560,R04559,R04126,R05030,R01417,R00949,R00334,R05225,R05033,R07642,R01654,R05221,R00943,R00942,R03632,R02326,R03840,R00344,R00229,R00341,R04463,R02976,R00076,R01021,R00156,R00742,R03785,R01857,R00509,R06396,R00150,R08232,R04358,R04241,R03449,R01859,R00158,R03822,R03236,R01917,R05800,R00573,R07641,R01150,R04023,R08572,R05028,R04002,R02884,R04555,R00332,R04589,R00330,R00331,R06529,R01395,R01567,R01011,R04657,R03187,R02649,R03182,R01961,R01843,R03471,R01092,R00141,R00140,R01844,R03478,R03479,R03744,R00149,R06282,R03576,R05815,R02324,R00866,R00867,R01926,R03387,R01495,R03150,R03347,R08233,R04143,R08242,R02404,R03877,R08241,R02451,R08323,R07302,R08352,R05795,R02090,R01476,R04572,R02650,R04267,R03193,R08354,R08355,R02658,R00480,R00482,R03613,R03298,R00405,R00174,R00299,R03469,R02584,R05224,R01256,R05646,R00240,R00241,R05803,R05802,R05801,R04591,R05806,R00722,R01353,R04357,R07279,R05661,R02783,R02785,R03494,R02786,R02788,R05197,R04448,R03905,R00554,R04779,R05626,R00315,R00497,R01468,R02626,R02071,R02625,R03361,R03362,R04401,R02575,R00251,R00162,R00253,R08124,R01771,R00756,R00964,R04504,R03161,R00518,R00847,R07414,R03920,R04275,R01541,R04385,R02402,R07127,R04573,R02732,R03770,R00549,R01512,R01514,R04144,R04369,R03766,R00894,R01182,R02089,R03607,R06842,R04208,R06836,R02240,R01666,R01665,R02245,R05799,R01585,R03272,R08154,R03274,R01526,R00185,R01059,R04617,R01523,R03939,R05186,R02848,R01050,R01051,R01053,R04509,R01688,R02412,R01201,R04351,R01881,R03433,R00760,R00575,R02927,R04388,R00570,R00571,R01441,R01888,R03241,R07404,R01967,R02099,R02098,R04212,R02094,R03384,R00105,R00104,R02093,R05185,R06367,R02184,R08223,R03516,R02493,R00352,R00774,R01754,R01322,R04235,R01326,R04928,R02705,R01737,R08201,R00513,R02971,R00200,R00130,R01980,R01121,R03429,R03428,R00139,R05634,R02757,R05202,R02750,R03395,R01573,R03014,R02301,R00617,R02758,R04068,R03315,R01600,R03944,R03095,R05496,R04391,R03157,R00283,R03819,R02227,R00136,R02225,R01137,R07828,R04730,R08353,R02903,R05227,R01131,R03530,R02865,R06974,R08217,R04138,R01547,R02439,R04403,R00127,R01786,R01228,R03245,R00129,R02430,R03754,R00086,R03691,R04545,R00002,R02741,R03018,R00124,R06976,R02331,R02303,R06975,R00512,R00239,R02664,R02980,R02136,R02238,R02134,R00616,R01902,R01639,R01901,R03780,R02929,R00920,R02237,R01909,R01244,R01128,R01132,R04209,R01245,R01561,R01245,R00134,R03215,R03146,R00519,R01056,R00157,R00333,R00122,R00127,R05805,R05804,R01568,R04209
268	0.70	 0	20	51	0	20	C00117->C00002:[10->8,12->3,6->17,7->10,7->12,7->4,8->13]	RP05464,RP01263,RP04232,RP12346,RP11016,RP01973,RP01384,RP03735,RP00596,RP00380,RP02199,RP07011,RP10839,RP01262,RP00173,RP00569,RP05698,RP06127,RP05463,RP02201	R06064,R01057,R00212,R01049,R03503,R05625,R05735,R00199,R03258,R03595,R00429,R00206,R00619,R00085,R00087,R01561,R02106,R01244,R00134,R03215,R03146,R00519,R01561,R01245,R01768,R01769,R02423,R02423,R07281,R01056,R00183,R00185,R01571,R02107,R02103,R01196,R00006,R00014,R00211,R00210,R01699,R00207,R00224,R00226,R00209,R05636,R03145,R06063,R06064,R06063,R02425
269	0.70	 0	18	25	0	18	C00117->C00002:[10->8,12->3,6->17,7->10,7->11,7->12,8->13]	RP00466,RP04241,RP10839,RP01319,RP00861,RP10097,RP04205,RP01594,RP04204,RP01255,RP04092,RP03735,RP03839,RP00596,RP01188,RP01262,RP01189,RP07975	R01131,R01126,R04591,R07281,R01127,R00190,R00182,R06975,R06975,R04560,R01560,R04559,R01049,R00190,R00134,R03215,R03146,R00519,R04209,R01561,R01245,R00948,R01056,R00951,R04209
270	0.70	 0	20	33	0	20	C00117->C00002:[10->8,12->3,6->17,7->10,7->12,7->4,8->13]	RP05464,RP05463,RP01973,RP02201,RP01594,RP03735,RP00187,RP00380,RP02199,RP07011,RP10839,RP01262,RP00861,RP00569,RP06127,RP01255,RP04092,RP00960,RP00596,RP00175	R06064,R06063,R02106,R02425,R01560,R00134,R03215,R03146,R00519,R08553,R00531,R00860,R05717,R07176,R01768,R01769,R02423,R02423,R07281,R01056,R00190,R00182,R02107,R02103,R06063,R06064,R01049,R00190,R00529,R01561,R01245,R01770,R01863
271	0.60	 0	21	135	0	21	C00117->C00002:[10->8,12->3,6->17,7->11,7->12,8->13]	RP03973,RP01263,RP00300,RP10839,RP01319,RP01601,RP01290,RP04205,RP01604,RP01257,RP01574,RP01291,RP01571,RP01262,RP01278,RP11063,RP04020,RP08184,RP01259,RP04021,RP00008	R00181,R01057,R00944,R00943,R07281,R01127,R01573,R01080,R06975,R04560,R01577,R01051,R01530,R01081,R01526,R01056,R01072,R01876,R04378,R04560,R01053,R04378,R03876,R04604,R06746,R06769,R07640,R01300,R07646,R01406,R03631,R05577,R05451,R00982,R01558,R03038,R00381,R02539,R08117,R05537,R00389,R01991,R04773,R00912,R08088,R00910,R00235,R06410,R01954,R01357,R03932,R01407,R04157,R05620,R00189,R01280,R00578,R06409,R03974,R06751,R04507,R02918,R03665,R03664,R03661,R03660,R03663,R03662,R04449,R00735,R01616,R02986,R01598,R02255,R01490,R00436,R08244,R02794,R08218,R01164,R02194,R04870,R02699,R01230,R01231,R06944,R05467,R05452,R04036,R06515,R00483,R03658,R03659,R02718,R05578,R00686,R03651,R03652,R02711,R03654,R03655,R03656,R03657,R04580,R07416,R04582,R07887,R02221,R07325,R06777,R01075,R06778,R01176,R01723,R03647,R03286,R06731,R02473,R04274,R01422,R04563,R04562,R03648,R00390,R03646,R04030,R00257,R06583,R04230,R03650,R03209,R01943,R06368,R05193,R00925
272	0.90	 0	29	49	0	29	C00117->C00002:[10->8,12->3,6->17,7->10,7->11,7->12,7->2,7->5,8->13]	RP03973,RP07515,RP00955,RP12346,RP01128,RP00784,RP04472,RP01994,RP05769,RP07538,RP03735,RP01709,RP00380,RP10839,RP01262,RP01320,RP08324,RP08291,RP07161,RP00470,RP04372,RP02443,RP11244,RP05304,RP04373,RP11505,RP01488,RP10678,RP03650	R00181,R03425,R00524,R01049,R03503,R05625,R05735,R00199,R03258,R03595,R00429,R00206,R00619,R00085,R00087,R00830,R00173,R00174,R04857,R02141,R05704,R00830,R01221,R03425,R03461,R00134,R03215,R03146,R00519,R01709,R01768,R01769,R07281,R01056,R01128,R04857,R04732,R02729,R01128,R01132,R04731,R02729,R02993,R05704,R04732,R04524,R01408,R07456,R04026
273	0.70	 0	20	49	0	20	C00117->C00002:[10->8,12->3,6->17,7->10,7->12,7->4,8->13]	RP05464,RP06127,RP12346,RP01400,RP01973,RP01399,RP05463,RP01384,RP03735,RP00380,RP02199,RP07011,RP10839,RP01262,RP00861,RP00569,RP05698,RP04232,RP04092,RP02201	R06064,R06063,R06064,R01049,R03503,R05625,R05735,R00199,R03258,R03595,R00429,R00206,R00619,R00085,R00087,R01271,R02106,R01270,R06063,R01244,R00134,R03215,R03146,R00519,R01768,R01769,R02423,R02423,R07281,R01056,R00190,R00182,R02107,R02103,R01196,R00006,R00014,R00211,R00210,R01699,R00207,R00224,R00226,R00209,R05636,R03145,R00212,R00190,R02425
274	0.90	 0	25	148	0	25	C00117->C00002:[10->8,12->3,6->17,7->10,7->11,7->12,7->2,7->4,8->13]	RP07515,RP00466,RP03774,RP01319,RP10096,RP04102,RP01128,RP04205,RP04030,RP05769,RP03735,RP04204,RP00008,RP00861,RP04241,RP10839,RP01262,RP07975,RP10097,RP01594,RP05304,RP03839,RP03838,RP00596,RP00749	R03425,R01131,R01126,R04144,R01127,R06974,R04463,R00830,R06975,R04560,R00182,R05704,R00830,R01221,R03425,R00134,R03215,R03146,R00519,R04559,R03876,R04604,R06746,R06769,R07640,R01300,R07646,R01406,R03631,R05577,R05451,R00982,R01558,R03038,R00381,R02539,R08117,R05537,R00389,R01991,R04773,R00912,R08088,R00910,R00235,R06410,R01954,R01357,R03932,R01407,R04157,R05620,R00189,R01280,R00578,R06409,R03974,R06751,R04507,R02918,R03665,R03664,R03661,R03660,R03663,R03662,R04449,R00735,R01616,R02986,R01598,R02255,R01490,R00436,R08244,R02794,R08218,R01164,R02194,R04870,R02699,R01230,R01231,R06944,R05467,R05452,R04036,R06515,R00483,R03658,R03659,R02718,R05578,R00686,R03651,R03652,R02711,R03654,R03655,R03656,R03657,R04580,R07416,R04582,R07887,R02221,R07325,R06777,R01075,R06778,R01176,R01723,R03647,R03286,R06731,R02473,R04274,R01422,R04563,R04562,R03648,R00390,R03646,R04030,R00257,R06583,R04230,R03650,R03209,R01943,R06368,R05193,R00925,R00190,R00182,R04591,R07281,R01056,R04209,R06975,R01560,R05704,R04209,R04208,R01561,R01245,R04325,R06974
275	0.80	 0	20	27	0	20	C00117->C00002:[10->8,12->3,6->17,7->10,7->11,7->12,7->4,8->13]	RP01319,RP10096,RP04102,RP00470,RP04205,RP01384,RP04030,RP01262,RP03735,RP01452,RP03838,RP07975,RP04241,RP10839,RP03839,RP00861,RP10097,RP04204,RP00749,RP01179	R01127,R06974,R04463,R01128,R01132,R06975,R04560,R01244,R00182,R01056,R00134,R03215,R03146,R00519,R01354,R04208,R04209,R04591,R07281,R04209,R00190,R00182,R06975,R04559,R04325,R06974,R00926
276	0.60	 0	17	43	0	17	C00117->C00002:[10->8,12->3,6->17,7->10,7->12,8->13]	RP05464,RP04232,RP12346,RP01571,RP01973,RP04030,RP10839,RP01384,RP00380,RP01257,RP01262,RP00861,RP00569,RP05698,RP06127,RP05463,RP01291	R06064,R00212,R01049,R03503,R05625,R05735,R00199,R03258,R03595,R00429,R00206,R00619,R00085,R00087,R01526,R02106,R00182,R07281,R01244,R01768,R01769,R01051,R01056,R00190,R00182,R02107,R02103,R01196,R00006,R00014,R00211,R00210,R01699,R00207,R00224,R00226,R00209,R05636,R03145,R06063,R06064,R06063,R01081
277	0.60	 0	21	134	0	21	C00117->C00002:[10->11,10->8,12->3,6->17,7->12,8->13]	RP01280,RP01875,RP07157,RP01257,RP01319,RP03121,RP04021,RP01218,RP04205,RP01571,RP01255,RP01291,RP06373,RP04020,RP08184,RP01262,RP03973,RP03120,RP06396,RP00008,RP01049	R01073,R01959,R02722,R01051,R01127,R03509,R04378,R00987,R06975,R04560,R01526,R01049,R01081,R00941,R04378,R04560,R01056,R00181,R03508,R00990,R03876,R04604,R06746,R06769,R07640,R01300,R07646,R01406,R03631,R05577,R05451,R00982,R01558,R03038,R00381,R02539,R08117,R05537,R00389,R01991,R04773,R00912,R08088,R00910,R00235,R06410,R01954,R01357,R03932,R01407,R04157,R05620,R00189,R01280,R00578,R06409,R03974,R06751,R04507,R02918,R03665,R03664,R03661,R03660,R03663,R03662,R04449,R00735,R01616,R02986,R01598,R02255,R01490,R00436,R08244,R02794,R08218,R01164,R02194,R04870,R02699,R01230,R01231,R06944,R05467,R05452,R04036,R06515,R00483,R03658,R03659,R02718,R05578,R00686,R03651,R03652,R02711,R03654,R03655,R03656,R03657,R04580,R07416,R04582,R07887,R02221,R07325,R06777,R01075,R06778,R01176,R01723,R03647,R03286,R06731,R02473,R04274,R01422,R04563,R04562,R03648,R00390,R03646,R04030,R00257,R06583,R04230,R03650,R03209,R01943,R06368,R05193,R00925,R00678
278	0.80	 0	24	35	0	24	C00117->C00002:[10->8,12->3,6->17,7->10,7->11,7->12,7->4,8->13]	RP05464,RP10817,RP01452,RP01973,RP04030,RP00410,RP05463,RP01384,RP03735,RP01573,RP01179,RP07011,RP10839,RP01262,RP00861,RP00569,RP06127,RP06639,RP00380,RP06170,RP02201,RP05769,RP02199,RP05139	R06064,R07226,R01354,R02106,R00182,R00776,R00469,R06063,R01244,R00134,R03215,R03146,R00519,R01529,R00926,R02423,R07281,R01056,R00190,R00182,R02107,R02103,R06063,R06064,R01621,R01768,R01769,R00469,R02425,R05704,R00830,R01221,R03425,R02423,R05554
279	0.90	 0	28	370	0	28	C00117->C00002:[10->8,12->3,6->17,7->10,7->11,7->12,7->2,7->4,8->13]	RP03973,RP01263,RP00861,RP07515,RP01319,RP10096,RP04102,RP01128,RP11016,RP04205,RP00300,RP03735,RP05769,RP08184,RP00596,RP03838,RP00173,RP04241,RP10839,RP01262,RP07975,RP04204,RP00003,RP05304,RP03839,RP00056,RP00749,RP03774	R00181,R01057,R00190,R00182,R03425,R01127,R06974,R04463,R00830,R01561,R06975,R04560,R00944,R00943,R00134,R03215,R03146,R00519,R05704,R00830,R01221,R03425,R04560,R01561,R01245,R04208,R00183,R00185,R01571,R04591,R07281,R01056,R04209,R04559,R04126,R05030,R01417,R00949,R00334,R05225,R05033,R07642,R01654,R05221,R00943,R00942,R03632,R02326,R03840,R00344,R00229,R00341,R04463,R02976,R00076,R01021,R00156,R00742,R03785,R01857,R00509,R06396,R00150,R08232,R04358,R04241,R03449,R01859,R00158,R03822,R03236,R01917,R05800,R00573,R07641,R01150,R04023,R08572,R05028,R04002,R02884,R04555,R00332,R04589,R00330,R00331,R06529,R01395,R01567,R01011,R04657,R03187,R02649,R03182,R01961,R01843,R03471,R01092,R00141,R00140,R01844,R03478,R03479,R03744,R00149,R06282,R03576,R05815,R02324,R00866,R00867,R01926,R03387,R01495,R03150,R03347,R08233,R04143,R08242,R02404,R03877,R08241,R02451,R08323,R07302,R08352,R05795,R02090,R01476,R04572,R02650,R04267,R03193,R08354,R08355,R02658,R00480,R00482,R03613,R03298,R00405,R00174,R00299,R03469,R02584,R05224,R01256,R05646,R00240,R00241,R05803,R05802,R05801,R04591,R05806,R00722,R01353,R04357,R07279,R05661,R02783,R02785,R03494,R02786,R02788,R05197,R04448,R03905,R00554,R04779,R05626,R00315,R00497,R01468,R02626,R02071,R02625,R03361,R03362,R04401,R02575,R00251,R00162,R00253,R08124,R01771,R00756,R00964,R04504,R03161,R00518,R00847,R07414,R03920,R04275,R01541,R04385,R02402,R07127,R04573,R02732,R03770,R00549,R01512,R01514,R04144,R04369,R03766,R00894,R01182,R02089,R03607,R06842,R04208,R06836,R02240,R01666,R01665,R02245,R05799,R01585,R03272,R08154,R03274,R01526,R00185,R01059,R04617,R01523,R03939,R05186,R02848,R01050,R01051,R01053,R04509,R01688,R02412,R01201,R04351,R01881,R03433,R00760,R00575,R02927,R04388,R00570,R00571,R01441,R01888,R03241,R07404,R01967,R02099,R02098,R04212,R02094,R03384,R00105,R00104,R02093,R05185,R06367,R02184,R08223,R03516,R02493,R00352,R00774,R01754,R01322,R04235,R01326,R04928,R02705,R01737,R08201,R00513,R02971,R00200,R00130,R01980,R01121,R03429,R03428,R00139,R05634,R02757,R05202,R02750,R03395,R01573,R03014,R02301,R00617,R02758,R04068,R03315,R01600,R03944,R03095,R05496,R04391,R03157,R00283,R03819,R02227,R00136,R02225,R01137,R07828,R04730,R08353,R02903,R05227,R01131,R03530,R02865,R06974,R08217,R04138,R01547,R02439,R04403,R00127,R01786,R01228,R03245,R00129,R02430,R03754,R00086,R03691,R04545,R00002,R02741,R03018,R00124,R06976,R02331,R02303,R06975,R00512,R00239,R02664,R02980,R02136,R02238,R02134,R00616,R01902,R01639,R01901,R03780,R02929,R00920,R02237,R01909,R05704,R04209,R00157,R00333,R00122,R00127,R05805,R05804,R01568,R04325,R06974,R04144
280	0.60	 0	16	352	0	16	C00117->C00002:[10->8,12->3,6->17,7->10,7->12,8->13]	RP05464,RP01278,RP10839,RP01262,RP00861,RP00569,RP06127,RP00003,RP01973,RP04092,RP01259,RP05463,RP01384,RP03735,RP00056,RP00380	R06064,R01072,R07281,R01056,R00190,R00182,R02107,R02103,R06063,R06064,R04126,R05030,R01417,R00949,R00334,R05225,R05033,R07642,R01654,R05221,R00943,R00942,R03632,R02326,R03840,R00344,R00229,R00341,R04463,R02976,R00076,R01021,R00156,R00742,R03785,R01857,R00509,R06396,R00150,R08232,R04358,R04241,R03449,R01859,R00158,R03822,R03236,R01917,R05800,R00573,R07641,R01150,R04023,R08572,R05028,R04002,R02884,R04555,R00332,R04589,R00330,R00331,R06529,R01395,R01567,R01011,R04657,R03187,R02649,R03182,R01961,R01843,R03471,R01092,R00141,R00140,R01844,R03478,R03479,R03744,R00149,R06282,R03576,R05815,R02324,R00866,R00867,R01926,R03387,R01495,R03150,R03347,R08233,R04143,R08242,R02404,R03877,R08241,R02451,R08323,R07302,R08352,R05795,R02090,R01476,R04572,R02650,R04267,R03193,R08354,R08355,R02658,R00480,R00482,R03613,R03298,R00405,R00174,R00299,R03469,R02584,R05224,R01256,R05646,R00240,R00241,R05803,R05802,R05801,R04591,R05806,R00722,R01353,R04357,R07279,R05661,R02783,R02785,R03494,R02786,R02788,R05197,R04448,R03905,R00554,R04779,R05626,R00315,R00497,R01468,R02626,R02071,R02625,R03361,R03362,R04401,R02575,R00251,R00162,R00253,R08124,R01771,R00756,R00964,R04504,R03161,R00518,R00847,R07414,R03920,R04275,R01541,R04385,R02402,R07127,R04573,R02732,R03770,R00549,R01512,R01514,R04144,R04369,R03766,R00894,R01182,R02089,R03607,R06842,R04208,R06836,R02240,R01666,R01665,R02245,R05799,R01585,R03272,R08154,R03274,R01526,R00185,R01059,R04617,R01523,R03939,R05186,R02848,R01050,R01051,R01053,R04509,R01688,R02412,R01201,R04351,R01881,R03433,R00760,R00575,R02927,R04388,R00570,R00571,R01441,R01888,R03241,R07404,R01967,R02099,R02098,R04212,R02094,R03384,R00105,R00104,R02093,R05185,R06367,R02184,R08223,R03516,R02493,R00352,R00774,R01754,R01322,R04235,R01326,R04928,R02705,R01737,R08201,R00513,R02971,R00200,R00130,R01980,R01121,R03429,R03428,R00139,R05634,R02757,R05202,R02750,R03395,R01573,R03014,R02301,R00617,R02758,R04068,R03315,R01600,R03944,R03095,R05496,R04391,R03157,R00283,R03819,R02227,R00136,R02225,R01137,R07828,R04730,R08353,R02903,R05227,R01131,R03530,R02865,R06974,R08217,R04138,R01547,R02439,R04403,R00127,R01786,R01228,R03245,R00129,R02430,R03754,R00086,R03691,R04545,R00002,R02741,R03018,R00124,R06976,R02331,R02303,R06975,R00512,R00239,R02664,R02980,R02136,R02238,R02134,R00616,R01902,R01639,R01901,R03780,R02929,R00920,R02237,R01909,R02106,R00190,R01053,R06063,R01244,R00134,R03215,R03146,R00519,R00157,R00333,R00122,R00127,R05805,R05804,R01568,R01768,R01769
281	0.80	 0	24	363	0	24	C00117->C00002:[10->8,12->3,6->17,7->10,7->11,7->12,7->4,8->13]	RP01257,RP03973,RP00861,RP01319,RP10096,RP04102,RP04205,RP04241,RP03735,RP01385,RP08184,RP00596,RP03838,RP00173,RP00300,RP10839,RP01262,RP07975,RP10097,RP04204,RP00003,RP00749,RP03839,RP00056	R01051,R00181,R00190,R00182,R01127,R06974,R04463,R06975,R04560,R04591,R00134,R03215,R03146,R00519,R01245,R04560,R01561,R01245,R04208,R00183,R00185,R01571,R00944,R00943,R07281,R01056,R04209,R06975,R04559,R04126,R05030,R01417,R00949,R00334,R05225,R05033,R07642,R01654,R05221,R00943,R00942,R03632,R02326,R03840,R00344,R00229,R00341,R04463,R02976,R00076,R01021,R00156,R00742,R03785,R01857,R00509,R06396,R00150,R08232,R04358,R04241,R03449,R01859,R00158,R03822,R03236,R01917,R05800,R00573,R07641,R01150,R04023,R08572,R05028,R04002,R02884,R04555,R00332,R04589,R00330,R00331,R06529,R01395,R01567,R01011,R04657,R03187,R02649,R03182,R01961,R01843,R03471,R01092,R00141,R00140,R01844,R03478,R03479,R03744,R00149,R06282,R03576,R05815,R02324,R00866,R00867,R01926,R03387,R01495,R03150,R03347,R08233,R04143,R08242,R02404,R03877,R08241,R02451,R08323,R07302,R08352,R05795,R02090,R01476,R04572,R02650,R04267,R03193,R08354,R08355,R02658,R00480,R00482,R03613,R03298,R00405,R00174,R00299,R03469,R02584,R05224,R01256,R05646,R00240,R00241,R05803,R05802,R05801,R04591,R05806,R00722,R01353,R04357,R07279,R05661,R02783,R02785,R03494,R02786,R02788,R05197,R04448,R03905,R00554,R04779,R05626,R00315,R00497,R01468,R02626,R02071,R02625,R03361,R03362,R04401,R02575,R00251,R00162,R00253,R08124,R01771,R00756,R00964,R04504,R03161,R00518,R00847,R07414,R03920,R04275,R01541,R04385,R02402,R07127,R04573,R02732,R03770,R00549,R01512,R01514,R04144,R04369,R03766,R00894,R01182,R02089,R03607,R06842,R04208,R06836,R02240,R01666,R01665,R02245,R05799,R01585,R03272,R08154,R03274,R01526,R00185,R01059,R04617,R01523,R03939,R05186,R02848,R01050,R01051,R01053,R04509,R01688,R02412,R01201,R04351,R01881,R03433,R00760,R00575,R02927,R04388,R00570,R00571,R01441,R01888,R03241,R07404,R01967,R02099,R02098,R04212,R02094,R03384,R00105,R00104,R02093,R05185,R06367,R02184,R08223,R03516,R02493,R00352,R00774,R01754,R01322,R04235,R01326,R04928,R02705,R01737,R08201,R00513,R02971,R00200,R00130,R01980,R01121,R03429,R03428,R00139,R05634,R02757,R05202,R02750,R03395,R01573,R03014,R02301,R00617,R02758,R04068,R03315,R01600,R03944,R03095,R05496,R04391,R03157,R00283,R03819,R02227,R00136,R02225,R01137,R07828,R04730,R08353,R02903,R05227,R01131,R03530,R02865,R06974,R08217,R04138,R01547,R02439,R04403,R00127,R01786,R01228,R03245,R00129,R02430,R03754,R00086,R03691,R04545,R00002,R02741,R03018,R00124,R06976,R02331,R02303,R06975,R00512,R00239,R02664,R02980,R02136,R02238,R02134,R00616,R01902,R01639,R01901,R03780,R02929,R00920,R02237,R01909,R04325,R06974,R04209,R00157,R00333,R00122,R00127,R05805,R05804,R01568
282	0.90	 0	27	368	0	27	C00117->C00002:[10->8,12->3,6->17,7->10,7->11,7->12,7->2,7->4,8->13]	RP03973,RP00466,RP03774,RP07515,RP01319,RP10096,RP04102,RP01128,RP04205,RP00300,RP03735,RP05769,RP08184,RP04204,RP00175,RP03838,RP00749,RP04241,RP10839,RP01262,RP07975,RP01320,RP00470,RP00003,RP05304,RP03839,RP00056	R00181,R01131,R01126,R04144,R03425,R01127,R06974,R04463,R00830,R06975,R04560,R00944,R00943,R00134,R03215,R03146,R00519,R05704,R00830,R01221,R03425,R04560,R04559,R01770,R01863,R04208,R04325,R06974,R04591,R07281,R01056,R04209,R01128,R01128,R01132,R04126,R05030,R01417,R00949,R00334,R05225,R05033,R07642,R01654,R05221,R00943,R00942,R03632,R02326,R03840,R00344,R00229,R00341,R04463,R02976,R00076,R01021,R00156,R00742,R03785,R01857,R00509,R06396,R00150,R08232,R04358,R04241,R03449,R01859,R00158,R03822,R03236,R01917,R05800,R00573,R07641,R01150,R04023,R08572,R05028,R04002,R02884,R04555,R00332,R04589,R00330,R00331,R06529,R01395,R01567,R01011,R04657,R03187,R02649,R03182,R01961,R01843,R03471,R01092,R00141,R00140,R01844,R03478,R03479,R03744,R00149,R06282,R03576,R05815,R02324,R00866,R00867,R01926,R03387,R01495,R03150,R03347,R08233,R04143,R08242,R02404,R03877,R08241,R02451,R08323,R07302,R08352,R05795,R02090,R01476,R04572,R02650,R04267,R03193,R08354,R08355,R02658,R00480,R00482,R03613,R03298,R00405,R00174,R00299,R03469,R02584,R05224,R01256,R05646,R00240,R00241,R05803,R05802,R05801,R04591,R05806,R00722,R01353,R04357,R07279,R05661,R02783,R02785,R03494,R02786,R02788,R05197,R04448,R03905,R00554,R04779,R05626,R00315,R00497,R01468,R02626,R02071,R02625,R03361,R03362,R04401,R02575,R00251,R00162,R00253,R08124,R01771,R00756,R00964,R04504,R03161,R00518,R00847,R07414,R03920,R04275,R01541,R04385,R02402,R07127,R04573,R02732,R03770,R00549,R01512,R01514,R04144,R04369,R03766,R00894,R01182,R02089,R03607,R06842,R04208,R06836,R02240,R01666,R01665,R02245,R05799,R01585,R03272,R08154,R03274,R01526,R00185,R01059,R04617,R01523,R03939,R05186,R02848,R01050,R01051,R01053,R04509,R01688,R02412,R01201,R04351,R01881,R03433,R00760,R00575,R02927,R04388,R00570,R00571,R01441,R01888,R03241,R07404,R01967,R02099,R02098,R04212,R02094,R03384,R00105,R00104,R02093,R05185,R06367,R02184,R08223,R03516,R02493,R00352,R00774,R01754,R01322,R04235,R01326,R04928,R02705,R01737,R08201,R00513,R02971,R00200,R00130,R01980,R01121,R03429,R03428,R00139,R05634,R02757,R05202,R02750,R03395,R01573,R03014,R02301,R00617,R02758,R04068,R03315,R01600,R03944,R03095,R05496,R04391,R03157,R00283,R03819,R02227,R00136,R02225,R01137,R07828,R04730,R08353,R02903,R05227,R01131,R03530,R02865,R06974,R08217,R04138,R01547,R02439,R04403,R00127,R01786,R01228,R03245,R00129,R02430,R03754,R00086,R03691,R04545,R00002,R02741,R03018,R00124,R06976,R02331,R02303,R06975,R00512,R00239,R02664,R02980,R02136,R02238,R02134,R00616,R01902,R01639,R01901,R03780,R02929,R00920,R02237,R01909,R05704,R04209,R00157,R00333,R00122,R00127,R05805,R05804,R01568
283	0.20	 0	24	138	0	24	C00117->C00002:[6->10,7->11]	RP03973,RP01263,RP01319,RP01601,RP01290,RP04205,RP01291,RP11063,RP07538,RP04204,RP00008,RP04241,RP10839,RP01709,RP07975,RP10097,RP10678,RP01604,RP01574,RP11244,RP03839,RP11505,RP01262,RP00784	R00181,R01057,R01127,R01573,R01080,R06975,R04560,R01081,R01876,R03461,R04559,R03876,R04604,R06746,R06769,R07640,R01300,R07646,R01406,R03631,R05577,R05451,R00982,R01558,R03038,R00381,R02539,R08117,R05537,R00389,R01991,R04773,R00912,R08088,R00910,R00235,R06410,R01954,R01357,R03932,R01407,R04157,R05620,R00189,R01280,R00578,R06409,R03974,R06751,R04507,R02918,R03665,R03664,R03661,R03660,R03663,R03662,R04449,R00735,R01616,R02986,R01598,R02255,R01490,R00436,R08244,R02794,R08218,R01164,R02194,R04870,R02699,R01230,R01231,R06944,R05467,R05452,R04036,R06515,R00483,R03658,R03659,R02718,R05578,R00686,R03651,R03652,R02711,R03654,R03655,R03656,R03657,R04580,R07416,R04582,R07887,R02221,R07325,R06777,R01075,R06778,R01176,R01723,R03647,R03286,R06731,R02473,R04274,R01422,R04563,R04562,R03648,R00390,R03646,R04030,R00257,R06583,R04230,R03650,R03209,R01943,R06368,R05193,R00925,R04591,R07281,R01709,R04209,R06975,R07456,R01577,R01530,R02993,R04209,R04524,R01056,R00173,R00174
284	0.80	 0	24	32	0	24	C00117->C00002:[10->8,12->3,6->17,7->10,7->11,7->12,7->2,8->13]	RP01257,RP07515,RP01065,RP01128,RP04472,RP01291,RP01994,RP03415,RP05769,RP03650,RP03735,RP00380,RP10839,RP01262,RP01320,RP01571,RP08291,RP07161,RP00470,RP04372,RP02443,RP08324,RP05304,RP04373	R01051,R03425,R00720,R00830,R04857,R01081,R02141,R00088,R05704,R00830,R01221,R03425,R04026,R00134,R03215,R03146,R00519,R01768,R01769,R07281,R01056,R01128,R01526,R04732,R02729,R01128,R01132,R04731,R02729,R04857,R05704,R04732
285	0.50	 0	19	42	0	19	C00117->C00002:[10->8,12->3,6->17,7->12,8->13]	RP12346,RP00649,RP04030,RP10839,RP01090,RP01576,RP00861,RP01095,RP01262,RP00646,RP01787,RP01575,RP06726,RP00820,RP00403,RP00528,RP01654,RP00242,RP00231	R01049,R03503,R05625,R05735,R00199,R03258,R03595,R00429,R00206,R00619,R00085,R00087,R00761,R01067,R00182,R07281,R00758,R05338,R00190,R00182,R05339,R01056,R00763,R01827,R05338,R01827,R02704,R02167,R02731,R02732,R00604,R02479,R06590,R06863,R01641,R00760,R01140,R08406,R00876,R00870,R00868,R00865
286	0.90	 0	29	150	0	29	C00117->C00002:[10->8,12->3,6->17,7->10,7->11,7->12,7->2,7->5,8->13]	RP07515,RP00955,RP01128,RP01571,RP00477,RP04472,RP01384,RP04030,RP10839,RP01570,RP05769,RP03735,RP01994,RP00380,RP00008,RP01257,RP01262,RP00861,RP01291,RP08324,RP08291,RP07161,RP04372,RP02443,RP03650,RP05304,RP04373,RP01488,RP07387	R03425,R00524,R00830,R01526,R03140,R00024,R04857,R01244,R00182,R07281,R01523,R05704,R00830,R01221,R03425,R00134,R03215,R03146,R00519,R02141,R01768,R01769,R03876,R04604,R06746,R06769,R07640,R01300,R07646,R01406,R03631,R05577,R05451,R00982,R01558,R03038,R00381,R02539,R08117,R05537,R00389,R01991,R04773,R00912,R08088,R00910,R00235,R06410,R01954,R01357,R03932,R01407,R04157,R05620,R00189,R01280,R00578,R06409,R03974,R06751,R04507,R02918,R03665,R03664,R03661,R03660,R03663,R03662,R04449,R00735,R01616,R02986,R01598,R02255,R01490,R00436,R08244,R02794,R08218,R01164,R02194,R04870,R02699,R01230,R01231,R06944,R05467,R05452,R04036,R06515,R00483,R03658,R03659,R02718,R05578,R00686,R03651,R03652,R02711,R03654,R03655,R03656,R03657,R04580,R07416,R04582,R07887,R02221,R07325,R06777,R01075,R06778,R01176,R01723,R03647,R03286,R06731,R02473,R04274,R01422,R04563,R04562,R03648,R00390,R03646,R04030,R00257,R06583,R04230,R03650,R03209,R01943,R06368,R05193,R00925,R01051,R01056,R00190,R00182,R01081,R04857,R04732,R02729,R04731,R02729,R04026,R05704,R04732,R01408,R00024
287	0.70	 0	23	150	0	23	C00117->C00002:[10->8,12->3,6->17,7->10,7->11,7->12,8->13]	RP01257,RP03973,RP00164,RP01319,RP01788,RP00528,RP04205,RP00861,RP00357,RP01385,RP01654,RP03735,RP00596,RP11137,RP00008,RP07975,RP04241,RP10839,RP01262,RP00173,RP10097,RP04204,RP03839	R01051,R00181,R01010,R01011,R01012,R01127,R01829,R00604,R02479,R06975,R04560,R00190,R00182,R06862,R01440,R01245,R06590,R06863,R01641,R00134,R03215,R03146,R00519,R01561,R01245,R01843,R01845,R03876,R04604,R06746,R06769,R07640,R01300,R07646,R01406,R03631,R05577,R05451,R00982,R01558,R03038,R00381,R02539,R08117,R05537,R00389,R01991,R04773,R00912,R08088,R00910,R00235,R06410,R01954,R01357,R03932,R01407,R04157,R05620,R00189,R01280,R00578,R06409,R03974,R06751,R04507,R02918,R03665,R03664,R03661,R03660,R03663,R03662,R04449,R00735,R01616,R02986,R01598,R02255,R01490,R00436,R08244,R02794,R08218,R01164,R02194,R04870,R02699,R01230,R01231,R06944,R05467,R05452,R04036,R06515,R00483,R03658,R03659,R02718,R05578,R00686,R03651,R03652,R02711,R03654,R03655,R03656,R03657,R04580,R07416,R04582,R07887,R02221,R07325,R06777,R01075,R06778,R01176,R01723,R03647,R03286,R06731,R02473,R04274,R01422,R04563,R04562,R03648,R00390,R03646,R04030,R00257,R06583,R04230,R03650,R03209,R01943,R06368,R05193,R00925,R04209,R04591,R07281,R01056,R00183,R00185,R01571,R06975,R04559,R04209
288	0.70	 0	20	142	0	20	C00117->C00002:[10->12,12->17,6->3,7->10,7->11,7->8,8->13]	RP10817,RP01744,RP01571,RP04472,RP01994,RP03735,RP01573,RP00008,RP10839,RP01262,RP00173,RP08324,RP08291,RP01594,RP06639,RP00380,RP01291,RP04373,RP00175,RP05769	R07226,R01770,R01526,R04857,R02141,R00134,R03215,R03146,R00519,R01529,R03876,R04604,R06746,R06769,R07640,R01300,R07646,R01406,R03631,R05577,R05451,R00982,R01558,R03038,R00381,R02539,R08117,R05537,R00389,R01991,R04773,R00912,R08088,R00910,R00235,R06410,R01954,R01357,R03932,R01407,R04157,R05620,R00189,R01280,R00578,R06409,R03974,R06751,R04507,R02918,R03665,R03664,R03661,R03660,R03663,R03662,R04449,R00735,R01616,R02986,R01598,R02255,R01490,R00436,R08244,R02794,R08218,R01164,R02194,R04870,R02699,R01230,R01231,R06944,R05467,R05452,R04036,R06515,R00483,R03658,R03659,R02718,R05578,R00686,R03651,R03652,R02711,R03654,R03655,R03656,R03657,R04580,R07416,R04582,R07887,R02221,R07325,R06777,R01075,R06778,R01176,R01723,R03647,R03286,R06731,R02473,R04274,R01422,R04563,R04562,R03648,R00390,R03646,R04030,R00257,R06583,R04230,R03650,R03209,R01943,R06368,R05193,R00925,R07281,R01056,R00183,R00185,R01571,R04857,R04732,R01560,R01621,R01768,R01769,R01081,R04732,R01770,R01863,R05704,R00830,R01221,R03425
289	0.60	 0	14	130	0	14	C00117->C00002:[10->11,10->8,12->3,6->17,7->12,8->13]	RP03973,RP01319,RP04205,RP10817,RP06639,RP04020,RP06373,RP01262,RP01255,RP08184,RP05769,RP04021,RP01573,RP00008	R00181,R01127,R06975,R04560,R07226,R01621,R04378,R00941,R01056,R01049,R04560,R05704,R00830,R01221,R03425,R04378,R01529,R03876,R04604,R06746,R06769,R07640,R01300,R07646,R01406,R03631,R05577,R05451,R00982,R01558,R03038,R00381,R02539,R08117,R05537,R00389,R01991,R04773,R00912,R08088,R00910,R00235,R06410,R01954,R01357,R03932,R01407,R04157,R05620,R00189,R01280,R00578,R06409,R03974,R06751,R04507,R02918,R03665,R03664,R03661,R03660,R03663,R03662,R04449,R00735,R01616,R02986,R01598,R02255,R01490,R00436,R08244,R02794,R08218,R01164,R02194,R04870,R02699,R01230,R01231,R06944,R05467,R05452,R04036,R06515,R00483,R03658,R03659,R02718,R05578,R00686,R03651,R03652,R02711,R03654,R03655,R03656,R03657,R04580,R07416,R04582,R07887,R02221,R07325,R06777,R01075,R06778,R01176,R01723,R03647,R03286,R06731,R02473,R04274,R01422,R04563,R04562,R03648,R00390,R03646,R04030,R00257,R06583,R04230,R03650,R03209,R01943,R06368,R05193,R00925
290	0.80	 0	28	143	0	28	C00117->C00002:[10->8,12->3,6->10,6->17,7->11,7->12,7->4,8->13]	RP01257,RP03973,RP03774,RP01319,RP10096,RP04102,RP04205,RP01291,RP01259,RP07538,RP01262,RP08033,RP00008,RP00749,RP04241,RP10839,RP01709,RP07975,RP11244,RP10097,RP04204,RP01571,RP03839,RP11505,RP03775,RP10678,RP00784,RP03838	R01051,R00181,R04144,R01127,R06974,R04463,R06975,R04560,R01081,R01053,R03461,R01056,R04325,R03876,R04604,R06746,R06769,R07640,R01300,R07646,R01406,R03631,R05577,R05451,R00982,R01558,R03038,R00381,R02539,R08117,R05537,R00389,R01991,R04773,R00912,R08088,R00910,R00235,R06410,R01954,R01357,R03932,R01407,R04157,R05620,R00189,R01280,R00578,R06409,R03974,R06751,R04507,R02918,R03665,R03664,R03661,R03660,R03663,R03662,R04449,R00735,R01616,R02986,R01598,R02255,R01490,R00436,R08244,R02794,R08218,R01164,R02194,R04870,R02699,R01230,R01231,R06944,R05467,R05452,R04036,R06515,R00483,R03658,R03659,R02718,R05578,R00686,R03651,R03652,R02711,R03654,R03655,R03656,R03657,R04580,R07416,R04582,R07887,R02221,R07325,R06777,R01075,R06778,R01176,R01723,R03647,R03286,R06731,R02473,R04274,R01422,R04563,R04562,R03648,R00390,R03646,R04030,R00257,R06583,R04230,R03650,R03209,R01943,R06368,R05193,R00925,R04325,R06974,R04591,R07281,R01709,R04209,R02993,R06975,R04559,R01526,R04209,R04524,R04144,R07456,R00173,R00174,R04208
291	0.60	 0	15	140	0	15	C00117->C00002:[10->8,12->3,6->17,7->11,7->12,8->13]	RP03973,RP04232,RP01257,RP01262,RP01571,RP01320,RP05698,RP00470,RP04472,RP01994,RP08324,RP01291,RP10839,RP00380,RP00008	R00181,R00212,R01051,R01056,R01526,R01128,R01196,R00006,R00014,R00211,R00210,R01699,R00207,R00224,R00226,R00209,R05636,R03145,R01128,R01132,R04857,R02141,R04857,R01081,R07281,R01768,R01769,R03876,R04604,R06746,R06769,R07640,R01300,R07646,R01406,R03631,R05577,R05451,R00982,R01558,R03038,R00381,R02539,R08117,R05537,R00389,R01991,R04773,R00912,R08088,R00910,R00235,R06410,R01954,R01357,R03932,R01407,R04157,R05620,R00189,R01280,R00578,R06409,R03974,R06751,R04507,R02918,R03665,R03664,R03661,R03660,R03663,R03662,R04449,R00735,R01616,R02986,R01598,R02255,R01490,R00436,R08244,R02794,R08218,R01164,R02194,R04870,R02699,R01230,R01231,R06944,R05467,R05452,R04036,R06515,R00483,R03658,R03659,R02718,R05578,R00686,R03651,R03652,R02711,R03654,R03655,R03656,R03657,R04580,R07416,R04582,R07887,R02221,R07325,R06777,R01075,R06778,R01176,R01723,R03647,R03286,R06731,R02473,R04274,R01422,R04563,R04562,R03648,R00390,R03646,R04030,R00257,R06583,R04230,R03650,R03209,R01943,R06368,R05193,R00925
292	0.90	 0	25	145	0	25	C00117->C00002:[10->8,12->3,6->17,7->10,7->11,7->12,7->2,7->5,8->13]	RP07515,RP00955,RP01400,RP01128,RP04472,RP01384,RP01399,RP05769,RP03735,RP01994,RP00380,RP00008,RP10839,RP01262,RP00861,RP08324,RP08291,RP07161,RP04372,RP04092,RP02443,RP03650,RP05304,RP04373,RP01488	R03425,R00524,R01271,R00830,R04857,R01244,R01270,R05704,R00830,R01221,R03425,R00134,R03215,R03146,R00519,R02141,R01768,R01769,R03876,R04604,R06746,R06769,R07640,R01300,R07646,R01406,R03631,R05577,R05451,R00982,R01558,R03038,R00381,R02539,R08117,R05537,R00389,R01991,R04773,R00912,R08088,R00910,R00235,R06410,R01954,R01357,R03932,R01407,R04157,R05620,R00189,R01280,R00578,R06409,R03974,R06751,R04507,R02918,R03665,R03664,R03661,R03660,R03663,R03662,R04449,R00735,R01616,R02986,R01598,R02255,R01490,R00436,R08244,R02794,R08218,R01164,R02194,R04870,R02699,R01230,R01231,R06944,R05467,R05452,R04036,R06515,R00483,R03658,R03659,R02718,R05578,R00686,R03651,R03652,R02711,R03654,R03655,R03656,R03657,R04580,R07416,R04582,R07887,R02221,R07325,R06777,R01075,R06778,R01176,R01723,R03647,R03286,R06731,R02473,R04274,R01422,R04563,R04562,R03648,R00390,R03646,R04030,R00257,R06583,R04230,R03650,R03209,R01943,R06368,R05193,R00925,R07281,R01056,R00190,R00182,R04857,R04732,R02729,R04731,R00190,R02729,R04026,R05704,R04732,R01408
293	0.90	 0	24	361	0	24	C00117->C00002:[10->8,12->3,6->17,7->10,7->11,7->12,7->4,7->5,8->13]	RP05464,RP00915,RP01278,RP01973,RP00003,RP00410,RP01384,RP03735,RP00380,RP02199,RP07011,RP10839,RP01262,RP00861,RP05463,RP06127,RP01259,RP04092,RP00954,RP06170,RP02201,RP00056,RP05139,RP00569	R06064,R00466,R01072,R02106,R04126,R05030,R01417,R00949,R00334,R05225,R05033,R07642,R01654,R05221,R00943,R00942,R03632,R02326,R03840,R00344,R00229,R00341,R04463,R02976,R00076,R01021,R00156,R00742,R03785,R01857,R00509,R06396,R00150,R08232,R04358,R04241,R03449,R01859,R00158,R03822,R03236,R01917,R05800,R00573,R07641,R01150,R04023,R08572,R05028,R04002,R02884,R04555,R00332,R04589,R00330,R00331,R06529,R01395,R01567,R01011,R04657,R03187,R02649,R03182,R01961,R01843,R03471,R01092,R00141,R00140,R01844,R03478,R03479,R03744,R00149,R06282,R03576,R05815,R02324,R00866,R00867,R01926,R03387,R01495,R03150,R03347,R08233,R04143,R08242,R02404,R03877,R08241,R02451,R08323,R07302,R08352,R05795,R02090,R01476,R04572,R02650,R04267,R03193,R08354,R08355,R02658,R00480,R00482,R03613,R03298,R00405,R00174,R00299,R03469,R02584,R05224,R01256,R05646,R00240,R00241,R05803,R05802,R05801,R04591,R05806,R00722,R01353,R04357,R07279,R05661,R02783,R02785,R03494,R02786,R02788,R05197,R04448,R03905,R00554,R04779,R05626,R00315,R00497,R01468,R02626,R02071,R02625,R03361,R03362,R04401,R02575,R00251,R00162,R00253,R08124,R01771,R00756,R00964,R04504,R03161,R00518,R00847,R07414,R03920,R04275,R01541,R04385,R02402,R07127,R04573,R02732,R03770,R00549,R01512,R01514,R04144,R04369,R03766,R00894,R01182,R02089,R03607,R06842,R04208,R06836,R02240,R01666,R01665,R02245,R05799,R01585,R03272,R08154,R03274,R01526,R00185,R01059,R04617,R01523,R03939,R05186,R02848,R01050,R01051,R01053,R04509,R01688,R02412,R01201,R04351,R01881,R03433,R00760,R00575,R02927,R04388,R00570,R00571,R01441,R01888,R03241,R07404,R01967,R02099,R02098,R04212,R02094,R03384,R00105,R00104,R02093,R05185,R06367,R02184,R08223,R03516,R02493,R00352,R00774,R01754,R01322,R04235,R01326,R04928,R02705,R01737,R08201,R00513,R02971,R00200,R00130,R01980,R01121,R03429,R03428,R00139,R05634,R02757,R05202,R02750,R03395,R01573,R03014,R02301,R00617,R02758,R04068,R03315,R01600,R03944,R03095,R05496,R04391,R03157,R00283,R03819,R02227,R00136,R02225,R01137,R07828,R04730,R08353,R02903,R05227,R01131,R03530,R02865,R06974,R08217,R04138,R01547,R02439,R04403,R00127,R01786,R01228,R03245,R00129,R02430,R03754,R00086,R03691,R04545,R00002,R02741,R03018,R00124,R06976,R02331,R02303,R06975,R00512,R00239,R02664,R02980,R02136,R02238,R02134,R00616,R01902,R01639,R01901,R03780,R02929,R00920,R02237,R01909,R00776,R00469,R01244,R00134,R03215,R03146,R00519,R01768,R01769,R02423,R02423,R07281,R01056,R00190,R00182,R06063,R06063,R06064,R01053,R00190,R00522,R00469,R02425,R00157,R00333,R00122,R00127,R05805,R05804,R01568,R05554,R02107,R02103
294	0.80	 0	20	28	0	20	C00117->C00002:[10->8,12->3,6->17,7->10,7->11,7->12,7->4,8->13]	RP05464,RP05463,RP01452,RP01973,RP04030,RP00410,RP01384,RP03735,RP00380,RP02199,RP07011,RP10839,RP01262,RP00861,RP00569,RP06127,RP06170,RP02201,RP01179,RP05139	R06064,R06063,R01354,R02106,R00182,R00776,R00469,R01244,R00134,R03215,R03146,R00519,R01768,R01769,R02423,R02423,R07281,R01056,R00190,R00182,R02107,R02103,R06063,R06064,R00469,R02425,R00926,R05554
295	0.20	 0	24	26	0	24	C00117->C00002:[6->10,7->11]	RP01263,RP01065,RP01319,RP01601,RP01290,RP04205,RP01291,RP03415,RP11063,RP07538,RP04204,RP04241,RP10839,RP01709,RP07975,RP10097,RP10678,RP01604,RP01574,RP11244,RP03839,RP11505,RP01262,RP00784	R01057,R00720,R01127,R01573,R01080,R06975,R04560,R01081,R00088,R01876,R03461,R04559,R04591,R07281,R01709,R04209,R06975,R07456,R01577,R01530,R02993,R04209,R04524,R01056,R00173,R00174
296	0.60	 0	12	344	0	12	C00117->C00002:[10->8,12->3,6->17,7->11,7->12,8->13]	RP10839,RP01319,RP00861,RP10097,RP04205,RP00003,RP01255,RP04092,RP00470,RP01384,RP01262,RP00056	R07281,R01127,R00190,R00182,R06975,R06975,R04560,R04126,R05030,R01417,R00949,R00334,R05225,R05033,R07642,R01654,R05221,R00943,R00942,R03632,R02326,R03840,R00344,R00229,R00341,R04463,R02976,R00076,R01021,R00156,R00742,R03785,R01857,R00509,R06396,R00150,R08232,R04358,R04241,R03449,R01859,R00158,R03822,R03236,R01917,R05800,R00573,R07641,R01150,R04023,R08572,R05028,R04002,R02884,R04555,R00332,R04589,R00330,R00331,R06529,R01395,R01567,R01011,R04657,R03187,R02649,R03182,R01961,R01843,R03471,R01092,R00141,R00140,R01844,R03478,R03479,R03744,R00149,R06282,R03576,R05815,R02324,R00866,R00867,R01926,R03387,R01495,R03150,R03347,R08233,R04143,R08242,R02404,R03877,R08241,R02451,R08323,R07302,R08352,R05795,R02090,R01476,R04572,R02650,R04267,R03193,R08354,R08355,R02658,R00480,R00482,R03613,R03298,R00405,R00174,R00299,R03469,R02584,R05224,R01256,R05646,R00240,R00241,R05803,R05802,R05801,R04591,R05806,R00722,R01353,R04357,R07279,R05661,R02783,R02785,R03494,R02786,R02788,R05197,R04448,R03905,R00554,R04779,R05626,R00315,R00497,R01468,R02626,R02071,R02625,R03361,R03362,R04401,R02575,R00251,R00162,R00253,R08124,R01771,R00756,R00964,R04504,R03161,R00518,R00847,R07414,R03920,R04275,R01541,R04385,R02402,R07127,R04573,R02732,R03770,R00549,R01512,R01514,R04144,R04369,R03766,R00894,R01182,R02089,R03607,R06842,R04208,R06836,R02240,R01666,R01665,R02245,R05799,R01585,R03272,R08154,R03274,R01526,R00185,R01059,R04617,R01523,R03939,R05186,R02848,R01050,R01051,R01053,R04509,R01688,R02412,R01201,R04351,R01881,R03433,R00760,R00575,R02927,R04388,R00570,R00571,R01441,R01888,R03241,R07404,R01967,R02099,R02098,R04212,R02094,R03384,R00105,R00104,R02093,R05185,R06367,R02184,R08223,R03516,R02493,R00352,R00774,R01754,R01322,R04235,R01326,R04928,R02705,R01737,R08201,R00513,R02971,R00200,R00130,R01980,R01121,R03429,R03428,R00139,R05634,R02757,R05202,R02750,R03395,R01573,R03014,R02301,R00617,R02758,R04068,R03315,R01600,R03944,R03095,R05496,R04391,R03157,R00283,R03819,R02227,R00136,R02225,R01137,R07828,R04730,R08353,R02903,R05227,R01131,R03530,R02865,R06974,R08217,R04138,R01547,R02439,R04403,R00127,R01786,R01228,R03245,R00129,R02430,R03754,R00086,R03691,R04545,R00002,R02741,R03018,R00124,R06976,R02331,R02303,R06975,R00512,R00239,R02664,R02980,R02136,R02238,R02134,R00616,R01902,R01639,R01901,R03780,R02929,R00920,R02237,R01909,R01049,R00190,R01128,R01132,R01244,R01056,R00157,R00333,R00122,R00127,R05805,R05804,R01568
297	0.60	 0	16	31	0	16	C00117->C00002:[10->8,12->3,6->17,7->10,7->12,8->13]	RP05464,RP04232,RP10839,RP04478,RP00861,RP00569,RP05698,RP06127,RP01255,RP04092,RP05463,RP01973,RP00485,RP01384,RP01262,RP00380	R06064,R00212,R07281,R04863,R00190,R00182,R02107,R02103,R01196,R00006,R00014,R00211,R00210,R01699,R00207,R00224,R00226,R00209,R05636,R03145,R06063,R06064,R01049,R00190,R06063,R02106,R03098,R01244,R01056,R01768,R01769
298	0.70	 0	21	41	0	21	C00117->C00002:[10->8,12->3,6->17,7->10,7->12,7->4,8->13]	RP05464,RP06127,RP12346,RP01571,RP01973,RP04030,RP02201,RP01257,RP03735,RP00380,RP02199,RP07011,RP10839,RP01262,RP00861,RP00569,RP01594,RP05463,RP01291,RP00596,RP00175	R06064,R06063,R06064,R01049,R03503,R05625,R05735,R00199,R03258,R03595,R00429,R00206,R00619,R00085,R00087,R01526,R02106,R00182,R02425,R01051,R00134,R03215,R03146,R00519,R01768,R01769,R02423,R02423,R07281,R01056,R00190,R00182,R02107,R02103,R01560,R06063,R01081,R01561,R01245,R01770,R01863
299	0.80	 0	19	27	0	19	C00117->C00002:[10->8,12->3,6->17,7->10,7->11,7->12,7->4,8->13]	RP05464,RP01065,RP05463,RP01973,RP03415,RP00410,RP03735,RP00380,RP02199,RP07011,RP10839,RP01262,RP01320,RP00470,RP06170,RP02201,RP05139,RP06127,RP00569	R06064,R00720,R06063,R02106,R00088,R00776,R00469,R00134,R03215,R03146,R00519,R01768,R01769,R02423,R02423,R07281,R01056,R01128,R01128,R01132,R00469,R02425,R05554,R06063,R06064,R02107,R02103
300	0.70	 0	19	37	0	19	C00117->C00002:[10->8,12->3,6->17,7->10,7->12,7->4,8->13]	RP05464,RP07011,RP10839,RP01452,RP00861,RP00569,RP05698,RP04232,RP01973,RP04030,RP02201,RP05463,RP01384,RP03735,RP01262,RP02199,RP06127,RP00380,RP01179	R06064,R02423,R07281,R01354,R00190,R00182,R02107,R02103,R01196,R00006,R00014,R00211,R00210,R01699,R00207,R00224,R00226,R00209,R05636,R03145,R00212,R02106,R00182,R02425,R06063,R01244,R00134,R03215,R03146,R00519,R01056,R02423,R06063,R06064,R01768,R01769,R00926
301	0.70	 0	23	140	0	23	C00117->C00002:[10->8,12->3,6->10,6->17,7->11,7->12,8->13]	RP03973,RP00173,RP01319,RP04205,RP04241,RP01291,RP04030,RP01262,RP07538,RP08184,RP04204,RP00008,RP00300,RP10839,RP01709,RP07975,RP01571,RP11244,RP03839,RP11505,RP01385,RP10678,RP00784	R00181,R00183,R00185,R01571,R01127,R06975,R04560,R04591,R01081,R00182,R01056,R03461,R04560,R04559,R03876,R04604,R06746,R06769,R07640,R01300,R07646,R01406,R03631,R05577,R05451,R00982,R01558,R03038,R00381,R02539,R08117,R05537,R00389,R01991,R04773,R00912,R08088,R00910,R00235,R06410,R01954,R01357,R03932,R01407,R04157,R05620,R00189,R01280,R00578,R06409,R03974,R06751,R04507,R02918,R03665,R03664,R03661,R03660,R03663,R03662,R04449,R00735,R01616,R02986,R01598,R02255,R01490,R00436,R08244,R02794,R08218,R01164,R02194,R04870,R02699,R01230,R01231,R06944,R05467,R05452,R04036,R06515,R00483,R03658,R03659,R02718,R05578,R00686,R03651,R03652,R02711,R03654,R03655,R03656,R03657,R04580,R07416,R04582,R07887,R02221,R07325,R06777,R01075,R06778,R01176,R01723,R03647,R03286,R06731,R02473,R04274,R01422,R04563,R04562,R03648,R00390,R03646,R04030,R00257,R06583,R04230,R03650,R03209,R01943,R06368,R05193,R00925,R00944,R00943,R07281,R01709,R04209,R01526,R02993,R04209,R04524,R01245,R07456,R00173,R00174
302	0.70	 0	21	138	0	21	C00117->C00002:[10->8,12->3,6->17,7->10,7->11,7->12,8->13]	RP01263,RP01400,RP01290,RP04472,RP01291,RP01399,RP01384,RP03735,RP01994,RP04030,RP00380,RP00008,RP10839,RP01262,RP00861,RP01571,RP08291,RP04092,RP08324,RP04373,RP11063	R01057,R01271,R01080,R04857,R01081,R01270,R01244,R00134,R03215,R03146,R00519,R02141,R00182,R01768,R01769,R03876,R04604,R06746,R06769,R07640,R01300,R07646,R01406,R03631,R05577,R05451,R00982,R01558,R03038,R00381,R02539,R08117,R05537,R00389,R01991,R04773,R00912,R08088,R00910,R00235,R06410,R01954,R01357,R03932,R01407,R04157,R05620,R00189,R01280,R00578,R06409,R03974,R06751,R04507,R02918,R03665,R03664,R03661,R03660,R03663,R03662,R04449,R00735,R01616,R02986,R01598,R02255,R01490,R00436,R08244,R02794,R08218,R01164,R02194,R04870,R02699,R01230,R01231,R06944,R05467,R05452,R04036,R06515,R00483,R03658,R03659,R02718,R05578,R00686,R03651,R03652,R02711,R03654,R03655,R03656,R03657,R04580,R07416,R04582,R07887,R02221,R07325,R06777,R01075,R06778,R01176,R01723,R03647,R03286,R06731,R02473,R04274,R01422,R04563,R04562,R03648,R00390,R03646,R04030,R00257,R06583,R04230,R03650,R03209,R01943,R06368,R05193,R00925,R07281,R01056,R00190,R00182,R01526,R04732,R00190,R04857,R04732,R01876
303	0.50	 0	23	146	0	23	C00117->C00002:[10->8,12->3,6->17,7->12,8->13]	RP01257,RP01263,RP01262,RP00477,RP01291,RP04030,RP06639,RP11063,RP04318,RP07387,RP01264,RP04202,RP00008,RP10839,RP00861,RP01571,RP02468,RP01816,RP01268,RP07041,RP00080,RP03735,RP01573	R01051,R01057,R01056,R03140,R00024,R01081,R00182,R01621,R01876,R00224,R00024,R07159,R01058,R00207,R03876,R04604,R06746,R06769,R07640,R01300,R07646,R01406,R03631,R05577,R05451,R00982,R01558,R03038,R00381,R02539,R08117,R05537,R00389,R01991,R04773,R00912,R08088,R00910,R00235,R06410,R01954,R01357,R03932,R01407,R04157,R05620,R00189,R01280,R00578,R06409,R03974,R06751,R04507,R02918,R03665,R03664,R03661,R03660,R03663,R03662,R04449,R00735,R01616,R02986,R01598,R02255,R01490,R00436,R08244,R02794,R08218,R01164,R02194,R04870,R02699,R01230,R01231,R06944,R05467,R05452,R04036,R06515,R00483,R03658,R03659,R02718,R05578,R00686,R03651,R03652,R02711,R03654,R03655,R03656,R03657,R04580,R07416,R04582,R07887,R02221,R07325,R06777,R01075,R06778,R01176,R01723,R03647,R03286,R06731,R02473,R04274,R01422,R04563,R04562,R03648,R00390,R03646,R04030,R00257,R06583,R04230,R03650,R03209,R01943,R06368,R05193,R00925,R07281,R00190,R00182,R01526,R02749,R01879,R01066,R02484,R01067,R06861,R01641,R01830,R01621,R01440,R00134,R03215,R03146,R00519,R01529
304	0.60	 0	19	136	0	19	C00117->C00002:[10->11,10->12,12->17,6->3,7->8,8->13]	RP03973,RP00861,RP05306,RP01262,RP10817,RP04205,RP01571,RP10965,RP06639,RP03664,RP01573,RP01291,RP06373,RP11518,RP11479,RP08184,RP01319,RP05769,RP00008	R00181,R00190,R00182,R05708,R01056,R07226,R06975,R04560,R01526,R08072,R01621,R04038,R01529,R01081,R00941,R08069,R08072,R04560,R01127,R05704,R00830,R01221,R03425,R03876,R04604,R06746,R06769,R07640,R01300,R07646,R01406,R03631,R05577,R05451,R00982,R01558,R03038,R00381,R02539,R08117,R05537,R00389,R01991,R04773,R00912,R08088,R00910,R00235,R06410,R01954,R01357,R03932,R01407,R04157,R05620,R00189,R01280,R00578,R06409,R03974,R06751,R04507,R02918,R03665,R03664,R03661,R03660,R03663,R03662,R04449,R00735,R01616,R02986,R01598,R02255,R01490,R00436,R08244,R02794,R08218,R01164,R02194,R04870,R02699,R01230,R01231,R06944,R05467,R05452,R04036,R06515,R00483,R03658,R03659,R02718,R05578,R00686,R03651,R03652,R02711,R03654,R03655,R03656,R03657,R04580,R07416,R04582,R07887,R02221,R07325,R06777,R01075,R06778,R01176,R01723,R03647,R03286,R06731,R02473,R04274,R01422,R04563,R04562,R03648,R00390,R03646,R04030,R00257,R06583,R04230,R03650,R03209,R01943,R06368,R05193,R00925
305	0.80	 0	25	48	0	25	C00117->C00002:[10->8,12->3,6->17,7->10,7->11,7->12,7->4,8->13]	RP05464,RP01320,RP01065,RP05463,RP01788,RP00283,RP01973,RP03415,RP00410,RP01239,RP01654,RP03735,RP11137,RP00380,RP02199,RP07011,RP10839,RP01262,RP00569,RP05698,RP00470,RP06170,RP02201,RP05139,RP06127	R06064,R01128,R00720,R06063,R01829,R00203,R00205,R02106,R00088,R00776,R00469,R01016,R06590,R06863,R01641,R00134,R03215,R03146,R00519,R01843,R01845,R01768,R01769,R02423,R02423,R07281,R01056,R02107,R02103,R01196,R00006,R00014,R00211,R00210,R01699,R00207,R00224,R00226,R00209,R05636,R03145,R01128,R01132,R00469,R02425,R05554,R06063,R06064
306	0.20	 0	25	140	0	25	C00117->C00002:[6->10,7->11]	RP03973,RP01263,RP01319,RP01601,RP01290,RP04205,RP04241,RP01291,RP11063,RP07538,RP08184,RP04204,RP00008,RP00300,RP10839,RP01709,RP07975,RP10678,RP01604,RP01574,RP11244,RP03839,RP11505,RP01262,RP00784	R00181,R01057,R01127,R01573,R01080,R06975,R04560,R04591,R01081,R01876,R03461,R04560,R04559,R03876,R04604,R06746,R06769,R07640,R01300,R07646,R01406,R03631,R05577,R05451,R00982,R01558,R03038,R00381,R02539,R08117,R05537,R00389,R01991,R04773,R00912,R08088,R00910,R00235,R06410,R01954,R01357,R03932,R01407,R04157,R05620,R00189,R01280,R00578,R06409,R03974,R06751,R04507,R02918,R03665,R03664,R03661,R03660,R03663,R03662,R04449,R00735,R01616,R02986,R01598,R02255,R01490,R00436,R08244,R02794,R08218,R01164,R02194,R04870,R02699,R01230,R01231,R06944,R05467,R05452,R04036,R06515,R00483,R03658,R03659,R02718,R05578,R00686,R03651,R03652,R02711,R03654,R03655,R03656,R03657,R04580,R07416,R04582,R07887,R02221,R07325,R06777,R01075,R06778,R01176,R01723,R03647,R03286,R06731,R02473,R04274,R01422,R04563,R04562,R03648,R00390,R03646,R04030,R00257,R06583,R04230,R03650,R03209,R01943,R06368,R05193,R00925,R00944,R00943,R07281,R01709,R04209,R07456,R01577,R01530,R02993,R04209,R04524,R01056,R00173,R00174
307	0.70	 0	19	149	0	19	C00117->C00002:[10->8,12->3,6->17,7->10,7->12,7->4,8->13]	RP05464,RP07011,RP10839,RP01262,RP00861,RP00569,RP05698,RP04232,RP01255,RP04092,RP03735,RP05463,RP01973,RP01384,RP02199,RP06127,RP00380,RP00008,RP02201	R06064,R02423,R07281,R01056,R00190,R00182,R02107,R02103,R01196,R00006,R00014,R00211,R00210,R01699,R00207,R00224,R00226,R00209,R05636,R03145,R00212,R01049,R00190,R00134,R03215,R03146,R00519,R06063,R02106,R01244,R02423,R06063,R06064,R01768,R01769,R03876,R04604,R06746,R06769,R07640,R01300,R07646,R01406,R03631,R05577,R05451,R00982,R01558,R03038,R00381,R02539,R08117,R05537,R00389,R01991,R04773,R00912,R08088,R00910,R00235,R06410,R01954,R01357,R03932,R01407,R04157,R05620,R00189,R01280,R00578,R06409,R03974,R06751,R04507,R02918,R03665,R03664,R03661,R03660,R03663,R03662,R04449,R00735,R01616,R02986,R01598,R02255,R01490,R00436,R08244,R02794,R08218,R01164,R02194,R04870,R02699,R01230,R01231,R06944,R05467,R05452,R04036,R06515,R00483,R03658,R03659,R02718,R05578,R00686,R03651,R03652,R02711,R03654,R03655,R03656,R03657,R04580,R07416,R04582,R07887,R02221,R07325,R06777,R01075,R06778,R01176,R01723,R03647,R03286,R06731,R02473,R04274,R01422,R04563,R04562,R03648,R00390,R03646,R04030,R00257,R06583,R04230,R03650,R03209,R01943,R06368,R05193,R00925,R02425
308	0.70	 0	20	26	0	20	C00117->C00002:[10->8,12->3,6->17,7->10,7->11,7->12,8->13]	RP03973,RP04478,RP00784,RP04472,RP01994,RP01262,RP07538,RP03735,RP01709,RP00380,RP10839,RP11505,RP01320,RP08324,RP08291,RP00470,RP11244,RP04373,RP00485,RP10678	R00181,R04863,R00173,R00174,R04857,R02141,R01056,R03461,R00134,R03215,R03146,R00519,R01709,R01768,R01769,R07281,R04524,R01128,R04857,R04732,R01128,R01132,R02993,R04732,R03098,R07456
309	0.60	 0	18	356	0	18	C00117->C00002:[10->10,10->8,12->3,6->17,7->12,8->13]	RP01257,RP05464,RP10817,RP01973,RP01385,RP01384,RP00596,RP00380,RP05463,RP01262,RP00173,RP00569,RP06127,RP00003,RP06639,RP01573,RP05769,RP00056	R01051,R06064,R07226,R02106,R01245,R01244,R01561,R01245,R01768,R01769,R06063,R01056,R00183,R00185,R01571,R02107,R02103,R06063,R06064,R04126,R05030,R01417,R00949,R00334,R05225,R05033,R07642,R01654,R05221,R00943,R00942,R03632,R02326,R03840,R00344,R00229,R00341,R04463,R02976,R00076,R01021,R00156,R00742,R03785,R01857,R00509,R06396,R00150,R08232,R04358,R04241,R03449,R01859,R00158,R03822,R03236,R01917,R05800,R00573,R07641,R01150,R04023,R08572,R05028,R04002,R02884,R04555,R00332,R04589,R00330,R00331,R06529,R01395,R01567,R01011,R04657,R03187,R02649,R03182,R01961,R01843,R03471,R01092,R00141,R00140,R01844,R03478,R03479,R03744,R00149,R06282,R03576,R05815,R02324,R00866,R00867,R01926,R03387,R01495,R03150,R03347,R08233,R04143,R08242,R02404,R03877,R08241,R02451,R08323,R07302,R08352,R05795,R02090,R01476,R04572,R02650,R04267,R03193,R08354,R08355,R02658,R00480,R00482,R03613,R03298,R00405,R00174,R00299,R03469,R02584,R05224,R01256,R05646,R00240,R00241,R05803,R05802,R05801,R04591,R05806,R00722,R01353,R04357,R07279,R05661,R02783,R02785,R03494,R02786,R02788,R05197,R04448,R03905,R00554,R04779,R05626,R00315,R00497,R01468,R02626,R02071,R02625,R03361,R03362,R04401,R02575,R00251,R00162,R00253,R08124,R01771,R00756,R00964,R04504,R03161,R00518,R00847,R07414,R03920,R04275,R01541,R04385,R02402,R07127,R04573,R02732,R03770,R00549,R01512,R01514,R04144,R04369,R03766,R00894,R01182,R02089,R03607,R06842,R04208,R06836,R02240,R01666,R01665,R02245,R05799,R01585,R03272,R08154,R03274,R01526,R00185,R01059,R04617,R01523,R03939,R05186,R02848,R01050,R01051,R01053,R04509,R01688,R02412,R01201,R04351,R01881,R03433,R00760,R00575,R02927,R04388,R00570,R00571,R01441,R01888,R03241,R07404,R01967,R02099,R02098,R04212,R02094,R03384,R00105,R00104,R02093,R05185,R06367,R02184,R08223,R03516,R02493,R00352,R00774,R01754,R01322,R04235,R01326,R04928,R02705,R01737,R08201,R00513,R02971,R00200,R00130,R01980,R01121,R03429,R03428,R00139,R05634,R02757,R05202,R02750,R03395,R01573,R03014,R02301,R00617,R02758,R04068,R03315,R01600,R03944,R03095,R05496,R04391,R03157,R00283,R03819,R02227,R00136,R02225,R01137,R07828,R04730,R08353,R02903,R05227,R01131,R03530,R02865,R06974,R08217,R04138,R01547,R02439,R04403,R00127,R01786,R01228,R03245,R00129,R02430,R03754,R00086,R03691,R04545,R00002,R02741,R03018,R00124,R06976,R02331,R02303,R06975,R00512,R00239,R02664,R02980,R02136,R02238,R02134,R00616,R01902,R01639,R01901,R03780,R02929,R00920,R02237,R01909,R01621,R01529,R05704,R00830,R01221,R03425,R00157,R00333,R00122,R00127,R05805,R05804,R01568
310	0.60	 0	18	356	0	18	C00117->C00002:[10->8,12->3,6->17,7->10,7->12,8->13]	RP05464,RP01278,RP01594,RP01973,RP01259,RP05463,RP03735,RP00380,RP10839,RP01262,RP00861,RP00569,RP06127,RP00003,RP04092,RP00596,RP00175,RP00056	R06064,R01072,R01560,R02106,R01053,R06063,R00134,R03215,R03146,R00519,R01768,R01769,R07281,R01056,R00190,R00182,R02107,R02103,R06063,R06064,R04126,R05030,R01417,R00949,R00334,R05225,R05033,R07642,R01654,R05221,R00943,R00942,R03632,R02326,R03840,R00344,R00229,R00341,R04463,R02976,R00076,R01021,R00156,R00742,R03785,R01857,R00509,R06396,R00150,R08232,R04358,R04241,R03449,R01859,R00158,R03822,R03236,R01917,R05800,R00573,R07641,R01150,R04023,R08572,R05028,R04002,R02884,R04555,R00332,R04589,R00330,R00331,R06529,R01395,R01567,R01011,R04657,R03187,R02649,R03182,R01961,R01843,R03471,R01092,R00141,R00140,R01844,R03478,R03479,R03744,R00149,R06282,R03576,R05815,R02324,R00866,R00867,R01926,R03387,R01495,R03150,R03347,R08233,R04143,R08242,R02404,R03877,R08241,R02451,R08323,R07302,R08352,R05795,R02090,R01476,R04572,R02650,R04267,R03193,R08354,R08355,R02658,R00480,R00482,R03613,R03298,R00405,R00174,R00299,R03469,R02584,R05224,R01256,R05646,R00240,R00241,R05803,R05802,R05801,R04591,R05806,R00722,R01353,R04357,R07279,R05661,R02783,R02785,R03494,R02786,R02788,R05197,R04448,R03905,R00554,R04779,R05626,R00315,R00497,R01468,R02626,R02071,R02625,R03361,R03362,R04401,R02575,R00251,R00162,R00253,R08124,R01771,R00756,R00964,R04504,R03161,R00518,R00847,R07414,R03920,R04275,R01541,R04385,R02402,R07127,R04573,R02732,R03770,R00549,R01512,R01514,R04144,R04369,R03766,R00894,R01182,R02089,R03607,R06842,R04208,R06836,R02240,R01666,R01665,R02245,R05799,R01585,R03272,R08154,R03274,R01526,R00185,R01059,R04617,R01523,R03939,R05186,R02848,R01050,R01051,R01053,R04509,R01688,R02412,R01201,R04351,R01881,R03433,R00760,R00575,R02927,R04388,R00570,R00571,R01441,R01888,R03241,R07404,R01967,R02099,R02098,R04212,R02094,R03384,R00105,R00104,R02093,R05185,R06367,R02184,R08223,R03516,R02493,R00352,R00774,R01754,R01322,R04235,R01326,R04928,R02705,R01737,R08201,R00513,R02971,R00200,R00130,R01980,R01121,R03429,R03428,R00139,R05634,R02757,R05202,R02750,R03395,R01573,R03014,R02301,R00617,R02758,R04068,R03315,R01600,R03944,R03095,R05496,R04391,R03157,R00283,R03819,R02227,R00136,R02225,R01137,R07828,R04730,R08353,R02903,R05227,R01131,R03530,R02865,R06974,R08217,R04138,R01547,R02439,R04403,R00127,R01786,R01228,R03245,R00129,R02430,R03754,R00086,R03691,R04545,R00002,R02741,R03018,R00124,R06976,R02331,R02303,R06975,R00512,R00239,R02664,R02980,R02136,R02238,R02134,R00616,R01902,R01639,R01901,R03780,R02929,R00920,R02237,R01909,R00190,R01561,R01245,R01770,R01863,R00157,R00333,R00122,R00127,R05805,R05804,R01568
311	0.70	 0	17	136	0	17	C00117->C00002:[10->8,12->3,6->17,7->10,7->11,7->12,8->13]	RP00466,RP04241,RP10839,RP01319,RP00861,RP10097,RP04205,RP01594,RP04204,RP01255,RP04092,RP03839,RP00596,RP03735,RP01262,RP00008,RP07975	R01131,R01126,R04591,R07281,R01127,R00190,R00182,R06975,R06975,R04560,R01560,R04559,R01049,R00190,R04209,R01561,R01245,R00134,R03215,R03146,R00519,R01056,R03876,R04604,R06746,R06769,R07640,R01300,R07646,R01406,R03631,R05577,R05451,R00982,R01558,R03038,R00381,R02539,R08117,R05537,R00389,R01991,R04773,R00912,R08088,R00910,R00235,R06410,R01954,R01357,R03932,R01407,R04157,R05620,R00189,R01280,R00578,R06409,R03974,R06751,R04507,R02918,R03665,R03664,R03661,R03660,R03663,R03662,R04449,R00735,R01616,R02986,R01598,R02255,R01490,R00436,R08244,R02794,R08218,R01164,R02194,R04870,R02699,R01230,R01231,R06944,R05467,R05452,R04036,R06515,R00483,R03658,R03659,R02718,R05578,R00686,R03651,R03652,R02711,R03654,R03655,R03656,R03657,R04580,R07416,R04582,R07887,R02221,R07325,R06777,R01075,R06778,R01176,R01723,R03647,R03286,R06731,R02473,R04274,R01422,R04563,R04562,R03648,R00390,R03646,R04030,R00257,R06583,R04230,R03650,R03209,R01943,R06368,R05193,R00925,R04209
312	0.80	 0	21	41	0	21	C00117->C00002:[10->8,12->3,6->17,7->10,7->11,7->12,7->4,8->13]	RP03973,RP01263,RP00861,RP12346,RP10096,RP04102,RP11016,RP04205,RP01262,RP00596,RP03735,RP04204,RP03838,RP07975,RP04241,RP10839,RP03839,RP00173,RP10097,RP01319,RP00749	R00181,R01057,R00190,R00182,R01049,R03503,R05625,R05735,R00199,R03258,R03595,R00429,R00206,R00619,R00085,R00087,R06974,R04463,R01561,R06975,R04560,R01056,R01561,R01245,R00134,R03215,R03146,R00519,R04559,R04208,R04209,R04591,R07281,R04209,R00183,R00185,R01571,R06975,R01127,R04325,R06974
313	0.70	 0	23	45	0	23	C00117->C00002:[10->8,12->3,6->17,7->10,7->12,7->4,8->13]	RP05464,RP01065,RP00470,RP01788,RP00283,RP01973,RP03415,RP01239,RP01654,RP03735,RP11137,RP00380,RP02199,RP07011,RP10839,RP01262,RP00569,RP05698,RP06127,RP01255,RP05463,RP02201,RP01322	R06064,R00720,R01128,R01132,R01829,R00203,R00205,R02106,R00088,R01016,R06590,R06863,R01641,R00134,R03215,R03146,R00519,R01843,R01845,R01768,R01769,R02423,R02423,R07281,R01056,R02107,R02103,R01196,R00006,R00014,R00211,R00210,R01699,R00207,R00224,R00226,R00209,R05636,R03145,R06063,R06064,R01049,R06063,R02425,R01132
314	0.70	 0	14	348	0	14	C00117->C00002:[10->8,12->3,6->17,7->10,7->11,7->12,8->13]	RP03973,RP10839,RP01262,RP01320,RP08324,RP08291,RP00470,RP00003,RP04472,RP04373,RP03735,RP00056,RP00380,RP01994	R00181,R07281,R01056,R01128,R04857,R04732,R01128,R01132,R04126,R05030,R01417,R00949,R00334,R05225,R05033,R07642,R01654,R05221,R00943,R00942,R03632,R02326,R03840,R00344,R00229,R00341,R04463,R02976,R00076,R01021,R00156,R00742,R03785,R01857,R00509,R06396,R00150,R08232,R04358,R04241,R03449,R01859,R00158,R03822,R03236,R01917,R05800,R00573,R07641,R01150,R04023,R08572,R05028,R04002,R02884,R04555,R00332,R04589,R00330,R00331,R06529,R01395,R01567,R01011,R04657,R03187,R02649,R03182,R01961,R01843,R03471,R01092,R00141,R00140,R01844,R03478,R03479,R03744,R00149,R06282,R03576,R05815,R02324,R00866,R00867,R01926,R03387,R01495,R03150,R03347,R08233,R04143,R08242,R02404,R03877,R08241,R02451,R08323,R07302,R08352,R05795,R02090,R01476,R04572,R02650,R04267,R03193,R08354,R08355,R02658,R00480,R00482,R03613,R03298,R00405,R00174,R00299,R03469,R02584,R05224,R01256,R05646,R00240,R00241,R05803,R05802,R05801,R04591,R05806,R00722,R01353,R04357,R07279,R05661,R02783,R02785,R03494,R02786,R02788,R05197,R04448,R03905,R00554,R04779,R05626,R00315,R00497,R01468,R02626,R02071,R02625,R03361,R03362,R04401,R02575,R00251,R00162,R00253,R08124,R01771,R00756,R00964,R04504,R03161,R00518,R00847,R07414,R03920,R04275,R01541,R04385,R02402,R07127,R04573,R02732,R03770,R00549,R01512,R01514,R04144,R04369,R03766,R00894,R01182,R02089,R03607,R06842,R04208,R06836,R02240,R01666,R01665,R02245,R05799,R01585,R03272,R08154,R03274,R01526,R00185,R01059,R04617,R01523,R03939,R05186,R02848,R01050,R01051,R01053,R04509,R01688,R02412,R01201,R04351,R01881,R03433,R00760,R00575,R02927,R04388,R00570,R00571,R01441,R01888,R03241,R07404,R01967,R02099,R02098,R04212,R02094,R03384,R00105,R00104,R02093,R05185,R06367,R02184,R08223,R03516,R02493,R00352,R00774,R01754,R01322,R04235,R01326,R04928,R02705,R01737,R08201,R00513,R02971,R00200,R00130,R01980,R01121,R03429,R03428,R00139,R05634,R02757,R05202,R02750,R03395,R01573,R03014,R02301,R00617,R02758,R04068,R03315,R01600,R03944,R03095,R05496,R04391,R03157,R00283,R03819,R02227,R00136,R02225,R01137,R07828,R04730,R08353,R02903,R05227,R01131,R03530,R02865,R06974,R08217,R04138,R01547,R02439,R04403,R00127,R01786,R01228,R03245,R00129,R02430,R03754,R00086,R03691,R04545,R00002,R02741,R03018,R00124,R06976,R02331,R02303,R06975,R00512,R00239,R02664,R02980,R02136,R02238,R02134,R00616,R01902,R01639,R01901,R03780,R02929,R00920,R02237,R01909,R04857,R04732,R00134,R03215,R03146,R00519,R00157,R00333,R00122,R00127,R05805,R05804,R01568,R01768,R01769,R02141
315	0.80	 0	31	37	0	31	C00117->C00002:[10->8,12->3,6->10,6->17,7->11,7->12,7->4,8->13]	RP01065,RP01709,RP01319,RP10096,RP04102,RP00784,RP00173,RP01291,RP04030,RP03415,RP01259,RP07538,RP03774,RP03839,RP08033,RP03838,RP00749,RP04241,RP10839,RP01262,RP07975,RP10097,RP04204,RP01571,RP11244,RP00300,RP11505,RP01385,RP03775,RP10678,RP04205	R00720,R01709,R01127,R06974,R04463,R00173,R00174,R00183,R00185,R01571,R01081,R00182,R00088,R01053,R03461,R04144,R04209,R04325,R04208,R04325,R06974,R04591,R07281,R01056,R04209,R06975,R04559,R01526,R02993,R00944,R00943,R04524,R01245,R04144,R07456,R06975,R04560
316	0.60	 0	16	44	0	16	C00117->C00002:[10->8,12->3,6->17,7->10,7->12,8->13]	RP05464,RP01263,RP10839,RP12346,RP00173,RP00569,RP05698,RP11016,RP06127,RP04232,RP01973,RP05463,RP01262,RP01384,RP00596,RP00380	R06064,R01057,R07281,R01049,R03503,R05625,R05735,R00199,R03258,R03595,R00429,R00206,R00619,R00085,R00087,R00183,R00185,R01571,R02107,R02103,R01196,R00006,R00014,R00211,R00210,R01699,R00207,R00224,R00226,R00209,R05636,R03145,R01561,R06063,R06064,R00212,R02106,R06063,R01056,R01244,R01561,R01245,R01768,R01769
317	0.70	 0	14	28	0	14	C00117->C00002:[10->8,12->3,6->17,7->12,8->10,8->11,8->13]	RP07387,RP12346,RP00861,RP08324,RP08291,RP00477,RP04472,RP01570,RP04030,RP04373,RP01384,RP01262,RP01994,RP00380	R00024,R01049,R03503,R05625,R05735,R00199,R03258,R03595,R00429,R00206,R00619,R00085,R00087,R00190,R00182,R04857,R04732,R03140,R00024,R04857,R01523,R00182,R04732,R01244,R01056,R02141,R01768,R01769
318	0.90	 0	30	152	0	30	C00117->C00002:[10->12,12->17,6->3,7->10,7->11,7->4,7->5,7->8,8->13]	RP05464,RP00915,RP05306,RP01571,RP01973,RP00410,RP01384,RP11479,RP03735,RP01573,RP00008,RP02199,RP00380,RP07011,RP10839,RP01262,RP05463,RP10817,RP00569,RP06639,RP03664,RP00954,RP01291,RP06170,RP11518,RP02201,RP05769,RP05139,RP06127,RP10965	R06064,R00466,R05708,R01526,R02106,R00776,R00469,R01244,R08072,R00134,R03215,R03146,R00519,R01529,R03876,R04604,R06746,R06769,R07640,R01300,R07646,R01406,R03631,R05577,R05451,R00982,R01558,R03038,R00381,R02539,R08117,R05537,R00389,R01991,R04773,R00912,R08088,R00910,R00235,R06410,R01954,R01357,R03932,R01407,R04157,R05620,R00189,R01280,R00578,R06409,R03974,R06751,R04507,R02918,R03665,R03664,R03661,R03660,R03663,R03662,R04449,R00735,R01616,R02986,R01598,R02255,R01490,R00436,R08244,R02794,R08218,R01164,R02194,R04870,R02699,R01230,R01231,R06944,R05467,R05452,R04036,R06515,R00483,R03658,R03659,R02718,R05578,R00686,R03651,R03652,R02711,R03654,R03655,R03656,R03657,R04580,R07416,R04582,R07887,R02221,R07325,R06777,R01075,R06778,R01176,R01723,R03647,R03286,R06731,R02473,R04274,R01422,R04563,R04562,R03648,R00390,R03646,R04030,R00257,R06583,R04230,R03650,R03209,R01943,R06368,R05193,R00925,R02423,R01768,R01769,R02423,R07281,R01056,R06063,R07226,R02107,R02103,R01621,R04038,R00522,R01081,R00469,R08069,R02425,R05704,R00830,R01221,R03425,R05554,R06063,R06064,R08072
319	0.60	 0	13	128	0	13	C00117->C00002:[10->8,12->3,6->17,7->11,7->12,8->13]	RP01257,RP01262,RP00861,RP10097,RP04205,RP01571,RP01384,RP04030,RP01291,RP10839,RP01319,RP00470,RP00008	R01051,R01056,R00190,R00182,R06975,R06975,R04560,R01526,R01244,R00182,R01081,R07281,R01127,R01128,R01132,R03876,R04604,R06746,R06769,R07640,R01300,R07646,R01406,R03631,R05577,R05451,R00982,R01558,R03038,R00381,R02539,R08117,R05537,R00389,R01991,R04773,R00912,R08088,R00910,R00235,R06410,R01954,R01357,R03932,R01407,R04157,R05620,R00189,R01280,R00578,R06409,R03974,R06751,R04507,R02918,R03665,R03664,R03661,R03660,R03663,R03662,R04449,R00735,R01616,R02986,R01598,R02255,R01490,R00436,R08244,R02794,R08218,R01164,R02194,R04870,R02699,R01230,R01231,R06944,R05467,R05452,R04036,R06515,R00483,R03658,R03659,R02718,R05578,R00686,R03651,R03652,R02711,R03654,R03655,R03656,R03657,R04580,R07416,R04582,R07887,R02221,R07325,R06777,R01075,R06778,R01176,R01723,R03647,R03286,R06731,R02473,R04274,R01422,R04563,R04562,R03648,R00390,R03646,R04030,R00257,R06583,R04230,R03650,R03209,R01943,R06368,R05193,R00925
320	0.70	 0	17	25	0	17	C00117->C00002:[10->8,12->3,6->17,7->10,7->11,7->12,8->13]	RP00380,RP01065,RP00470,RP01262,RP01320,RP08324,RP08291,RP10817,RP04472,RP06639,RP01994,RP03415,RP10839,RP04373,RP03735,RP05769,RP01573	R01768,R01769,R00720,R01128,R01132,R01056,R01128,R04857,R04732,R07226,R04857,R01621,R02141,R00088,R07281,R04732,R00134,R03215,R03146,R00519,R05704,R00830,R01221,R03425,R01529
321	0.60	 0	16	35	0	16	C00117->C00002:[10->11,10->8,12->3,6->17,7->12,8->13]	RP03973,RP01263,RP01319,RP12346,RP00173,RP11016,RP04205,RP10817,RP00861,RP06639,RP06373,RP01262,RP05769,RP08184,RP00596,RP01573	R00181,R01057,R01127,R01049,R03503,R05625,R05735,R00199,R03258,R03595,R00429,R00206,R00619,R00085,R00087,R00183,R00185,R01571,R01561,R06975,R04560,R07226,R00190,R00182,R01621,R00941,R01056,R05704,R00830,R01221,R03425,R04560,R01561,R01245,R01529
322	0.60	 0	12	346	0	12	C00117->C00002:[10->8,12->3,6->17,7->11,7->12,8->13]	RP10839,RP01262,RP00861,RP08324,RP04472,RP00003,RP01384,RP04030,RP03735,RP00056,RP00380,RP01994	R07281,R01056,R00190,R00182,R04857,R04857,R04126,R05030,R01417,R00949,R00334,R05225,R05033,R07642,R01654,R05221,R00943,R00942,R03632,R02326,R03840,R00344,R00229,R00341,R04463,R02976,R00076,R01021,R00156,R00742,R03785,R01857,R00509,R06396,R00150,R08232,R04358,R04241,R03449,R01859,R00158,R03822,R03236,R01917,R05800,R00573,R07641,R01150,R04023,R08572,R05028,R04002,R02884,R04555,R00332,R04589,R00330,R00331,R06529,R01395,R01567,R01011,R04657,R03187,R02649,R03182,R01961,R01843,R03471,R01092,R00141,R00140,R01844,R03478,R03479,R03744,R00149,R06282,R03576,R05815,R02324,R00866,R00867,R01926,R03387,R01495,R03150,R03347,R08233,R04143,R08242,R02404,R03877,R08241,R02451,R08323,R07302,R08352,R05795,R02090,R01476,R04572,R02650,R04267,R03193,R08354,R08355,R02658,R00480,R00482,R03613,R03298,R00405,R00174,R00299,R03469,R02584,R05224,R01256,R05646,R00240,R00241,R05803,R05802,R05801,R04591,R05806,R00722,R01353,R04357,R07279,R05661,R02783,R02785,R03494,R02786,R02788,R05197,R04448,R03905,R00554,R04779,R05626,R00315,R00497,R01468,R02626,R02071,R02625,R03361,R03362,R04401,R02575,R00251,R00162,R00253,R08124,R01771,R00756,R00964,R04504,R03161,R00518,R00847,R07414,R03920,R04275,R01541,R04385,R02402,R07127,R04573,R02732,R03770,R00549,R01512,R01514,R04144,R04369,R03766,R00894,R01182,R02089,R03607,R06842,R04208,R06836,R02240,R01666,R01665,R02245,R05799,R01585,R03272,R08154,R03274,R01526,R00185,R01059,R04617,R01523,R03939,R05186,R02848,R01050,R01051,R01053,R04509,R01688,R02412,R01201,R04351,R01881,R03433,R00760,R00575,R02927,R04388,R00570,R00571,R01441,R01888,R03241,R07404,R01967,R02099,R02098,R04212,R02094,R03384,R00105,R00104,R02093,R05185,R06367,R02184,R08223,R03516,R02493,R00352,R00774,R01754,R01322,R04235,R01326,R04928,R02705,R01737,R08201,R00513,R02971,R00200,R00130,R01980,R01121,R03429,R03428,R00139,R05634,R02757,R05202,R02750,R03395,R01573,R03014,R02301,R00617,R02758,R04068,R03315,R01600,R03944,R03095,R05496,R04391,R03157,R00283,R03819,R02227,R00136,R02225,R01137,R07828,R04730,R08353,R02903,R05227,R01131,R03530,R02865,R06974,R08217,R04138,R01547,R02439,R04403,R00127,R01786,R01228,R03245,R00129,R02430,R03754,R00086,R03691,R04545,R00002,R02741,R03018,R00124,R06976,R02331,R02303,R06975,R00512,R00239,R02664,R02980,R02136,R02238,R02134,R00616,R01902,R01639,R01901,R03780,R02929,R00920,R02237,R01909,R01244,R00182,R00134,R03215,R03146,R00519,R00157,R00333,R00122,R00127,R05805,R05804,R01568,R01768,R01769,R02141
323	0.70	 0	17	352	0	17	C00117->C00002:[10->8,12->3,6->17,7->10,7->11,7->12,8->13]	RP00056,RP01262,RP00861,RP08324,RP08291,RP00477,RP00003,RP01570,RP04030,RP04472,RP04373,RP01384,RP03735,RP10839,RP07387,RP00380,RP01994	R00157,R00333,R00122,R00127,R05805,R05804,R01568,R01056,R00190,R00182,R04857,R04732,R03140,R00024,R04126,R05030,R01417,R00949,R00334,R05225,R05033,R07642,R01654,R05221,R00943,R00942,R03632,R02326,R03840,R00344,R00229,R00341,R04463,R02976,R00076,R01021,R00156,R00742,R03785,R01857,R00509,R06396,R00150,R08232,R04358,R04241,R03449,R01859,R00158,R03822,R03236,R01917,R05800,R00573,R07641,R01150,R04023,R08572,R05028,R04002,R02884,R04555,R00332,R04589,R00330,R00331,R06529,R01395,R01567,R01011,R04657,R03187,R02649,R03182,R01961,R01843,R03471,R01092,R00141,R00140,R01844,R03478,R03479,R03744,R00149,R06282,R03576,R05815,R02324,R00866,R00867,R01926,R03387,R01495,R03150,R03347,R08233,R04143,R08242,R02404,R03877,R08241,R02451,R08323,R07302,R08352,R05795,R02090,R01476,R04572,R02650,R04267,R03193,R08354,R08355,R02658,R00480,R00482,R03613,R03298,R00405,R00174,R00299,R03469,R02584,R05224,R01256,R05646,R00240,R00241,R05803,R05802,R05801,R04591,R05806,R00722,R01353,R04357,R07279,R05661,R02783,R02785,R03494,R02786,R02788,R05197,R04448,R03905,R00554,R04779,R05626,R00315,R00497,R01468,R02626,R02071,R02625,R03361,R03362,R04401,R02575,R00251,R00162,R00253,R08124,R01771,R00756,R00964,R04504,R03161,R00518,R00847,R07414,R03920,R04275,R01541,R04385,R02402,R07127,R04573,R02732,R03770,R00549,R01512,R01514,R04144,R04369,R03766,R00894,R01182,R02089,R03607,R06842,R04208,R06836,R02240,R01666,R01665,R02245,R05799,R01585,R03272,R08154,R03274,R01526,R00185,R01059,R04617,R01523,R03939,R05186,R02848,R01050,R01051,R01053,R04509,R01688,R02412,R01201,R04351,R01881,R03433,R00760,R00575,R02927,R04388,R00570,R00571,R01441,R01888,R03241,R07404,R01967,R02099,R02098,R04212,R02094,R03384,R00105,R00104,R02093,R05185,R06367,R02184,R08223,R03516,R02493,R00352,R00774,R01754,R01322,R04235,R01326,R04928,R02705,R01737,R08201,R00513,R02971,R00200,R00130,R01980,R01121,R03429,R03428,R00139,R05634,R02757,R05202,R02750,R03395,R01573,R03014,R02301,R00617,R02758,R04068,R03315,R01600,R03944,R03095,R05496,R04391,R03157,R00283,R03819,R02227,R00136,R02225,R01137,R07828,R04730,R08353,R02903,R05227,R01131,R03530,R02865,R06974,R08217,R04138,R01547,R02439,R04403,R00127,R01786,R01228,R03245,R00129,R02430,R03754,R00086,R03691,R04545,R00002,R02741,R03018,R00124,R06976,R02331,R02303,R06975,R00512,R00239,R02664,R02980,R02136,R02238,R02134,R00616,R01902,R01639,R01901,R03780,R02929,R00920,R02237,R01909,R01523,R00182,R04857,R04732,R01244,R00134,R03215,R03146,R00519,R07281,R00024,R01768,R01769,R02141
324	0.80	 0	22	32	0	22	C00117->C00002:[10->8,12->3,6->17,7->10,7->11,7->12,7->4,8->13]	RP01257,RP05464,RP06127,RP04478,RP01973,RP00410,RP01385,RP01384,RP03735,RP00596,RP00380,RP02199,RP07011,RP10839,RP01262,RP00173,RP05463,RP00569,RP06170,RP00485,RP02201,RP05139	R01051,R06064,R06063,R06064,R04863,R02106,R00776,R00469,R01245,R01244,R00134,R03215,R03146,R00519,R01561,R01245,R01768,R01769,R02423,R02423,R07281,R01056,R00183,R00185,R01571,R06063,R02107,R02103,R00469,R03098,R02425,R05554
325	0.70	 0	16	355	0	16	C00117->C00002:[10->8,12->3,6->17,7->10,7->11,7->12,8->13]	RP00470,RP01262,RP01320,RP05698,RP08291,RP04232,RP04472,RP03639,RP08324,RP10839,RP04373,RP03735,RP00003,RP01200,RP00380,RP01994	R01128,R01132,R01056,R01128,R01196,R00006,R00014,R00211,R00210,R01699,R00207,R00224,R00226,R00209,R05636,R03145,R04732,R00212,R04857,R00123,R04857,R07281,R04732,R00134,R03215,R03146,R00519,R04126,R05030,R01417,R00949,R00334,R05225,R05033,R07642,R01654,R05221,R00943,R00942,R03632,R02326,R03840,R00344,R00229,R00341,R04463,R02976,R00076,R01021,R00156,R00742,R03785,R01857,R00509,R06396,R00150,R08232,R04358,R04241,R03449,R01859,R00158,R03822,R03236,R01917,R05800,R00573,R07641,R01150,R04023,R08572,R05028,R04002,R02884,R04555,R00332,R04589,R00330,R00331,R06529,R01395,R01567,R01011,R04657,R03187,R02649,R03182,R01961,R01843,R03471,R01092,R00141,R00140,R01844,R03478,R03479,R03744,R00149,R06282,R03576,R05815,R02324,R00866,R00867,R01926,R03387,R01495,R03150,R03347,R08233,R04143,R08242,R02404,R03877,R08241,R02451,R08323,R07302,R08352,R05795,R02090,R01476,R04572,R02650,R04267,R03193,R08354,R08355,R02658,R00480,R00482,R03613,R03298,R00405,R00174,R00299,R03469,R02584,R05224,R01256,R05646,R00240,R00241,R05803,R05802,R05801,R04591,R05806,R00722,R01353,R04357,R07279,R05661,R02783,R02785,R03494,R02786,R02788,R05197,R04448,R03905,R00554,R04779,R05626,R00315,R00497,R01468,R02626,R02071,R02625,R03361,R03362,R04401,R02575,R00251,R00162,R00253,R08124,R01771,R00756,R00964,R04504,R03161,R00518,R00847,R07414,R03920,R04275,R01541,R04385,R02402,R07127,R04573,R02732,R03770,R00549,R01512,R01514,R04144,R04369,R03766,R00894,R01182,R02089,R03607,R06842,R04208,R06836,R02240,R01666,R01665,R02245,R05799,R01585,R03272,R08154,R03274,R01526,R00185,R01059,R04617,R01523,R03939,R05186,R02848,R01050,R01051,R01053,R04509,R01688,R02412,R01201,R04351,R01881,R03433,R00760,R00575,R02927,R04388,R00570,R00571,R01441,R01888,R03241,R07404,R01967,R02099,R02098,R04212,R02094,R03384,R00105,R00104,R02093,R05185,R06367,R02184,R08223,R03516,R02493,R00352,R00774,R01754,R01322,R04235,R01326,R04928,R02705,R01737,R08201,R00513,R02971,R00200,R00130,R01980,R01121,R03429,R03428,R00139,R05634,R02757,R05202,R02750,R03395,R01573,R03014,R02301,R00617,R02758,R04068,R03315,R01600,R03944,R03095,R05496,R04391,R03157,R00283,R03819,R02227,R00136,R02225,R01137,R07828,R04730,R08353,R02903,R05227,R01131,R03530,R02865,R06974,R08217,R04138,R01547,R02439,R04403,R00127,R01786,R01228,R03245,R00129,R02430,R03754,R00086,R03691,R04545,R00002,R02741,R03018,R00124,R06976,R02331,R02303,R06975,R00512,R00239,R02664,R02980,R02136,R02238,R02134,R00616,R01902,R01639,R01901,R03780,R02929,R00920,R02237,R01909,R00961,R01768,R01769,R02141
326	0.60	 0	18	132	0	18	C00117->C00002:[10->11,10->8,12->3,6->17,7->12,8->13]	RP03973,RP01263,RP00300,RP10839,RP01319,RP01601,RP01290,RP04205,RP01604,RP01574,RP01291,RP01320,RP11063,RP01322,RP04020,RP08184,RP04021,RP00008	R00181,R01057,R00944,R00943,R07281,R01127,R01573,R01080,R06975,R04560,R01577,R01530,R01081,R01128,R01876,R01132,R04378,R04560,R04378,R03876,R04604,R06746,R06769,R07640,R01300,R07646,R01406,R03631,R05577,R05451,R00982,R01558,R03038,R00381,R02539,R08117,R05537,R00389,R01991,R04773,R00912,R08088,R00910,R00235,R06410,R01954,R01357,R03932,R01407,R04157,R05620,R00189,R01280,R00578,R06409,R03974,R06751,R04507,R02918,R03665,R03664,R03661,R03660,R03663,R03662,R04449,R00735,R01616,R02986,R01598,R02255,R01490,R00436,R08244,R02794,R08218,R01164,R02194,R04870,R02699,R01230,R01231,R06944,R05467,R05452,R04036,R06515,R00483,R03658,R03659,R02718,R05578,R00686,R03651,R03652,R02711,R03654,R03655,R03656,R03657,R04580,R07416,R04582,R07887,R02221,R07325,R06777,R01075,R06778,R01176,R01723,R03647,R03286,R06731,R02473,R04274,R01422,R04563,R04562,R03648,R00390,R03646,R04030,R00257,R06583,R04230,R03650,R03209,R01943,R06368,R05193,R00925
327	0.80	 0	21	29	0	21	C00117->C00002:[10->8,12->3,6->17,7->10,7->11,7->12,7->4,8->13]	RP00466,RP01319,RP10096,RP04102,RP04205,RP04030,RP01262,RP03735,RP04204,RP03838,RP07975,RP04241,RP10839,RP03839,RP00861,RP10097,RP01594,RP00596,RP01188,RP00749,RP01189	R01131,R01126,R01127,R06974,R04463,R06975,R04560,R00182,R01056,R00134,R03215,R03146,R00519,R04559,R04208,R04209,R04591,R07281,R04209,R00190,R00182,R06975,R01560,R01561,R01245,R00948,R04325,R06974,R00951
328	0.70	 0	22	152	0	22	C00117->C00002:[10->8,12->3,6->17,7->10,7->12,7->4,8->13]	RP05464,RP06127,RP01571,RP01973,RP10839,RP01384,RP03735,RP00380,RP00008,RP02199,RP07011,RP01257,RP01262,RP00861,RP05463,RP05698,RP04232,RP01255,RP04092,RP01291,RP02201,RP00569	R06064,R06063,R06064,R01526,R02106,R07281,R01244,R00134,R03215,R03146,R00519,R01768,R01769,R03876,R04604,R06746,R06769,R07640,R01300,R07646,R01406,R03631,R05577,R05451,R00982,R01558,R03038,R00381,R02539,R08117,R05537,R00389,R01991,R04773,R00912,R08088,R00910,R00235,R06410,R01954,R01357,R03932,R01407,R04157,R05620,R00189,R01280,R00578,R06409,R03974,R06751,R04507,R02918,R03665,R03664,R03661,R03660,R03663,R03662,R04449,R00735,R01616,R02986,R01598,R02255,R01490,R00436,R08244,R02794,R08218,R01164,R02194,R04870,R02699,R01230,R01231,R06944,R05467,R05452,R04036,R06515,R00483,R03658,R03659,R02718,R05578,R00686,R03651,R03652,R02711,R03654,R03655,R03656,R03657,R04580,R07416,R04582,R07887,R02221,R07325,R06777,R01075,R06778,R01176,R01723,R03647,R03286,R06731,R02473,R04274,R01422,R04563,R04562,R03648,R00390,R03646,R04030,R00257,R06583,R04230,R03650,R03209,R01943,R06368,R05193,R00925,R02423,R02423,R01051,R01056,R00190,R00182,R06063,R01196,R00006,R00014,R00211,R00210,R01699,R00207,R00224,R00226,R00209,R05636,R03145,R00212,R01049,R00190,R01081,R02425,R02107,R02103
329	0.70	 0	24	47	0	24	C00117->C00002:[10->8,12->3,6->17,7->10,7->12,7->4,8->13]	RP01257,RP05464,RP01065,RP06127,RP01788,RP00283,RP01744,RP01973,RP03415,RP01239,RP01654,RP03735,RP11137,RP00380,RP00466,RP02199,RP07011,RP10839,RP01262,RP05463,RP05698,RP00569,RP00175,RP02201	R01051,R06064,R00720,R06063,R06064,R01829,R00203,R00205,R01770,R02106,R00088,R01016,R06590,R06863,R01641,R00134,R03215,R03146,R00519,R01843,R01845,R01768,R01769,R01131,R01126,R02423,R02423,R07281,R01056,R06063,R01196,R00006,R00014,R00211,R00210,R01699,R00207,R00224,R00226,R00209,R05636,R03145,R02107,R02103,R01770,R01863,R02425
330	0.60	 0	12	19	0	12	C00117->C00002:[10->8,12->3,6->17,7->11,7->12,8->13]	RP10839,RP01319,RP00861,RP10097,RP04205,RP01255,RP04092,RP00960,RP01384,RP01262,RP00187,RP00470	R07281,R01127,R00190,R00182,R06975,R06975,R04560,R01049,R00190,R00529,R01244,R01056,R08553,R00531,R00860,R05717,R07176,R01128,R01132
331	0.80	 0	22	142	0	22	C00117->C00002:[10->8,12->3,6->17,7->10,7->11,7->12,7->2,8->13]	RP07515,RP04472,RP04372,RP03735,RP00380,RP00861,RP08324,RP07161,RP01255,RP04373,RP01128,RP01384,RP01994,RP05769,RP00008,RP10839,RP01262,RP08291,RP04092,RP02443,RP03650,RP05304	R03425,R04857,R04731,R00134,R03215,R03146,R00519,R01768,R01769,R00190,R00182,R04857,R02729,R01049,R04732,R00830,R01244,R02141,R05704,R00830,R01221,R03425,R03876,R04604,R06746,R06769,R07640,R01300,R07646,R01406,R03631,R05577,R05451,R00982,R01558,R03038,R00381,R02539,R08117,R05537,R00389,R01991,R04773,R00912,R08088,R00910,R00235,R06410,R01954,R01357,R03932,R01407,R04157,R05620,R00189,R01280,R00578,R06409,R03974,R06751,R04507,R02918,R03665,R03664,R03661,R03660,R03663,R03662,R04449,R00735,R01616,R02986,R01598,R02255,R01490,R00436,R08244,R02794,R08218,R01164,R02194,R04870,R02699,R01230,R01231,R06944,R05467,R05452,R04036,R06515,R00483,R03658,R03659,R02718,R05578,R00686,R03651,R03652,R02711,R03654,R03655,R03656,R03657,R04580,R07416,R04582,R07887,R02221,R07325,R06777,R01075,R06778,R01176,R01723,R03647,R03286,R06731,R02473,R04274,R01422,R04563,R04562,R03648,R00390,R03646,R04030,R00257,R06583,R04230,R03650,R03209,R01943,R06368,R05193,R00925,R07281,R01056,R04732,R00190,R02729,R04026,R05704
332	0.60	 0	15	131	0	15	C00117->C00002:[10->11,10->8,12->3,6->17,7->12,8->13]	RP03973,RP00173,RP10839,RP01319,RP01571,RP04205,RP04020,RP00300,RP01291,RP04030,RP01255,RP01385,RP08184,RP04021,RP00008	R00181,R00183,R00185,R01571,R07281,R01127,R01526,R06975,R04560,R04378,R00944,R00943,R01081,R00182,R01049,R01245,R04560,R04378,R03876,R04604,R06746,R06769,R07640,R01300,R07646,R01406,R03631,R05577,R05451,R00982,R01558,R03038,R00381,R02539,R08117,R05537,R00389,R01991,R04773,R00912,R08088,R00910,R00235,R06410,R01954,R01357,R03932,R01407,R04157,R05620,R00189,R01280,R00578,R06409,R03974,R06751,R04507,R02918,R03665,R03664,R03661,R03660,R03663,R03662,R04449,R00735,R01616,R02986,R01598,R02255,R01490,R00436,R08244,R02794,R08218,R01164,R02194,R04870,R02699,R01230,R01231,R06944,R05467,R05452,R04036,R06515,R00483,R03658,R03659,R02718,R05578,R00686,R03651,R03652,R02711,R03654,R03655,R03656,R03657,R04580,R07416,R04582,R07887,R02221,R07325,R06777,R01075,R06778,R01176,R01723,R03647,R03286,R06731,R02473,R04274,R01422,R04563,R04562,R03648,R00390,R03646,R04030,R00257,R06583,R04230,R03650,R03209,R01943,R06368,R05193,R00925
333	0.60	 0	12	16	0	12	C00117->C00002:[10->8,12->3,6->17,7->11,7->12,8->13]	RP00466,RP10839,RP04478,RP00861,RP10097,RP04205,RP01594,RP04030,RP01262,RP00596,RP00485,RP01319	R01131,R01126,R07281,R04863,R00190,R00182,R06975,R06975,R04560,R01560,R00182,R01056,R01561,R01245,R03098,R01127
334	0.80	 0	26	363	0	26	C00117->C00002:[10->8,12->3,6->17,7->10,7->11,7->12,7->4,8->13]	RP01278,RP01319,RP10096,RP04102,RP00470,RP04205,RP00477,RP01384,RP08184,RP01259,RP03735,RP04204,RP03838,RP00861,RP04241,RP10839,RP01262,RP07975,RP07387,RP00003,RP01570,RP04092,RP00749,RP03839,RP06373,RP00056	R01072,R01127,R06974,R04463,R01128,R01132,R06975,R04560,R03140,R00024,R01244,R04560,R01053,R00134,R03215,R03146,R00519,R04559,R04208,R00190,R00182,R04591,R07281,R01056,R04209,R00024,R04126,R05030,R01417,R00949,R00334,R05225,R05033,R07642,R01654,R05221,R00943,R00942,R03632,R02326,R03840,R00344,R00229,R00341,R04463,R02976,R00076,R01021,R00156,R00742,R03785,R01857,R00509,R06396,R00150,R08232,R04358,R04241,R03449,R01859,R00158,R03822,R03236,R01917,R05800,R00573,R07641,R01150,R04023,R08572,R05028,R04002,R02884,R04555,R00332,R04589,R00330,R00331,R06529,R01395,R01567,R01011,R04657,R03187,R02649,R03182,R01961,R01843,R03471,R01092,R00141,R00140,R01844,R03478,R03479,R03744,R00149,R06282,R03576,R05815,R02324,R00866,R00867,R01926,R03387,R01495,R03150,R03347,R08233,R04143,R08242,R02404,R03877,R08241,R02451,R08323,R07302,R08352,R05795,R02090,R01476,R04572,R02650,R04267,R03193,R08354,R08355,R02658,R00480,R00482,R03613,R03298,R00405,R00174,R00299,R03469,R02584,R05224,R01256,R05646,R00240,R00241,R05803,R05802,R05801,R04591,R05806,R00722,R01353,R04357,R07279,R05661,R02783,R02785,R03494,R02786,R02788,R05197,R04448,R03905,R00554,R04779,R05626,R00315,R00497,R01468,R02626,R02071,R02625,R03361,R03362,R04401,R02575,R00251,R00162,R00253,R08124,R01771,R00756,R00964,R04504,R03161,R00518,R00847,R07414,R03920,R04275,R01541,R04385,R02402,R07127,R04573,R02732,R03770,R00549,R01512,R01514,R04144,R04369,R03766,R00894,R01182,R02089,R03607,R06842,R04208,R06836,R02240,R01666,R01665,R02245,R05799,R01585,R03272,R08154,R03274,R01526,R00185,R01059,R04617,R01523,R03939,R05186,R02848,R01050,R01051,R01053,R04509,R01688,R02412,R01201,R04351,R01881,R03433,R00760,R00575,R02927,R04388,R00570,R00571,R01441,R01888,R03241,R07404,R01967,R02099,R02098,R04212,R02094,R03384,R00105,R00104,R02093,R05185,R06367,R02184,R08223,R03516,R02493,R00352,R00774,R01754,R01322,R04235,R01326,R04928,R02705,R01737,R08201,R00513,R02971,R00200,R00130,R01980,R01121,R03429,R03428,R00139,R05634,R02757,R05202,R02750,R03395,R01573,R03014,R02301,R00617,R02758,R04068,R03315,R01600,R03944,R03095,R05496,R04391,R03157,R00283,R03819,R02227,R00136,R02225,R01137,R07828,R04730,R08353,R02903,R05227,R01131,R03530,R02865,R06974,R08217,R04138,R01547,R02439,R04403,R00127,R01786,R01228,R03245,R00129,R02430,R03754,R00086,R03691,R04545,R00002,R02741,R03018,R00124,R06976,R02331,R02303,R06975,R00512,R00239,R02664,R02980,R02136,R02238,R02134,R00616,R01902,R01639,R01901,R03780,R02929,R00920,R02237,R01909,R01523,R00190,R04325,R06974,R04209,R00941,R00157,R00333,R00122,R00127,R05805,R05804,R01568
335	0.70	 0	17	24	0	17	C00117->C00002:[10->8,12->3,6->17,7->10,7->12,7->4,8->13]	RP03973,RP05464,RP07011,RP10839,RP01262,RP00569,RP01320,RP01973,RP05463,RP01188,RP00470,RP03735,RP02199,RP06127,RP00380,RP01189,RP02201	R00181,R06064,R02423,R07281,R01056,R02107,R02103,R01128,R02106,R06063,R00948,R01128,R01132,R00134,R03215,R03146,R00519,R02423,R06063,R06064,R01768,R01769,R00951,R02425
336	0.60	 0	13	29	0	13	C00117->C00002:[10->11,10->8,12->3,6->17,7->12,8->13]	RP03973,RP01257,RP10839,RP12346,RP01320,RP01571,RP00470,RP04472,RP01291,RP01994,RP08324,RP03735,RP00380	R00181,R01051,R07281,R01049,R03503,R05625,R05735,R00199,R03258,R03595,R00429,R00206,R00619,R00085,R00087,R01128,R01526,R01128,R01132,R04857,R01081,R02141,R04857,R00134,R03215,R03146,R00519,R01768,R01769
337	0.70	 0	19	356	0	19	C00117->C00002:[10->8,12->3,6->17,7->10,7->11,7->12,8->13]	RP01257,RP03973,RP00861,RP01319,RP04205,RP03735,RP01385,RP00596,RP08184,RP04204,RP00173,RP04241,RP10839,RP01262,RP07975,RP10097,RP00003,RP03839,RP00056	R01051,R00181,R00190,R00182,R01127,R06975,R04560,R00134,R03215,R03146,R00519,R01245,R01561,R01245,R04560,R04559,R00183,R00185,R01571,R04591,R07281,R01056,R04209,R06975,R04126,R05030,R01417,R00949,R00334,R05225,R05033,R07642,R01654,R05221,R00943,R00942,R03632,R02326,R03840,R00344,R00229,R00341,R04463,R02976,R00076,R01021,R00156,R00742,R03785,R01857,R00509,R06396,R00150,R08232,R04358,R04241,R03449,R01859,R00158,R03822,R03236,R01917,R05800,R00573,R07641,R01150,R04023,R08572,R05028,R04002,R02884,R04555,R00332,R04589,R00330,R00331,R06529,R01395,R01567,R01011,R04657,R03187,R02649,R03182,R01961,R01843,R03471,R01092,R00141,R00140,R01844,R03478,R03479,R03744,R00149,R06282,R03576,R05815,R02324,R00866,R00867,R01926,R03387,R01495,R03150,R03347,R08233,R04143,R08242,R02404,R03877,R08241,R02451,R08323,R07302,R08352,R05795,R02090,R01476,R04572,R02650,R04267,R03193,R08354,R08355,R02658,R00480,R00482,R03613,R03298,R00405,R00174,R00299,R03469,R02584,R05224,R01256,R05646,R00240,R00241,R05803,R05802,R05801,R04591,R05806,R00722,R01353,R04357,R07279,R05661,R02783,R02785,R03494,R02786,R02788,R05197,R04448,R03905,R00554,R04779,R05626,R00315,R00497,R01468,R02626,R02071,R02625,R03361,R03362,R04401,R02575,R00251,R00162,R00253,R08124,R01771,R00756,R00964,R04504,R03161,R00518,R00847,R07414,R03920,R04275,R01541,R04385,R02402,R07127,R04573,R02732,R03770,R00549,R01512,R01514,R04144,R04369,R03766,R00894,R01182,R02089,R03607,R06842,R04208,R06836,R02240,R01666,R01665,R02245,R05799,R01585,R03272,R08154,R03274,R01526,R00185,R01059,R04617,R01523,R03939,R05186,R02848,R01050,R01051,R01053,R04509,R01688,R02412,R01201,R04351,R01881,R03433,R00760,R00575,R02927,R04388,R00570,R00571,R01441,R01888,R03241,R07404,R01967,R02099,R02098,R04212,R02094,R03384,R00105,R00104,R02093,R05185,R06367,R02184,R08223,R03516,R02493,R00352,R00774,R01754,R01322,R04235,R01326,R04928,R02705,R01737,R08201,R00513,R02971,R00200,R00130,R01980,R01121,R03429,R03428,R00139,R05634,R02757,R05202,R02750,R03395,R01573,R03014,R02301,R00617,R02758,R04068,R03315,R01600,R03944,R03095,R05496,R04391,R03157,R00283,R03819,R02227,R00136,R02225,R01137,R07828,R04730,R08353,R02903,R05227,R01131,R03530,R02865,R06974,R08217,R04138,R01547,R02439,R04403,R00127,R01786,R01228,R03245,R00129,R02430,R03754,R00086,R03691,R04545,R00002,R02741,R03018,R00124,R06976,R02331,R02303,R06975,R00512,R00239,R02664,R02980,R02136,R02238,R02134,R00616,R01902,R01639,R01901,R03780,R02929,R00920,R02237,R01909,R04209,R00157,R00333,R00122,R00127,R05805,R05804,R01568
338	0.90	 0	25	57	0	25	C00117->C00002:[10->8,12->3,6->17,7->10,7->11,7->12,7->4,7->5,8->13]	RP05464,RP01263,RP04232,RP12346,RP00915,RP11016,RP01973,RP00410,RP01384,RP03735,RP00596,RP00380,RP02199,RP07011,RP10839,RP01262,RP00173,RP00569,RP05698,RP06127,RP05463,RP00954,RP06170,RP02201,RP05139	R06064,R01057,R00212,R01049,R03503,R05625,R05735,R00199,R03258,R03595,R00429,R00206,R00619,R00085,R00087,R00466,R01561,R02106,R00776,R00469,R01244,R00134,R03215,R03146,R00519,R01561,R01245,R01768,R01769,R02423,R02423,R07281,R01056,R00183,R00185,R01571,R02107,R02103,R01196,R00006,R00014,R00211,R00210,R01699,R00207,R00224,R00226,R00209,R05636,R03145,R06063,R06064,R06063,R00522,R00469,R02425,R05554
339	0.90	 0	24	43	0	24	C00117->C00002:[10->8,12->3,6->17,7->10,7->11,7->12,7->4,7->5,8->13]	RP03973,RP05464,RP04232,RP04478,RP00915,RP01973,RP06170,RP00410,RP03735,RP00380,RP02199,RP07011,RP10839,RP01262,RP05463,RP05698,RP00470,RP00954,RP01320,RP00485,RP02201,RP05139,RP06127,RP00569	R00181,R06064,R00212,R04863,R00466,R02106,R00469,R00776,R00469,R00134,R03215,R03146,R00519,R01768,R01769,R02423,R02423,R07281,R01056,R06063,R01196,R00006,R00014,R00211,R00210,R01699,R00207,R00224,R00226,R00209,R05636,R03145,R01128,R01132,R00522,R01128,R03098,R02425,R05554,R06063,R06064,R02107,R02103
340	0.60	 0	15	348	0	15	C00117->C00002:[10->8,12->3,6->17,7->12,7->4,8->13]	RP03973,RP01263,RP00861,RP10839,RP01262,RP00173,RP11016,RP00893,RP00812,RP00003,RP04649,RP00392,RP00596,RP00056,RP01323	R00181,R01057,R00190,R00182,R07281,R01056,R00183,R00185,R01571,R01561,R00428,R05046,R04126,R05030,R01417,R00949,R00334,R05225,R05033,R07642,R01654,R05221,R00943,R00942,R03632,R02326,R03840,R00344,R00229,R00341,R04463,R02976,R00076,R01021,R00156,R00742,R03785,R01857,R00509,R06396,R00150,R08232,R04358,R04241,R03449,R01859,R00158,R03822,R03236,R01917,R05800,R00573,R07641,R01150,R04023,R08572,R05028,R04002,R02884,R04555,R00332,R04589,R00330,R00331,R06529,R01395,R01567,R01011,R04657,R03187,R02649,R03182,R01961,R01843,R03471,R01092,R00141,R00140,R01844,R03478,R03479,R03744,R00149,R06282,R03576,R05815,R02324,R00866,R00867,R01926,R03387,R01495,R03150,R03347,R08233,R04143,R08242,R02404,R03877,R08241,R02451,R08323,R07302,R08352,R05795,R02090,R01476,R04572,R02650,R04267,R03193,R08354,R08355,R02658,R00480,R00482,R03613,R03298,R00405,R00174,R00299,R03469,R02584,R05224,R01256,R05646,R00240,R00241,R05803,R05802,R05801,R04591,R05806,R00722,R01353,R04357,R07279,R05661,R02783,R02785,R03494,R02786,R02788,R05197,R04448,R03905,R00554,R04779,R05626,R00315,R00497,R01468,R02626,R02071,R02625,R03361,R03362,R04401,R02575,R00251,R00162,R00253,R08124,R01771,R00756,R00964,R04504,R03161,R00518,R00847,R07414,R03920,R04275,R01541,R04385,R02402,R07127,R04573,R02732,R03770,R00549,R01512,R01514,R04144,R04369,R03766,R00894,R01182,R02089,R03607,R06842,R04208,R06836,R02240,R01666,R01665,R02245,R05799,R01585,R03272,R08154,R03274,R01526,R00185,R01059,R04617,R01523,R03939,R05186,R02848,R01050,R01051,R01053,R04509,R01688,R02412,R01201,R04351,R01881,R03433,R00760,R00575,R02927,R04388,R00570,R00571,R01441,R01888,R03241,R07404,R01967,R02099,R02098,R04212,R02094,R03384,R00105,R00104,R02093,R05185,R06367,R02184,R08223,R03516,R02493,R00352,R00774,R01754,R01322,R04235,R01326,R04928,R02705,R01737,R08201,R00513,R02971,R00200,R00130,R01980,R01121,R03429,R03428,R00139,R05634,R02757,R05202,R02750,R03395,R01573,R03014,R02301,R00617,R02758,R04068,R03315,R01600,R03944,R03095,R05496,R04391,R03157,R00283,R03819,R02227,R00136,R02225,R01137,R07828,R04730,R08353,R02903,R05227,R01131,R03530,R02865,R06974,R08217,R04138,R01547,R02439,R04403,R00127,R01786,R01228,R03245,R00129,R02430,R03754,R00086,R03691,R04545,R00002,R02741,R03018,R00124,R06976,R02331,R02303,R06975,R00512,R00239,R02664,R02980,R02136,R02238,R02134,R00616,R01902,R01639,R01901,R03780,R02929,R00920,R02237,R01909,R05046,R00426,R01561,R01245,R00157,R00333,R00122,R00127,R05805,R05804,R01568,R01134
341	0.70	 0	17	137	0	17	C00117->C00002:[10->8,12->3,6->17,7->10,7->11,7->12,8->13]	RP03973,RP00466,RP00300,RP10839,RP01319,RP07975,RP01320,RP04205,RP00470,RP04204,RP04241,RP03735,RP03839,RP08184,RP01262,RP00175,RP00008	R00181,R01131,R01126,R00944,R00943,R07281,R01127,R04209,R01128,R06975,R04560,R01128,R01132,R04559,R04591,R00134,R03215,R03146,R00519,R04209,R04560,R01056,R01770,R01863,R03876,R04604,R06746,R06769,R07640,R01300,R07646,R01406,R03631,R05577,R05451,R00982,R01558,R03038,R00381,R02539,R08117,R05537,R00389,R01991,R04773,R00912,R08088,R00910,R00235,R06410,R01954,R01357,R03932,R01407,R04157,R05620,R00189,R01280,R00578,R06409,R03974,R06751,R04507,R02918,R03665,R03664,R03661,R03660,R03663,R03662,R04449,R00735,R01616,R02986,R01598,R02255,R01490,R00436,R08244,R02794,R08218,R01164,R02194,R04870,R02699,R01230,R01231,R06944,R05467,R05452,R04036,R06515,R00483,R03658,R03659,R02718,R05578,R00686,R03651,R03652,R02711,R03654,R03655,R03656,R03657,R04580,R07416,R04582,R07887,R02221,R07325,R06777,R01075,R06778,R01176,R01723,R03647,R03286,R06731,R02473,R04274,R01422,R04563,R04562,R03648,R00390,R03646,R04030,R00257,R06583,R04230,R03650,R03209,R01943,R06368,R05193,R00925
342	0.80	 0	26	149	0	26	C00117->C00002:[10->8,12->3,6->17,7->10,7->11,7->12,7->4,8->13]	RP05464,RP10817,RP01571,RP01973,RP04030,RP00410,RP01257,RP01384,RP03735,RP00380,RP00008,RP02199,RP07011,RP10839,RP01262,RP00861,RP05463,RP06127,RP06639,RP01573,RP01291,RP06170,RP02201,RP05769,RP05139,RP00569	R06064,R07226,R01526,R02106,R00182,R00776,R00469,R01051,R01244,R00134,R03215,R03146,R00519,R01768,R01769,R03876,R04604,R06746,R06769,R07640,R01300,R07646,R01406,R03631,R05577,R05451,R00982,R01558,R03038,R00381,R02539,R08117,R05537,R00389,R01991,R04773,R00912,R08088,R00910,R00235,R06410,R01954,R01357,R03932,R01407,R04157,R05620,R00189,R01280,R00578,R06409,R03974,R06751,R04507,R02918,R03665,R03664,R03661,R03660,R03663,R03662,R04449,R00735,R01616,R02986,R01598,R02255,R01490,R00436,R08244,R02794,R08218,R01164,R02194,R04870,R02699,R01230,R01231,R06944,R05467,R05452,R04036,R06515,R00483,R03658,R03659,R02718,R05578,R00686,R03651,R03652,R02711,R03654,R03655,R03656,R03657,R04580,R07416,R04582,R07887,R02221,R07325,R06777,R01075,R06778,R01176,R01723,R03647,R03286,R06731,R02473,R04274,R01422,R04563,R04562,R03648,R00390,R03646,R04030,R00257,R06583,R04230,R03650,R03209,R01943,R06368,R05193,R00925,R02423,R02423,R07281,R01056,R00190,R00182,R06063,R06063,R06064,R01621,R01529,R01081,R00469,R02425,R05704,R00830,R01221,R03425,R05554,R02107,R02103
343	0.80	 0	28	143	0	28	C00117->C00002:[10->8,12->3,6->10,6->17,7->11,7->12,7->4,8->13]	RP03973,RP03774,RP01319,RP10096,RP04102,RP04205,RP01571,RP01259,RP10839,RP01262,RP07538,RP04204,RP08033,RP00008,RP00749,RP04241,RP01257,RP01709,RP07975,RP11244,RP10097,RP01291,RP03839,RP11505,RP03775,RP10678,RP00784,RP03838	R00181,R04144,R01127,R06974,R04463,R06975,R04560,R01526,R01053,R07281,R01056,R03461,R04559,R04325,R03876,R04604,R06746,R06769,R07640,R01300,R07646,R01406,R03631,R05577,R05451,R00982,R01558,R03038,R00381,R02539,R08117,R05537,R00389,R01991,R04773,R00912,R08088,R00910,R00235,R06410,R01954,R01357,R03932,R01407,R04157,R05620,R00189,R01280,R00578,R06409,R03974,R06751,R04507,R02918,R03665,R03664,R03661,R03660,R03663,R03662,R04449,R00735,R01616,R02986,R01598,R02255,R01490,R00436,R08244,R02794,R08218,R01164,R02194,R04870,R02699,R01230,R01231,R06944,R05467,R05452,R04036,R06515,R00483,R03658,R03659,R02718,R05578,R00686,R03651,R03652,R02711,R03654,R03655,R03656,R03657,R04580,R07416,R04582,R07887,R02221,R07325,R06777,R01075,R06778,R01176,R01723,R03647,R03286,R06731,R02473,R04274,R01422,R04563,R04562,R03648,R00390,R03646,R04030,R00257,R06583,R04230,R03650,R03209,R01943,R06368,R05193,R00925,R04325,R06974,R04591,R01051,R01709,R04209,R02993,R06975,R01081,R04209,R04524,R04144,R07456,R00173,R00174,R04208
344	0.60	 0	12	15	0	12	C00117->C00002:[10->8,12->3,6->17,7->12,8->11,8->13]	RP01065,RP01262,RP01320,RP08324,RP00470,RP00477,RP04472,RP01570,RP01994,RP03415,RP07387,RP00380	R00720,R01056,R01128,R04857,R01128,R01132,R03140,R00024,R04857,R01523,R02141,R00088,R00024,R01768,R01769
345	0.70	 0	19	38	0	19	C00117->C00002:[10->8,12->3,6->17,7->10,7->11,7->12,8->13]	RP00380,RP01278,RP10839,RP12346,RP00861,RP08324,RP08291,RP10817,RP04472,RP06639,RP04092,RP01259,RP04373,RP01384,RP03735,RP05769,RP01994,RP01262,RP01573	R01768,R01769,R01072,R07281,R01049,R03503,R05625,R05735,R00199,R03258,R03595,R00429,R00206,R00619,R00085,R00087,R00190,R00182,R04857,R04732,R07226,R04857,R01621,R00190,R01053,R04732,R01244,R00134,R03215,R03146,R00519,R05704,R00830,R01221,R03425,R02141,R01056,R01529
346	0.90	 0	23	31	0	23	C00117->C00002:[10->8,12->3,6->17,7->10,7->11,7->12,7->4,7->5,8->13]	RP05464,RP00915,RP06127,RP01973,RP01188,RP00410,RP01384,RP03735,RP00380,RP02199,RP07011,RP10839,RP01262,RP00861,RP05463,RP00569,RP01255,RP04092,RP00954,RP06170,RP02201,RP05139,RP01189	R06064,R00466,R06063,R06064,R02106,R00948,R00776,R00469,R01244,R00134,R03215,R03146,R00519,R01768,R01769,R02423,R02423,R07281,R01056,R00190,R00182,R06063,R02107,R02103,R01049,R00190,R00522,R00469,R02425,R05554,R00951
347	0.70	 0	20	137	0	20	C00117->C00002:[10->8,12->3,6->17,7->10,7->11,7->12,8->13]	RP01263,RP01290,RP04472,RP01291,RP01994,RP01384,RP03735,RP04030,RP00380,RP00008,RP10839,RP01262,RP00861,RP01571,RP08291,RP01255,RP04092,RP08324,RP04373,RP11063	R01057,R01080,R04857,R01081,R02141,R01244,R00134,R03215,R03146,R00519,R00182,R01768,R01769,R03876,R04604,R06746,R06769,R07640,R01300,R07646,R01406,R03631,R05577,R05451,R00982,R01558,R03038,R00381,R02539,R08117,R05537,R00389,R01991,R04773,R00912,R08088,R00910,R00235,R06410,R01954,R01357,R03932,R01407,R04157,R05620,R00189,R01280,R00578,R06409,R03974,R06751,R04507,R02918,R03665,R03664,R03661,R03660,R03663,R03662,R04449,R00735,R01616,R02986,R01598,R02255,R01490,R00436,R08244,R02794,R08218,R01164,R02194,R04870,R02699,R01230,R01231,R06944,R05467,R05452,R04036,R06515,R00483,R03658,R03659,R02718,R05578,R00686,R03651,R03652,R02711,R03654,R03655,R03656,R03657,R04580,R07416,R04582,R07887,R02221,R07325,R06777,R01075,R06778,R01176,R01723,R03647,R03286,R06731,R02473,R04274,R01422,R04563,R04562,R03648,R00390,R03646,R04030,R00257,R06583,R04230,R03650,R03209,R01943,R06368,R05193,R00925,R07281,R01056,R00190,R00182,R01526,R04732,R01049,R00190,R04857,R04732,R01876
348	0.60	 0	17	25	0	17	C00117->C00002:[10->11,10->8,12->3,6->17,7->12,8->13]	RP01257,RP03973,RP01319,RP04478,RP04205,RP00861,RP06373,RP01385,RP08184,RP00596,RP01573,RP01262,RP00173,RP10817,RP06639,RP00485,RP05769	R01051,R00181,R01127,R04863,R06975,R04560,R00190,R00182,R00941,R01245,R04560,R01561,R01245,R01529,R01056,R00183,R00185,R01571,R07226,R01621,R03098,R05704,R00830,R01221,R03425
349	0.60	 0	14	19	0	14	C00117->C00002:[10->8,12->3,6->17,7->11,7->12,8->13]	RP01257,RP00861,RP10839,RP04478,RP00173,RP10097,RP04205,RP01319,RP01325,RP01293,RP01385,RP01262,RP00485,RP00596	R01051,R00190,R00182,R07281,R04863,R00183,R00185,R01571,R06975,R06975,R04560,R01127,R01135,R01083,R01245,R01056,R03098,R01561,R01245
350	0.60	 0	11	15	0	11	C00117->C00002:[10->8,12->3,6->17,7->11,7->12,8->13]	RP00466,RP01065,RP10839,RP01319,RP01320,RP10097,RP04205,RP00470,RP03415,RP01262,RP00175	R01131,R01126,R00720,R07281,R01127,R01128,R06975,R06975,R04560,R01128,R01132,R00088,R01056,R01770,R01863
[truncated: 1,388,473 more chars]
