# Supplementary material for: Inferring branching pathways in genome-scale metabolic networks
Source: BMC Syst Biol. 2009 Oct 29;3:103. doi: 10.1186/1752-0509-3-103 (PMC2791103; doi:10.1186/1752-0509-3-103)
Supplement: Additional file 2 — ReTrace results from experiments. Summary data and html output from ReTrace runs performed for the queries discussed in the section Results. A self-contained web site: unpack archive and open index.html in a web browser. [file 1752-0509-3-103-S2.zip › retrace-AF2/atomgraph.txt]

C04435-1	17	3.412	2.948	1.717	C
C04435-2	17	3.412	2.948	1.717	C
C04435-3	17	3.412	2.948	1.717	C
C04435-4	44378	19.686	46.761	6.838	C
C04435-5	17	3.412	2.948	1.717	C
C04435-6	17	3.412	2.948	1.717	C
C04435-7	44378	19.259	55.887	7.476	C
C04435-8	44378	19.893	50.993	7.141	C
C04435-9	17	3.412	2.948	1.717	C
C04435-10	17	3.412	2.948	1.717	C
C06623-1	44378	19.102	51.842	7.200	C
C06623-2	4982	16.862	20.561	4.534	N
C06623-4	44378	19.209	54.749	7.399	C
C06623-5	44378	19.655	56.799	7.537	C
C06623-6	44378	22.312	51.476	7.175	C
C06623-7	44378	20.351	57.305	7.570	C
C06623-8	44378	19.962	58.280	7.634	C
C06623-9	4982	14.601	17.588	4.194	N
C06623-11	44378	22.928	53.153	7.291	C
C06623-12	44378	20.495	57.069	7.554	C
C06623-14	44378	22.256	56.272	7.501	C
C06623-15	44378	17.003	56.220	7.498	C
C06623-18	1684	6.934	2.699	1.643	P
C06623-22	1684	6.067	3.036	1.743	P
C06623-26	44378	20.978	58.365	7.640	C
C06623-27	44378	21.408	57.529	7.585	C
C06623-29	44378	21.950	62.332	7.895	C
C06623-30	44378	22.124	61.195	7.823	C
C06623-31	44378	22.173	61.964	7.872	C
C06623-32	44378	14.987	58.576	7.653	C
C06623-34	44378	20.204	58.468	7.646	C
C11883-1	233	10.000	14.155	3.762	C
C11883-2	463	12.749	28.158	5.306	C
C11883-3	463	12.752	28.139	5.305	C
C11883-5	44378	21.771	51.551	7.180	C
C11883-6	44378	33.806	53.186	7.293	C
C11883-7	44378	22.130	55.149	7.426	C
C11883-8	722	14.776	40.445	6.360	C
C11883-9	572	14.612	42.479	6.518	C
C11883-10	635	14.079	41.345	6.430	C
C11883-11	44378	21.222	54.924	7.411	C
C11883-12	572	14.612	42.479	6.518	C
C11883-13	44378	37.244	51.118	7.150	C
C11883-14	44378	23.519	57.354	7.573	C
C11883-15	233	10.000	14.155	3.762	C
C11883-16	233	10.000	14.155	3.762	C
C11883-17	44378	23.529	57.316	7.571	C
C11883-18	44378	29.447	57.436	7.579	C
C11883-19	44378	28.885	53.925	7.343	C
C11883-20	44378	20.263	48.487	6.963	C
C11883-21	44378	19.956	54.310	7.370	C
C16470-1	4982	17.210	27.279	5.223	N
C16470-2	44378	17.857	57.674	7.594	C
C16470-3	44378	23.615	57.441	7.579	C
C16470-4	44378	19.756	59.882	7.738	C
C16470-6	44378	17.812	56.022	7.485	C
C16470-7	44378	23.484	57.824	7.604	C
C16470-8	4982	15.590	25.198	5.020	N
C16470-9	4982	16.404	26.193	5.118	N
C16470-10	44378	17.511	60.251	7.762	C
C16470-11	44378	19.090	60.342	7.768	C
C16470-13	44378	20.568	58.476	7.647	C
C16470-14	44378	17.749	59.314	7.702	C
C16470-15	44378	19.464	58.122	7.624	C
C16470-17	4982	13.840	22.627	4.757	N
C16470-18	4982	10.583	18.063	4.250	N
C16470-20	1684	5.011	3.379	1.838	P
C16470-21	1684	6.197	4.146	2.036	P
C16470-28	1684	6.314	4.341	2.084	P
C16470-32	44378	19.694	57.811	7.603	C
C16470-33	44378	23.527	50.187	7.084	C
C16470-34	44378	22.929	53.338	7.303	C
C16470-35	44378	22.841	55.169	7.428	C
C16470-36	44378	23.860	57.577	7.588	C
C16470-37	44378	20.612	57.742	7.599	C
C16470-39	4982	13.755	22.124	4.704	N
C16470-41	44378	19.300	51.784	7.196	C
C16470-42	44378	19.916	53.476	7.313	C
C16470-43	44378	19.244	56.579	7.522	C
C16470-44	4982	12.260	19.710	4.440	N
C16470-46	44378	17.809	51.841	7.200	C
C16470-47	44378	18.085	55.259	7.434	C
C16470-49	44378	16.075	51.141	7.151	C
C16470-50	44378	16.594	53.802	7.335	C
C16470-52	44378	18.549	50.084	7.077	C
C16470-53	44378	19.498	53.366	7.305	C
C16470-54	44378	19.920	50.341	7.095	C
C16470-55	44378	20.433	53.462	7.312	C
C16470-56	44378	21.264	53.637	7.324	C
C12106-1	44378	14.101	57.100	7.556	C
C12106-4	44378	13.701	52.968	7.278	C
C12106-6	44378	14.125	54.271	7.367	C
C12106-7	44378	23.831	62.788	7.924	C
C12106-8	44378	23.856	61.184	7.822	C
C12106-9	9	2.333	2.222	1.491	N
C12106-11	44378	23.921	62.539	7.908	C
C12106-13	44378	20.518	57.685	7.595	C
C12106-15	1684	4.543	2.619	1.618	P
C04930-1	4	1.500	1.250	1.118	C
C04930-2	4	1.500	1.250	1.118	C
C04930-4	4	1.500	1.250	1.118	C
C04930-5	4	1.500	1.250	1.118	C
C04930-6	4	1.500	1.250	1.118	N
C04930-7	4	1.500	1.250	1.118	C
C04930-8	4	1.500	1.250	1.118	C
C04930-12	4	1.500	1.250	1.118	C
C04930-13	4	1.500	1.250	1.118	C
C04930-15	4	1.500	1.250	1.118	C
C04930-17	4	1.500	1.250	1.118	C
C04930-19	4	1.500	1.250	1.118	C
C04930-21	4	1.500	1.250	1.118	C
C04930-24	4	1.500	1.250	1.118	C
C04930-25	4	1.500	1.250	1.118	C
C04930-26	44378	19.204	58.814	7.669	C
C04930-27	44378	18.204	58.811	7.669	C
C04930-30	44378	19.375	55.544	7.453	C
C04930-32	44378	18.375	55.541	7.453	C
C04930-34	44378	20.014	59.406	7.708	C
C04930-35	4982	12.607	17.302	4.160	N
C04930-36	44378	20.163	61.181	7.822	C
C04930-37	44378	19.014	59.403	7.707	C
C04930-38	4982	11.608	17.285	4.158	N
C04930-39	44378	19.163	61.178	7.822	C
C04930-40	44378	20.605	60.894	7.803	C
C04930-42	44378	16.021	51.202	7.156	C
C04930-43	44378	20.958	60.035	7.748	C
C04930-44	44378	19.605	60.891	7.803	C
C04930-46	44378	15.021	51.199	7.155	C
C04930-47	44378	19.958	60.031	7.748	C
C04930-49	44378	16.558	54.063	7.353	C
C04930-53	44378	15.558	54.061	7.353	C
C16320-2	12	2.750	1.854	1.362	C
C16320-3	12	2.750	1.854	1.362	C
C16320-4	12	2.750	1.854	1.362	C
C16320-5	12	2.750	1.854	1.362	C
C16320-6	12	2.750	1.854	1.362	C
C16320-7	12	2.750	1.854	1.362	C
C16320-8	11	2.545	1.521	1.233	C
C16320-9	11	2.545	1.521	1.233	C
C16320-10	12	2.750	1.854	1.362	C
C16320-11	12	2.750	1.854	1.362	C
C16320-12	12	2.750	1.854	1.362	C
C16320-13	12	2.750	1.854	1.362	C
C16320-14	12	2.750	1.854	1.362	C
C16320-15	12	2.750	1.854	1.362	C
C16320-18	11	2.545	1.521	1.233	C
C16320-19	11	2.545	1.521	1.233	C
C16320-20	11	2.545	1.521	1.233	C
C16320-21	11	2.545	1.521	1.233	C
C04392-1	4982	14.656	18.056	4.249	N
C04392-2	44378	20.665	55.786	7.469	C
C04392-3	44378	17.857	57.332	7.572	C
C04392-4	44378	17.796	58.812	7.669	C
C04392-5	44378	20.534	56.181	7.495	C
C04392-6	4982	13.034	17.428	4.175	N
C04392-8	44378	17.480	56.808	7.537	C
C04392-9	4982	13.850	17.691	4.206	N
C04392-10	44378	17.618	57.128	7.558	C
C04392-11	44378	16.366	57.835	7.605	C
C04392-12	44378	17.364	59.598	7.720	C
C04392-13	44378	19.115	59.675	7.725	C
C04392-15	4982	11.377	16.637	4.079	N
C04392-18	44378	18.751	56.836	7.539	C
C04392-21	1684	6.961	2.705	1.645	P
C04392-25	1684	6.278	2.718	1.649	P
C04392-29	1684	6.162	3.048	1.746	P
C04392-33	1684	5.964	2.681	1.637	P
C04392-37	44378	17.751	56.833	7.539	C
C04392-38	44378	16.364	59.595	7.720	C
C04392-40	44378	18.115	59.672	7.725	C
C04392-41	44378	16.858	57.329	7.572	C
C04392-42	44378	16.480	56.805	7.537	C
C04392-44	4982	13.657	18.036	4.247	N
C04392-46	44378	19.665	55.783	7.469	C
C04392-47	44378	16.796	58.809	7.669	C
C04392-48	44378	19.534	56.178	7.495	C
C04392-49	4982	12.035	17.410	4.173	N
C04392-50	4982	12.850	17.672	4.204	N
C04392-51	44378	16.618	57.126	7.558	C
C04392-52	44378	15.366	57.833	7.605	C
C04392-53	4982	10.378	16.622	4.077	N
C16472-1	44378	17.020	61.415	7.837	C
C16472-2	44378	16.490	56.384	7.509	C
C16472-3	44378	17.355	59.203	7.694	C
C16472-5	44378	16.938	56.204	7.497	C
C16472-6	44378	18.033	58.322	7.637	C
C16472-7	44378	17.483	60.980	7.809	C
C04391-1	2	0.500	0.250	0.500	C
C04391-2	2	0.500	0.250	0.500	C
C04391-3	2	0.500	0.250	0.500	N
C04391-4	2	0.500	0.250	0.500	C
C04391-5	2	0.500	0.250	0.500	N
C04391-7	2	0.500	0.250	0.500	C
C04391-12	1684	5.164	3.028	1.740	P
C06396-1	2	0.500	0.250	0.500	C
C06396-2	2	0.500	0.250	0.500	C
C06396-3	2	0.500	0.250	0.500	N
C06396-4	2	0.500	0.250	0.500	C
C06396-5	2	0.500	0.250	0.500	N
C06396-7	2	0.500	0.250	0.500	C
C01726-1	2	0.500	0.250	0.500	P
C01726-6	2	0.500	0.250	0.500	C
C01726-7	2	0.500	0.250	0.500	C
C01726-8	2	0.500	0.250	0.500	C
C01726-9	2	0.500	0.250	0.500	C
C01726-10	2	0.500	0.250	0.500	C
C01726-11	2	0.500	0.250	0.500	N
C01726-12	2	0.500	0.250	0.500	N
C01726-15	2	0.500	0.250	0.500	C
C01726-16	2	0.500	0.250	0.500	N
C01726-17	2	0.500	0.250	0.500	N
C10906-1	44378	16.915	58.289	7.635	C
C10906-2	44378	16.793	60.672	7.789	C
C10906-3	44378	17.264	61.189	7.822	C
C10906-4	44378	16.617	60.628	7.786	C
C10906-5	44378	16.251	55.578	7.455	C
C10906-6	44378	16.112	58.140	7.625	C
C04390-1	44378	18.616	54.014	7.349	C
C04390-2	44378	18.861	49.960	7.068	C
C04390-3	4982	9.852	15.447	3.930	N
C04390-4	44378	15.687	56.272	7.501	C
C04390-5	44378	17.888	53.994	7.348	C
C04390-6	44378	13.226	51.961	7.208	C
C04390-9	44378	20.517	50.502	7.106	C
C04390-10	44378	13.772	53.944	7.345	C
C04390-12	44378	19.275	56.352	7.507	C
C04390-13	44378	14.690	56.214	7.498	C
C04390-14	4982	8.446	16.600	4.074	N
C05319-1	2	0.500	0.250	0.500	C
C05319-2	2	0.500	0.250	0.500	C
C05319-3	2	0.500	0.250	0.500	N
C05319-4	2	0.500	0.250	0.500	C
C05319-5	2	0.500	0.250	0.500	N
C05319-7	2	0.500	0.250	0.500	C
C05319-8	2	0.500	0.250	0.500	C
C05319-13	2	0.500	0.250	0.500	C
C05319-14	44378	14.988	58.566	7.653	C
C16722-1	2	0.500	0.250	0.500	N
C01852-1	61	7.164	16.268	4.033	C
C01852-2	61	7.164	16.268	4.033	C
C01852-3	61	7.164	16.268	4.033	C
C01852-4	61	7.164	16.268	4.033	C
C01852-5	61	7.164	16.268	4.033	C
C01852-6	61	7.164	16.268	4.033	C
C01852-9	61	7.164	16.268	4.033	C
C01852-10	61	7.164	16.268	4.033	C
C01852-11	44378	19.681	56.377	7.508	C
C01852-12	61	7.164	16.268	4.033	C
C01852-13	44378	16.392	58.316	7.636	C
C01852-18	44378	17.124	57.082	7.555	C
C01852-19	44378	14.987	58.581	7.654	C
C01852-20	44378	17.594	62.619	7.913	C
C01852-21	44378	17.113	60.957	7.807	C
C01852-23	44378	18.004	62.689	7.918	C
C01852-24	44378	16.771	59.655	7.724	C
C01028-1	44378	17.803	53.711	7.329	C
C01028-2	44378	19.100	52.734	7.262	C
C01028-3	44378	13.688	56.245	7.500	C
C01028-4	4982	8.846	15.501	3.937	N
C01028-5	44378	18.850	53.032	7.282	C
C01028-8	44378	19.323	50.517	7.108	C
C01028-9	44378	17.468	56.112	7.491	C
C01028-10	4982	8.707	15.711	3.964	N
C01029-1	44378	18.197	50.480	7.105	C
C01029-2	44378	17.031	55.319	7.438	C
C01029-3	44378	17.811	48.877	6.991	C
C01029-4	4982	10.406	17.002	4.123	N
C01029-5	44378	16.863	54.741	7.399	C
C01029-6	44378	16.748	50.624	7.115	C
C01029-7	4982	9.815	15.707	3.963	N
C01029-8	44378	17.209	48.359	6.954	C
C01029-9	44378	13.226	51.960	7.208	C
C01029-10	44378	16.886	54.783	7.402	C
C01029-11	44378	13.772	53.943	7.345	C
C01029-13	4982	9.845	15.487	3.935	N
C01026-1	44378	13.770	54.256	7.366	C
C01026-2	44378	13.818	53.746	7.331	C
C01026-5	4982	9.627	16.232	4.029	N
C01026-6	44378	14.341	58.465	7.646	C
C01026-7	44378	13.342	58.442	7.645	C
C01755-1	44378	13.749	54.988	7.415	C
C01755-2	4982	7.870	15.277	3.909	N
C01024-1	5	1.600	1.040	1.020	C
C01024-2	5	1.600	1.040	1.020	C
C01024-3	5	1.600	1.040	1.020	C
C01024-4	5	1.600	1.040	1.020	N
C01024-5	5	1.600	1.040	1.020	C
C01024-6	5	1.600	1.040	1.020	C
C01024-7	5	1.600	1.040	1.020	C
C01024-8	5	1.600	1.040	1.020	C
C01024-9	5	1.600	1.040	1.020	C
C01024-10	5	1.600	1.040	1.020	C
C01024-11	5	1.600	1.040	1.020	C
C01024-12	5	1.600	1.040	1.020	N
C01024-13	5	1.600	1.040	1.020	C
C01024-14	3	1.000	0.667	0.816	C
C01024-15	5	1.600	1.040	1.020	C
C01024-16	5	1.600	1.040	1.020	C
C01024-17	5	1.600	1.040	1.020	C
C01024-18	5	1.600	1.040	1.020	C
C01024-19	5	1.600	1.040	1.020	C
C01024-24	5	1.600	1.040	1.020	C
C01024-25	3	1.000	0.667	0.816	C
C01024-26	44378	15.297	53.114	7.288	C
C01024-27	5	1.600	1.040	1.020	C
C01024-28	5	1.600	1.040	1.020	N
C01024-29	5	1.600	1.040	1.020	C
C01024-32	44378	16.632	53.678	7.327	C
C01024-33	5	1.600	1.040	1.020	C
C01024-34	5	1.600	1.040	1.020	C
C01024-35	5	1.600	1.040	1.020	C
C01024-36	5	1.600	1.040	1.020	C
C01024-37	44378	17.608	53.072	7.285	C
C01024-38	4982	10.518	16.360	4.045	N
C01024-39	5	1.600	1.040	1.020	C
C01024-40	5	1.600	1.040	1.020	C
C01024-41	5	1.600	1.040	1.020	C
C01024-44	44378	16.632	53.678	7.327	C
C01024-45	44378	17.459	50.697	7.120	C
C01024-46	44378	15.297	53.114	7.288	C
C01024-47	3	1.000	0.667	0.816	C
C01024-48	5	1.600	1.040	1.020	C
C01024-50	44378	17.608	53.072	7.285	C
C01024-51	44378	13.678	56.270	7.501	C
C01024-56	44378	17.459	50.697	7.120	C
C01024-59	44378	17.179	56.161	7.494	C
C01757-1	44378	15.413	54.053	7.352	C
C01757-2	44378	14.595	52.703	7.260	C
C01757-3	44378	14.078	51.098	7.148	C
C01757-4	44378	15.413	54.053	7.352	C
C01757-6	44378	14.597	53.755	7.332	C
C01757-8	44378	14.595	52.703	7.260	C
C01750-1	44378	18.775	50.833	7.130	C
C01750-3	44378	17.053	56.413	7.511	C
C01750-4	44378	17.397	53.628	7.323	C
C01750-6	44378	17.278	57.906	7.610	C
C01750-8	44378	17.612	51.902	7.204	C
C01750-9	44378	17.131	57.037	7.552	C
C01750-11	44378	17.816	54.456	7.379	C
C01750-13	44378	17.516	56.034	7.486	C
C01750-14	44378	17.402	54.284	7.368	C
C01750-15	44378	17.577	53.036	7.283	C
C01750-17	44378	18.814	54.865	7.407	C
C01750-18	44378	16.584	52.915	7.274	C
C01750-19	44378	18.397	54.389	7.375	C
C01750-20	44378	17.579	53.010	7.281	C
C01750-21	44378	18.395	54.416	7.377	C
C01750-25	44378	22.099	60.124	7.754	C
C01750-26	44378	21.164	62.944	7.934	C
C01750-27	44378	20.671	62.911	7.932	C
C01750-28	44378	22.000	62.099	7.880	C
C01750-29	44378	20.671	62.911	7.932	C
C01750-30	44378	21.164	62.944	7.934	C
C04503-1	2	0.500	0.250	0.500	N
C04503-2	1684	4.264	2.735	1.654	P
C04503-3	2	0.500	0.250	0.500	C
C04503-7	2	0.500	0.250	0.500	N
C04503-8	2	0.500	0.250	0.500	N
C04503-9	2	0.500	0.250	0.500	C
C04503-10	2	0.500	0.250	0.500	C
C04503-12	2	0.500	0.250	0.500	P
C04503-16	2	0.500	0.250	0.500	C
C01020-1	44378	15.661	54.043	7.351	C
C01020-2	44378	12.690	56.199	7.497	C
C01020-3	44378	15.440	54.382	7.374	C
C01020-4	44378	16.533	54.078	7.354	C
C01020-7	44378	15.688	53.125	7.289	C
C01020-8	4982	9.830	15.618	3.952	N
C01020-9	44378	15.670	55.766	7.468	C
C01021-1	2	0.500	0.250	0.500	C
C01021-2	2	0.500	0.250	0.500	C
C01021-3	4982	8.411	16.805	4.099	N
C13482-2	1684	5.105	2.975	1.725	P
C13482-3	44378	15.071	49.678	7.048	C
C13482-7	44378	14.918	48.714	6.980	C
C13482-8	4982	9.820	15.569	3.946	N
C13482-9	44378	15.986	58.608	7.656	C
C13482-10	44378	14.987	58.582	7.654	C
C12375-1	14	2.786	1.740	1.319	C
C12375-2	14	2.786	1.740	1.319	C
C12375-3	14	2.786	1.740	1.319	C
C12375-4	14	2.786	1.740	1.319	C
C12375-5	13	2.615	1.467	1.211	C
C12375-6	14	2.786	1.740	1.319	C
C12375-7	14	2.786	1.740	1.319	C
C12375-8	14	2.786	1.740	1.319	C
C12375-9	14	2.786	1.740	1.319	C
C12375-10	14	2.786	1.740	1.319	C
C12375-11	14	2.786	1.740	1.319	C
C12375-12	14	2.786	1.740	1.319	C
C12375-13	15	2.933	1.929	1.389	C
C12375-14	14	2.786	1.740	1.319	C
C12375-15	14	2.786	1.740	1.319	C
C12375-16	14	2.786	1.740	1.319	C
C12375-17	14	2.786	1.740	1.319	C
C12375-18	14	2.786	1.740	1.319	C
C12375-22	14	2.786	1.740	1.319	C
C12375-24	11	2.818	2.149	1.466	C
C16478-1	44378	17.944	60.377	7.770	C
C16478-2	44378	17.279	54.367	7.373	C
C16478-3	44378	18.344	59.348	7.704	C
C16478-4	44378	12.691	56.190	7.496	C
C16478-5	44378	17.928	56.324	7.505	C
C16478-6	44378	19.016	58.518	7.650	C
C16478-9	44378	18.445	61.204	7.823	C
C04877-1	44378	22.202	58.883	7.674	C
C04877-2	44378	22.372	55.614	7.457	C
C04877-5	44378	23.012	59.479	7.712	C
C04877-6	4982	15.588	17.654	4.202	N
C04877-7	44378	23.161	61.254	7.826	C
C04877-8	1684	9.914	3.462	1.861	P
C04877-9	44378	23.603	60.969	7.808	C
C04877-11	44378	19.019	51.256	7.159	C
C04877-12	44378	23.956	60.111	7.753	C
C04877-17	44378	17.699	53.016	7.281	C
C04877-18	44378	19.556	54.120	7.357	C
C04877-20	1684	6.150	2.965	1.722	P
C04877-21	44378	18.099	57.150	7.560	C
C04877-22	44378	18.123	54.321	7.370	C
C04877-26	4982	10.545	16.138	4.017	N
C04877-28	44378	18.747	56.926	7.545	C
C04877-29	44378	15.980	51.969	7.209	C
C04877-30	44378	17.360	59.677	7.725	C
C04877-31	44378	15.612	56.598	7.523	C
C04877-32	44378	16.143	53.681	7.327	C
C04877-34	44378	19.112	59.763	7.731	C
C04877-35	4982	9.723	15.591	3.949	N
C04877-37	44378	17.611	54.820	7.404	C
C04877-38	44378	17.304	55.937	7.479	C
C04877-40	44378	16.243	53.273	7.299	C
C04877-41	4982	13.962	18.865	4.343	N
C04877-43	44378	16.986	53.310	7.301	C
C04877-44	44378	15.550	55.363	7.441	C
C04877-45	44378	19.654	56.834	7.539	C
C04877-46	44378	19.323	51.165	7.153	C
C04877-47	44378	17.157	50.636	7.116	C
C04877-50	4982	12.666	16.733	4.091	N
C04877-52	44378	19.939	52.828	7.268	C
C04877-53	44378	16.179	54.856	7.406	C
C04877-54	44378	19.267	55.962	7.481	C
C04877-55	4982	8.856	15.395	3.924	N
C04877-58	44378	18.650	54.148	7.359	C
C04877-59	44378	19.542	49.830	7.059	C
C04877-60	44378	14.687	56.259	7.501	C
C04877-61	44378	18.651	53.378	7.306	C
C04877-64	44378	19.543	50.207	7.086	C
C04877-65	44378	18.281	56.237	7.499	C
C04877-66	44378	13.690	56.205	7.497	C
C04877-67	4982	9.703	15.758	3.970	N
C04874-1	44378	25.645	56.387	7.509	C
C04874-2	44378	25.514	56.782	7.535	C
C04874-3	4982	19.476	21.269	4.612	N
C04874-4	4982	17.856	20.039	4.477	N
C04874-5	4982	18.670	20.611	4.540	N
C04874-6	44378	22.598	57.606	7.590	C
C04874-7	44378	21.162	53.830	7.337	C
C04874-8	44378	20.770	58.804	7.668	C
C04874-9	44378	21.003	55.546	7.453	C
C04874-10	4982	16.200	18.660	4.320	N
C04874-12	4982	13.756	16.191	4.024	N
C04874-13	44378	22.857	59.519	7.715	C
C04874-14	44378	14.030	53.213	7.295	C
C04874-16	44378	14.318	51.535	7.179	C
C04875-1	2	0.500	0.250	0.500	C
C04875-2	2	0.500	0.250	0.500	C
C04875-3	2	0.500	0.250	0.500	C
C04875-4	2	0.500	0.250	0.500	C
C04875-5	2	0.500	0.250	0.500	C
C04875-6	2	0.500	0.250	0.500	C
C04875-7	2	0.500	0.250	0.500	C
C04875-9	2	0.500	0.250	0.500	C
C04875-10	2	0.500	0.250	0.500	C
C04875-11	2	0.500	0.250	0.500	C
C04875-13	2	0.500	0.250	0.500	C
C04875-14	2	0.500	0.250	0.500	C
C04875-15	2	0.500	0.250	0.500	C
C04875-17	2	0.500	0.250	0.500	N
C04875-18	2	0.500	0.250	0.500	C
C04875-19	2	0.500	0.250	0.500	C
C04875-20	2	0.500	0.250	0.500	C
C04875-21	2	0.500	0.250	0.500	C
C04872-1	44378	15.046	51.639	7.186	C
C04872-4	44378	15.229	54.316	7.370	C
C04872-5	44378	15.259	58.103	7.623	C
C04872-6	44378	21.012	59.477	7.712	C
C04872-7	44378	18.520	59.138	7.690	C
C04872-8	44378	20.202	58.881	7.673	C
C04872-11	44378	20.373	55.612	7.457	C
C04872-12	44378	19.391	58.837	7.671	C
C04872-13	44378	18.540	55.331	7.438	C
C04872-15	44378	19.911	60.926	7.806	C
C04872-17	44378	18.475	59.190	7.694	C
C04872-19	44378	16.540	57.499	7.583	C
C04872-21	44378	21.603	60.967	7.808	C
C04872-22	44378	21.161	61.252	7.826	C
C04872-23	44378	21.956	60.109	7.753	C
C04872-27	4982	13.590	17.672	4.204	N
C04872-28	44378	17.019	51.262	7.160	C
C04872-29	44378	17.556	54.126	7.357	C
C04872-33	44378	16.807	57.454	7.580	C
C04872-34	44378	17.251	54.834	7.405	C
C04872-35	44378	16.329	57.359	7.574	C
C04872-38	44378	16.722	55.497	7.450	C
C04872-41	44378	16.723	55.478	7.448	C
C12373-1	14	3.214	2.883	1.698	C
C12373-2	14	3.214	2.883	1.698	C
C12373-3	14	3.214	2.883	1.698	C
C12373-4	14	3.214	2.883	1.698	C
C12373-5	13	3.000	2.462	1.569	C
C12373-6	14	3.214	2.883	1.698	C
C12373-7	14	3.214	2.883	1.698	C
C12373-8	14	3.214	2.883	1.698	C
C12373-9	14	3.214	2.883	1.698	C
C12373-10	14	3.214	2.883	1.698	C
C12373-11	14	3.214	2.883	1.698	C
C12373-12	14	3.214	2.883	1.698	C
C12373-13	15	3.400	3.173	1.781	C
C12373-14	14	3.214	2.883	1.698	C
C12373-15	14	3.214	2.883	1.698	C
C12373-16	14	3.214	2.883	1.698	C
C12373-17	14	3.214	2.883	1.698	C
C12373-18	14	3.214	2.883	1.698	C
C12373-22	14	3.214	2.883	1.698	C
C12373-24	11	3.273	3.471	1.863	C
C15539-1	2	0.500	0.250	0.500	C
C15539-2	2	0.500	0.250	0.500	C
C15539-3	2	0.500	0.250	0.500	C
C15539-6	2	0.500	0.250	0.500	C
C15539-7	2	0.500	0.250	0.500	C
C15539-8	2	0.500	0.250	0.500	C
C15539-9	2	0.500	0.250	0.500	C
C15539-10	2	0.500	0.250	0.500	C
C15539-11	2	0.500	0.250	0.500	C
C15539-12	2	0.500	0.250	0.500	C
C15539-13	2	0.500	0.250	0.500	C
C15539-14	2	0.500	0.250	0.500	C
C15539-16	2	0.500	0.250	0.500	C
C15539-17	2	0.500	0.250	0.500	C
C15539-18	2	0.500	0.250	0.500	C
C15539-20	2	0.500	0.250	0.500	C
C15539-21	2	0.500	0.250	0.500	C
C15539-22	2	0.500	0.250	0.500	C
C15539-24	2	0.500	0.250	0.500	C
C15539-28	2	0.500	0.250	0.500	C
C15539-29	2	0.500	0.250	0.500	C
C16687-1	2	0.500	0.250	0.500	P
C16687-5	2	0.500	0.250	0.500	C
C16687-6	2	0.500	0.250	0.500	C
C16687-7	2	0.500	0.250	0.500	C
C16687-8	2	0.500	0.250	0.500	C
C16687-10	2	0.500	0.250	0.500	C
C16687-13	2	0.500	0.250	0.500	C
C16687-16	2	0.500	0.250	0.500	C
C16687-18	2	0.500	0.250	0.500	C
C16687-19	2	0.500	0.250	0.500	C
C16687-20	2	0.500	0.250	0.500	C
C16687-21	2	0.500	0.250	0.500	C
C16687-23	2	0.500	0.250	0.500	C
C16687-27	2	0.500	0.250	0.500	C
C16687-29	2	0.500	0.250	0.500	C
C16687-30	2	0.500	0.250	0.500	C
C16687-31	2	0.500	0.250	0.500	C
C16687-32	2	0.500	0.250	0.500	C
C16687-34	2	0.500	0.250	0.500	C
C16687-37	2	0.500	0.250	0.500	C
C16687-39	2	0.500	0.250	0.500	C
C16687-40	2	0.500	0.250	0.500	C
C16687-41	2	0.500	0.250	0.500	C
C16687-42	2	0.500	0.250	0.500	C
C16687-44	2	0.500	0.250	0.500	C
C16687-48	2	0.500	0.250	0.500	C
C16687-49	2	0.500	0.250	0.500	C
C16687-50	2	0.500	0.250	0.500	C
C16687-51	2	0.500	0.250	0.500	C
C16687-52	2	0.500	0.250	0.500	C
C16687-53	2	0.500	0.250	0.500	C
C16687-58	2	0.500	0.250	0.500	C
C16687-60	2	0.500	0.250	0.500	C
C16687-61	2	0.500	0.250	0.500	C
C16687-62	2	0.500	0.250	0.500	C
C16687-63	2	0.500	0.250	0.500	C
C16687-64	2	0.500	0.250	0.500	C
C16687-71	2	0.500	0.250	0.500	C
C16687-73	2	0.500	0.250	0.500	C
C16687-74	2	0.500	0.250	0.500	C
C16687-75	2	0.500	0.250	0.500	C
C16687-76	2	0.500	0.250	0.500	C
C16687-78	2	0.500	0.250	0.500	C
C16687-83	1684	6.099	3.036	1.742	P
C16687-87	44378	17.193	58.770	7.666	C
C16687-89	44378	17.895	59.679	7.725	C
C16687-90	44378	18.319	60.719	7.792	C
C16687-91	44378	17.983	59.533	7.716	C
C16687-92	44378	17.270	55.452	7.447	C
C16687-93	44378	18.305	58.699	7.662	C
C02462-1	722	13.307	36.568	6.047	C
C02462-2	44378	26.893	53.622	7.323	C
C02462-3	44378	19.227	54.800	7.403	C
C02462-4	44378	29.847	51.658	7.187	C
C02462-5	44378	18.238	47.849	6.917	C
C02462-6	635	12.683	37.734	6.143	C
C02462-7	44378	27.456	57.123	7.558	C
C02462-8	44378	19.779	51.396	7.169	C
C02462-9	44378	19.774	56.055	7.487	C
C02462-10	44378	17.920	54.319	7.370	C
C06440-1	44378	16.282	61.529	7.844	C
C06440-2	44378	17.311	61.344	7.832	C
C06440-4	44378	16.668	60.452	7.775	C
C06440-5	44378	15.950	57.114	7.557	C
C06440-7	44378	15.149	56.619	7.525	C
C06440-9	44378	16.015	55.152	7.426	C
C16322-1	12	2.750	1.854	1.362	C
C16322-2	12	2.750	1.854	1.362	C
C16322-3	12	2.750	1.854	1.362	C
C16322-4	12	2.750	1.854	1.362	C
C16322-5	12	2.750	1.854	1.362	C
C16322-6	12	2.750	1.854	1.362	C
C16322-7	12	2.750	1.854	1.362	C
C16322-8	12	2.750	1.854	1.362	C
C16322-9	12	2.750	1.854	1.362	C
C12371-1	14	2.929	2.638	1.624	C
C12371-2	14	2.929	2.638	1.624	C
C12371-3	14	2.929	2.638	1.624	C
C12371-4	14	2.929	2.638	1.624	C
C12371-5	13	3.077	2.533	1.591	C
C12371-6	14	2.929	2.638	1.624	C
C12371-7	14	2.929	2.638	1.624	C
C12371-8	14	2.929	2.638	1.624	C
C12371-9	14	2.929	2.638	1.624	C
C12371-10	14	2.929	2.638	1.624	C
C12371-11	14	2.929	2.638	1.624	C
C12371-12	14	2.929	2.638	1.624	C
C12371-13	15	2.800	2.693	1.641	C
C12371-14	14	2.929	2.638	1.624	C
C12371-15	14	2.929	2.638	1.624	C
C12371-16	14	2.929	2.638	1.624	C
C12371-17	14	2.929	2.638	1.624	C
C12371-18	14	2.929	2.638	1.624	C
C12371-22	14	2.929	2.638	1.624	C
C12371-24	11	2.636	2.777	1.666	C
C12371-29	7	1.571	1.102	1.050	C
C12371-30	3	0.667	0.222	0.471	C
C12371-31	4	0.750	0.188	0.433	C
C09328-1	44378	17.769	58.639	7.658	C
C09328-2	44378	18.586	57.186	7.562	C
C09328-3	7	2.143	1.265	1.125	C
C09328-4	4982	13.631	16.080	4.010	N
C09328-5	44378	20.518	61.250	7.826	C
C09328-6	44378	16.166	54.628	7.391	C
C09328-7	7	2.143	1.265	1.125	C
C09328-8	4982	9.848	15.246	3.905	N
C09328-9	44378	20.898	59.550	7.717	C
C09328-10	44378	19.912	60.585	7.784	C
C09328-11	44378	15.432	52.622	7.254	C
C09328-12	7	2.143	1.265	1.125	C
C09328-13	44378	20.113	59.851	7.736	C
C09328-14	44378	20.669	60.824	7.799	C
C09328-15	7	2.143	1.265	1.125	C
C09328-16	7	2.143	1.265	1.125	C
C09328-17	44378	20.252	60.164	7.757	C
C09328-18	7	2.143	1.265	1.125	C
C09328-19	7	2.143	1.265	1.125	C
C09328-20	7	2.143	1.265	1.125	C
C09328-21	7	2.143	1.265	1.125	C
C09328-22	7	2.143	1.265	1.125	N
C09328-23	7	2.143	1.265	1.125	C
C09328-24	7	2.143	1.265	1.125	C
C09328-25	7	2.143	1.265	1.125	C
C09328-26	7	2.143	1.265	1.125	C
C09328-27	7	2.143	1.265	1.125	C
C09328-28	7	2.143	1.265	1.125	C
C09328-29	7	2.143	1.265	1.125	C
C09328-30	7	2.143	1.265	1.125	C
C09328-34	7	2.143	1.265	1.125	C
C09328-35	7	2.143	1.265	1.125	C
C00555-1	44378	16.542	51.307	7.163	C
C00555-2	44378	16.389	49.825	7.059	C
C00555-3	44378	15.653	54.243	7.365	C
C00555-4	44378	15.149	54.896	7.409	C
C00555-5	4982	9.400	17.033	4.127	N
C06442-1	44378	16.814	49.451	7.032	C
C06442-2	44378	16.427	55.010	7.417	C
C06442-3	44378	15.778	53.673	7.326	C
C06442-4	44378	13.690	56.200	7.497	C
C06442-5	4982	9.850	15.454	3.931	N
C06442-6	4982	9.412	16.815	4.101	N
C06442-9	44378	13.078	51.098	7.148	C
C06442-10	44378	13.597	53.755	7.332	C
C11174-2	1684	4.264	2.735	1.654	P
C11174-7	1684	6.238	2.843	1.686	P
C11174-11	1684	5.256	2.777	1.666	P
C11174-16	1684	5.537	2.656	1.630	P
C11174-22	1684	9.060	3.262	1.806	P
C11174-26	1684	5.536	2.663	1.632	P
C11174-30	44378	20.191	59.856	7.737	C
C11174-31	44378	21.230	61.158	7.820	C
C11174-32	44378	21.093	63.612	7.976	C
C11174-33	44378	21.039	61.786	7.860	C
C11174-34	44378	21.005	62.033	7.876	C
C11174-35	44378	20.691	59.728	7.728	C
C11174-37	1684	5.536	2.661	1.631	P
C00557-1	2	0.500	0.250	0.500	C
C00557-2	2	0.500	0.250	0.500	C
C00557-3	2	0.500	0.250	0.500	C
C00557-5	2	0.500	0.250	0.500	C
C00557-6	2	0.500	0.250	0.500	C
C06608-1	5	1.200	0.560	0.748	P
C06608-6	5	1.200	0.560	0.748	C
C06608-7	5	1.200	0.560	0.748	C
C06608-8	5	1.200	0.560	0.748	C
C06608-9	5	1.200	0.560	0.748	C
C02130-1	44378	17.994	62.902	7.931	C
C02130-2	44378	17.581	62.869	7.929	C
C02130-4	44378	17.091	61.199	7.823	C
C02130-6	44378	16.095	59.073	7.686	C
C02130-7	44378	16.361	58.651	7.658	C
C02130-8	44378	17.107	57.307	7.570	C
C02130-10	44378	16.382	58.487	7.648	C
C02130-13	44378	17.006	57.501	7.583	C
C02130-16	44378	17.261	60.345	7.768	C
C02130-17	44378	17.070	61.373	7.834	C
C02130-19	44378	13.078	51.096	7.148	C
C02130-20	44378	17.745	62.638	7.914	C
C02130-21	44378	15.962	58.145	7.625	C
C02130-23	44378	13.598	53.753	7.332	C
C02133-1	1684	5.072	3.096	1.759	P
C02133-6	44378	15.725	55.439	7.446	C
C00884-1	44378	18.194	53.601	7.321	C
C00884-2	44378	18.930	53.682	7.327	C
C00884-3	44378	17.522	55.564	7.454	C
C00884-4	4982	10.839	15.591	3.949	N
C00884-5	44378	18.732	52.346	7.235	C
C00884-6	4982	11.815	15.739	3.967	N
C00884-7	44378	15.852	57.995	7.615	C
C00884-8	4982	8.735	15.482	3.935	N
C00884-9	44378	13.690	56.209	7.497	C
C00884-10	44378	15.321	55.280	7.435	C
C00884-13	44378	16.556	50.846	7.131	C
C00884-15	44378	16.712	53.116	7.288	C
C00884-16	44378	15.681	53.861	7.339	C
C00884-17	4982	9.438	16.687	4.085	N
C02134-1	2	0.500	0.250	0.500	C
C02134-2	2	0.500	0.250	0.500	C
C02134-3	2	0.500	0.250	0.500	C
C02134-4	2	0.500	0.250	0.500	C
C02134-5	2	0.500	0.250	0.500	C
C02134-6	2	0.500	0.250	0.500	C
C02134-7	2	0.500	0.250	0.500	C
C02134-9	2	0.500	0.250	0.500	N
C02134-10	2	0.500	0.250	0.500	C
C02134-11	2	0.500	0.250	0.500	C
C02134-13	2	0.500	0.250	0.500	C
C02134-14	2	0.500	0.250	0.500	C
C02134-15	2	0.500	0.250	0.500	C
C02134-16	2	0.500	0.250	0.500	C
C02134-18	2	0.500	0.250	0.500	C
C02134-19	2	0.500	0.250	0.500	C
C02134-20	2	0.500	0.250	0.500	C
C02134-21	2	0.500	0.250	0.500	C
C02134-22	2	0.500	0.250	0.500	C
C02134-23	2	0.500	0.250	0.500	C
C02134-24	2	0.500	0.250	0.500	C
C02134-27	2	0.500	0.250	0.500	C
C02137-1	44378	16.694	56.235	7.499	C
C02137-2	44378	15.229	54.111	7.356	C
C02137-3	44378	16.335	59.310	7.701	C
C02137-4	44378	16.671	59.711	7.727	C
C02137-5	44378	12.691	56.196	7.496	C
C02137-7	44378	16.312	58.810	7.669	C
C02137-8	44378	16.504	58.587	7.654	C
C02137-11	44378	16.705	59.047	7.684	C
C02139-1	10	2.500	3.450	1.857	C
C02139-2	10	2.500	3.450	1.857	C
C02139-3	10	2.500	3.450	1.857	N
C02139-4	10	2.500	3.450	1.857	C
C02139-5	10	2.500	3.450	1.857	C
C02139-6	10	2.500	3.450	1.857	C
C02139-7	10	2.500	3.450	1.857	C
C02139-8	10	2.500	3.450	1.857	C
C02139-9	10	2.500	3.450	1.857	N
C02139-10	10	2.500	3.450	1.857	C
C02139-11	10	2.500	3.450	1.857	N
C02139-12	10	2.500	3.450	1.857	C
C02139-13	10	2.500	3.450	1.857	C
C02139-14	10	2.500	3.450	1.857	C
C02139-15	10	2.500	3.450	1.857	C
C02139-16	10	2.500	3.450	1.857	C
C02139-17	10	2.500	3.450	1.857	C
C02139-18	10	2.500	3.450	1.857	C
C02139-19	10	2.500	3.450	1.857	N
C02139-20	10	2.500	3.450	1.857	C
C02139-21	10	2.500	3.450	1.857	C
C02139-22	10	2.500	3.450	1.857	C
C02139-23	10	2.500	3.450	1.857	C
C02139-24	10	2.500	3.450	1.857	C
C02139-25	10	2.500	3.450	1.857	C
C02139-26	10	2.500	3.450	1.857	C
C02139-27	10	2.500	3.450	1.857	C
C02139-28	10	2.500	3.450	1.857	C
C02139-29	10	2.500	3.450	1.857	C
C02139-30	10	2.500	3.450	1.857	C
C02139-31	10	2.500	3.450	1.857	C
C02139-32	10	2.500	3.450	1.857	C
C02139-33	10	2.500	3.450	1.857	C
C02139-34	10	2.500	3.450	1.857	C
C02139-37	10	2.500	3.450	1.857	C
C02139-38	10	2.500	3.450	1.857	C
C02139-40	10	2.500	3.450	1.857	C
C02139-42	10	2.500	3.450	1.857	C
C02139-45	44378	19.986	58.610	7.656	C
C07213-1	44378	18.717	54.335	7.371	C
C07213-2	44378	18.076	52.395	7.238	C
C07213-3	44378	18.907	54.247	7.365	C
C07213-4	44378	15.690	56.203	7.497	C
C07213-5	44378	19.343	55.899	7.477	C
C07213-6	44378	18.640	54.491	7.382	C
C07213-7	44378	19.391	55.735	7.466	C
C07213-9	44378	18.971	53.253	7.297	C
C16301-1	44378	20.398	54.383	7.374	C
C16301-2	44378	20.573	53.136	7.289	C
C16301-3	44378	21.391	54.522	7.384	C
C16301-4	44378	20.575	53.111	7.288	C
C16301-5	44378	21.393	54.496	7.382	C
C16301-6	44378	19.580	53.008	7.281	C
C16301-7	44378	20.512	56.134	7.492	C
C16301-8	44378	21.771	50.942	7.137	C
C16301-9	44378	21.810	54.975	7.415	C
C16301-12	44378	25.095	60.258	7.763	C
C16301-13	44378	24.155	63.221	7.951	C
C16301-14	44378	23.662	63.180	7.949	C
C16301-15	44378	24.996	62.232	7.889	C
C16301-16	44378	23.662	63.180	7.949	C
C16301-17	44378	24.155	63.221	7.951	C
C16301-23	44378	17.940	58.818	7.669	C
C16301-24	44378	18.312	58.378	7.641	C
C16301-25	44378	18.832	62.746	7.921	C
C16301-26	44378	18.858	61.143	7.819	C
C16301-27	44378	18.922	62.498	7.906	C
C16301-29	44378	15.519	57.652	7.593	C
C16301-34	44378	13.595	52.703	7.260	C
C16301-35	44378	14.413	54.054	7.352	C
C16301-36	44378	13.550	55.903	7.477	C
C00550-1	44378	17.436	50.832	7.130	C
C00550-2	44378	17.490	51.983	7.210	C
C00550-3	44378	18.521	57.181	7.562	C
C00550-4	4982	12.582	16.311	4.039	N
C00550-6	44378	21.575	54.188	7.361	C
C00550-8	44378	16.718	55.593	7.456	C
C00550-9	1684	5.112	2.964	1.722	P
C00550-10	44378	25.037	51.845	7.200	C
C00550-16	44378	25.557	54.545	7.385	C
C00550-17	44378	16.566	51.136	7.151	C
C00550-18	44378	29.013	52.263	7.229	C
C00550-19	44378	16.757	49.333	7.024	C
C00550-20	44378	29.532	54.988	7.415	C
C00550-21	4982	11.807	15.766	3.971	N
C00550-22	44378	32.987	52.718	7.261	C
C00550-23	44378	15.986	58.621	7.656	C
C00550-24	44378	16.984	58.656	7.659	C
C00550-25	44378	16.985	58.649	7.658	C
C00550-26	44378	33.506	55.470	7.448	C
C00550-27	44378	36.958	53.223	7.295	C
C00550-28	44378	37.477	56.005	7.484	C
C00550-29	44378	40.928	53.759	7.332	C
C00550-30	44378	41.447	56.572	7.521	C
C00550-31	44378	43.762	54.726	7.398	C
C00550-32	44378	44.568	53.441	7.310	C
C00550-33	44378	44.067	51.119	7.150	C
C00550-34	44378	45.147	55.308	7.437	C
C01628-1	3	0.667	0.222	0.471	C
C01628-2	3	0.667	0.222	0.471	C
C01628-3	3	0.667	0.222	0.471	C
C01628-4	3	0.667	0.222	0.471	C
C01628-5	3	0.667	0.222	0.471	C
C01628-6	3	0.667	0.222	0.471	C
C01628-7	3	0.667	0.222	0.471	C
C01628-9	3	0.667	0.222	0.471	C
C01628-10	3	0.667	0.222	0.471	C
C01628-12	3	0.667	0.222	0.471	C
C01628-13	3	0.667	0.222	0.471	C
C06309-1	44378	21.198	55.080	7.422	C
C06309-2	44378	21.748	51.724	7.192	C
C06309-3	44378	27.878	53.932	7.344	C
C06309-4	44378	20.223	48.320	6.951	C
C06309-5	44378	21.748	51.724	7.192	C
C06309-6	44378	22.106	55.349	7.440	C
C06309-7	44378	19.184	54.896	7.409	C
C06309-8	722	13.377	29.470	5.429	C
C06309-9	635	12.625	28.209	5.311	C
C06309-10	44378	26.850	56.789	7.536	C
C06309-11	44378	20.223	48.320	6.951	C
C06309-12	44378	21.198	55.080	7.422	C
C06309-13	44378	22.106	55.349	7.440	C
C06309-14	44378	15.669	56.893	7.543	C
C06309-15	44378	32.799	53.257	7.298	C
C06309-16	44378	36.238	51.234	7.158	C
C06309-17	572	13.108	28.408	5.330	C
C06309-18	44378	23.943	52.301	7.232	C
C06309-19	44378	32.799	53.257	7.298	C
C06309-20	572	13.108	28.408	5.330	C
C06309-21	44378	18.599	56.542	7.519	C
C06309-22	44378	18.589	56.504	7.517	C
C06309-23	722	13.377	29.470	5.429	C
C06309-24	635	13.173	32.553	5.705	C
C06309-25	44378	24.548	55.627	7.458	C
C06309-26	572	13.717	32.605	5.710	C
C06309-27	572	13.717	32.605	5.710	C
C06309-28	44378	32.297	48.810	6.986	C
C06309-29	44378	22.524	57.281	7.568	C
C06309-30	44378	22.514	57.305	7.570	C
C00553-1	722	19.114	40.671	6.377	C
C00553-2	44378	24.203	47.554	6.896	C
C00553-3	44378	33.878	50.762	7.125	C
C00553-4	44378	32.890	53.775	7.333	C
C00553-5	44378	25.194	54.613	7.390	C
C00553-7	44378	25.741	55.903	7.477	C
C00553-8	44378	33.452	57.280	7.568	C
C00553-9	635	18.463	42.119	6.490	C
C00553-10	44378	25.776	51.504	7.177	C
C00553-11	44378	23.917	54.415	7.377	C
C14463-1	44378	14.963	51.297	7.162	C
C14463-2	44378	16.107	54.072	7.353	C
C14463-3	44378	16.193	48.260	6.947	C
C14463-4	44378	15.137	53.965	7.346	C
C14463-6	44378	14.416	57.255	7.567	C
C14463-8	44378	16.393	53.052	7.284	C
C01620-1	44378	18.525	57.614	7.590	C
C01620-2	44378	18.351	56.519	7.518	C
C01620-3	44378	18.548	57.625	7.591	C
C01620-5	44378	18.202	59.540	7.716	C
C00552-1	44378	14.012	54.163	7.360	C
C00552-2	44378	14.560	53.879	7.340	C
C00552-3	44378	14.351	55.852	7.473	C
C00552-5	44378	13.587	55.713	7.464	C
C01624-1	4	1.500	1.250	1.118	C
C01624-2	4	1.500	1.250	1.118	C
C01624-3	4	1.500	1.250	1.118	C
C01624-4	4	1.500	1.250	1.118	C
C01624-5	4	1.500	1.250	1.118	C
C01624-6	4	1.500	1.250	1.118	C
C01624-7	4	1.500	1.250	1.118	C
C01624-9	4	1.500	1.250	1.118	C
C01624-11	4	1.500	1.250	1.118	C
C01624-12	4	1.500	1.250	1.118	C
C01625-1	2	0.500	0.250	0.500	C
C01625-2	2	0.500	0.250	0.500	C
C01625-3	2	0.500	0.250	0.500	C
C01625-6	2	0.500	0.250	0.500	C
C01625-8	2	0.500	0.250	0.500	C
C01625-9	2	0.500	0.250	0.500	C
C01625-10	2	0.500	0.250	0.500	C
C01625-13	2	0.500	0.250	0.500	C
C01625-16	2	0.500	0.250	0.500	C
C01625-18	2	0.500	0.250	0.500	C
C01625-19	2	0.500	0.250	0.500	C
C01626-1	44378	29.572	57.582	7.588	C
C01626-2	61	10.230	21.619	4.650	C
C01626-3	44378	28.756	59.013	7.682	C
C01626-4	44378	31.504	61.698	7.855	C
C01626-5	44378	27.153	54.958	7.413	C
C01626-6	61	10.230	21.619	4.650	C
C01626-7	4982	20.728	16.653	4.081	N
C01626-8	61	10.230	21.619	4.650	C
C01626-9	4982	24.511	18.398	4.289	N
C01626-10	44378	31.885	60.008	7.746	C
C01626-11	44378	30.898	61.016	7.811	C
C01626-12	44378	26.418	52.932	7.275	C
C01626-13	61	10.230	21.619	4.650	C
C01626-14	61	10.230	21.619	4.650	C
C01626-15	61	10.230	21.619	4.650	C
C01626-16	61	10.230	21.619	4.650	C
C01626-17	44378	22.681	56.382	7.509	C
C01626-19	44378	16.987	58.584	7.654	C
C01626-20	44378	31.100	60.288	7.765	C
C01626-21	44378	31.655	61.276	7.828	C
C01626-23	61	10.230	21.619	4.650	C
C01626-24	61	10.230	21.619	4.650	C
C01626-27	44378	31.238	60.605	7.785	C
C01626-28	44378	13.078	51.099	7.148	C
C01626-29	44378	24.363	58.304	7.636	C
C01626-31	44378	13.597	53.756	7.332	C
C01626-33	44378	15.987	58.577	7.654	C
C05839-1	44378	18.310	60.572	7.783	C
C05839-2	44378	18.275	63.244	7.953	C
C05839-3	44378	17.564	60.405	7.772	C
C05839-4	44378	18.445	60.260	7.763	C
C05839-5	44378	18.029	59.485	7.713	C
C05839-6	44378	17.998	61.091	7.816	C
C05839-8	44378	16.079	53.783	7.334	C
C05839-9	44378	16.113	51.240	7.158	C
C05839-10	44378	15.682	52.500	7.246	C
C05839-13	44378	15.386	58.422	7.643	C
C05839-15	44378	16.585	62.795	7.924	C
C05839-16	44378	16.998	62.824	7.926	C
C05839-17	44378	16.095	61.128	7.818	C
C05839-18	44378	16.111	57.236	7.565	C
C05839-20	44378	15.099	59.010	7.682	C
C01801-1	44378	15.571	56.108	7.491	C
C01801-2	44378	15.027	57.098	7.556	C
C01801-4	44378	15.726	56.154	7.494	C
C01801-5	44378	14.666	52.434	7.241	C
C01801-7	44378	14.365	49.905	7.064	C
C01802-1	44378	29.680	53.769	7.333	C
C01802-2	44378	29.680	53.769	7.333	C
C01802-3	44378	29.130	57.050	7.553	C
C01802-4	44378	30.038	57.442	7.579	C
C01802-5	44378	29.130	57.050	7.553	C
C01802-6	44378	30.038	57.442	7.579	C
C01802-7	722	17.183	67.623	8.223	C
C01802-8	44378	28.155	50.157	7.082	C
C01802-9	192	6.724	13.752	3.708	C
C01802-10	44378	40.731	56.810	7.537	C
C01802-11	44378	35.810	56.813	7.537	C
C01802-12	44378	28.155	50.157	7.082	C
C01802-13	44378	40.731	56.810	7.537	C
C01802-14	44378	16.135	51.093	7.148	C
C01802-15	722	17.183	67.623	8.223	C
C01802-16	635	15.857	61.682	7.854	C
C01802-17	44378	19.702	57.491	7.582	C
C01802-18	635	18.597	59.683	7.725	C
C01802-19	44378	16.707	53.831	7.337	C
C01802-20	44378	44.169	55.256	7.433	C
C01802-21	572	15.815	67.903	8.240	C
C01802-22	572	18.857	65.021	8.064	C
C01802-23	572	15.815	67.903	8.240	C
C01802-24	572	18.857	65.021	8.064	C
C01802-26	44378	24.466	45.131	6.718	C
C01802-27	44378	24.350	53.592	7.321	C
C01802-28	44378	23.953	57.417	7.577	C
C01804-1	44378	21.652	56.155	7.494	C
C01804-2	44378	21.522	56.545	7.520	C
C01804-3	4982	13.922	18.996	4.358	N
C01804-4	4982	15.545	19.984	4.470	N
C01804-5	44378	18.606	57.420	7.578	C
C01804-6	4982	14.739	19.439	4.409	N
C01804-7	44378	17.353	58.098	7.622	C
C01804-8	44378	16.122	52.921	7.275	C
C01804-9	44378	19.773	59.352	7.704	C
C01804-10	4982	12.264	17.842	4.224	N
C01804-11	4982	9.815	15.614	3.951	N
C01804-12	44378	16.405	48.138	6.938	C
C01804-13	44378	21.224	48.322	6.951	C
C01804-14	44378	16.401	54.853	7.406	C
C01804-15	44378	22.132	55.289	7.436	C
C01804-16	44378	13.690	56.207	7.497	C
C01804-17	4982	9.686	15.871	3.984	N
C01804-18	44378	22.420	51.446	7.173	C
C01804-21	44378	22.005	55.874	7.475	C
C01804-22	44378	21.477	54.712	7.397	C
C01807-1	2	0.500	0.250	0.500	C
C01807-2	2	0.500	0.250	0.500	C
C01807-3	2	0.500	0.250	0.500	C
C01807-5	2	0.500	0.250	0.500	C
C01807-7	2	0.500	0.250	0.500	C
C01807-9	2	0.500	0.250	0.500	C
C05831-1	44378	16.199	59.320	7.702	C
C05831-2	44378	16.627	59.443	7.710	C
C05831-3	44378	15.463	59.077	7.686	C
C05831-4	44378	13.687	56.233	7.499	C
C05831-5	44378	15.013	57.727	7.598	C
C05831-6	4982	9.773	15.516	3.939	N
C05831-7	44378	16.036	57.410	7.577	C
C05831-10	44378	15.763	60.284	7.764	C
C05830-1	44378	19.621	59.533	7.716	C
C05830-2	44378	19.193	59.405	7.707	C
C05830-3	44378	18.007	57.796	7.602	C
C05830-4	4982	12.721	15.614	3.952	N
C05830-5	44378	16.680	56.294	7.503	C
C05830-6	44378	18.457	59.154	7.691	C
C05830-7	44378	18.757	60.364	7.769	C
C05830-9	44378	16.980	51.962	7.208	C
C05830-10	44378	17.143	53.673	7.326	C
C05830-12	44378	19.031	57.493	7.582	C
C05830-14	44378	15.683	56.228	7.499	C
C05832-1	44378	22.518	61.256	7.827	C
C05832-2	44378	22.899	59.555	7.717	C
C05832-3	44378	20.587	57.195	7.563	C
C05832-4	44378	21.913	60.592	7.784	C
C05832-5	4982	15.638	16.229	4.029	N
C05832-6	44378	22.114	59.858	7.737	C
C05832-7	44378	17.820	58.208	7.629	C
C05832-8	44378	18.167	54.640	7.392	C
C05832-9	44378	22.669	60.830	7.799	C
C05832-10	44378	22.253	60.171	7.757	C
C05832-11	44378	17.721	51.421	7.171	C
C05835-1	44378	20.518	61.249	7.826	C
C05835-2	44378	20.899	59.549	7.717	C
C05835-3	44378	18.586	57.187	7.562	C
C05835-4	44378	19.912	60.585	7.784	C
C05835-5	44378	20.114	59.851	7.736	C
C05835-6	4982	13.635	16.133	4.017	N
C05835-7	44378	16.167	54.631	7.391	C
C05835-9	44378	20.669	60.823	7.799	C
C05835-10	44378	20.252	60.164	7.757	C
C05835-11	44378	17.770	58.641	7.658	C
C05835-12	44378	13.639	56.426	7.512	C
C05834-1	44378	20.518	61.249	7.826	C
C05834-2	44378	20.899	59.549	7.717	C
C05834-3	44378	18.586	57.187	7.562	C
C05834-4	44378	19.912	60.585	7.784	C
C05834-5	4982	13.635	16.133	4.017	N
C05834-6	44378	20.114	59.851	7.736	C
C05834-7	44378	17.770	58.641	7.658	C
C05834-8	44378	16.167	54.631	7.391	C
C05834-10	44378	20.669	60.823	7.799	C
C05834-11	44378	20.252	60.164	7.757	C
C05837-1	44378	20.519	61.226	7.825	C
C05837-2	44378	18.588	57.168	7.561	C
C05837-3	44378	20.900	59.524	7.715	C
C05837-4	44378	19.913	60.563	7.782	C
C05837-5	44378	16.168	54.618	7.390	C
C05837-6	44378	17.771	58.624	7.657	C
C05837-7	4982	13.646	16.074	4.009	N
C05837-8	44378	20.115	59.829	7.735	C
C05837-9	44378	20.670	60.799	7.797	C
C05837-10	44378	14.419	55.281	7.435	C
C05837-11	44378	20.254	60.141	7.755	C
C05837-13	4982	8.869	15.293	3.911	N
C05837-14	44378	15.393	58.283	7.634	C
C05837-17	44378	16.125	57.047	7.553	C
C05837-19	44378	16.596	62.583	7.911	C
C05837-20	44378	16.115	60.922	7.805	C
C05837-25	44378	17.005	62.651	7.915	C
C05837-26	44378	15.772	59.621	7.721	C
C05836-1	44378	21.519	61.228	7.825	C
C05836-2	44378	19.588	57.170	7.561	C
C05836-3	44378	21.900	59.526	7.715	C
C05836-4	44378	20.913	60.565	7.782	C
C05836-5	44378	18.771	58.626	7.657	C
C05836-6	44378	17.168	54.620	7.391	C
C05836-7	4982	14.646	16.085	4.011	N
C05836-8	44378	21.115	59.830	7.735	C
C05836-9	44378	21.670	60.801	7.798	C
C05836-10	44378	15.419	55.282	7.435	C
C05836-11	44378	21.254	60.143	7.755	C
C05836-12	4982	9.868	15.300	3.912	N
C16209-1	9	2.778	3.284	1.812	C
C16209-2	9	2.778	3.284	1.812	C
C16209-3	9	2.778	3.284	1.812	C
C16209-4	9	2.778	3.284	1.812	C
C16209-5	9	2.778	3.284	1.812	C
C16209-6	9	2.778	3.284	1.812	C
C16209-7	9	2.778	3.284	1.812	C
C16209-8	9	2.778	3.284	1.812	C
C16209-9	9	2.778	3.284	1.812	C
C16209-10	9	2.778	3.284	1.812	C
C16209-11	9	2.778	3.284	1.812	C
C16209-14	9	2.778	3.284	1.812	C
C16209-15	9	2.778	3.284	1.812	C
C16209-16	9	2.778	3.284	1.812	C
C03660-1	44378	16.244	58.637	7.657	C
C03660-2	44378	16.518	62.305	7.893	C
C03660-3	44378	16.113	60.787	7.797	C
C03660-5	44378	15.735	59.700	7.727	C
C03660-7	44378	15.603	59.983	7.745	C
C03660-9	44378	14.988	58.566	7.653	C
C03660-10	44378	15.843	59.837	7.735	C
C03661-13	44378	16.251	55.584	7.455	C
C03661-16	44378	16.617	60.634	7.787	C
C03661-17	44378	16.112	58.146	7.625	C
C03661-18	44378	16.350	58.896	7.674	C
C03661-19	44378	16.793	60.679	7.790	C
C03661-20	44378	17.264	61.196	7.823	C
C03661-23	44378	16.986	57.824	7.604	C
C03661-24	44378	16.915	58.295	7.635	C
C03661-26	44378	17.242	60.700	7.791	C
C03661-27	44378	17.042	61.743	7.858	C
C03661-30	44378	15.243	57.949	7.612	C
C03661-31	44378	17.706	62.480	7.904	C
C03666-1	44378	14.835	59.831	7.735	C
C03666-2	44378	15.266	58.674	7.660	C
C03666-3	44378	15.548	58.797	7.668	C
C03666-4	44378	13.686	56.239	7.499	C
C03666-5	44378	15.213	58.869	7.673	C
C03666-10	44378	14.815	59.734	7.729	C
C03666-11	44378	15.571	60.138	7.755	C
C03667-1	2	0.500	0.250	0.500	C
C03667-2	2	0.500	0.250	0.500	C
C03664-1	44378	19.238	55.832	7.472	C
C03664-2	44378	16.483	56.853	7.540	C
C03664-3	44378	18.693	55.548	7.453	C
C03664-5	44378	17.402	57.474	7.581	C
C03664-7	44378	19.115	52.764	7.264	C
C03664-8	44378	13.549	53.064	7.285	C
C03664-9	44378	19.569	57.717	7.597	C
C03664-10	44378	13.394	55.895	7.476	C
C16196-1	3	0.667	0.222	0.471	C
C16196-2	3	0.667	0.222	0.471	C
C16196-3	3	0.667	0.222	0.471	C
C16196-4	3	0.667	0.222	0.471	C
C16196-5	3	0.667	0.222	0.471	C
C16196-6	3	0.667	0.222	0.471	C
C16196-7	3	0.667	0.222	0.471	C
C16196-8	3	0.667	0.222	0.471	C
C16196-9	3	0.667	0.222	0.471	C
C16196-10	3	0.667	0.222	0.471	C
C16197-1	6	2.500	2.917	1.708	C
C16197-2	6	2.500	2.917	1.708	C
C16197-3	6	2.500	2.917	1.708	C
C16197-4	6	2.500	2.917	1.708	C
C16197-5	6	2.500	2.917	1.708	C
C16197-6	6	2.500	2.917	1.708	C
C16197-7	6	2.500	2.917	1.708	C
C16197-8	6	2.500	2.917	1.708	C
C16197-9	6	2.500	2.917	1.708	C
C16197-11	6	2.500	2.917	1.708	C
C16197-12	6	2.500	2.917	1.708	C
C16197-13	6	2.500	2.917	1.708	C
C16197-14	6	2.500	2.917	1.708	C
C16197-15	6	2.500	2.917	1.708	C
C16197-16	6	2.500	2.917	1.708	C
C16197-18	3	1.000	0.667	0.816	C
C16197-20	44378	17.940	58.794	7.668	C
C16197-22	44378	18.923	62.473	7.904	C
C16197-23	44378	18.859	61.118	7.818	C
C16197-24	44378	18.833	62.722	7.920	C
C16197-25	44378	18.313	58.354	7.639	C
C16197-29	44378	15.520	57.632	7.592	C
C16197-33	44378	13.595	52.700	7.259	C
C16197-34	44378	14.413	54.051	7.352	C
C16197-36	44378	13.550	55.900	7.477	C
C16194-1	3	1.000	0.667	0.816	C
C16194-2	3	1.000	0.667	0.816	C
C16194-3	3	1.000	0.667	0.816	C
C16194-4	3	1.000	0.667	0.816	C
C16194-5	3	1.000	0.667	0.816	C
C16194-6	3	1.000	0.667	0.816	C
C16194-7	3	1.000	0.667	0.816	C
C16194-8	3	1.000	0.667	0.816	C
C16194-9	3	1.000	0.667	0.816	C
C16194-10	3	1.000	0.667	0.816	C
C16195-1	6	1.833	1.806	1.344	C
C16195-2	6	1.833	1.806	1.344	C
C16195-3	6	1.833	1.806	1.344	C
C16195-4	6	1.833	1.806	1.344	C
C16195-5	6	1.833	1.806	1.344	C
C16195-6	6	1.833	1.806	1.344	C
C16195-7	6	1.833	1.806	1.344	C
C16195-8	6	1.833	1.806	1.344	C
C16195-9	6	1.833	1.806	1.344	C
C16195-11	6	1.833	1.806	1.344	C
C16195-12	6	1.833	1.806	1.344	C
C16195-13	6	1.833	1.806	1.344	C
C16195-14	6	1.833	1.806	1.344	C
C16195-15	6	1.833	1.806	1.344	C
C16195-16	6	1.833	1.806	1.344	C
C16195-18	3	0.667	0.222	0.471	C
C16195-20	44378	16.940	58.793	7.668	C
C16195-22	44378	17.923	62.471	7.904	C
C16195-23	44378	17.859	61.117	7.818	C
C16195-24	44378	17.833	62.720	7.920	C
C16195-25	44378	17.313	58.352	7.639	C
C16195-29	44378	14.520	57.631	7.592	C
C16192-32	44378	13.595	52.700	7.259	C
C16192-33	44378	14.413	54.051	7.352	C
C16192-34	44378	13.550	55.900	7.477	C
C02436-1	4982	8.870	15.281	3.909	N
C02436-2	44378	14.988	58.566	7.653	C
C16190-1	26	2.846	1.284	1.133	C
C16190-2	26	2.846	1.284	1.133	C
C16190-3	26	2.846	1.284	1.133	C
C16190-4	26	2.846	1.284	1.133	C
C16190-5	26	2.846	1.284	1.133	C
C16190-6	26	2.846	1.284	1.133	C
C16190-7	44378	17.667	56.559	7.521	C
C16190-8	44378	18.569	49.726	7.052	C
C16190-9	44378	17.830	54.528	7.384	C
C16190-11	44378	21.115	59.680	7.725	C
C16190-12	44378	20.324	62.125	7.882	C
C16190-13	44378	20.250	62.459	7.903	C
C16190-14	44378	21.016	61.658	7.852	C
C16190-15	44378	19.795	61.740	7.858	C
C16190-16	44378	20.274	61.744	7.858	C
C16190-18	44378	15.988	58.574	7.653	C
C16191-1	26	3.808	1.694	1.301	C
C16191-2	26	3.808	1.694	1.301	C
C16191-3	26	3.808	1.694	1.301	C
C16191-4	26	3.808	1.694	1.301	C
C16191-5	26	3.808	1.694	1.301	C
C16191-6	26	3.808	1.694	1.301	C
C16191-7	44378	18.667	56.560	7.521	C
C16191-8	44378	19.569	49.727	7.052	C
C16191-9	44378	18.830	54.529	7.384	C
C16191-13	44378	22.115	59.681	7.725	C
C16191-14	44378	21.363	61.812	7.862	C
C16191-15	44378	21.624	61.595	7.848	C
C16191-16	44378	22.016	61.659	7.852	C
C16191-17	44378	20.827	61.512	7.843	C
C16191-18	44378	21.290	61.511	7.843	C
C16191-20	44378	17.940	58.794	7.668	C
C16191-22	44378	18.923	62.473	7.904	C
C16191-23	44378	18.859	61.118	7.818	C
C16191-24	44378	18.833	62.722	7.920	C
C16191-25	44378	18.313	58.354	7.639	C
C16191-29	44378	15.520	57.632	7.592	C
C16191-31	44378	13.595	52.700	7.259	C
C16191-32	44378	14.413	54.051	7.352	C
C16191-34	44378	13.550	55.900	7.477	C
C05813-1	233	15.433	20.306	4.506	C
C05813-2	233	15.433	20.306	4.506	C
C05813-3	44378	29.516	57.468	7.581	C
C05813-4	233	15.433	20.306	4.506	C
C05813-5	463	18.464	32.901	5.736	C
C05813-6	463	18.467	32.884	5.734	C
C05813-7	572	20.381	47.190	6.870	C
C05813-8	572	20.381	47.190	6.870	C
C05813-9	635	19.871	45.372	6.736	C
C05813-10	44378	43.241	51.314	7.163	C
C05813-11	44378	29.526	57.431	7.578	C
C05813-12	44378	26.260	48.582	6.970	C
C05813-13	44378	27.219	55.025	7.418	C
C05813-14	44378	27.768	51.655	7.187	C
C05813-15	44378	28.127	55.255	7.433	C
C05813-16	44378	25.953	54.403	7.376	C
C05813-17	44378	39.803	53.361	7.305	C
C05813-18	44378	25.279	48.362	6.954	C
C05813-19	44378	26.238	54.768	7.401	C
C05813-20	44378	26.787	51.378	7.168	C
C05813-21	44378	27.147	54.963	7.414	C
C05813-22	44378	25.636	53.927	7.344	C
C05813-23	44378	24.280	48.332	6.952	C
C05813-24	44378	25.239	54.737	7.398	C
C05813-25	44378	25.788	51.345	7.166	C
C05813-26	44378	26.147	54.930	7.411	C
C05813-27	44378	24.637	53.897	7.341	C
C05813-28	44378	23.278	48.372	6.955	C
C05813-29	44378	24.238	54.780	7.401	C
C05813-30	44378	24.787	51.390	7.169	C
C05813-31	44378	25.146	54.975	7.415	C
C05813-32	44378	23.635	53.938	7.344	C
C05813-33	44378	28.273	48.521	6.966	C
C05813-34	44378	29.233	54.938	7.412	C
C05813-35	44378	29.782	51.554	7.180	C
C05813-36	44378	30.141	55.143	7.426	C
C05813-37	44378	28.630	54.090	7.355	C
C05813-38	722	20.593	44.247	6.652	C
C05813-39	44378	34.882	54.071	7.353	C
C05813-40	44378	35.444	57.585	7.589	C
C05813-41	44378	18.905	60.363	7.769	C
C05813-42	44378	20.151	60.995	7.810	C
C05813-43	44378	19.390	60.149	7.756	C
C05813-44	44378	19.720	60.204	7.759	C
C05813-46	44378	20.326	58.291	7.635	C
C05813-47	44378	19.432	60.633	7.787	C
C05813-50	44378	15.987	58.578	7.654	C
C06231-1	44378	17.427	55.013	7.417	C
C06231-2	4982	10.849	15.469	3.933	N
C06231-3	44378	17.814	49.454	7.032	C
C06231-4	44378	14.690	56.202	7.497	C
C06231-5	44378	14.078	51.100	7.148	C
C06231-6	44378	16.778	53.676	7.326	C
C06231-9	4982	10.411	16.830	4.102	N
C06231-10	44378	14.597	53.757	7.332	C
C06234-1	44378	20.192	48.287	6.949	C
C06234-2	10	2.800	2.360	1.536	C
C06234-3	44378	15.237	54.207	7.363	C
C06234-4	44378	20.392	53.080	7.286	C
C06234-7	44378	15.064	51.517	7.178	C
C06234-8	44378	14.625	56.499	7.517	C
C05812-1	233	14.459	19.613	4.429	C
C05812-2	233	14.459	19.613	4.429	C
C05812-3	44378	28.516	57.461	7.580	C
C05812-4	233	14.459	19.613	4.429	C
C05812-5	463	17.477	32.474	5.699	C
C05812-6	463	17.479	32.457	5.697	C
C05812-7	572	19.392	46.805	6.841	C
C05812-8	572	19.392	46.805	6.841	C
C05812-9	635	18.880	45.034	6.711	C
C05812-10	44378	42.241	51.303	7.163	C
C05812-11	44378	28.526	57.423	7.578	C
C05812-12	44378	25.260	48.575	6.970	C
C05812-13	44378	26.219	55.018	7.417	C
C05812-14	44378	26.768	51.649	7.187	C
C05812-15	44378	27.128	55.248	7.433	C
C05812-16	44378	24.953	54.397	7.375	C
C05812-17	44378	38.803	53.351	7.304	C
C05812-18	44378	24.279	48.355	6.954	C
C05812-19	44378	25.238	54.762	7.400	C
C05812-20	44378	25.788	51.371	7.167	C
C05812-21	44378	26.147	54.956	7.413	C
C05812-22	44378	24.636	53.921	7.343	C
C05812-23	44378	23.280	48.326	6.952	C
C05812-24	44378	24.239	54.731	7.398	C
C05812-25	44378	24.788	51.339	7.165	C
C05812-26	44378	25.148	54.924	7.411	C
C05812-27	44378	23.637	53.891	7.341	C
C05812-28	44378	22.279	48.346	6.953	C
C05812-29	44378	23.238	54.752	7.399	C
C05812-30	44378	23.788	51.361	7.167	C
C05812-31	44378	24.147	54.947	7.413	C
C05812-32	44378	22.636	53.912	7.342	C
C05812-33	44378	29.273	48.536	6.967	C
C05812-34	44378	30.232	54.954	7.413	C
C05812-35	44378	30.781	51.571	7.181	C
C05812-36	44378	31.141	55.160	7.427	C
C05812-37	44378	29.630	54.106	7.356	C
C05812-38	722	19.601	43.938	6.629	C
C05812-39	44378	33.882	54.063	7.353	C
C05812-40	44378	34.444	57.576	7.588	C
C05812-41	44378	17.906	60.348	7.768	C
C05812-42	44378	19.152	60.979	7.809	C
C05812-43	44378	18.390	60.133	7.755	C
C05812-44	44378	18.721	60.188	7.758	C
C05812-46	44378	19.326	58.275	7.634	C
C05812-47	44378	18.432	60.618	7.786	C
C05812-49	44378	14.988	58.571	7.653	C
C16217-1	4982	19.196	27.691	5.262	N
C16217-2	44378	19.856	57.722	7.597	C
C16217-3	44378	25.613	57.508	7.583	C
C16217-4	44378	21.754	59.936	7.742	C
C16217-6	44378	19.810	56.070	7.488	C
C16217-7	44378	25.483	57.891	7.609	C
C16217-8	4982	17.575	25.564	5.056	N
C16217-9	4982	18.390	26.582	5.156	N
C16217-10	44378	19.509	60.298	7.765	C
C16217-11	44378	21.088	60.395	7.771	C
C16217-13	44378	22.567	58.533	7.651	C
C16217-14	44378	19.748	59.362	7.705	C
C16217-15	44378	21.463	58.176	7.627	C
C16217-17	4982	15.826	22.942	4.790	N
C16217-18	4982	12.569	18.284	4.276	N
C16217-20	1684	6.969	3.554	1.885	P
C16217-21	1684	8.154	4.423	2.103	P
C16217-28	1684	8.271	4.628	2.151	P
C16217-32	44378	21.693	57.865	7.607	C
C16217-33	44378	25.525	50.254	7.089	C
C16217-34	44378	24.928	53.403	7.308	C
C16217-35	44378	24.812	55.704	7.463	C
C16217-36	44378	24.812	55.704	7.463	C
C16217-37	44378	22.610	57.799	7.603	C
C16217-39	4982	15.740	22.436	4.737	N
C16217-41	44378	21.298	51.837	7.200	C
C16217-42	44378	21.914	53.531	7.316	C
C16217-43	44378	21.242	56.632	7.525	C
C16217-44	4982	14.246	19.979	4.470	N
C16217-46	44378	19.808	51.889	7.203	C
C16217-47	44378	20.083	55.308	7.437	C
C16217-49	44378	14.595	52.708	7.260	C
C16217-50	44378	15.413	54.059	7.352	C
C16217-52	44378	15.684	56.286	7.502	C
C16217-53	44378	18.583	53.983	7.347	C
C16217-54	44378	22.045	51.588	7.182	C
C16217-55	44378	22.564	54.280	7.367	C
C16217-56	44378	26.021	51.946	7.207	C
C16217-57	44378	26.540	54.663	7.393	C
C16217-58	44378	29.995	52.340	7.235	C
C16217-59	44378	30.514	55.085	7.422	C
C16217-60	44378	33.966	52.786	7.265	C
C16217-61	44378	34.485	55.560	7.454	C
C16217-62	44378	37.936	53.261	7.298	C
C16217-63	44378	38.455	56.066	7.488	C
C16217-64	44378	40.770	54.186	7.361	C
C16217-65	44378	41.575	52.888	7.272	C
C16217-66	44378	41.074	50.574	7.112	C
C16217-67	44378	42.155	54.747	7.399	C
C02430-1	44378	16.071	54.284	7.368	C
C02430-2	44378	13.690	56.217	7.498	C
C02430-3	44378	16.158	48.511	6.965	C
C02430-4	4982	8.704	15.699	3.962	N
C02430-6	44378	16.176	53.782	7.334	C
C02430-8	44378	15.050	58.591	7.654	C
C02430-10	3	1.000	0.667	0.816	N
C02430-11	3	1.000	0.667	0.816	C
C02430-12	3	1.000	0.667	0.816	C
C02430-13	3	1.000	0.667	0.816	C
C02430-14	3	1.000	0.667	0.816	N
C02430-15	3	1.000	0.667	0.816	N
C02430-16	3	1.000	0.667	0.816	C
C02430-17	3	1.000	0.667	0.816	C
C02430-18	3	1.000	0.667	0.816	N
C02430-19	3	1.000	0.667	0.816	N
C02430-20	3	1.000	0.667	0.816	C
C02430-21	3	1.000	0.667	0.816	C
C02430-22	3	1.000	0.667	0.816	C
C02430-25	3	1.000	0.667	0.816	C
C02430-26	3	1.000	0.667	0.816	C
C02430-28	3	1.000	0.667	0.816	P
C02430-34	3	1.000	0.667	0.816	P
C02430-35	3	1.000	0.667	0.816	C
C02430-39	3	1.000	0.667	0.816	C
C02430-40	3	1.000	0.667	0.816	C
C02430-41	3	1.000	0.667	0.816	C
C02430-43	3	1.000	0.667	0.816	C
C02430-44	3	1.000	0.667	0.816	C
C02430-45	3	1.000	0.667	0.816	C
C02430-47	3	1.000	0.667	0.816	C
C02430-49	3	1.000	0.667	0.816	C
C02430-50	3	1.000	0.667	0.816	C
C15883-1	6	1.500	0.917	0.957	C
C15883-2	6	1.500	0.917	0.957	C
C15883-3	6	1.500	0.917	0.957	C
C15883-4	6	1.500	0.917	0.957	C
C15883-5	6	1.500	0.917	0.957	C
C15883-6	6	1.500	0.917	0.957	C
C15883-7	6	1.500	0.917	0.957	C
C15883-8	6	1.500	0.917	0.957	C
C15883-9	6	1.500	0.917	0.957	C
C15883-10	6	1.500	0.917	0.957	C
C15883-11	6	1.500	0.917	0.957	C
C15883-12	6	1.500	0.917	0.957	C
C15883-13	6	1.500	0.917	0.957	C
C15883-14	6	1.500	0.917	0.957	C
C15883-15	12	3.000	3.167	1.780	C
C15883-16	12	3.000	3.167	1.780	C
C15883-17	6	1.500	0.917	0.957	C
C15883-18	6	1.500	0.917	0.957	C
C15883-19	6	1.500	0.917	0.957	C
C15883-20	44378	17.211	55.858	7.474	C
C15883-21	44378	16.964	55.804	7.470	C
C15883-22	44378	17.736	55.219	7.431	C
C15883-23	44378	17.213	57.075	7.555	C
C15883-24	44378	17.649	60.836	7.800	C
C15883-25	44378	17.301	54.865	7.407	C
C15883-27	44378	16.151	52.748	7.263	C
C15883-29	6	1.500	0.917	0.957	C
C15883-30	44378	14.988	58.568	7.653	C
C14152-1	44378	17.964	55.808	7.470	C
C14152-2	44378	18.210	55.862	7.474	C
C14152-4	44378	18.736	55.224	7.431	C
C14152-5	6	1.500	0.917	0.957	C
C14152-6	44378	18.301	54.869	7.407	C
C14152-7	6	1.500	0.917	0.957	C
C14152-8	44378	18.213	57.079	7.555	C
C14152-9	44378	17.151	52.752	7.263	C
C14152-10	6	1.500	0.917	0.957	C
C14152-11	44378	18.649	60.840	7.800	C
C14152-12	6	1.500	0.917	0.957	C
C14152-13	6	1.500	0.917	0.957	C
C14152-15	6	1.500	0.917	0.957	C
C14152-16	6	1.500	0.917	0.957	C
C14152-17	6	1.500	0.917	0.957	C
C14152-18	6	1.500	0.917	0.957	C
C14152-19	6	1.500	0.917	0.957	C
C14152-20	6	1.500	0.917	0.957	C
C14152-21	6	1.500	0.917	0.957	C
C14152-22	6	1.500	0.917	0.957	C
C14152-23	6	1.500	0.917	0.957	C
C14152-24	6	1.500	0.917	0.957	C
C14152-25	6	1.500	0.917	0.957	C
C14152-26	6	1.500	0.917	0.957	C
C14152-27	6	1.500	0.917	0.957	C
C14152-28	12	3.000	3.167	1.780	C
C14152-29	12	3.000	3.167	1.780	C
C14152-30	44378	14.988	58.567	7.653	C
C15885-1	4	1.500	1.250	1.118	C
C15885-2	4	1.500	1.250	1.118	C
C15885-3	4	1.500	1.250	1.118	C
C15885-4	4	1.500	1.250	1.118	C
C15885-5	4	1.500	1.250	1.118	C
C15885-6	4	1.500	1.250	1.118	C
C15885-7	4	1.500	1.250	1.118	C
C15885-8	4	1.500	1.250	1.118	C
C15885-9	4	1.500	1.250	1.118	C
C15885-10	4	1.500	1.250	1.118	C
C15885-11	4	1.500	1.250	1.118	C
C15885-12	4	1.500	1.250	1.118	C
C15885-13	4	1.500	1.250	1.118	C
C15885-14	4	1.500	1.250	1.118	C
C15885-15	4	1.500	1.250	1.118	C
C15885-16	4	1.500	1.250	1.118	C
C15885-17	4	1.500	1.250	1.118	C
C15885-18	4	1.500	1.250	1.118	C
C15885-19	4	1.500	1.250	1.118	C
C15885-20	4	1.500	1.250	1.118	C
C15885-21	4	1.500	1.250	1.118	C
C15885-22	4	1.500	1.250	1.118	C
C15885-23	4	1.500	1.250	1.118	C
C15885-24	4	1.500	1.250	1.118	C
C15885-25	4	1.500	1.250	1.118	C
C15885-26	4	1.500	1.250	1.118	C
C15885-27	4	1.500	1.250	1.118	C
C15885-28	4	1.500	1.250	1.118	C
C15885-29	4	1.500	1.250	1.118	C
C15885-30	4	1.500	1.250	1.118	C
C15885-31	4	1.500	1.250	1.118	C
C15885-32	4	1.500	1.250	1.118	C
C15885-34	4	1.500	1.250	1.118	C
C15885-35	4	1.500	1.250	1.118	C
C15885-36	4	1.500	1.250	1.118	C
C15885-37	4	1.500	1.250	1.118	C
C15885-38	4	1.500	1.250	1.118	C
C15885-39	4	1.500	1.250	1.118	C
C15885-41	4	1.500	1.250	1.118	C
C15885-42	4	1.500	1.250	1.118	C
C15885-43	4	1.500	1.250	1.118	C
C15885-44	44378	16.988	58.572	7.653	C
C05811-1	233	13.494	18.791	4.335	C
C05811-2	233	13.494	18.791	4.335	C
C05811-3	44378	27.516	57.451	7.580	C
C05811-4	233	13.494	18.791	4.335	C
C05811-5	463	16.495	31.956	5.653	C
C05811-6	463	16.497	31.939	5.651	C
C05811-7	572	18.406	46.332	6.807	C
C05811-8	572	18.406	46.332	6.807	C
C05811-9	635	17.893	44.622	6.680	C
C05811-10	44378	41.242	51.289	7.162	C
C05811-11	44378	27.526	57.414	7.577	C
C05811-12	44378	24.260	48.567	6.969	C
C05811-13	44378	25.219	55.010	7.417	C
C05811-14	44378	25.769	51.640	7.186	C
C05811-15	44378	26.128	55.239	7.432	C
C05811-16	44378	23.953	54.389	7.375	C
C05811-17	44378	37.803	53.338	7.303	C
C05811-18	44378	23.279	48.347	6.953	C
C05811-19	44378	24.239	54.753	7.400	C
C05811-20	44378	24.788	51.362	7.167	C
C05811-21	44378	25.147	54.948	7.413	C
C05811-22	44378	23.636	53.913	7.343	C
C05811-23	44378	22.280	48.318	6.951	C
C05811-24	44378	23.239	54.723	7.397	C
C05811-25	44378	23.789	51.331	7.165	C
C05811-26	44378	24.148	54.915	7.410	C
C05811-27	44378	22.637	53.883	7.341	C
C05811-28	44378	21.280	48.322	6.951	C
C05811-29	44378	22.239	54.727	7.398	C
C05811-30	44378	22.788	51.335	7.165	C
C05811-31	44378	23.148	54.920	7.411	C
C05811-32	44378	21.637	53.887	7.341	C
C05811-33	44378	30.272	48.551	6.968	C
C05811-34	44378	31.232	54.969	7.414	C
C05811-35	44378	31.781	51.586	7.182	C
C05811-36	44378	32.140	55.176	7.428	C
C05811-37	44378	30.629	54.121	7.357	C
C05811-38	722	18.612	43.559	6.600	C
C05811-39	44378	32.882	54.051	7.352	C
C05811-40	44378	33.444	57.565	7.587	C
C05811-41	44378	16.906	60.337	7.768	C
C05811-42	44378	18.152	60.967	7.808	C
C05811-43	44378	17.391	60.122	7.754	C
C05811-44	44378	17.721	60.176	7.757	C
C05811-46	44378	18.327	58.262	7.633	C
C05811-47	44378	17.433	60.606	7.785	C
C15887-1	463	11.220	22.586	4.753	C
C15887-2	233	10.266	19.491	4.415	C
C15887-3	233	10.266	19.491	4.415	C
C15887-4	233	10.266	19.491	4.415	C
C15887-5	44378	27.499	57.985	7.615	C
C15887-6	44378	41.225	52.287	7.231	C
C15887-7	572	17.091	62.048	7.877	C
C15887-8	572	17.091	62.048	7.877	C
C15887-9	635	16.709	57.718	7.597	C
C15887-10	44378	32.865	54.766	7.400	C
C15887-11	722	17.571	56.724	7.532	C
C15887-12	44378	37.786	54.220	7.363	C
C15887-13	44378	26.112	55.702	7.463	C
C15887-14	44378	25.753	52.091	7.217	C
C15887-15	44378	25.204	55.444	7.446	C
C15887-16	44378	24.244	48.971	6.998	C
C15887-17	44378	25.242	49.044	7.003	C
C15887-18	44378	26.202	55.521	7.451	C
C15887-19	44378	26.751	52.170	7.223	C
C15887-20	44378	27.110	55.782	7.469	C
C15887-21	44378	38.784	54.343	7.372	C
C15887-22	722	18.449	59.325	7.702	C
C15887-23	44378	33.863	54.870	7.407	C
C15887-24	635	17.570	60.434	7.774	C
C15887-25	572	17.937	65.178	8.073	C
C15887-26	572	17.937	65.178	8.073	C
C15887-27	44378	42.223	52.423	7.240	C
C15887-28	44378	28.497	58.067	7.620	C
C15887-29	233	10.888	21.936	4.684	C
C15887-30	233	10.888	21.936	4.684	C
C15887-31	233	10.888	21.936	4.684	C
C15887-32	463	11.294	20.899	4.571	C
C15887-34	44378	27.509	57.948	7.612	C
C15887-35	44378	33.427	58.299	7.635	C
C15887-36	44378	23.938	54.783	7.402	C
C15887-37	44378	24.935	54.854	7.406	C
C15887-38	44378	34.425	58.404	7.642	C
C15887-39	44378	28.507	58.029	7.618	C
C15887-41	463	11.225	22.541	4.748	C
C15887-42	44378	15.988	58.571	7.653	C
C15887-43	463	11.292	20.919	4.574	C
C15886-1	463	10.229	22.418	4.735	C
C15886-2	233	9.283	19.190	4.381	C
C15886-3	233	9.283	19.190	4.381	C
C15886-4	233	9.283	19.190	4.381	C
C15886-5	44378	26.499	57.980	7.614	C
C15886-6	44378	40.225	52.280	7.230	C
C15886-7	572	16.098	61.830	7.863	C
C15886-8	572	16.098	61.830	7.863	C
C15886-9	635	15.715	57.527	7.585	C
C15886-10	44378	31.865	54.761	7.400	C
C15886-11	722	16.576	56.546	7.520	C
C15886-12	44378	36.786	54.214	7.363	C
C15886-13	44378	25.112	55.697	7.463	C
C15886-14	44378	24.753	52.087	7.217	C
C15886-15	44378	24.204	55.440	7.446	C
C15886-16	44378	23.244	48.967	6.998	C
C15886-17	44378	24.242	49.039	7.003	C
C15886-18	44378	25.202	55.516	7.451	C
C15886-19	44378	25.751	52.166	7.223	C
C15886-20	44378	26.110	55.778	7.468	C
C15886-21	44378	37.784	54.336	7.371	C
C15886-22	722	17.454	59.137	7.690	C
C15886-23	44378	32.863	54.864	7.407	C
C15886-24	635	16.576	60.232	7.761	C
C15886-25	572	16.944	64.948	8.059	C
C15886-26	572	16.944	64.948	8.059	C
C15886-27	44378	41.223	52.416	7.240	C
C15886-28	44378	27.497	58.062	7.620	C
C15886-29	233	9.906	21.613	4.649	C
C15886-30	233	9.906	21.613	4.649	C
C15886-31	233	9.906	21.613	4.649	C
C15886-32	463	10.300	20.750	4.555	C
C15886-34	44378	26.509	57.943	7.612	C
C15886-35	44378	32.427	58.293	7.635	C
C15886-36	44378	22.938	54.779	7.401	C
C15886-37	44378	23.935	54.850	7.406	C
C15886-38	44378	33.425	58.399	7.642	C
C15886-39	44378	27.507	58.025	7.617	C
C15886-40	463	10.302	20.729	4.553	C
C15886-41	463	10.233	22.373	4.730	C
C15886-42	44378	14.988	58.568	7.653	C
C01246-1	15	2.467	1.449	1.204	C
C01246-2	15	2.467	1.449	1.204	C
C01246-3	15	2.467	1.449	1.204	C
C01246-4	15	2.467	1.449	1.204	C
C01246-5	15	2.467	1.449	1.204	C
C01246-6	15	2.467	1.449	1.204	C
C01246-7	15	2.467	1.449	1.204	C
C01246-8	15	2.467	1.449	1.204	C
C01246-9	15	2.467	1.449	1.204	C
C01246-10	15	2.467	1.449	1.204	C
C01246-11	15	2.467	1.449	1.204	C
C01246-13	1684	6.078	3.073	1.753	P
C01246-17	15	2.467	1.449	1.204	C
C01246-18	15	2.467	1.449	1.204	C
C01246-19	15	2.467	1.449	1.204	C
C01246-20	15	2.467	1.449	1.204	C
C01246-21	15	2.467	1.449	1.204	C
C01246-22	15	2.467	1.449	1.204	C
C01246-23	15	2.467	1.449	1.204	C
C01246-24	15	2.467	1.449	1.204	C
C01246-25	15	2.467	1.449	1.204	C
C01246-26	15	2.467	1.449	1.204	C
C01246-27	15	2.467	1.449	1.204	C
C01246-28	15	2.467	1.449	1.204	C
C01246-29	15	2.467	1.449	1.204	C
C01246-30	15	2.467	1.449	1.204	C
C01246-31	44378	15.378	58.613	7.656	C
C01246-33	44378	16.551	63.202	7.950	C
C01246-34	44378	16.946	62.696	7.918	C
C01246-35	44378	16.070	61.443	7.839	C
C01246-36	44378	16.086	57.534	7.585	C
C01246-40	44378	14.348	58.842	7.671	C
C01935-1	44378	17.866	62.277	7.892	C
C01935-2	44378	17.343	59.523	7.715	C
C01935-4	44378	17.339	61.205	7.823	C
C01935-6	44378	16.665	58.552	7.652	C
C01935-7	44378	16.991	58.093	7.622	C
C01935-8	44378	17.064	56.830	7.539	C
C01935-10	44378	16.768	58.953	7.678	C
C01935-13	44378	17.421	57.245	7.566	C
C01935-16	44378	18.137	60.893	7.803	C
C01935-17	44378	17.964	62.033	7.876	C
C01935-20	44378	18.186	61.661	7.852	C
C01935-21	44378	16.217	58.216	7.630	C
C01244-1	44378	19.207	59.434	7.709	C
C01244-2	44378	18.699	59.796	7.733	C
C01244-3	44378	17.949	61.737	7.857	C
C01244-4	44378	15.763	54.932	7.412	C
C01244-5	44378	18.411	61.570	7.847	C
C01244-6	44378	18.588	62.868	7.929	C
C01244-7	44378	15.853	50.983	7.140	C
C01244-8	44378	19.262	59.308	7.701	C
C01244-11	44378	15.618	56.593	7.523	C
C01245-1	1684	4.542	2.630	1.622	P
C01245-6	44378	17.609	60.947	7.807	C
C01245-7	44378	17.669	62.801	7.925	C
C01245-8	44378	17.685	61.304	7.830	C
C01245-9	44378	17.884	60.638	7.787	C
C01245-11	44378	17.307	61.242	7.826	C
C01245-13	44378	17.862	62.378	7.898	C
C01245-15	1684	5.225	2.794	1.672	P
C01245-21	1684	6.085	3.067	1.751	P
C01242-1	3	0.667	0.222	0.471	C
C01242-2	3	0.667	0.222	0.471	C
C01242-3	3	0.667	0.222	0.471	C
C01242-5	3	0.667	0.222	0.471	C
C01242-6	3	0.667	0.222	0.471	C
C01242-7	3	0.667	0.222	0.471	C
C01242-9	3	0.667	0.222	0.471	C
C01242-10	3	0.667	0.222	0.471	C
C01242-12	3	0.667	0.222	0.471	N
C01242-14	44378	13.219	53.816	7.336	C
C01242-15	4982	7.849	15.432	3.928	N
C01243-1	1684	5.126	2.937	1.714	P
C01243-6	44378	17.487	60.475	7.777	C
C01243-7	44378	16.291	58.859	7.672	C
C01243-8	44378	17.339	63.030	7.939	C
C01243-9	44378	16.839	58.419	7.643	C
C01243-11	44378	17.608	60.878	7.802	C
C01243-13	44378	17.237	60.582	7.783	C
C01243-15	1684	5.510	2.664	1.632	P
C01243-21	1684	4.531	2.628	1.621	P
C01240-1	7	2.143	2.122	1.457	C
C01240-2	7	2.143	2.122	1.457	C
C01240-3	7	2.143	2.122	1.457	C
C01240-6	7	2.143	2.122	1.457	C
C01240-8	7	2.143	2.122	1.457	C
C01240-9	1684	6.251	2.801	1.674	P
C01241-1	44378	17.974	55.051	7.420	C
C01241-2	44378	17.195	57.333	7.572	C
C01241-3	44378	16.955	57.670	7.594	C
C01241-7	44378	17.715	55.674	7.461	C
C01241-8	1684	6.062	3.129	1.769	P
C01241-9	44378	18.715	55.678	7.462	C
C01241-17	44378	14.486	49.295	7.021	C
C01241-18	44378	14.484	49.122	7.009	C
C01241-19	4982	9.814	15.632	3.954	N
C01241-20	44378	14.988	58.572	7.653	C
C02225-1	44378	14.961	53.307	7.301	C
C02225-2	44378	14.695	48.203	6.943	C
C02225-3	44378	13.118	53.608	7.322	C
C02225-4	44378	13.787	52.594	7.252	C
C02225-5	44378	13.280	55.422	7.445	C
C02225-8	44378	13.890	56.665	7.528	C
C02225-10	44378	14.648	56.676	7.528	C
C02224-1	15	4.867	11.182	3.344	N
C02224-2	15	4.867	11.182	3.344	C
C02224-3	44378	22.985	58.649	7.658	C
C02224-4	44378	20.986	58.621	7.656	C
C02224-5	44378	21.985	58.634	7.657	C
C02224-6	15	4.867	11.182	3.344	C
C02224-7	15	4.867	11.182	3.344	C
C05907-1	44378	15.582	52.921	7.275	C
C05907-2	44378	15.407	54.172	7.360	C
C05907-4	44378	16.400	54.294	7.368	C
C05907-5	44378	15.521	55.921	7.478	C
C05907-6	44378	14.589	52.810	7.267	C
C05907-7	44378	16.819	54.739	7.399	C
C05907-8	44378	15.584	52.896	7.273	C
C05907-9	44378	16.780	50.707	7.121	C
C05907-11	44378	16.402	54.267	7.367	C
C05907-13	44378	20.104	59.965	7.744	C
C05907-15	44378	19.174	62.677	7.917	C
C05907-16	44378	19.174	62.677	7.917	C
C05907-17	44378	18.681	62.654	7.915	C
C05907-18	44378	18.681	62.654	7.915	C
C05907-19	44378	20.005	61.941	7.870	C
C05906-1	44378	16.402	54.271	7.367	C
C05906-2	44378	16.577	53.022	7.282	C
C05906-3	44378	16.516	56.021	7.485	C
C05906-4	44378	15.584	52.902	7.273	C
C05906-6	44378	17.396	54.402	7.376	C
C05906-7	44378	17.776	50.818	7.129	C
C05906-9	44378	17.397	54.375	7.374	C
C05906-11	44378	17.814	54.851	7.406	C
C05906-12	44378	16.579	52.997	7.280	C
C05906-14	44378	21.099	60.107	7.753	C
C05906-16	44378	20.166	62.903	7.931	C
C05906-17	44378	20.166	62.903	7.931	C
C05906-18	44378	19.672	62.872	7.929	C
C05906-19	44378	19.672	62.872	7.929	C
C05906-20	44378	21.000	62.082	7.879	C
C02593-1	4982	17.209	27.304	5.225	N
C02593-2	44378	17.857	57.676	7.594	C
C02593-3	44378	23.615	57.445	7.579	C
C02593-4	44378	19.756	59.885	7.739	C
C02593-5	44378	17.812	56.025	7.485	C
C02593-7	44378	23.484	57.828	7.604	C
C02593-8	4982	15.589	25.220	5.022	N
C02593-9	4982	16.403	26.217	5.120	N
C02593-10	44378	19.090	60.345	7.768	C
C02593-12	44378	17.511	60.254	7.762	C
C02593-13	44378	20.568	58.479	7.647	C
C02593-14	44378	17.749	59.317	7.702	C
C02593-16	44378	19.464	58.125	7.624	C
C02593-17	4982	13.840	22.646	4.759	N
C02593-18	4982	10.582	18.077	4.252	N
C02593-19	1684	5.009	3.394	1.842	P
C02593-24	1684	6.195	4.166	2.041	P
C02593-28	1684	6.312	4.362	2.089	P
C02593-32	44378	19.694	57.814	7.604	C
C02593-33	44378	23.527	50.191	7.085	C
C02593-34	44378	22.929	53.342	7.304	C
C02593-35	44378	22.841	55.172	7.428	C
C02593-36	44378	23.860	57.581	7.588	C
C02593-37	44378	20.612	57.745	7.599	C
C02593-39	4982	13.754	22.142	4.706	N
C02593-41	44378	19.299	51.787	7.196	C
C02593-42	44378	19.916	53.479	7.313	C
C02593-43	44378	19.244	56.582	7.522	C
C02593-44	4982	12.259	19.726	4.441	N
C02593-46	44378	17.809	51.843	7.200	C
C02593-47	44378	18.085	55.261	7.434	C
C02593-49	44378	16.063	51.213	7.156	C
C02593-50	44378	16.582	53.886	7.341	C
C02593-52	44378	20.043	51.377	7.168	C
C02593-53	44378	20.562	54.071	7.353	C
C02593-54	44378	24.018	51.575	7.182	C
C02593-55	44378	24.537	54.296	7.369	C
C02593-56	44378	27.991	51.806	7.198	C
C02593-57	44378	28.510	54.554	7.386	C
C02593-58	44378	31.961	52.069	7.216	C
C02593-59	44378	32.481	54.848	7.406	C
C02593-60	44378	34.796	52.836	7.269	C
C02593-61	44378	35.601	51.496	7.176	C
C02593-62	44378	35.101	49.204	7.015	C
C02593-63	44378	36.181	53.319	7.302	C
C02220-1	44378	14.685	51.794	7.197	C
C02220-2	44378	15.006	53.562	7.319	C
C02220-3	44378	13.546	56.665	7.528	C
C02220-4	44378	13.549	56.362	7.507	C
C02220-5	44378	14.512	50.458	7.103	C
C02220-6	44378	14.785	55.730	7.465	C
C02220-11	4982	7.863	15.308	3.913	N
C02591-1	44378	14.403	54.956	7.413	C
C02591-4	44378	15.042	58.782	7.667	C
C02591-5	44378	14.232	58.235	7.631	C
C02591-6	44378	16.340	59.137	7.690	C
C02591-7	44378	15.191	60.549	7.781	C
C02591-8	44378	15.633	60.237	7.761	C
C02591-12	44378	16.940	58.310	7.636	C
C02591-13	44378	15.986	59.358	7.704	C
C02591-15	44378	17.179	61.275	7.828	C
C02591-16	44378	16.996	62.262	7.891	C
C02591-19	44378	17.639	62.496	7.905	C
C02591-20	44378	14.450	58.104	7.623	C
C02591-22	1684	5.243	2.829	1.682	P
C02222-1	44378	15.724	59.203	7.694	C
C02222-2	44378	15.448	59.528	7.715	C
C02222-3	44378	14.392	56.969	7.548	C
C02222-5	44378	14.682	58.279	7.634	C
C02222-6	44378	13.598	55.652	7.460	C
C02222-7	44378	16.085	62.130	7.882	C
C02912-1	44378	14.898	51.577	7.182	C
C02912-2	44378	14.793	56.865	7.541	C
C02912-3	44378	14.933	54.505	7.383	C
C02917-1	44378	14.612	51.885	7.203	C
C02917-2	44378	14.132	57.020	7.551	C
C02917-3	44378	14.816	54.438	7.378	C
C02916-1	44378	17.793	61.119	7.818	C
C02916-2	44378	15.480	56.527	7.518	C
C02916-3	44378	18.830	55.671	7.461	C
C02916-4	44378	18.206	61.395	7.836	C
C02916-5	44378	16.757	54.687	7.395	C
C02916-6	4982	8.842	15.286	3.910	N
C02916-7	44378	17.503	58.516	7.650	C
C02916-8	44378	15.786	54.797	7.402	C
C02916-9	44378	18.945	57.528	7.585	C
C02916-10	44378	18.820	54.045	7.351	C
C02916-11	44378	15.529	53.650	7.325	C
C02916-12	44378	18.222	61.129	7.819	C
C02916-14	44378	16.855	56.672	7.528	C
C02916-15	44378	17.647	58.102	7.622	C
C02916-17	44378	18.107	56.872	7.541	C
C02916-18	44378	18.118	56.642	7.526	C
C02916-19	44378	18.538	54.012	7.349	C
C02915-1	2	0.500	0.250	0.500	C
C02915-2	2	0.500	0.250	0.500	C
C02915-3	2	0.500	0.250	0.500	N
C02915-4	2	0.500	0.250	0.500	C
C02915-5	2	0.500	0.250	0.500	C
C02915-6	2	0.500	0.250	0.500	C
C02915-7	2	0.500	0.250	0.500	C
C02915-8	2	0.500	0.250	0.500	C
C02915-9	2	0.500	0.250	0.500	C
C02915-10	2	0.500	0.250	0.500	C
C02915-11	2	0.500	0.250	0.500	C
C02915-12	2	0.500	0.250	0.500	C
C02915-13	2	0.500	0.250	0.500	C
C02915-14	2	0.500	0.250	0.500	C
C02915-15	2	0.500	0.250	0.500	C
C02915-16	2	0.500	0.250	0.500	C
C02915-18	2	0.500	0.250	0.500	C
C02915-19	2	0.500	0.250	0.500	C
C02915-21	2	0.500	0.250	0.500	C
C02915-22	2	0.500	0.250	0.500	C
C02915-25	2	0.500	0.250	0.500	C
C02915-26	2	0.500	0.250	0.500	C
C02914-6	44378	13.743	51.482	7.175	C
C02914-7	44378	13.349	57.545	7.586	C
C02914-8	44378	14.111	54.199	7.362	C
C14083-1	44378	21.326	56.001	7.483	C
C14083-2	44378	20.968	53.309	7.301	C
C14083-3	44378	21.379	55.829	7.472	C
C14083-4	44378	20.055	52.465	7.243	C
C14083-5	44378	20.715	54.389	7.375	C
C14083-6	44378	20.889	54.333	7.371	C
C14083-7	44378	17.689	56.236	7.499	C
C14083-8	44378	16.243	54.191	7.361	C
C14083-9	44378	16.064	51.521	7.178	C
C14083-10	44378	16.265	58.022	7.617	C
C14083-11	44378	20.635	54.553	7.386	C
C02918-1	44378	17.600	54.775	7.401	C
C02918-2	44378	17.533	54.093	7.355	C
C02918-3	44378	16.801	56.468	7.515	C
C02918-4	44378	14.689	56.224	7.498	C
C02918-5	4982	12.456	16.183	4.023	N
C02918-6	44378	17.048	53.604	7.321	C
C02918-7	4982	8.866	15.322	3.914	N
C02918-9	44378	17.068	58.718	7.663	C
C02918-10	44378	14.988	58.568	7.653	C
C16207-1	9	3.667	4.667	2.160	C
C16207-2	9	3.667	4.667	2.160	C
C16207-3	9	3.667	4.667	2.160	C
C16207-4	9	3.667	4.667	2.160	C
C16207-5	9	3.667	4.667	2.160	C
[truncated: 88,219 more rows]
