# Supplementary material for: Inferring branching pathways in genome-scale metabolic networks
Source: BMC Syst Biol. 2009 Oct 29;3:103. doi: 10.1186/1752-0509-3-103 (PMC2791103; doi:10.1186/1752-0509-3-103)
Supplement: Additional file 2 — ReTrace results from experiments. Summary data and html output from ReTrace runs performed for the queries discussed in the section Results. A self-contained web site: unpack archive and open index.html in a web browser. [file 1752-0509-3-103-S2.zip › retrace-AF2/performance.txt]

#AcyclicFreq CPUtime,time/path CPUtime,total Computationtime,time/path Computationtime,total Database(-d) Disablepath-specificoutput Discardedpathways GreedyFinish(-g) MaxDepth(-m) NumPaths(-k) NumRounds PathwayAvgLen PathwayLenStdDev Pathwaysfound PruneToSize(-p) Scores(-c) Sources StorePartials(-i) Targetdir(-o) Targets Weighting(-w)
1.0	2.13857142857	14.97	0:00:02.137977	0:00:14.965844	/home/group/icomic/data/kegg/ligand/LATEST	True	0	False	1000	1,1,1	9	25.2857142857	6.92230939405	7	None	None	C00011	True	/group/home/urenzyme/public_html/retrace/run090707-times-ktwo	C00022	u
1.0	9.94	9.94	0:00:09.945142	0:00:09.945142	/home/group/icomic/data/kegg/ligand/LATEST	True	0	False	1000	1,1,1	3	2.0	0.0	1	None	None	C00011	True	/group/home/urenzyme/public_html/retrace/run090707-times-ktwo	C00025	u
1.0	11.95	11.95	0:00:11.949516	0:00:11.949516	/home/group/icomic/data/kegg/ligand/LATEST	True	0	False	1000	1,1,1	3	2.0	0.0	1	None	None	C00011	True	/group/home/urenzyme/public_html/retrace/run090707-times-ktwo	C00019	u
1.0	6.245	12.49	0:00:06.243155	0:00:12.486311	/home/group/icomic/data/kegg/ligand/LATEST	True	0	False	1000	1,1,1	4	6.5	1.5	2	None	None	C00011	True	/group/home/urenzyme/public_html/retrace/run090707-times-ktwo	C00031	u
1.0	4.24666666667	12.74	0:00:04.249274	0:00:12.747824	/home/group/icomic/data/kegg/ligand/LATEST	True	0	False	1000	1,1,1	5	7.33333333333	1.6996731712	3	None	None	C00011	True	/group/home/urenzyme/public_html/retrace/run090707-times-ktwo	C00018	u
1.0	8.74	17.48	0:00:08.746577	0:00:17.493154	/home/group/icomic/data/kegg/ligand/LATEST	True	0	False	1000	1,1,1	4	9.5	2.5	2	None	None	C00011	True	/group/home/urenzyme/public_html/retrace/run090707-times-ktwo	C00015	u
1.0	9.55	9.55	0:00:09.550827	0:00:09.550827	/home/group/icomic/data/kegg/ligand/LATEST	True	0	False	1000	1,1,1	3	1.0	0.0	1	None	None	C00022	True	/group/home/urenzyme/public_html/retrace/run090707-times-ktwo	C00011	u
1.0	2.26857142857	15.88	0:00:02.269171	0:00:15.884201	/home/group/icomic/data/kegg/ligand/LATEST	True	0	False	1000	1,1,1	9	29.2857142857	6.92230939405	7	None	None	C00011	True	/group/home/urenzyme/public_html/retrace/run090707-times-ktwo	C00128	u
1.0	2.21	11.05	0:00:02.212819	0:00:11.064099	/home/group/icomic/data/kegg/ligand/LATEST	True	0	False	1000	1,1,1	7	7.0	1.41421356237	5	None	None	C00022	True	/group/home/urenzyme/public_html/retrace/run090707-times-ktwo	C00036	u
1.0	6.52	6.52	0:00:13.067306	0:00:13.067306	/home/group/icomic/data/kegg/ligand/LATEST	True	0	False	1000	1,1,1	3	3.0	0.0	1	None	None	C00022	True	/group/home/urenzyme/public_html/retrace/run090707-times-ktwo	C00025	u
1.0	2.76	22.08	0:00:02.813165	0:00:22.505320	/home/group/icomic/data/kegg/ligand/LATEST	True	0	False	1000	1,1,1	10	20.625	9.37999866738	8	None	None	C00011	True	/group/home/urenzyme/public_html/retrace/run090707-times-ktwo	C00002	u
1.0	1.40875	22.54	0:00:01.436435	0:00:22.982974	/home/group/icomic/data/kegg/ligand/LATEST	True	0	False	1000	1,1,1	18	30.3125	11.5958977121	16	None	None	C00011	True	/group/home/urenzyme/public_html/retrace/run090707-times-ktwo	C00108	u
1.0	3.25	13.0	0:00:03.251710	0:00:13.006840	/home/group/icomic/data/kegg/ligand/LATEST	True	0	False	1000	1,1,1	6	8.5	3.5	4	None	None	C00022	True	/group/home/urenzyme/public_html/retrace/run090707-times-ktwo	C00108	u
1.0	15.65	15.65	0:00:15.660251	0:00:15.660251	/home/group/icomic/data/kegg/ligand/LATEST	True	0	False	1000	1,1,1	3	5.0	0.0	1	None	None	C00022	True	/group/home/urenzyme/public_html/retrace/run090707-times-ktwo	C00031	u
1.0	2.96875	23.75	0:00:03.023795	0:00:24.190363	/home/group/icomic/data/kegg/ligand/LATEST	True	0	False	1000	1,1,1	10	22.625	9.37999866738	8	None	None	C00011	True	/group/home/urenzyme/public_html/retrace/run090707-times-ktwo	C00194	u
1.0	13.76	13.76	0:00:14.149021	0:00:14.149021	/home/group/icomic/data/kegg/ligand/LATEST	True	0	False	1000	1,1,1	3	3.0	0.0	1	None	None	C00022	True	/group/home/urenzyme/public_html/retrace/run090707-times-ktwo	C00019	u
1.0	8.865	17.73	0:00:09.056733	0:00:18.113467	/home/group/icomic/data/kegg/ligand/LATEST	True	0	False	1000	1,1,1	4	6.5	1.5	2	None	None	C00022	True	/group/home/urenzyme/public_html/retrace/run090707-times-ktwo	C00018	u
1.0	18.03	18.03	0:00:18.421292	0:00:18.421292	/home/group/icomic/data/kegg/ligand/LATEST	True	0	False	1000	1,1,1	3	8.0	0.0	1	None	None	C00022	True	/group/home/urenzyme/public_html/retrace/run090707-times-ktwo	C00015	u
1.0	4.89	24.45	0:00:04.971503	0:00:24.857515	/home/group/icomic/data/kegg/ligand/LATEST	True	0	False	1000	1,1,1	7	14.8	5.94642749893	5	None	None	C00022	True	/group/home/urenzyme/public_html/retrace/run090707-times-ktwo	C00002	u
1.0	5.1	5.1	0:00:05.132031	0:00:05.132031	/home/group/icomic/data/kegg/ligand/LATEST	True	0	False	1000	1,1,1	3	1.0	0.0	1	None	None	C00036	True	/group/home/urenzyme/public_html/retrace/run090707-times-ktwo	C00011	u
1.0	5.02	5.02	0:00:05.029170	0:00:05.029170	/home/group/icomic/data/kegg/ligand/LATEST	True	0	False	1000	1,1,1	3	1.0	0.0	1	None	None	C00036	True	/group/home/urenzyme/public_html/retrace/run090707-times-ktwo	C00022	u
1.0	2.854	14.27	0:00:02.863096	0:00:14.315481	/home/group/icomic/data/kegg/ligand/LATEST	True	0	False	1000	1,1,1	7	16.8	5.94642749893	5	None	None	C00022	True	/group/home/urenzyme/public_html/retrace/run090707-times-ktwo	C00194	u
1.0	6.17	6.17	0:00:06.203162	0:00:06.203162	/home/group/icomic/data/kegg/ligand/LATEST	True	0	False	1000	1,1,1	3	3.0	0.0	1	None	None	C00036	True	/group/home/urenzyme/public_html/retrace/run090707-times-ktwo	C00025	u
1.0	7.89	7.89	0:00:07.924487	0:00:07.924487	/home/group/icomic/data/kegg/ligand/LATEST	True	0	False	1000	1,1,1	3	3.0	0.0	1	None	None	C00036	True	/group/home/urenzyme/public_html/retrace/run090707-times-ktwo	C00019	u
1.0	3.91	7.82	0:00:03.931821	0:00:07.863643	/home/group/icomic/data/kegg/ligand/LATEST	True	0	False	1000	1,1,1	4	8.0	2.0	2	None	None	C00036	True	/group/home/urenzyme/public_html/retrace/run090707-times-ktwo	C00018	u
1.0	4.04333333333	12.13	0:00:04.054208	0:00:12.162624	/home/group/icomic/data/kegg/ligand/LATEST	True	0	False	1000	1,1,1	5	12.3333333333	3.3993463424	3	None	None	C00036	True	/group/home/urenzyme/public_html/retrace/run090707-times-ktwo	C00015	u
1.0	3.88666666667	11.66	0:00:03.902888	0:00:11.708665	/home/group/icomic/data/kegg/ligand/LATEST	True	0	False	1000	1,1,1	5	12.0	4.89897948557	3	None	None	C00036	True	/group/home/urenzyme/public_html/retrace/run090707-times-ktwo	C00031	u
1.0	4.498	22.49	0:00:06.525044	0:00:32.625224	/home/group/icomic/data/kegg/ligand/LATEST	True	0	False	1000	1,1,1	7	12.6	6.56048778674	5	None	None	C00022	True	/group/home/urenzyme/public_html/retrace/run090707-times-ktwo	C00128	u
1.0	2.836	14.18	0:00:02.843015	0:00:14.215079	/home/group/icomic/data/kegg/ligand/LATEST	True	0	False	1000	1,1,1	7	15.4	6.24819974073	5	None	None	C00036	True	/group/home/urenzyme/public_html/retrace/run090707-times-ktwo	C00002	u
1.0	3.088	30.88	0:00:04.275993	0:00:42.759938	/home/group/icomic/data/kegg/ligand/LATEST	True	0	False	1000	1,1,1	12	23.8	12.4161185561	10	None	None	C00022	True	/group/home/urenzyme/public_html/retrace/run090707-times-ktwo	C00223	u
1.0	1.3	10.4	0:00:01.300529	0:00:10.404233	/home/group/icomic/data/kegg/ligand/LATEST	True	0	False	1000	1,1,1	10	28.125	7.72071078334	8	None	None	C00025	True	/group/home/urenzyme/public_html/retrace/run090707-times-ktwo	C00022	u
1.0	1.064	10.64	0:00:01.064847	0:00:10.648474	/home/group/icomic/data/kegg/ligand/LATEST	True	0	False	1000	1,1,1	12	27.7	11.5416636582	10	None	None	C00025	True	/group/home/urenzyme/public_html/retrace/run090707-times-ktwo	C00036	u
1.0	4.225	8.45	0:00:04.227193	0:00:08.454387	/home/group/icomic/data/kegg/ligand/LATEST	True	0	False	1000	1,1,1	4	7.5	1.5	2	None	None	C00025	True	/group/home/urenzyme/public_html/retrace/run090707-times-ktwo	C00031	u
1.0	1.46454545455	16.11	0:00:01.464728	0:00:16.112016	/home/group/icomic/data/kegg/ligand/LATEST	True	0	False	1000	1,1,1	13	26.7272727273	13.3490953666	11	None	None	C00036	True	/group/home/urenzyme/public_html/retrace/run090707-times-ktwo	C00223	u
1.0	5.17	10.34	0:00:05.172605	0:00:10.345210	/home/group/icomic/data/kegg/ligand/LATEST	True	0	False	1000	1,1,1	4	10.5	2.5	2	None	None	C00025	True	/group/home/urenzyme/public_html/retrace/run090707-times-ktwo	C00015	u
1.0	2.73666666667	8.21	0:00:02.740015	0:00:08.220046	/home/group/icomic/data/kegg/ligand/LATEST	True	0	False	1000	1,1,1	5	8.33333333333	1.6996731712	3	None	None	C00025	True	/group/home/urenzyme/public_html/retrace/run090707-times-ktwo	C00018	u
1.0	0.937777777778	16.88	0:00:00.937735	0:00:16.879232	/home/group/icomic/data/kegg/ligand/LATEST	True	0	False	1000	1,1,1	20	33.3888888889	12.1387299761	18	None	None	C00025	True	/group/home/urenzyme/public_html/retrace/run090707-times-ktwo	C00108	u
1.0	4.204	21.02	0:00:04.231173	0:00:21.155869	/home/group/icomic/data/kegg/ligand/LATEST	True	0	False	1000	1,1,1	7	14.0	6.87022561493	5	None	None	C00036	True	/group/home/urenzyme/public_html/retrace/run090707-times-ktwo	C00128	u
1.0	5.09	5.09	0:00:10.520772	0:00:10.520772	/home/group/icomic/data/kegg/ligand/LATEST	True	0	False	1000	1,1,1	3	1.0	0.0	1	None	None	C00025	True	/group/home/urenzyme/public_html/retrace/run090707-times-ktwo	C00011	u
1.0	6.35	6.35	0:00:06.346489	0:00:06.346489	/home/group/icomic/data/kegg/ligand/LATEST	True	0	False	1000	1,1,1	3	5.0	0.0	1	None	None	C00025	True	/group/home/urenzyme/public_html/retrace/run090707-times-ktwo	C00223	u
1.0	5.35	26.75	0:00:05.360518	0:00:26.802591	/home/group/icomic/data/kegg/ligand/LATEST	True	0	False	1000	1,1,1	7	17.4	6.24819974073	5	None	None	C00036	True	/group/home/urenzyme/public_html/retrace/run090707-times-ktwo	C00194	u
1.0	1.34375	10.75	0:00:01.343886	0:00:10.751089	/home/group/icomic/data/kegg/ligand/LATEST	True	0	False	1000	1,1,1	10	32.125	7.72071078334	8	None	None	C00025	True	/group/home/urenzyme/public_html/retrace/run090707-times-ktwo	C00128	u
1.0	1.88285714286	13.18	0:00:01.882763	0:00:13.179343	/home/group/icomic/data/kegg/ligand/LATEST	True	0	False	1000	1,1,1	9	21.4285714286	8.10391691639	7	None	None	C00025	True	/group/home/urenzyme/public_html/retrace/run090707-times-ktwo	C00194	u
1.0	13.07	13.07	0:00:13.084069	0:00:13.084069	/home/group/icomic/data/kegg/ligand/LATEST	True	0	False	1000	1,1,1	3	3.0	0.0	1	None	None	C00025	True	/group/home/urenzyme/public_html/retrace/run090707-times-ktwo	C00019	u
1.0	3.26142857143	22.83	0:00:03.277015	0:00:22.939105	/home/group/icomic/data/kegg/ligand/LATEST	True	0	False	1000	1,1,1	9	19.4285714286	8.10391691639	7	None	None	C00025	True	/group/home/urenzyme/public_html/retrace/run090707-times-ktwo	C00002	u
1.0	8.93	8.93	0:00:09.370701	0:00:09.370701	/home/group/icomic/data/kegg/ligand/LATEST	True	0	False	1000	1,1,1	3	4.0	0.0	1	None	None	C00031	True	/group/home/urenzyme/public_html/retrace/run090707-times-ktwo	C00011	u
1.0	3.34	6.68	0:00:03.381180	0:00:06.762360	/home/group/icomic/data/kegg/ligand/LATEST	True	0	False	1000	1,1,1	4	7.0	2.0	2	None	None	C00031	True	/group/home/urenzyme/public_html/retrace/run090707-times-ktwo	C00022	u
1.0	16.01	16.01	0:00:16.395525	0:00:16.395525	/home/group/icomic/data/kegg/ligand/LATEST	True	0	False	1000	1,1,1	3	6.0	0.0	1	None	None	C00031	True	/group/home/urenzyme/public_html/retrace/run090707-times-ktwo	C00025	u
1.0	5.71	11.42	0:00:05.712276	0:00:11.424552	/home/group/icomic/data/kegg/ligand/LATEST	True	0	False	1000	1,1,1	4	7.0	2.0	2	None	None	C00031	True	/group/home/urenzyme/public_html/retrace/run090707-times-ktwo	C00018	u
1.0	2.6	26.0	0:00:02.688467	0:00:26.884679	/home/group/icomic/data/kegg/ligand/LATEST	True	0	False	1000	1,1,1	12	13.4	2.41660919472	10	None	None	C00031	True	/group/home/urenzyme/public_html/retrace/run090707-times-ktwo	C00036	u
1.0	16.15	16.15	0:00:16.541517	0:00:16.541517	/home/group/icomic/data/kegg/ligand/LATEST	True	0	False	1000	1,1,1	3	6.0	0.0	1	None	None	C00031	True	/group/home/urenzyme/public_html/retrace/run090707-times-ktwo	C00019	u
1.0	17.22	17.22	0:00:17.703409	0:00:17.703409	/home/group/icomic/data/kegg/ligand/LATEST	True	0	False	1000	1,1,1	3	6.0	0.0	1	None	None	C00031	True	/group/home/urenzyme/public_html/retrace/run090707-times-ktwo	C00108	u
1.0	9.43	9.43	0:00:09.432386	0:00:09.432386	/home/group/icomic/data/kegg/ligand/LATEST	True	0	False	1000	1,1,1	3	1.0	0.0	1	None	None	C00108	True	/group/home/urenzyme/public_html/retrace/run090707-times-ktwo	C00011	u
1.0	6.84666666667	20.54	0:00:06.953508	0:00:20.860524	/home/group/icomic/data/kegg/ligand/LATEST	True	0	False	1000	1,1,1	5	13.0	4.32049379894	3	None	None	C00031	True	/group/home/urenzyme/public_html/retrace/run090707-times-ktwo	C00015	u
1.0	11.13	11.13	0:00:11.146604	0:00:11.146604	/home/group/icomic/data/kegg/ligand/LATEST	True	0	False	1000	1,1,1	3	3.0	0.0	1	None	None	C00108	True	/group/home/urenzyme/public_html/retrace/run090707-times-ktwo	C00025	u
1.0	2.77571428571	19.43	0:00:02.839299	0:00:19.875095	/home/group/icomic/data/kegg/ligand/LATEST	True	0	False	1000	1,1,1	9	26.2857142857	6.92230939405	7	None	None	C00108	True	/group/home/urenzyme/public_html/retrace/run090707-times-ktwo	C00022	u
1.0	7.845	15.69	0:00:08.056644	0:00:16.113289	/home/group/icomic/data/kegg/ligand/LATEST	True	0	False	1000	1,1,1	4	7.5	1.5	2	None	None	C00108	True	/group/home/urenzyme/public_html/retrace/run090707-times-ktwo	C00031	u
1.0	2.26	20.34	0:00:02.306440	0:00:20.757962	/home/group/icomic/data/kegg/ligand/LATEST	True	0	False	1000	1,1,1	11	25.7777777778	10.7886543057	9	None	None	C00108	True	/group/home/urenzyme/public_html/retrace/run090707-times-ktwo	C00036	u
1.0	5.37	16.11	0:00:05.520685	0:00:16.562055	/home/group/icomic/data/kegg/ligand/LATEST	True	0	False	1000	1,1,1	5	8.33333333333	1.6996731712	3	None	None	C00108	True	/group/home/urenzyme/public_html/retrace/run090707-times-ktwo	C00018	u
1.0	5.02	30.12	0:00:05.099775	0:00:30.598652	/home/group/icomic/data/kegg/ligand/LATEST	True	0	False	1000	1,1,1	8	19.1666666667	8.0708666752	6	None	None	C00031	True	/group/home/urenzyme/public_html/retrace/run090707-times-ktwo	C00002	u
1.0	7.57	7.57	0:00:07.570520	0:00:07.570520	/home/group/icomic/data/kegg/ligand/LATEST	True	0	False	1000	1,1,1	3	3.0	0.0	1	None	None	C00108	True	/group/home/urenzyme/public_html/retrace/run090707-times-ktwo	C00019	u
1.0	6.32	6.32	0:00:06.359581	0:00:06.359581	/home/group/icomic/data/kegg/ligand/LATEST	True	0	False	1000	1,1,1	3	5.0	0.0	1	None	None	C00108	True	/group/home/urenzyme/public_html/retrace/run090707-times-ktwo	C00223	u
1.0	10.6	21.2	0:00:10.793799	0:00:21.587598	/home/group/icomic/data/kegg/ligand/LATEST	True	0	False	1000	1,1,1	4	10.5	2.5	2	None	None	C00108	True	/group/home/urenzyme/public_html/retrace/run090707-times-ktwo	C00015	u
1.0	5.56	5.56	0:00:05.593586	0:00:05.593586	/home/group/icomic/data/kegg/ligand/LATEST	True	0	False	1000	1,1,1	3	3.0	0.0	1	None	None	C00018	True	/group/home/urenzyme/public_html/retrace/run090707-times-ktwo	C00011	u
1.0	1.63142857143	11.42	0:00:01.639841	0:00:11.478887	/home/group/icomic/data/kegg/ligand/LATEST	True	0	False	1000	1,1,1	9	30.2857142857	6.92230939405	7	None	None	C00108	True	/group/home/urenzyme/public_html/retrace/run090707-times-ktwo	C00128	u
1.0	1.63	6.52	0:00:01.643517	0:00:06.574068	/home/group/icomic/data/kegg/ligand/LATEST	True	0	False	1000	1,1,1	6	10.25	3.1124748995	4	None	None	C00018	True	/group/home/urenzyme/public_html/retrace/run090707-times-ktwo	C00031	u
1.0	2.16875	17.35	0:00:02.176113	0:00:17.408908	/home/group/icomic/data/kegg/ligand/LATEST	True	0	False	1000	1,1,1	10	21.625	9.37999866738	8	None	None	C00108	True	/group/home/urenzyme/public_html/retrace/run090707-times-ktwo	C00002	u
1.0	7.03833333333	42.23	0:00:07.184862	0:00:43.109173	/home/group/icomic/data/kegg/ligand/LATEST	True	0	False	1000	1,1,1	8	21.1666666667	8.0708666752	6	None	None	C00031	True	/group/home/urenzyme/public_html/retrace/run090707-times-ktwo	C00194	u
1.0	7.71	7.71	0:00:07.720254	0:00:07.720254	/home/group/icomic/data/kegg/ligand/LATEST	True	0	False	1000	1,1,1	3	5.0	0.0	1	None	None	C00018	True	/group/home/urenzyme/public_html/retrace/run090707-times-ktwo	C00002	u
1.0	2.095	8.38	0:00:02.095568	0:00:08.382274	/home/group/icomic/data/kegg/ligand/LATEST	True	0	False	1000	1,1,1	7	11.75	4.96865172859	4	None	None	C00018	True	/group/home/urenzyme/public_html/retrace/run090707-times-ktwo	C00108	u
1.0	7.67	7.67	0:00:07.668641	0:00:07.668641	/home/group/icomic/data/kegg/ligand/LATEST	True	0	False	1000	1,1,1	3	5.0	0.0	1	None	None	C00018	True	/group/home/urenzyme/public_html/retrace/run090707-times-ktwo	C00019	u
1.0	4.68	9.36	0:00:04.683200	0:00:09.366401	/home/group/icomic/data/kegg/ligand/LATEST	True	0	False	1000	1,1,1	4	9.0	3.0	2	None	None	C00018	True	/group/home/urenzyme/public_html/retrace/run090707-times-ktwo	C00015	u
1.0	2.235	17.88	0:00:02.242808	0:00:17.942468	/home/group/icomic/data/kegg/ligand/LATEST	True	0	False	1000	1,1,1	10	23.625	9.37999866738	8	None	None	C00108	True	/group/home/urenzyme/public_html/retrace/run090707-times-ktwo	C00194	u
1.0	7.88	7.88	0:00:07.947624	0:00:07.947624	/home/group/icomic/data/kegg/ligand/LATEST	True	0	False	1000	1,1,1	3	5.0	0.0	1	None	None	C00018	True	/group/home/urenzyme/public_html/retrace/run090707-times-ktwo	C00025	u
1.0	4.995	9.99	0:00:05.032423	0:00:10.064846	/home/group/icomic/data/kegg/ligand/LATEST	True	0	False	1000	1,1,1	4	9.5	2.5	2	None	None	C00018	True	/group/home/urenzyme/public_html/retrace/run090707-times-ktwo	C00223	u
1.0	10.11	10.11	0:00:10.627403	0:00:10.627403	/home/group/icomic/data/kegg/ligand/LATEST	True	0	False	1000	1,1,1	3	4.0	0.0	1	None	None	C00018	True	/group/home/urenzyme/public_html/retrace/run090707-times-ktwo	C00022	u
1.0	1.491	14.91	0:00:01.500585	0:00:15.005855	/home/group/icomic/data/kegg/ligand/LATEST	True	0	False	1000	1,1,1	12	11.6	2.0591260282	10	None	None	C00018	True	/group/home/urenzyme/public_html/retrace/run090707-times-ktwo	C00036	u
1.0	4.69533333333	70.43	0:00:04.783752	0:01:11.756282	/home/group/icomic/data/kegg/ligand/LATEST	True	0	False	1000	1,1,1	19	41.3333333333	17.218852717	15	None	None	C00031	True	/group/home/urenzyme/public_html/retrace/run090707-times-ktwo	C00223	u
1.0	2.07666666667	24.92	0:00:02.083539	0:00:25.002469	/home/group/icomic/data/kegg/ligand/LATEST	True	0	False	1000	1,1,1	23	41.8333333333	9.13631338244	12	None	None	C00018	True	/group/home/urenzyme/public_html/retrace/run090707-times-ktwo	C00128	u
1.0	6.07230769231	78.94	0:00:06.280939	0:01:21.652212	/home/group/icomic/data/kegg/ligand/LATEST	True	0	False	1000	1,1,1	39	46.4615384615	8.8718689785	13	None	None	C00031	True	/group/home/urenzyme/public_html/retrace/run090707-times-ktwo	C00128	u
1.0	3.415	6.83	0:00:06.840160	0:00:13.680321	/home/group/icomic/data/kegg/ligand/LATEST	True	0	False	1000	1,1,1	4	10.0	3.0	2	None	None	C00015	True	/group/home/urenzyme/public_html/retrace/run090707-times-ktwo	C00022	u
1.0	10.68	10.68	0:00:11.129808	0:00:11.129808	/home/group/icomic/data/kegg/ligand/LATEST	True	0	False	1000	1,1,1	3	6.0	0.0	1	None	None	C00015	True	/group/home/urenzyme/public_html/retrace/run090707-times-ktwo	C00011	u
1.0	14.86	14.86	0:00:15.299826	0:00:15.299826	/home/group/icomic/data/kegg/ligand/LATEST	True	0	False	1000	1,1,1	3	7.0	0.0	1	None	None	C00018	True	/group/home/urenzyme/public_html/retrace/run090707-times-ktwo	C00194	u
1.0	3.605	7.21	0:00:03.601158	0:00:07.202316	/home/group/icomic/data/kegg/ligand/LATEST	True	0	False	1000	1,1,1	4	10.5	2.5	2	None	None	C00015	True	/group/home/urenzyme/public_html/retrace/run090707-times-ktwo	C00036	u
1.0	8.7	8.7	0:00:08.704096	0:00:08.704096	/home/group/icomic/data/kegg/ligand/LATEST	True	0	False	1000	1,1,1	3	8.0	0.0	1	None	None	C00015	True	/group/home/urenzyme/public_html/retrace/run090707-times-ktwo	C00025	u
1.0	3.225	6.45	0:00:03.229809	0:00:06.459618	/home/group/icomic/data/kegg/ligand/LATEST	True	0	False	1000	1,1,1	4	7.0	1.0	2	None	None	C00015	True	/group/home/urenzyme/public_html/retrace/run090707-times-ktwo	C00018	u
1.0	2.425	9.7	0:00:02.423674	0:00:09.694697	/home/group/icomic/data/kegg/ligand/LATEST	True	0	False	1000	1,1,1	6	13.25	1.47901994577	4	None	None	C00015	True	/group/home/urenzyme/public_html/retrace/run090707-times-ktwo	C00031	u
1.0	4.188	20.94	0:00:04.237322	0:00:21.186613	/home/group/icomic/data/kegg/ligand/LATEST	True	0	False	1000	1,1,1	7	17.8	7.52063827079	5	None	None	C00015	True	/group/home/urenzyme/public_html/retrace/run090707-times-ktwo	C00108	u
1.0	5.3	5.3	0:00:05.302251	0:00:05.302251	/home/group/icomic/data/kegg/ligand/LATEST	True	0	False	1000	1,1,1	3	2.0	0.0	1	None	None	C00015	True	/group/home/urenzyme/public_html/retrace/run090707-times-ktwo	C00002	u
1.0	4.145	16.58	0:00:04.235531	0:00:16.942124	/home/group/icomic/data/kegg/ligand/LATEST	True	0	False	1000	1,1,1	6	13.5	6.42261628933	4	None	None	C00015	True	/group/home/urenzyme/public_html/retrace/run090707-times-ktwo	C00019	u
1.0	8.44	16.88	0:00:08.664585	0:00:17.329171	/home/group/icomic/data/kegg/ligand/LATEST	True	0	False	1000	1,1,1	4	26.0	4.0	2	None	None	C00015	True	/group/home/urenzyme/public_html/retrace/run090707-times-ktwo	C00223	u
1.0	3.40714285714	23.85	0:00:03.463007	0:00:24.241049	/home/group/icomic/data/kegg/ligand/LATEST	True	0	False	1000	1,1,1	9	25.1428571429	12.3684918982	7	None	None	C00015	True	/group/home/urenzyme/public_html/retrace/run090707-times-ktwo	C00128	u
1.0	7.05	14.1	0:00:07.050687	0:00:14.101374	/home/group/icomic/data/kegg/ligand/LATEST	True	0	False	1000	1,1,1	4	9.0	3.0	2	None	None	C00002	True	/group/home/urenzyme/public_html/retrace/run090707-times-ktwo	C00022	u
1.0	6.7	6.7	0:00:06.773876	0:00:06.773876	/home/group/icomic/data/kegg/ligand/LATEST	True	0	False	1000	1,1,1	3	4.0	0.0	1	None	None	C00015	True	/group/home/urenzyme/public_html/retrace/run090707-times-ktwo	C00194	u
1.0	3.665	7.33	0:00:03.664929	0:00:07.329858	/home/group/icomic/data/kegg/ligand/LATEST	True	0	False	1000	1,1,1	4	6.0	1.0	2	None	None	C00002	True	/group/home/urenzyme/public_html/retrace/run090707-times-ktwo	C00018	u
1.0	6.4	6.4	0:00:06.389634	0:00:06.389634	/home/group/icomic/data/kegg/ligand/LATEST	True	0	False	1000	1,1,1	3	5.0	0.0	1	None	None	C00002	True	/group/home/urenzyme/public_html/retrace/run090707-times-ktwo	C00011	u
1.0	9.8	9.8	0:00:09.799472	0:00:09.799472	/home/group/icomic/data/kegg/ligand/LATEST	True	0	False	1000	1,1,1	3	2.0	0.0	1	None	None	C00002	True	/group/home/urenzyme/public_html/retrace/run090707-times-ktwo	C00015	u
1.0	2.26666666667	13.6	0:00:02.279309	0:00:13.675856	/home/group/icomic/data/kegg/ligand/LATEST	True	0	False	1000	1,1,1	8	16.8333333333	3.89087250998	6	None	None	C00002	True	/group/home/urenzyme/public_html/retrace/run090707-times-ktwo	C00036	u
1.0	16.56	16.56	0:00:16.948873	0:00:16.948873	/home/group/icomic/data/kegg/ligand/LATEST	True	0	False	1000	1,1,1	3	7.0	0.0	1	None	None	C00002	True	/group/home/urenzyme/public_html/retrace/run090707-times-ktwo	C00025	u
1.0	5.095	20.38	0:00:05.161351	0:00:20.645405	/home/group/icomic/data/kegg/ligand/LATEST	True	0	False	1000	1,1,1	6	12.25	1.47901994577	4	None	None	C00002	True	/group/home/urenzyme/public_html/retrace/run090707-times-ktwo	C00031	u
1.0	5.3	5.3	0:00:05.305068	0:00:05.305068	/home/group/icomic/data/kegg/ligand/LATEST	True	0	False	1000	1,1,1	3	1.0	0.0	1	None	None	C00019	True	/group/home/urenzyme/public_html/retrace/run090707-times-ktwo	C00011	u
1.0	13.18	13.18	0:00:13.192126	0:00:13.192126	/home/group/icomic/data/kegg/ligand/LATEST	True	0	False	1000	1,1,1	3	2.0	0.0	1	None	None	C00002	True	/group/home/urenzyme/public_html/retrace/run090707-times-ktwo	C00194	u
1.0	8.99	17.98	0:00:09.211359	0:00:18.422719	/home/group/icomic/data/kegg/ligand/LATEST	True	0	False	1000	1,1,1	4	23.5	3.5	2	None	None	C00002	True	/group/home/urenzyme/public_html/retrace/run090707-times-ktwo	C00223	u
1.0	4.996	24.98	0:00:05.082297	0:00:25.411485	/home/group/icomic/data/kegg/ligand/LATEST	True	0	False	1000	1,1,1	7	16.0	6.41872261435	5	None	None	C00002	True	/group/home/urenzyme/public_html/retrace/run090707-times-ktwo	C00108	u
1.0	4.66	23.3	0:00:04.740301	0:00:23.701507	/home/group/icomic/data/kegg/ligand/LATEST	True	0	False	1000	1,1,1	7	13.0	7.32120208709	5	None	None	C00002	True	/group/home/urenzyme/public_html/retrace/run090707-times-ktwo	C00019	u
1.0	5.59	27.95	0:00:05.673693	0:00:28.368468	/home/group/icomic/data/kegg/ligand/LATEST	True	0	False	1000	1,1,1	9	17.0	8.53229160308	5	None	None	C00002	True	/group/home/urenzyme/public_html/retrace/run090707-times-ktwo	C00128	u
1.0	6.58	6.58	0:00:06.587521	0:00:06.587521	/home/group/icomic/data/kegg/ligand/LATEST	True	0	False	1000	1,1,1	3	3.0	0.0	1	None	None	C00019	True	/group/home/urenzyme/public_html/retrace/run090707-times-ktwo	C00025	u
1.0	3.62	10.86	0:00:03.645586	0:00:10.936758	/home/group/icomic/data/kegg/ligand/LATEST	True	0	False	1000	1,1,1	5	8.33333333333	1.6996731712	3	None	None	C00019	True	/group/home/urenzyme/public_html/retrace/run090707-times-ktwo	C00018	u
1.0	3.975	7.95	0:00:04.007546	0:00:08.015092	/home/group/icomic/data/kegg/ligand/LATEST	True	0	False	1000	1,1,1	4	7.0	2.0	2	None	None	C00019	True	/group/home/urenzyme/public_html/retrace/run090707-times-ktwo	C00223	u
1.0	1.7825	14.26	0:00:01.790041	0:00:14.320334	/home/group/icomic/data/kegg/ligand/LATEST	True	0	False	1000	1,1,1	10	28.375	7.99902337789	8	None	None	C00019	True	/group/home/urenzyme/public_html/retrace/run090707-times-ktwo	C00022	u
1.0	5.88	5.88	0:00:05.882383	0:00:05.882383	/home/group/icomic/data/kegg/ligand/LATEST	True	0	False	1000	1,1,1	3	3.0	0.0	1	None	None	C00019	True	/group/home/urenzyme/public_html/retrace/run090707-times-ktwo	C00015	u
1.0	1.56	15.6	0:00:01.560171	0:00:15.601715	/home/group/icomic/data/kegg/ligand/LATEST	True	0	False	1000	1,1,1	12	27.9	11.768177429	10	None	None	C00019	True	/group/home/urenzyme/public_html/retrace/run090707-times-ktwo	C00036	u
1.0	9.15	18.3	0:00:09.402238	0:00:18.804477	/home/group/icomic/data/kegg/ligand/LATEST	True	0	False	1000	1,1,1	4	7.5	1.5	2	None	None	C00019	True	/group/home/urenzyme/public_html/retrace/run090707-times-ktwo	C00031	u
1.0	5.32	5.32	0:00:05.323059	0:00:05.323059	/home/group/icomic/data/kegg/ligand/LATEST	True	0	False	1000	1,1,1	3	1.0	0.0	1	None	None	C00019	True	/group/home/urenzyme/public_html/retrace/run090707-times-ktwo	C00002	u
1.0	10.38	10.38	0:00:10.407637	0:00:10.407637	/home/group/icomic/data/kegg/ligand/LATEST	True	0	False	1000	1,1,1	3	3.0	0.0	1	None	None	C00019	True	/group/home/urenzyme/public_html/retrace/run090707-times-ktwo	C00194	u
1.0	1.84222222222	16.58	0:00:01.843324	0:00:16.589917	/home/group/icomic/data/kegg/ligand/LATEST	True	0	False	1000	1,1,1	11	33.8888888889	8.82476873407	9	None	None	C00019	True	/group/home/urenzyme/public_html/retrace/run090707-times-ktwo	C00128	u
1.0	5.29	5.29	0:00:05.301870	0:00:05.301870	/home/group/icomic/data/kegg/ligand/LATEST	True	0	False	1000	1,1,1	3	3.0	0.0	1	None	None	C00128	True	/group/home/urenzyme/public_html/retrace/run090707-times-ktwo	C00011	u
1.0	5.215	10.43	0:00:05.220982	0:00:10.441964	/home/group/icomic/data/kegg/ligand/LATEST	True	0	False	1000	1,1,1	4	5.0	1.0	2	None	None	C00128	True	/group/home/urenzyme/public_html/retrace/run090707-times-ktwo	C00036	u
1.0	9.78	9.78	0:00:09.788459	0:00:09.788459	/home/group/icomic/data/kegg/ligand/LATEST	True	0	False	1000	1,1,1	3	2.0	0.0	1	None	None	C00128	True	/group/home/urenzyme/public_html/retrace/run090707-times-ktwo	C00022	u
1.0	5.55	5.55	0:00:05.553209	0:00:05.553209	/home/group/icomic/data/kegg/ligand/LATEST	True	0	False	1000	1,1,1	3	3.0	0.0	1	None	None	C00128	True	/group/home/urenzyme/public_html/retrace/run090707-times-ktwo	C00002	u
1.0	5.36	5.36	0:00:10.740778	0:00:10.740778	/home/group/icomic/data/kegg/ligand/LATEST	True	0	False	1000	1,1,1	3	3.0	0.0	1	None	None	C00128	True	/group/home/urenzyme/public_html/retrace/run090707-times-ktwo	C00015	u
1.0	14.89	14.89	0:00:14.891026	0:00:14.891026	/home/group/icomic/data/kegg/ligand/LATEST	True	0	False	1000	1,1,1	3	5.0	0.0	1	None	None	C00128	True	/group/home/urenzyme/public_html/retrace/run090707-times-ktwo	C00025	u
1.0	6.71	13.42	0:00:06.713206	0:00:13.426412	/home/group/icomic/data/kegg/ligand/LATEST	True	0	False	1000	1,1,1	4	6.0	1.0	2	None	None	C00128	True	/group/home/urenzyme/public_html/retrace/run090707-times-ktwo	C00018	u
1.0	4.16	16.64	0:00:04.167044	0:00:16.668179	/home/group/icomic/data/kegg/ligand/LATEST	True	0	False	1000	1,1,1	6	10.5	3.5	4	None	None	C00128	True	/group/home/urenzyme/public_html/retrace/run090707-times-ktwo	C00108	u
1.0	2.91	52.38	0:00:02.981429	0:00:53.665725	/home/group/icomic/data/kegg/ligand/LATEST	True	0	False	1000	1,1,1	20	33.8333333333	12.5664898308	18	None	None	C00019	True	/group/home/urenzyme/public_html/retrace/run090707-times-ktwo	C00108	u
1.0	7.035	14.07	0:00:07.081347	0:00:14.162694	/home/group/icomic/data/kegg/ligand/LATEST	True	0	False	1000	1,1,1	4	9.0	2.0	2	None	None	C00128	True	/group/home/urenzyme/public_html/retrace/run090707-times-ktwo	C00031	u
1.0	5.035	10.07	0:00:05.038107	0:00:10.076214	/home/group/icomic/data/kegg/ligand/LATEST	True	0	False	1000	1,1,1	4	7.5	2.5	2	None	None	C00128	True	/group/home/urenzyme/public_html/retrace/run090707-times-ktwo	C00019	u
1.0	5.79	5.79	0:00:05.780908	0:00:05.780908	/home/group/icomic/data/kegg/ligand/LATEST	True	0	False	1000	1,1,1	3	2.0	0.0	1	None	None	C00223	True	/group/home/urenzyme/public_html/retrace/run090707-times-ktwo	C00011	u
1.0	3.68	7.36	0:00:03.680493	0:00:07.360986	/home/group/icomic/data/kegg/ligand/LATEST	True	0	False	1000	1,1,1	4	5.0	1.0	2	None	None	C00223	True	/group/home/urenzyme/public_html/retrace/run090707-times-ktwo	C00036	u
1.0	2.898	14.49	0:00:02.897407	0:00:14.487038	/home/group/icomic/data/kegg/ligand/LATEST	True	0	False	1000	1,1,1	7	16.2	5.5641710973	5	None	None	C00128	True	/group/home/urenzyme/public_html/retrace/run090707-times-ktwo	C00223	u
1.0	10.46	10.46	0:00:10.468315	0:00:10.468315	/home/group/icomic/data/kegg/ligand/LATEST	True	0	False	1000	1,1,1	3	5.0	0.0	1	None	None	C00128	True	/group/home/urenzyme/public_html/retrace/run090707-times-ktwo	C00194	u
1.0	11.45	11.45	0:00:11.459499	0:00:11.459499	/home/group/icomic/data/kegg/ligand/LATEST	True	0	False	1000	1,1,1	3	3.0	0.0	1	None	None	C00223	True	/group/home/urenzyme/public_html/retrace/run090707-times-ktwo	C00022	u
1.0	17.14	17.14	0:00:17.529091	0:00:17.529091	/home/group/icomic/data/kegg/ligand/LATEST	True	0	False	1000	1,1,1	3	4.0	0.0	1	None	None	C00223	True	/group/home/urenzyme/public_html/retrace/run090707-times-ktwo	C00025	u
1.0	14.8	14.8	0:00:15.271317	0:00:15.271317	/home/group/icomic/data/kegg/ligand/LATEST	True	0	False	1000	1,1,1	3	5.0	0.0	1	None	None	C00223	True	/group/home/urenzyme/public_html/retrace/run090707-times-ktwo	C00015	u
1.0	17.32	17.32	0:00:17.768169	0:00:17.768169	/home/group/icomic/data/kegg/ligand/LATEST	True	0	False	1000	1,1,1	3	4.0	0.0	1	None	None	C00223	True	/group/home/urenzyme/public_html/retrace/run090707-times-ktwo	C00108	u
1.0	6.62	6.62	0:00:06.626725	0:00:06.626725	/home/group/icomic/data/kegg/ligand/LATEST	True	0	False	1000	1,1,1	3	3.0	0.0	1	None	None	C00223	True	/group/home/urenzyme/public_html/retrace/run090707-times-ktwo	C00002	u
1.0	6.345	25.38	0:00:06.353881	0:00:25.415526	/home/group/icomic/data/kegg/ligand/LATEST	True	0	False	1000	1,1,1	6	15.5	6.06217782649	4	None	None	C00223	True	/group/home/urenzyme/public_html/retrace/run090707-times-ktwo	C00031	u
1.0	17.31	17.31	0:00:17.779790	0:00:17.779790	/home/group/icomic/data/kegg/ligand/LATEST	True	0	False	1000	1,1,1	3	4.0	0.0	1	None	None	C00223	True	/group/home/urenzyme/public_html/retrace/run090707-times-ktwo	C00019	u
1.0	10.58	31.74	0:00:10.837090	0:00:32.511271	/home/group/icomic/data/kegg/ligand/LATEST	True	0	False	1000	1,1,1	5	9.33333333333	1.6996731712	3	None	None	C00223	True	/group/home/urenzyme/public_html/retrace/run090707-times-ktwo	C00018	u
1.0	25.95	25.95	0:00:26.389505	0:00:26.389505	/home/group/icomic/data/kegg/ligand/LATEST	True	0	False	1000	1,1,1	3	5.0	0.0	1	None	None	C00223	True	/group/home/urenzyme/public_html/retrace/run090707-times-ktwo	C00194	u
1.0	6.43	6.43	0:00:06.456685	0:00:06.456685	/home/group/icomic/data/kegg/ligand/LATEST	True	0	False	1000	1,1,1	3	6.0	0.0	1	None	None	C00194	True	/group/home/urenzyme/public_html/retrace/run090707-times-ktwo	C00011	u
1.0	4.125	8.25	0:00:04.145309	0:00:08.290618	/home/group/icomic/data/kegg/ligand/LATEST	True	0	False	1000	1,1,1	4	10.5	3.5	2	None	None	C00194	True	/group/home/urenzyme/public_html/retrace/run090707-times-ktwo	C00022	u
1.0	4.86285714286	34.04	0:00:04.881756	0:00:34.172298	/home/group/icomic/data/kegg/ligand/LATEST	True	0	False	1000	1,1,1	9	21.7142857143	10.3746158031	7	None	None	C00223	True	/group/home/urenzyme/public_html/retrace/run090707-times-ktwo	C00128	u
1.0	10.47	10.47	0:00:10.507453	0:00:10.507453	/home/group/icomic/data/kegg/ligand/LATEST	True	0	False	1000	1,1,1	3	8.0	0.0	1	None	None	C00194	True	/group/home/urenzyme/public_html/retrace/run090707-times-ktwo	C00025	u
1.0	3.95	7.9	0:00:03.976799	0:00:07.953598	/home/group/icomic/data/kegg/ligand/LATEST	True	0	False	1000	1,1,1	4	7.0	1.0	2	None	None	C00194	True	/group/home/urenzyme/public_html/retrace/run090707-times-ktwo	C00018	u
1.0	5.72	5.72	0:00:05.773113	0:00:05.773113	/home/group/icomic/data/kegg/ligand/LATEST	True	0	False	1000	1,1,1	3	3.0	0.0	1	None	None	C00194	True	/group/home/urenzyme/public_html/retrace/run090707-times-ktwo	C00015	u
1.0	3.135	12.54	0:00:03.150933	0:00:12.603733	/home/group/icomic/data/kegg/ligand/LATEST	True	0	False	1000	1,1,1	6	13.25	1.47901994577	4	None	None	C00194	True	/group/home/urenzyme/public_html/retrace/run090707-times-ktwo	C00031	u
1.0	5.48	5.48	0:00:05.531918	0:00:05.531918	/home/group/icomic/data/kegg/ligand/LATEST	True	0	False	1000	1,1,1	3	1.0	0.0	1	None	None	C00194	True	/group/home/urenzyme/public_html/retrace/run090707-times-ktwo	C00002	u
1.0	2.94	14.7	0:00:02.956280	0:00:14.781401	/home/group/icomic/data/kegg/ligand/LATEST	True	0	False	1000	1,1,1	7	16.8	6.17737808459	5	None	None	C00194	True	/group/home/urenzyme/public_html/retrace/run090707-times-ktwo	C00108	u
1.0	4.475	26.85	0:00:04.555274	0:00:27.331645	/home/group/icomic/data/kegg/ligand/LATEST	True	0	False	1000	1,1,1	8	18.5	4.34932945023	6	None	None	C00194	True	/group/home/urenzyme/public_html/retrace/run090707-times-ktwo	C00036	u
1.0	9.62	19.24	0:00:09.624421	0:00:19.248842	/home/group/icomic/data/kegg/ligand/LATEST	True	0	False	1000	1,1,1	4	24.5	3.5	2	None	None	C00194	True	/group/home/urenzyme/public_html/retrace/run090707-times-ktwo	C00223	u
1.0	2.515	10.06	0:00:02.533496	0:00:10.133985	/home/group/icomic/data/kegg/ligand/LATEST	True	0	False	1000	1,1,1	6	12.75	6.17960354715	4	None	None	C00194	True	/group/home/urenzyme/public_html/retrace/run090707-times-ktwo	C00019	u
1.0	4.11	16.44	0:00:04.110887	0:00:16.443548	/home/group/icomic/data/kegg/ligand/LATEST	True	0	False	1000	2,2,1	7	9.0	4.30116263352	4	None	None	C00011	True	/group/home/urenzyme/public_html/retrace/run090707-times-ktwo	C00025	u
1.0	2.8975	11.59	0:00:05.845328	0:00:23.381313	/home/group/icomic/data/kegg/ligand/LATEST	True	0	False	1000	2,2,1	6	6.5	1.5	4	None	None	C00011	True	/group/home/urenzyme/public_html/retrace/run090707-times-ktwo	C00031	u
1.0	4.45285714286	31.17	0:00:04.518274	0:00:31.627922	/home/group/icomic/data/kegg/ligand/LATEST	True	0	False	1000	1,1,1	9	23.7142857143	10.976784407	7	None	None	C00194	True	/group/home/urenzyme/public_html/retrace/run090707-times-ktwo	C00128	u
1.0	2.21538461538	28.8	0:00:02.249240	0:00:29.240128	/home/group/icomic/data/kegg/ligand/LATEST	True	0	False	1000	2,2,1	16	24.9230769231	8.80088752921	13	None	None	C00011	True	/group/home/urenzyme/public_html/retrace/run090707-times-ktwo	C00022	u
1.0	1.3725	27.45	0:00:01.394839	0:00:27.896790	/home/group/icomic/data/kegg/ligand/LATEST	True	0	False	1000	2,2,1	23	25.0	11.6404467268	20	None	None	C00011	True	/group/home/urenzyme/public_html/retrace/run090707-times-ktwo	C00036	u
1.0	1.93666666667	11.62	0:00:01.936258	0:00:11.617550	/home/group/icomic/data/kegg/ligand/LATEST	True	0	False	1000	2,2,1	9	7.66666666667	1.97202659437	6	None	None	C00011	True	/group/home/urenzyme/public_html/retrace/run090707-times-ktwo	C00018	u
1.0	3.58333333333	21.5	0:00:03.592895	0:00:21.557371	/home/group/icomic/data/kegg/ligand/LATEST	True	0	False	1000	2,2,1	8	11.1666666667	2.67186992365	6	None	None	C00011	True	/group/home/urenzyme/public_html/retrace/run090707-times-ktwo	C00015	u
1.0	0.76	18.24	0:00:00.759965	0:00:18.239169	/home/group/icomic/data/kegg/ligand/LATEST	True	0	False	1000	2,2,1	28	31.25	6.3852042515	24	None	None	C00011	True	/group/home/urenzyme/public_html/retrace/run090707-times-ktwo	C00128	u
1.0	0.7634375	24.43	0:00:00.766035	0:00:24.513142	/home/group/icomic/data/kegg/ligand/LATEST	True	0	False	1000	2,2,1	34	30.34375	11.520659093	32	None	None	C00011	True	/group/home/urenzyme/public_html/retrace/run090707-times-ktwo	C00108	u
1.0	0.674166666667	24.27	0:00:00.683980	0:00:24.623306	/home/group/icomic/data/kegg/ligand/LATEST	True	0	False	1000	2,2,1	38	39.7222222222	15.9471542413	36	None	None	C00011	True	/group/home/urenzyme/public_html/retrace/run090707-times-ktwo	C00223	u
1.0	1.58388888889	28.51	0:00:01.588080	0:00:28.585457	/home/group/icomic/data/kegg/ligand/LATEST	True	0	False	1000	2,2,1	20	19.7777777778	9.16245694582	18	None	None	C00011	True	/group/home/urenzyme/public_html/retrace/run090707-times-ktwo	C00002	u
1.0	1.23310344828	35.76	0:00:01.237838	0:00:35.897312	/home/group/icomic/data/kegg/ligand/LATEST	True	0	False	1000	2,2,1	31	29.724137931	15.2923161948	29	None	None	C00011	True	/group/home/urenzyme/public_html/retrace/run090707-times-ktwo	C00019	u
1.0	2.51	20.08	0:00:02.517275	0:00:20.138201	/home/group/icomic/data/kegg/ligand/LATEST	True	0	False	1000	2,2,1	11	5.875	1.8998355192	8	None	None	C00022	True	/group/home/urenzyme/public_html/retrace/run090707-times-ktwo	C00036	u
1.0	17.115	34.23	0:00:17.563322	0:00:35.126644	/home/group/icomic/data/kegg/ligand/LATEST	True	0	False	1000	2,2,1	4	1.5	0.5	2	None	None	C00022	True	/group/home/urenzyme/public_html/retrace/run090707-times-ktwo	C00011	u
1.0	3.55625	28.45	0:00:03.612133	0:00:28.897071	/home/group/icomic/data/kegg/ligand/LATEST	True	0	False	1000	2,2,1	10	8.625	3.31426839589	8	None	None	C00022	True	/group/home/urenzyme/public_html/retrace/run090707-times-ktwo	C00108	u
1.0	4.73	9.46	0:00:04.735248	0:00:09.470496	/home/group/icomic/data/kegg/ligand/LATEST	True	0	False	1000	2,2,1	4	1.5	0.5	2	None	None	C00036	True	/group/home/urenzyme/public_html/retrace/run090707-times-ktwo	C00022	u
1.0	6.974	34.87	0:00:07.149126	0:00:35.745634	/home/group/icomic/data/kegg/ligand/LATEST	True	0	False	1000	2,2,1	12	11.6	4.75815090135	5	None	None	C00022	True	/group/home/urenzyme/public_html/retrace/run090707-times-ktwo	C00025	u
1.0	3.06555555556	55.18	0:00:03.108687	0:00:55.956377	/home/group/icomic/data/kegg/ligand/LATEST	True	0	False	1000	2,2,1	20	21.7777777778	9.16245694582	18	None	None	C00011	True	/group/home/urenzyme/public_html/retrace/run090707-times-ktwo	C00194	u
1.0	7.51666666667	45.1	0:00:07.648901	0:00:45.893407	/home/group/icomic/data/kegg/ligand/LATEST	True	0	False	1000	2,2,1	8	8.33333333333	1.97202659437	6	None	None	C00022	True	/group/home/urenzyme/public_html/retrace/run090707-times-ktwo	C00018	u
1.0	23.475	46.95	0:00:23.933913	0:00:47.867826	/home/group/icomic/data/kegg/ligand/LATEST	True	0	False	1000	2,2,1	4	8.5	0.5	2	None	None	C00022	True	/group/home/urenzyme/public_html/retrace/run090707-times-ktwo	C00015	u
1.0	16.265	32.53	0:00:16.395385	0:00:32.790770	/home/group/icomic/data/kegg/ligand/LATEST	True	0	False	1000	2,2,1	4	1.5	0.5	2	None	None	C00036	True	/group/home/urenzyme/public_html/retrace/run090707-times-ktwo	C00011	u
1.0	2.36428571429	16.55	0:00:02.372003	0:00:16.604024	/home/group/icomic/data/kegg/ligand/LATEST	True	0	False	1000	2,2,1	10	12.8571428571	4.70345075233	7	None	None	C00036	True	/group/home/urenzyme/public_html/retrace/run090707-times-ktwo	C00025	u
1.0	9.18	36.72	0:00:09.207633	0:00:36.830532	/home/group/icomic/data/kegg/ligand/LATEST	True	0	False	1000	2,2,1	6	8.0	3.0	4	None	None	C00022	True	/group/home/urenzyme/public_html/retrace/run090707-times-ktwo	C00031	u
1.0	2.94666666667	17.68	0:00:02.957177	0:00:17.743062	/home/group/icomic/data/kegg/ligand/LATEST	True	0	False	1000	2,2,1	8	10.0	2.38047614285	6	None	None	C00036	True	/group/home/urenzyme/public_html/retrace/run090707-times-ktwo	C00018	u
1.0	4.25375	34.03	0:00:04.361426	0:00:34.891413	/home/group/icomic/data/kegg/ligand/LATEST	True	0	False	1000	2,2,1	10	10.125	4.3999289767	8	None	None	C00036	True	/group/home/urenzyme/public_html/retrace/run090707-times-ktwo	C00108	u
1.0	3.11944444444	56.15	0:00:03.180159	0:00:57.242875	/home/group/icomic/data/kegg/ligand/LATEST	True	0	False	1000	2,2,1	20	13.9444444444	6.0687928712	18	None	None	C00022	True	/group/home/urenzyme/public_html/retrace/run090707-times-ktwo	C00128	u
1.0	2.72	16.32	0:00:02.729010	0:00:16.374061	/home/group/icomic/data/kegg/ligand/LATEST	True	0	False	1000	2,2,1	9	8.66666666667	1.97202659437	6	None	None	C00025	True	/group/home/urenzyme/public_html/retrace/run090707-times-ktwo	C00018	u
1.0	1.66466666667	24.97	0:00:01.668644	0:00:25.029669	/home/group/icomic/data/kegg/ligand/LATEST	True	0	False	1000	2,2,1	18	27.8	9.34665715644	15	None	None	C00025	True	/group/home/urenzyme/public_html/retrace/run090707-times-ktwo	C00022	u
1.0	8.94	17.88	0:00:08.953718	0:00:17.907437	/home/group/icomic/data/kegg/ligand/LATEST	True	0	False	1000	2,2,1	4	1.5	0.5	2	None	None	C00025	True	/group/home/urenzyme/public_html/retrace/run090707-times-ktwo	C00011	u
1.0	3.444	34.44	0:00:03.457028	0:00:34.570281	/home/group/icomic/data/kegg/ligand/LATEST	True	0	False	1000	2,2,1	12	13.5	3.38378486314	10	None	None	C00036	True	/group/home/urenzyme/public_html/retrace/run090707-times-ktwo	C00015	u
1.0	5.65833333333	33.95	0:00:05.680881	0:00:34.085288	/home/group/icomic/data/kegg/ligand/LATEST	True	0	False	1000	2,2,1	8	12.1666666667	2.67186992365	6	None	None	C00025	True	/group/home/urenzyme/public_html/retrace/run090707-times-ktwo	C00015	u
1.0	4.2875	17.15	0:00:04.302978	0:00:17.211915	/home/group/icomic/data/kegg/ligand/LATEST	True	0	False	1000	2,2,1	6	7.5	1.5	4	None	None	C00025	True	/group/home/urenzyme/public_html/retrace/run090707-times-ktwo	C00031	u
1.0	5.23533333333	78.53	0:00:05.345139	0:01:20.177087	/home/group/icomic/data/kegg/ligand/LATEST	True	0	False	1000	2,2,1	18	18.2	7.63500709452	15	None	None	C00022	True	/group/home/urenzyme/public_html/retrace/run090707-times-ktwo	C00019	u
1.0	7.3775	59.02	0:00:07.593706	0:01:00.749649	/home/group/icomic/data/kegg/ligand/LATEST	True	0	False	1000	2,2,1	10	12.25	4.26468052731	8	None	None	C00036	True	/group/home/urenzyme/public_html/retrace/run090707-times-ktwo	C00031	u
1.0	2.04368421053	77.66	0:00:02.079327	0:01:19.014450	/home/group/icomic/data/kegg/ligand/LATEST	True	0	False	1000	2,2,1	40	27.2105263158	12.2090516351	38	None	None	C00022	True	/group/home/urenzyme/public_html/retrace/run090707-times-ktwo	C00223	u
1.0	6.85666666667	82.28	0:00:06.995616	0:01:23.947395	/home/group/icomic/data/kegg/ligand/LATEST	True	0	False	1000	2,2,1	14	14.3333333333	5.52770798393	12	None	None	C00022	True	/group/home/urenzyme/public_html/retrace/run090707-times-ktwo	C00002	u
1.0	3.48666666667	41.84	0:00:03.502690	0:00:42.032282	/home/group/icomic/data/kegg/ligand/LATEST	True	0	False	1000	2,2,1	14	15.1666666667	5.72761342581	12	None	None	C00036	True	/group/home/urenzyme/public_html/retrace/run090707-times-ktwo	C00002	u
1.0	1.45233333333	43.57	0:00:01.457098	0:00:43.712954	/home/group/icomic/data/kegg/ligand/LATEST	True	0	False	1000	2,2,1	32	24.8666666667	12.582350955	30	None	None	C00036	True	/group/home/urenzyme/public_html/retrace/run090707-times-ktwo	C00223	u
1.0	2.60777777778	46.94	0:00:02.622329	0:00:47.201923	/home/group/icomic/data/kegg/ligand/LATEST	True	0	False	1000	2,2,1	20	16.2777777778	6.60644092749	18	None	None	C00036	True	/group/home/urenzyme/public_html/retrace/run090707-times-ktwo	C00128	u
1.0	1.30772727273	28.77	0:00:01.313273	0:00:28.892014	/home/group/icomic/data/kegg/ligand/LATEST	True	0	False	1000	2,2,1	25	27.9090909091	12.4203245855	22	None	None	C00025	True	/group/home/urenzyme/public_html/retrace/run090707-times-ktwo	C00036	u
1.0	4.36916666667	52.43	0:00:04.391962	0:00:52.703549	/home/group/icomic/data/kegg/ligand/LATEST	True	0	False	1000	2,2,1	14	17.75	8.24747436088	12	None	None	C00036	True	/group/home/urenzyme/public_html/retrace/run090707-times-ktwo	C00019	u
1.0	7.17333333333	86.08	0:00:07.345467	0:01:28.145613	/home/group/icomic/data/kegg/ligand/LATEST	True	0	False	1000	2,2,1	14	16.3333333333	5.52770798393	12	None	None	C00022	True	/group/home/urenzyme/public_html/retrace/run090707-times-ktwo	C00194	u
1.0	11.815	23.63	0:00:11.866536	0:00:23.733072	/home/group/icomic/data/kegg/ligand/LATEST	True	0	False	1000	2,2,1	4	4.5	1.5	2	None	None	C00025	True	/group/home/urenzyme/public_html/retrace/run090707-times-ktwo	C00019	u
1.0	5.62	67.44	0:00:05.637910	0:01:07.654920	/home/group/icomic/data/kegg/ligand/LATEST	True	0	False	1000	2,2,1	14	17.1666666667	5.72761342581	12	None	None	C00036	True	/group/home/urenzyme/public_html/retrace/run090707-times-ktwo	C00194	u
1.0	1.64833333333	59.34	0:00:01.689853	0:01:00.834740	/home/group/icomic/data/kegg/ligand/LATEST	True	0	False	1000	2,2,1	38	33.4166666667	12.0701077046	36	None	None	C00025	True	/group/home/urenzyme/public_html/retrace/run090707-times-ktwo	C00108	u
1.0	6.855	27.42	0:00:06.940402	0:00:27.761608	/home/group/icomic/data/kegg/ligand/LATEST	True	0	False	1000	2,2,1	7	13.0	4.30116263352	4	None	None	C00031	True	/group/home/urenzyme/public_html/retrace/run090707-times-ktwo	C00025	u
1.0	1.94821428571	54.55	0:00:02.029436	0:00:56.824229	/home/group/icomic/data/kegg/ligand/LATEST	True	0	False	1000	2,2,1	32	34.0	7.10633520178	28	None	None	C00025	True	/group/home/urenzyme/public_html/retrace/run090707-times-ktwo	C00128	u
1.0	15.665	31.33	0:00:16.110268	0:00:32.220537	/home/group/icomic/data/kegg/ligand/LATEST	True	0	False	1000	2,2,1	4	4.5	0.5	2	None	None	C00031	True	/group/home/urenzyme/public_html/retrace/run090707-times-ktwo	C00011	u
1.0	6.24857142857	43.74	0:00:06.373147	0:00:44.612030	/home/group/icomic/data/kegg/ligand/LATEST	True	0	False	1000	2,2,1	10	9.71428571429	2.81395937194	7	None	None	C00031	True	/group/home/urenzyme/public_html/retrace/run090707-times-ktwo	C00022	u
1.0	3.08071428571	43.13	0:00:03.130753	0:00:43.830555	/home/group/icomic/data/kegg/ligand/LATEST	True	0	False	1000	2,2,1	18	12.9285714286	3.03466368375	14	None	None	C00031	True	/group/home/urenzyme/public_html/retrace/run090707-times-ktwo	C00036	u
1.0	2.68333333333	16.1	0:00:02.697183	0:00:16.183099	/home/group/icomic/data/kegg/ligand/LATEST	True	0	False	1000	2,2,1	8	8.16666666667	1.95078331845	6	None	None	C00031	True	/group/home/urenzyme/public_html/retrace/run090707-times-ktwo	C00018	u
1.0	3.17730769231	82.61	0:00:03.246267	0:01:24.402960	/home/group/icomic/data/kegg/ligand/LATEST	True	0	False	1000	2,2,1	28	21.3076923077	7.80911317121	26	None	None	C00025	True	/group/home/urenzyme/public_html/retrace/run090707-times-ktwo	C00002	u
1.0	2.85333333333	17.12	0:00:02.868837	0:00:17.213025	/home/group/icomic/data/kegg/ligand/LATEST	True	0	False	1000	2,2,1	9	8.66666666667	1.97202659437	6	None	None	C00108	True	/group/home/urenzyme/public_html/retrace/run090707-times-ktwo	C00018	u
1.0	1.64675	65.87	0:00:01.654077	0:01:06.163110	/home/group/icomic/data/kegg/ligand/LATEST	True	0	False	1000	2,2,1	42	43.0	16.4195006014	40	None	None	C00025	True	/group/home/urenzyme/public_html/retrace/run090707-times-ktwo	C00223	u
1.0	3.984	39.84	0:00:03.999266	0:00:39.992666	/home/group/icomic/data/kegg/ligand/LATEST	True	0	False	1000	2,2,1	12	13.9	4.25323406363	10	None	None	C00031	True	/group/home/urenzyme/public_html/retrace/run090707-times-ktwo	C00015	u
1.0	1.888	9.44	0:00:01.888453	0:00:09.442266	/home/group/icomic/data/kegg/ligand/LATEST	True	0	False	1000	2,2,1	7	7.4	2.41660919472	5	None	None	C00018	True	/group/home/urenzyme/public_html/retrace/run090707-times-ktwo	C00022	u
1.0	3.49884615385	90.97	0:00:03.578832	0:01:33.049649	/home/group/icomic/data/kegg/ligand/LATEST	True	0	False	1000	2,2,1	28	23.3076923077	7.80911317121	26	None	None	C00025	True	/group/home/urenzyme/public_html/retrace/run090707-times-ktwo	C00194	u
1.0	10.7083333333	64.25	0:00:10.794569	0:01:04.767416	/home/group/icomic/data/kegg/ligand/LATEST	True	0	False	1000	2,2,1	9	14.6666666667	6.39444203108	6	None	None	C00031	True	/group/home/urenzyme/public_html/retrace/run090707-times-ktwo	C00108	u
1.0	8.375	33.5	0:00:08.477213	0:00:33.908854	/home/group/icomic/data/kegg/ligand/LATEST	True	0	False	1000	2,2,1	6	7.5	1.5	4	None	None	C00108	True	/group/home/urenzyme/public_html/retrace/run090707-times-ktwo	C00031	u
1.0	3.07227272727	67.59	0:00:03.099863	0:01:08.197002	/home/group/icomic/data/kegg/ligand/LATEST	True	0	False	1000	2,2,1	24	19.9090909091	7.79807138691	22	None	None	C00031	True	/group/home/urenzyme/public_html/retrace/run090707-times-ktwo	C00002	u
1.0	17.005	34.01	0:00:17.151523	0:00:34.303046	/home/group/icomic/data/kegg/ligand/LATEST	True	0	False	1000	2,2,1	4	1.5	0.5	2	None	None	C00108	True	/group/home/urenzyme/public_html/retrace/run090707-times-ktwo	C00011	u
1.0	2.1825	43.65	0:00:02.209473	0:00:44.189469	/home/group/icomic/data/kegg/ligand/LATEST	True	0	False	1000	2,2,1	23	26.0	11.6404467268	20	None	None	C00108	True	/group/home/urenzyme/public_html/retrace/run090707-times-ktwo	C00036	u
1.0	3.77923076923	49.13	0:00:03.844278	0:00:49.975617	/home/group/icomic/data/kegg/ligand/LATEST	True	0	False	1000	2,2,1	16	25.9230769231	8.80088752921	13	None	None	C00108	True	/group/home/urenzyme/public_html/retrace/run090707-times-ktwo	C00022	u
1.0	7.405	29.62	0:00:07.461540	0:00:29.846162	/home/group/icomic/data/kegg/ligand/LATEST	True	0	False	1000	2,2,1	7	10.0	4.30116263352	4	None	None	C00108	True	/group/home/urenzyme/public_html/retrace/run090707-times-ktwo	C00025	u
1.0	6.03785714286	84.53	0:00:06.127418	0:01:25.783861	/home/group/icomic/data/kegg/ligand/LATEST	True	0	False	1000	2,2,1	17	26.0714285714	12.8366900814	14	None	None	C00031	True	/group/home/urenzyme/public_html/retrace/run090707-times-ktwo	C00019	u
1.0	16.995	33.99	0:00:17.412831	0:00:34.825662	/home/group/icomic/data/kegg/ligand/LATEST	True	0	False	1000	2,2,1	4	3.5	0.5	2	None	None	C00018	True	/group/home/urenzyme/public_html/retrace/run090707-times-ktwo	C00011	u
1.0	1.48125	35.55	0:00:01.484492	0:00:35.627823	/home/group/icomic/data/kegg/ligand/LATEST	True	0	False	1000	2,2,1	28	32.25	6.3852042515	24	None	None	C00108	True	/group/home/urenzyme/public_html/retrace/run090707-times-ktwo	C00128	u
1.0	1.3125	15.75	0:00:01.320048	0:00:15.840582	/home/group/icomic/data/kegg/ligand/LATEST	True	0	False	1000	2,2,1	14	10.0	2.58198889747	12	None	None	C00018	True	/group/home/urenzyme/public_html/retrace/run090707-times-ktwo	C00031	u
1.0	3.9	50.7	0:00:03.963635	0:00:51.527256	/home/group/icomic/data/kegg/ligand/LATEST	True	0	False	1000	2,2,1	15	32.0769230769	17.3358744913	13	None	None	C00108	True	/group/home/urenzyme/public_html/retrace/run090707-times-ktwo	C00223	u
1.0	10.8083333333	64.85	0:00:10.939622	0:01:05.637734	/home/group/icomic/data/kegg/ligand/LATEST	True	0	False	1000	2,2,1	8	12.1666666667	2.67186992365	6	None	None	C00108	True	/group/home/urenzyme/public_html/retrace/run090707-times-ktwo	C00015	u
1.0	11.8175	47.27	0:00:12.030582	0:00:48.122329	/home/group/icomic/data/kegg/ligand/LATEST	True	0	False	1000	2,2,1	7	12.0	4.30116263352	4	None	None	C00018	True	/group/home/urenzyme/public_html/retrace/run090707-times-ktwo	C00025	u
1.0	3.338	133.52	0:00:03.353441	0:02:14.137670	/home/group/icomic/data/kegg/ligand/LATEST	True	0	False	1000	2,2,1	90	38.075	14.2537495067	40	None	None	C00031	True	/group/home/urenzyme/public_html/retrace/run090707-times-ktwo	C00128	u
1.0	2.33793103448	67.8	0:00:02.348809	0:01:08.115465	/home/group/icomic/data/kegg/ligand/LATEST	True	0	False	1000	2,2,1	31	30.724137931	15.2923161948	29	None	None	C00108	True	/group/home/urenzyme/public_html/retrace/run090707-times-ktwo	C00019	u
1.0	3.51133333333	52.67	0:00:03.519250	0:00:52.788758	/home/group/icomic/data/kegg/ligand/LATEST	True	0	False	1000	2,2,1	19	10.4	2.57681974535	15	None	None	C00018	True	/group/home/urenzyme/public_html/retrace/run090707-times-ktwo	C00036	u
1.0	5.26875	42.15	0:00:05.290029	0:00:42.320236	/home/group/icomic/data/kegg/ligand/LATEST	True	0	False	1000	2,2,1	12	11.875	4.80722113076	8	None	None	C00018	True	/group/home/urenzyme/public_html/retrace/run090707-times-ktwo	C00108	u
1.0	7.02	42.12	0:00:07.226904	0:00:43.361426	/home/group/icomic/data/kegg/ligand/LATEST	True	0	False	1000	2,2,1	8	12.3333333333	5.05525029603	6	None	None	C00018	True	/group/home/urenzyme/public_html/retrace/run090707-times-ktwo	C00019	u
1.0	5.781	57.81	0:00:05.862390	0:00:58.623901	/home/group/icomic/data/kegg/ligand/LATEST	True	0	False	1000	2,2,1	12	14.9	5.10783711565	10	None	None	C00018	True	/group/home/urenzyme/public_html/retrace/run090707-times-ktwo	C00015	u
1.0	3.93583333333	47.23	0:00:03.947127	0:00:47.365529	/home/group/icomic/data/kegg/ligand/LATEST	True	0	False	1000	2,2,1	14	17.3333333333	7.67390962215	12	None	None	C00018	True	/group/home/urenzyme/public_html/retrace/run090707-times-ktwo	C00002	u
1.0	3.93	35.37	0:00:03.947839	0:00:35.530559	/home/group/icomic/data/kegg/ligand/LATEST	True	0	False	1000	2,2,1	12	17.7777777778	8.18912256564	9	None	None	C00018	True	/group/home/urenzyme/public_html/retrace/run090707-times-ktwo	C00223	u
1.0	18.235	36.47	0:00:18.962915	0:00:37.925830	/home/group/icomic/data/kegg/ligand/LATEST	True	0	False	1000	2,2,1	4	6.5	0.5	2	None	None	C00015	True	/group/home/urenzyme/public_html/retrace/run090707-times-ktwo	C00011	u
1.0	3.44833333333	20.69	0:00:03.511758	0:00:21.070549	/home/group/icomic/data/kegg/ligand/LATEST	True	0	False	1000	2,2,1	8	9.0	2.0	6	None	None	C00015	True	/group/home/urenzyme/public_html/retrace/run090707-times-ktwo	C00018	u
1.0	3.23738095238	135.97	0:00:03.272688	0:02:17.452934	/home/group/icomic/data/kegg/ligand/LATEST	True	0	False	1000	2,2,1	50	38.4285714286	16.3213894967	42	None	None	C00031	True	/group/home/urenzyme/public_html/retrace/run090707-times-ktwo	C00223	u
1.0	3.606	18.03	0:00:03.616954	0:00:18.084772	/home/group/icomic/data/kegg/ligand/LATEST	True	0	False	1000	2,2,1	7	10.4	3.26190128606	5	None	None	C00002	True	/group/home/urenzyme/public_html/retrace/run090707-times-ktwo	C00022	u
1.0	2.30333333333	13.82	0:00:04.666789	0:00:28.000737	/home/group/icomic/data/kegg/ligand/LATEST	True	0	False	1000	2,2,1	8	12.1666666667	3.53160335007	6	None	None	C00015	True	/group/home/urenzyme/public_html/retrace/run090707-times-ktwo	C00022	u
1.0	3.349	100.47	0:00:03.412740	0:01:42.382223	/home/group/icomic/data/kegg/ligand/LATEST	True	0	False	1000	2,2,1	32	25.5333333333	9.0396656772	30	None	None	C00108	True	/group/home/urenzyme/public_html/retrace/run090707-times-ktwo	C00194	u
1.0	8.965	17.93	0:00:09.005157	0:00:18.010315	/home/group/icomic/data/kegg/ligand/LATEST	True	0	False	1000	2,2,1	4	4.5	0.5	2	None	None	C00015	True	/group/home/urenzyme/public_html/retrace/run090707-times-ktwo	C00194	u
1.0	5.75	11.5	0:00:05.754148	0:00:11.508297	/home/group/icomic/data/kegg/ligand/LATEST	True	0	False	1000	2,2,1	4	2.5	0.5	2	None	None	C00015	True	/group/home/urenzyme/public_html/retrace/run090707-times-ktwo	C00002	u
1.0	2.586	25.86	0:00:02.596839	0:00:25.968398	/home/group/icomic/data/kegg/ligand/LATEST	True	0	False	1000	2,2,1	14	13.4	1.35646599663	10	None	None	C00015	True	/group/home/urenzyme/public_html/retrace/run090707-times-ktwo	C00031	u
1.0	4.25	51.0	0:00:04.268626	0:00:51.223523	/home/group/icomic/data/kegg/ligand/LATEST	True	0	False	1000	2,2,1	14	19.3333333333	7.67390962215	12	None	None	C00018	True	/group/home/urenzyme/public_html/retrace/run090707-times-ktwo	C00194	u
1.0	3.83933333333	115.18	0:00:03.860810	0:01:55.824313	/home/group/icomic/data/kegg/ligand/LATEST	True	0	False	1000	2,2,1	32	23.5333333333	9.0396656772	30	None	None	C00108	True	/group/home/urenzyme/public_html/retrace/run090707-times-ktwo	C00002	u
1.0	6.63954545455	146.07	0:00:06.790034	0:02:29.380760	/home/group/icomic/data/kegg/ligand/LATEST	True	0	False	1000	2,2,1	24	21.9090909091	7.79807138691	22	None	None	C00031	True	/group/home/urenzyme/public_html/retrace/run090707-times-ktwo	C00194	u
1.0	9.67666666667	58.06	0:00:09.812705	0:00:58.876230	/home/group/icomic/data/kegg/ligand/LATEST	True	0	False	1000	2,2,1	8	12.1666666667	2.67186992365	6	None	None	C00015	True	/group/home/urenzyme/public_html/retrace/run090707-times-ktwo	C00036	u
1.0	4.34833333333	26.09	0:00:04.358351	0:00:26.150106	/home/group/icomic/data/kegg/ligand/LATEST	True	0	False	1000	2,2,1	9	28.1666666667	4.05859855396	6	None	None	C00015	True	/group/home/urenzyme/public_html/retrace/run090707-times-ktwo	C00223	u
1.0	5.811	58.11	0:00:05.952898	0:00:59.528989	/home/group/icomic/data/kegg/ligand/LATEST	True	0	False	1000	2,2,1	12	17.9	7.39526875779	10	None	None	C00015	True	/group/home/urenzyme/public_html/retrace/run090707-times-ktwo	C00108	u
1.0	1.77485714286	62.12	0:00:02.684647	0:01:33.962677	/home/group/icomic/data/kegg/ligand/LATEST	True	0	False	1000	2,2,1	56	35.3142857143	13.3518782597	35	None	None	C00018	True	/group/home/urenzyme/public_html/retrace/run090707-times-ktwo	C00128	u
1.0	2.4	24.0	0:00:02.403367	0:00:24.033671	/home/group/icomic/data/kegg/ligand/LATEST	True	0	False	1000	2,2,1	13	14.8	4.28485705713	10	None	None	C00002	True	/group/home/urenzyme/public_html/retrace/run090707-times-ktwo	C00036	u
1.0	18.49	36.98	0:00:18.933863	0:00:37.867726	/home/group/icomic/data/kegg/ligand/LATEST	True	0	False	1000	2,2,1	4	5.0	0.0	2	None	None	C00002	True	/group/home/urenzyme/public_html/retrace/run090707-times-ktwo	C00011	u
1.0	15.292	76.46	0:00:15.618747	0:01:18.093739	/home/group/icomic/data/kegg/ligand/LATEST	True	0	False	1000	2,2,1	12	19.0	6.54217089352	5	None	None	C00015	True	/group/home/urenzyme/public_html/retrace/run090707-times-ktwo	C00025	u
1.0	5.026	50.26	0:00:05.049693	0:00:50.496938	/home/group/icomic/data/kegg/ligand/LATEST	True	0	False	1000	2,2,1	12	13.7	5.79741321625	10	None	None	C00015	True	/group/home/urenzyme/public_html/retrace/run090707-times-ktwo	C00019	u
1.0	9.4575	37.83	0:00:09.497353	0:00:37.989415	/home/group/icomic/data/kegg/ligand/LATEST	True	0	False	1000	2,2,1	7	14.0	4.30116263352	4	None	None	C00002	True	/group/home/urenzyme/public_html/retrace/run090707-times-ktwo	C00025	u
1.0	5.705	11.41	0:00:05.775118	0:00:11.550236	/home/group/icomic/data/kegg/ligand/LATEST	True	0	False	1000	2,2,1	4	2.5	0.5	2	None	None	C00002	True	/group/home/urenzyme/public_html/retrace/run090707-times-ktwo	C00015	u
1.0	4.584	45.84	0:00:04.671527	0:00:46.715277	/home/group/icomic/data/kegg/ligand/LATEST	True	0	False	1000	2,2,1	14	12.4	1.35646599663	10	None	None	C00002	True	/group/home/urenzyme/public_html/retrace/run090707-times-ktwo	C00031	u
1.0	3.74	22.44	0:00:03.754473	0:00:22.526838	/home/group/icomic/data/kegg/ligand/LATEST	True	0	False	1000	2,2,1	8	8.0	2.0	6	None	None	C00002	True	/group/home/urenzyme/public_html/retrace/run090707-times-ktwo	C00018	u
1.0	5.004	50.04	0:00:05.082863	0:00:50.828636	/home/group/icomic/data/kegg/ligand/LATEST	True	0	False	1000	2,2,1	12	16.1	6.28410693735	10	None	None	C00002	True	/group/home/urenzyme/public_html/retrace/run090707-times-ktwo	C00108	u
1.0	5.52	33.12	0:00:05.602984	0:00:33.617907	/home/group/icomic/data/kegg/ligand/LATEST	True	0	False	1000	2,2,1	8	12.3333333333	6.84754619472	6	None	None	C00002	True	/group/home/urenzyme/public_html/retrace/run090707-times-ktwo	C00019	u
1.0	1.67363636364	36.82	0:00:01.676693	0:00:36.887264	/home/group/icomic/data/kegg/ligand/LATEST	True	0	False	1000	2,2,1	25	28.1818181818	12.7230512479	22	None	None	C00019	True	/group/home/urenzyme/public_html/retrace/run090707-times-ktwo	C00036	u
1.0	24.49	24.49	0:00:24.870533	0:00:24.870533	/home/group/icomic/data/kegg/ligand/LATEST	True	0	False	1000	2,2,1	3	2.0	0.0	1	None	None	C00002	True	/group/home/urenzyme/public_html/retrace/run090707-times-ktwo	C00194	u
1.0	7.58666666667	45.52	0:00:07.713651	0:00:46.281907	/home/group/icomic/data/kegg/ligand/LATEST	True	0	False	1000	2,2,1	9	25.5	3.59397644214	6	None	None	C00002	True	/group/home/urenzyme/public_html/retrace/run090707-times-ktwo	C00223	u
1.0	6.555	13.11	0:00:06.560972	0:00:13.121944	/home/group/icomic/data/kegg/ligand/LATEST	True	0	False	1000	2,2,1	4	3.5	0.5	2	None	None	C00019	True	/group/home/urenzyme/public_html/retrace/run090707-times-ktwo	C00015	u
1.0	12.2	12.2	0:00:12.201473	0:00:12.201473	/home/group/icomic/data/kegg/ligand/LATEST	True	0	False	1000	2,2,1	3	1.0	0.0	1	None	None	C00019	True	/group/home/urenzyme/public_html/retrace/run090707-times-ktwo	C00002	u
1.0	9.115	36.46	0:00:09.227053	0:00:36.908212	/home/group/icomic/data/kegg/ligand/LATEST	True	0	False	1000	2,2,1	7	10.0	4.30116263352	4	None	None	C00019	True	/group/home/urenzyme/public_html/retrace/run090707-times-ktwo	C00025	u
1.0	17.58	35.16	0:00:17.651490	0:00:35.302980	/home/group/icomic/data/kegg/ligand/LATEST	True	0	False	1000	2,2,1	4	1.5	0.5	2	None	None	C00019	True	/group/home/urenzyme/public_html/retrace/run090707-times-ktwo	C00011	u
1.0	3.01918918919	111.71	0:00:03.041420	0:01:52.532541	/home/group/icomic/data/kegg/ligand/LATEST	True	0	False	1000	2,2,1	60	43.1081081081	16.8967992872	37	None	None	C00015	True	/group/home/urenzyme/public_html/retrace/run090707-times-ktwo	C00128	u
1.0	9.475	37.9	0:00:09.551438	0:00:38.205755	/home/group/icomic/data/kegg/ligand/LATEST	True	0	False	1000	2,2,1	6	7.5	1.5	4	None	None	C00019	True	/group/home/urenzyme/public_html/retrace/run090707-times-ktwo	C00031	u
1.0	2.87	5.74	0:00:02.869856	0:00:05.739712	/home/group/icomic/data/kegg/ligand/LATEST	True	0	False	1000	2,2,1	4	2.5	0.5	2	None	None	C00128	True	/group/home/urenzyme/public_html/retrace/run090707-times-ktwo	C00022	u
1.0	2.834	42.51	0:00:02.849616	0:00:42.744247	/home/group/icomic/data/kegg/ligand/LATEST	True	0	False	1000	2,2,1	18	28.0666666667	9.61572785712	15	None	None	C00019	True	/group/home/urenzyme/public_html/retrace/run090707-times-ktwo	C00022	u
1.0	7.01333333333	42.08	0:00:07.137983	0:00:42.827899	/home/group/icomic/data/kegg/ligand/LATEST	True	0	False	1000	2,2,1	9	8.66666666667	1.97202659437	6	None	None	C00019	True	/group/home/urenzyme/public_html/retrace/run090707-times-ktwo	C00018	u
1.0	9.85	19.7	0:00:09.877362	0:00:19.754724	/home/group/icomic/data/kegg/ligand/LATEST	True	0	False	1000	2,2,1	4	3.5	0.5	2	None	None	C00128	True	/group/home/urenzyme/public_html/retrace/run090707-times-ktwo	C00011	u
1.0	3.315	6.63	0:00:06.802821	0:00:13.605642	/home/group/icomic/data/kegg/ligand/LATEST	True	0	False	1000	2,2,1	4	3.5	0.5	2	None	None	C00128	True	/group/home/urenzyme/public_html/retrace/run090707-times-ktwo	C00002	u
1.0	5.85	11.7	0:00:05.851183	0:00:11.702367	/home/group/icomic/data/kegg/ligand/LATEST	True	0	False	1000	2,2,1	4	3.5	0.5	2	None	None	C00128	True	/group/home/urenzyme/public_html/retrace/run090707-times-ktwo	C00015	u
1.0	21.6	21.6	0:00:21.806823	0:00:21.806823	/home/group/icomic/data/kegg/ligand/LATEST	True	0	False	1000	2,2,1	3	3.0	0.0	1	None	None	C00019	True	/group/home/urenzyme/public_html/retrace/run090707-times-ktwo	C00194	u
1.0	4.34166666667	26.05	0:00:04.490444	0:00:26.942668	/home/group/icomic/data/kegg/ligand/LATEST	True	0	False	1000	2,2,1	8	8.0	2.0	6	None	None	C00128	True	/group/home/urenzyme/public_html/retrace/run090707-times-ktwo	C00018	u
1.0	4.73833333333	28.43	0:00:04.802887	0:00:28.817326	/home/group/icomic/data/kegg/ligand/LATEST	True	0	False	1000	2,2,1	8	10.0	2.16024689947	6	None	None	C00128	True	/group/home/urenzyme/public_html/retrace/run090707-times-ktwo	C00031	u
1.0	5.4725	43.78	0:00:05.578673	0:00:44.629389	/home/group/icomic/data/kegg/ligand/LATEST	True	0	False	1000	2,2,1	11	8.875	2.93417364858	8	None	None	C00128	True	/group/home/urenzyme/public_html/retrace/run090707-times-ktwo	C00036	u
1.0	1.68444444444	60.64	0:00:01.689957	0:01:00.838478	/home/group/icomic/data/kegg/ligand/LATEST	True	0	False	1000	2,2,1	38	33.8611111111	12.4992283712	36	None	None	C00019	True	/group/home/urenzyme/public_html/retrace/run090707-times-ktwo	C00108	u
1.0	5.6775	45.42	0:00:05.799064	0:00:46.392518	/home/group/icomic/data/kegg/ligand/LATEST	True	0	False	1000	2,2,1	10	10.625	3.31426839589	8	None	None	C00128	True	/group/home/urenzyme/public_html/retrace/run090707-times-ktwo	C00108	u
1.0	1.88428571429	26.38	0:00:01.888770	0:00:26.442791	/home/group/icomic/data/kegg/ligand/LATEST	True	0	False	1000	2,2,1	18	9.14285714286	2.16653584116	14	None	None	C00223	True	/group/home/urenzyme/public_html/retrace/run090707-times-ktwo	C00036	u
1.0	1.49477272727	65.77	0:00:01.501505	0:01:06.066242	/home/group/icomic/data/kegg/ligand/LATEST	True	0	False	1000	2,2,1	46	43.3409090909	19.583090087	44	None	None	C00019	True	/group/home/urenzyme/public_html/retrace/run090707-times-ktwo	C00223	u
1.0	5.5675	22.27	0:00:05.582385	0:00:22.329541	/home/group/icomic/data/kegg/ligand/LATEST	True	0	False	1000	2,2,1	6	4.5	1.11803398875	4	None	None	C00223	True	/group/home/urenzyme/public_html/retrace/run090707-times-ktwo	C00022	u
1.0	12.565	25.13	0:00:12.599510	0:00:25.199020	/home/group/icomic/data/kegg/ligand/LATEST	True	0	False	1000	2,2,1	4	2.5	0.5	2	None	None	C00223	True	/group/home/urenzyme/public_html/retrace/run090707-times-ktwo	C00011	u
1.0	7.7725	31.09	0:00:07.938329	0:00:31.753317	/home/group/icomic/data/kegg/ligand/LATEST	True	0	False	1000	2,2,1	7	11.0	4.30116263352	4	None	None	C00223	True	/group/home/urenzyme/public_html/retrace/run090707-times-ktwo	C00025	u
1.0	11.122	55.61	0:00:11.188547	0:00:55.942739	/home/group/icomic/data/kegg/ligand/LATEST	True	0	False	1000	2,2,1	12	13.6	4.75815090135	5	None	None	C00128	True	/group/home/urenzyme/public_html/retrace/run090707-times-ktwo	C00025	u
1.0	3.709	37.09	0:00:03.723916	0:00:37.239161	/home/group/icomic/data/kegg/ligand/LATEST	True	0	False	1000	2,2,1	12	13.3	5.13906606301	10	None	None	C00128	True	/group/home/urenzyme/public_html/retrace/run090707-times-ktwo	C00019	u
1.0	2.8365625	90.77	0:00:02.891156	0:01:32.517001	/home/group/icomic/data/kegg/ligand/LATEST	True	0	False	1000	2,2,1	36	35.96875	8.40566912491	32	None	None	C00019	True	/group/home/urenzyme/public_html/retrace/run090707-times-ktwo	C00128	u
1.0	8.31	16.62	0:00:08.504270	0:00:17.008541	/home/group/icomic/data/kegg/ligand/LATEST	True	0	False	1000	2,2,1	4	3.5	0.5	2	None	None	C00223	True	/group/home/urenzyme/public_html/retrace/run090707-times-ktwo	C00002	u
1.0	4.96482758621	143.98	0:00:04.996738	0:02:24.905427	/home/group/icomic/data/kegg/ligand/LATEST	True	0	False	1000	2,2,1	60	37.3793103448	15.0777611827	29	None	None	C00002	True	/group/home/urenzyme/public_html/retrace/run090707-times-ktwo	C00128	u
1.0	11.37	22.74	0:00:11.441740	0:00:22.883480	/home/group/icomic/data/kegg/ligand/LATEST	True	0	False	1000	2,2,1	4	5.5	0.5	2	None	None	C00223	True	/group/home/urenzyme/public_html/retrace/run090707-times-ktwo	C00015	u
1.0	30.785	61.57	0:00:31.414144	0:01:02.828289	/home/group/icomic/data/kegg/ligand/LATEST	True	0	False	1000	2,2,1	4	5.5	0.5	2	None	None	C00128	True	/group/home/urenzyme/public_html/retrace/run090707-times-ktwo	C00194	u
1.0	9.8125	39.25	0:00:09.868068	0:00:39.472273	/home/group/icomic/data/kegg/ligand/LATEST	True	0	False	1000	2,2,1	6	6.5	2.06155281281	4	None	None	C00223	True	/group/home/urenzyme/public_html/retrace/run090707-times-ktwo	C00108	u
1.0	4.099	81.98	0:00:04.179419	0:01:23.588390	/home/group/icomic/data/kegg/ligand/LATEST	True	0	False	1000	2,2,1	22	19.9	5.9908263203	20	None	None	C00128	True	/group/home/urenzyme/public_html/retrace/run090707-times-ktwo	C00223	u
1.0	9.645	57.87	0:00:09.784747	0:00:58.708482	/home/group/icomic/data/kegg/ligand/LATEST	True	0	False	1000	2,2,1	9	9.66666666667	1.97202659437	6	None	None	C00223	True	/group/home/urenzyme/public_html/retrace/run090707-times-ktwo	C00018	u
1.0	7.08	56.64	0:00:07.205896	0:00:57.647171	/home/group/icomic/data/kegg/ligand/LATEST	True	0	False	1000	2,2,1	10	17.25	9.1617411009	8	None	None	C00223	True	/group/home/urenzyme/public_html/retrace/run090707-times-ktwo	C00019	u
1.0	30.73	61.46	0:00:31.175953	0:01:02.351907	/home/group/icomic/data/kegg/ligand/LATEST	True	0	False	1000	2,2,1	4	5.5	0.5	2	None	None	C00223	True	/group/home/urenzyme/public_html/retrace/run090707-times-ktwo	C00194	u
1.0	3.03	30.3	0:00:03.033051	0:00:30.330517	/home/group/icomic/data/kegg/ligand/LATEST	True	0	False	1000	2,2,1	14	13.4	1.35646599663	10	None	None	C00194	True	/group/home/urenzyme/public_html/retrace/run090707-times-ktwo	C00031	u
1.0	2.585	25.85	0:00:02.589821	0:00:25.898215	/home/group/icomic/data/kegg/ligand/LATEST	True	0	False	1000	2,2,1	13	16.4	4.67332857822	10	None	None	C00194	True	/group/home/urenzyme/public_html/retrace/run090707-times-ktwo	C00036	u
1.0	5.06	30.36	0:00:05.134565	0:00:30.807393	/home/group/icomic/data/kegg/ligand/LATEST	True	0	False	1000	2,2,1	8	12.5	3.68555739792	6	None	None	C00194	True	/group/home/urenzyme/public_html/retrace/run090707-times-ktwo	C00022	u
1.0	12.0	12.0	0:00:11.998764	0:00:11.998764	/home/group/icomic/data/kegg/ligand/LATEST	True	0	False	1000	2,2,1	3	1.0	0.0	1	None	None	C00194	True	/group/home/urenzyme/public_html/retrace/run090707-times-ktwo	C00002	u
1.0	19.035	38.07	0:00:19.250818	0:00:38.501636	/home/group/icomic/data/kegg/ligand/LATEST	True	0	False	1000	2,2,1	4	6.0	0.0	2	None	None	C00194	True	/group/home/urenzyme/public_html/retrace/run090707-times-ktwo	C00011	u
1.0	3.335	6.67	0:00:03.334947	0:00:06.669895	/home/group/icomic/data/kegg/ligand/LATEST	True	0	False	1000	2,2,1	4	3.5	0.5	2	None	None	C00194	True	/group/home/urenzyme/public_html/retrace/run090707-times-ktwo	C00015	u
1.0	2.22777777778	20.05	0:00:02.234225	0:00:20.108026	/home/group/icomic/data/kegg/ligand/LATEST	True	0	False	1000	3,3,1	11	9.0	3.01846171271	9	None	None	C00011	True	/group/home/urenzyme/public_html/retrace/run090707-times-ktwo	C00031	u
1.0	4.385	26.31	0:00:04.457415	0:00:26.744493	/home/group/icomic/data/kegg/ligand/LATEST	True	0	False	1000	2,2,1	8	9.0	2.0	6	None	None	C00194	True	/group/home/urenzyme/public_html/retrace/run090707-times-ktwo	C00018	u
1.0	11.1507142857	156.11	0:00:11.390168	0:02:39.462356	/home/group/icomic/data/kegg/ligand/LATEST	True	0	False	1000	2,2,1	16	16.7142857143	5.36428095872	14	None	None	C00223	True	/group/home/urenzyme/public_html/retrace/run090707-times-ktwo	C00031	u
1.0	3.879	38.79	0:00:03.893298	0:00:38.932982	/home/group/icomic/data/kegg/ligand/LATEST	True	0	False	1000	2,2,1	12	16.9	6.04069532422	10	None	None	C00194	True	/group/home/urenzyme/public_html/retrace/run090707-times-ktwo	C00108	u
1.0	0.655277777778	23.59	0:00:00.657182	0:00:23.658573	/home/group/icomic/data/kegg/ligand/LATEST	True	0	False	1000	3,3,1	39	27.5555555556	11.0741050415	36	None	None	C00011	True	/group/home/urenzyme/public_html/retrace/run090707-times-ktwo	C00036	u
1.0	2.591	25.91	0:00:02.713643	0:00:27.136437	/home/group/icomic/data/kegg/ligand/LATEST	True	0	False	1000	3,3,1	16	10.9	3.80657326213	10	None	None	C00011	True	/group/home/urenzyme/public_html/retrace/run090707-times-ktwo	C00025	u
1.0	4.865	29.19	0:00:04.876366	0:00:29.258199	/home/group/icomic/data/kegg/ligand/LATEST	True	0	False	1000	2,2,1	9	26.5	3.59397644214	6	None	None	C00194	True	/group/home/urenzyme/public_html/retrace/run090707-times-ktwo	C00223	u
1.0	17.1075	68.43	0:00:17.529507	0:01:10.118031	/home/group/icomic/data/kegg/ligand/LATEST	True	0	False	1000	2,2,1	7	15.0	4.30116263352	4	None	None	C00194	True	/group/home/urenzyme/public_html/retrace/run090707-times-ktwo	C00025	u
1.0	3.95	27.65	0:00:04.111857	0:00:28.783000	/home/group/icomic/data/kegg/ligand/LATEST	True	0	False	1000	3,3,1	11	7.42857142857	1.916629695	7	None	None	C00011	True	/group/home/urenzyme/public_html/retrace/run090707-times-ktwo	C00018	u
1.0	4.46666666667	40.2	0:00:04.515912	0:00:40.643209	/home/group/icomic/data/kegg/ligand/LATEST	True	0	False	1000	2,2,1	11	20.0	8.75595035771	9	None	None	C00194	True	/group/home/urenzyme/public_html/retrace/run090707-times-ktwo	C00019	u
1.0	0.824324324324	30.5	0:00:00.827929	0:00:30.633403	/home/group/icomic/data/kegg/ligand/LATEST	True	0	False	1000	3,3,1	39	38.8108108108	16.6536057906	37	None	None	C00011	True	/group/home/urenzyme/public_html/retrace/run090707-times-ktwo	C00223	u
1.0	1.20272727273	52.92	0:00:01.205702	0:00:53.050904	/home/group/icomic/data/kegg/ligand/LATEST	True	0	False	1000	3,3,1	46	26.2727272727	14.5732688608	44	None	None	C00011	True	/group/home/urenzyme/public_html/retrace/run090707-times-ktwo	C00019	u
1.0	2.36571428571	33.12	0:00:02.374735	0:00:33.246295	/home/group/icomic/data/kegg/ligand/LATEST	True	0	False	1000	3,3,1	27	12.2142857143	4.44294901145	14	None	None	C00022	True	/group/home/urenzyme/public_html/retrace/run090707-times-ktwo	C00025	u
1.0	1.40489361702	66.03	0:00:01.451570	0:01:08.223833	/home/group/icomic/data/kegg/ligand/LATEST	True	0	False	1000	3,3,1	49	29.0	13.5505358299	47	None	None	C00011	True	/group/home/urenzyme/public_html/retrace/run090707-times-ktwo	C00108	u
1.0	2.51333333333	45.24	0:00:05.141440	0:01:32.545928	/home/group/icomic/data/kegg/ligand/LATEST	True	0	False	1000	3,3,1	21	21.1666666667	9.75391659227	18	None	None	C00011	True	/group/home/urenzyme/public_html/retrace/run090707-times-ktwo	C00022	u
1.0	3.4225	41.07	0:00:03.510971	0:00:42.131659	/home/group/icomic/data/kegg/ligand/LATEST	True	0	False	1000	3,3,1	14	8.66666666667	3.24893144827	12	None	None	C00022	True	/group/home/urenzyme/public_html/retrace/run090707-times-ktwo	C00108	u
1.0	0.659230769231	25.71	0:00:01.265716	0:00:49.362928	/home/group/icomic/data/kegg/ligand/LATEST	True	0	False	1000	3,3,1	44	30.5128205128	6.88689500529	39	None	None	C00011	True	/group/home/urenzyme/public_html/retrace/run090707-times-ktwo	C00128	u
1.0	4.56769230769	59.38	0:00:04.594742	0:00:59.731657	/home/group/icomic/data/kegg/ligand/LATEST	True	0	False	1000	3,3,1	16	12.4615384615	2.64910390119	13	None	None	C00011	True	/group/home/urenzyme/public_html/retrace/run090707-times-ktwo	C00015	u
1.0	6.63928571429	185.9	0:00:06.676411	0:03:06.939533	/home/group/icomic/data/kegg/ligand/LATEST	True	0	False	1000	2,2,1	30	26.1071428571	11.2292325323	28	None	None	C00223	True	/group/home/urenzyme/public_html/retrace/run090707-times-ktwo	C00128	u
1.0	3.235	6.47	0:00:03.242652	0:00:06.485304	/home/group/icomic/data/kegg/ligand/LATEST	True	0	False	1000	3,3,1	4	1.5	0.5	2	None	None	C00036	True	/group/home/urenzyme/public_html/retrace/run090707-times-ktwo	C00022	u
1.0	7.67833333333	46.07	0:00:07.842548	0:00:47.055289	/home/group/icomic/data/kegg/ligand/LATEST	True	0	False	1000	3,3,1	8	8.33333333333	1.97202659437	6	None	None	C00022	True	/group/home/urenzyme/public_html/retrace/run090707-times-ktwo	C00018	u
1.0	15.3866666667	46.16	0:00:15.451853	0:00:46.355560	/home/group/icomic/data/kegg/ligand/LATEST	True	0	False	1000	3,3,1	5	2.0	0.816496580928	3	None	None	C00022	True	/group/home/urenzyme/public_html/retrace/run090707-times-ktwo	C00011	u
1.0	5.1825	62.19	0:00:05.368859	0:01:04.426313	/home/group/icomic/data/kegg/ligand/LATEST	True	0	False	1000	3,3,1	15	7.0	2.38047614285	12	None	None	C00022	True	/group/home/urenzyme/public_html/retrace/run090707-times-ktwo	C00036	u
1.0	4.12416666667	49.49	0:00:04.138086	0:00:49.657033	/home/group/icomic/data/kegg/ligand/LATEST	True	0	False	1000	3,3,1	14	12.9166666667	4.36765256046	12	None	None	C00036	True	/group/home/urenzyme/public_html/retrace/run090707-times-ktwo	C00031	u
1.0	3.26407407407	88.13	0:00:03.344169	0:01:30.292574	/home/group/icomic/data/kegg/ligand/LATEST	True	0	False	1000	3,3,1	29	19.7777777778	9.16245694582	27	None	None	C00011	True	/group/home/urenzyme/public_html/retrace/run090707-times-ktwo	C00002	u
1.0	20.3533333333	61.06	0:00:20.771217	0:01:02.313653	/home/group/icomic/data/kegg/ligand/LATEST	True	0	False	1000	3,3,1	5	8.66666666667	0.471404520791	3	None	None	C00022	True	/group/home/urenzyme/public_html/retrace/run090707-times-ktwo	C00015	u
1.0	2.32846153846	30.27	0:00:02.339418	0:00:30.412435	/home/group/icomic/data/kegg/ligand/LATEST	True	0	False	1000	3,3,1	17	12.7692307692	5.24996477869	13	None	None	C00036	True	/group/home/urenzyme/public_html/retrace/run090707-times-ktwo	C00025	u
1.0	3.32761904762	69.88	0:00:03.338015	0:01:10.098330	/home/group/icomic/data/kegg/ligand/LATEST	True	0	False	1000	3,3,1	23	14.2857142857	5.11899224776	21	None	None	C00022	True	/group/home/urenzyme/public_html/retrace/run090707-times-ktwo	C00002	u
1.0	7.17666666667	64.59	0:00:07.230065	0:01:05.070586	/home/group/icomic/data/kegg/ligand/LATEST	True	0	False	1000	3,3,1	11	10.3333333333	3.52766841475	9	None	None	C00022	True	/group/home/urenzyme/public_html/retrace/run090707-times-ktwo	C00031	u
1.0	18.4933333333	55.48	0:00:18.878072	0:00:56.634217	/home/group/icomic/data/kegg/ligand/LATEST	True	0	False	1000	3,3,1	5	1.66666666667	0.471404520791	3	None	None	C00036	True	/group/home/urenzyme/public_html/retrace/run090707-times-ktwo	C00011	u
1.0	2.99166666667	35.9	0:00:03.009312	0:00:36.111754	/home/group/icomic/data/kegg/ligand/LATEST	True	0	False	1000	3,3,1	14	10.4166666667	4.48066835292	12	None	None	C00036	True	/group/home/urenzyme/public_html/retrace/run090707-times-ktwo	C00108	u
1.0	3.35666666667	90.63	0:00:03.438054	0:01:32.827465	/home/group/icomic/data/kegg/ligand/LATEST	True	0	False	1000	3,3,1	29	21.7777777778	9.16245694582	27	None	None	C00011	True	/group/home/urenzyme/public_html/retrace/run090707-times-ktwo	C00194	u
1.0	4.53909090909	49.93	0:00:04.566652	0:00:50.233179	/home/group/icomic/data/kegg/ligand/LATEST	True	0	False	1000	3,3,1	13	10.0909090909	2.46630181205	11	None	None	C00036	True	/group/home/urenzyme/public_html/retrace/run090707-times-ktwo	C00018	u
1.0	3.85857142857	81.03	0:00:03.900145	0:01:21.903045	/home/group/icomic/data/kegg/ligand/LATEST	True	0	False	1000	3,3,1	23	16.2857142857	5.11899224776	21	None	None	C00022	True	/group/home/urenzyme/public_html/retrace/run090707-times-ktwo	C00194	u
1.0	2.68833333333	80.65	0:00:02.694432	0:01:20.832985	/home/group/icomic/data/kegg/ligand/LATEST	True	0	False	1000	3,3,1	32	16.9	5.90677577025	30	None	None	C00036	True	/group/home/urenzyme/public_html/retrace/run090707-times-ktwo	C00002	u
1.0	4.5128	112.82	0:00:04.594940	0:01:54.873510	/home/group/icomic/data/kegg/ligand/LATEST	True	0	False	1000	3,3,1	28	18.68	7.57215953345	25	None	None	C00022	True	/group/home/urenzyme/public_html/retrace/run090707-times-ktwo	C00019	u
1.0	4.78594594595	177.08	0:00:04.873614	0:03:00.323739	/home/group/icomic/data/kegg/ligand/LATEST	True	0	False	1000	2,2,1	60	42.1081081081	16.2875906731	37	None	None	C00194	True	/group/home/urenzyme/public_html/retrace/run090707-times-ktwo	C00128	u
1.0	3.01666666667	117.65	0:00:03.055338	0:01:59.158182	/home/group/icomic/data/kegg/ligand/LATEST	True	0	False	1000	3,3,1	41	15.1282051282	6.10245636621	39	None	None	C00022	True	/group/home/urenzyme/public_html/retrace/run090707-times-ktwo	C00128	u
1.0	1.20774193548	37.44	0:00:01.212219	0:00:37.578794	/home/group/icomic/data/kegg/ligand/LATEST	True	0	False	1000	3,3,1	35	28.7419354839	8.87173017251	31	None	None	C00025	True	/group/home/urenzyme/public_html/retrace/run090707-times-ktwo	C00022	u
1.0	1.90263157895	108.45	0:00:01.910630	0:01:48.905951	/home/group/icomic/data/kegg/ligand/LATEST	True	0	False	1000	3,3,1	59	27.3684210526	12.1966799897	57	None	None	C00022	True	/group/home/urenzyme/public_html/retrace/run090707-times-ktwo	C00223	u
1.0	2.87266666667	86.18	0:00:02.885065	0:01:26.551952	/home/group/icomic/data/kegg/ligand/LATEST	True	0	False	1000	3,3,1	32	20.9666666667	9.36120837404	30	None	None	C00036	True	/group/home/urenzyme/public_html/retrace/run090707-times-ktwo	C00019	u
1.0	4.54142857143	95.37	0:00:04.554674	0:01:35.648161	/home/group/icomic/data/kegg/ligand/LATEST	True	0	False	1000	3,3,1	23	14.5714285714	3.47194783496	21	None	None	C00036	True	/group/home/urenzyme/public_html/retrace/run090707-times-ktwo	C00015	u
1.0	18.75	56.25	0:00:19.204105	0:00:57.612316	/home/group/icomic/data/kegg/ligand/LATEST	True	0	False	1000	3,3,1	5	1.66666666667	0.471404520791	3	None	None	C00025	True	/group/home/urenzyme/public_html/retrace/run090707-times-ktwo	C00011	u
1.0	5.53571428571	38.75	0:00:05.606614	0:00:39.246299	/home/group/icomic/data/kegg/ligand/LATEST	True	0	False	1000	3,3,1	11	8.42857142857	1.916629695	7	None	None	C00025	True	/group/home/urenzyme/public_html/retrace/run090707-times-ktwo	C00018	u
1.0	9.16	27.48	0:00:09.194571	0:00:27.583713	/home/group/icomic/data/kegg/ligand/LATEST	True	0	False	1000	3,3,1	5	4.33333333333	1.24721912892	3	None	None	C00025	True	/group/home/urenzyme/public_html/retrace/run090707-times-ktwo	C00019	u
1.0	5.8	52.2	0:00:05.834819	0:00:52.513373	/home/group/icomic/data/kegg/ligand/LATEST	True	0	False	1000	3,3,1	11	9.33333333333	2.26077666104	9	None	None	C00025	True	/group/home/urenzyme/public_html/retrace/run090707-times-ktwo	C00031	u
1.0	1.50384615385	78.2	0:00:01.532744	0:01:19.702712	/home/group/icomic/data/kegg/ligand/LATEST	True	0	False	1000	3,3,1	56	29.4423076923	12.3886012458	52	None	None	C00025	True	/group/home/urenzyme/public_html/retrace/run090707-times-ktwo	C00036	u
1.0	1.25333333333	67.68	0:00:01.258040	0:01:07.934203	/home/group/icomic/data/kegg/ligand/LATEST	True	0	False	1000	3,3,1	56	34.0555555556	12.1737675879	54	None	None	C00025	True	/group/home/urenzyme/public_html/retrace/run090707-times-ktwo	C00108	u
1.0	3.38	131.82	0:00:03.446775	0:02:14.424253	/home/group/icomic/data/kegg/ligand/LATEST	True	0	False	1000	3,3,1	41	17.2307692308	6.86298708406	39	None	None	C00036	True	/group/home/urenzyme/public_html/retrace/run090707-times-ktwo	C00128	u
1.0	2.75583333333	33.07	0:00:02.839052	0:00:34.068635	/home/group/icomic/data/kegg/ligand/LATEST	True	0	False	1000	3,3,1	14	9.75	2.45373864406	12	None	None	C00031	True	/group/home/urenzyme/public_html/retrace/run090707-times-ktwo	C00018	u
1.0	6.02125	48.17	0:00:06.029852	0:00:48.238817	/home/group/icomic/data/kegg/ligand/LATEST	True	0	False	1000	3,3,1	12	12.625	4.15143047635	8	None	None	C00031	True	/group/home/urenzyme/public_html/retrace/run090707-times-ktwo	C00025	u
1.0	10.23	30.69	0:00:20.922698	0:01:02.768096	/home/group/icomic/data/kegg/ligand/LATEST	True	0	False	1000	3,3,1	5	4.66666666667	0.471404520791	3	None	None	C00031	True	/group/home/urenzyme/public_html/retrace/run090707-times-ktwo	C00011	u
1.0	4.06166666667	121.85	0:00:04.124870	0:02:03.746128	/home/group/icomic/data/kegg/ligand/LATEST	True	0	False	1000	3,3,1	32	18.9	5.90677577025	30	None	None	C00036	True	/group/home/urenzyme/public_html/retrace/run090707-times-ktwo	C00194	u
1.0	3.46777777778	31.21	0:00:03.483027	0:00:31.347250	/home/group/icomic/data/kegg/ligand/LATEST	True	0	False	1000	3,3,1	11	9.33333333333	2.26077666104	9	None	None	C00108	True	/group/home/urenzyme/public_html/retrace/run090707-times-ktwo	C00031	u
1.0	7.10692307692	92.39	0:00:07.275389	0:01:34.580068	/home/group/icomic/data/kegg/ligand/LATEST	True	0	False	1000	3,3,1	16	13.4615384615	2.64910390119	13	None	None	C00025	True	/group/home/urenzyme/public_html/retrace/run090707-times-ktwo	C00015	u
1.0	1.59488888889	71.77	0:00:01.603225	0:01:12.145162	/home/group/icomic/data/kegg/ligand/LATEST	True	0	False	1000	3,3,1	50	33.2666666667	7.64605926097	45	None	None	C00025	True	/group/home/urenzyme/public_html/retrace/run090707-times-ktwo	C00128	u
1.0	2.04634146341	83.9	0:00:02.096087	0:01:25.939584	/home/group/icomic/data/kegg/ligand/LATEST	True	0	False	1000	3,3,1	43	42.1219512195	17.1424378862	41	None	None	C00025	True	/group/home/urenzyme/public_html/retrace/run090707-times-ktwo	C00223	u
1.0	8.77875	70.23	0:00:08.891592	0:01:11.132741	/home/group/icomic/data/kegg/ligand/LATEST	True	0	False	1000	3,3,1	11	14.0	6.18465843843	8	None	None	C00031	True	/group/home/urenzyme/public_html/retrace/run090707-times-ktwo	C00108	u
1.0	2.3919047619	100.46	0:00:02.405344	0:01:41.024467	/home/group/icomic/data/kegg/ligand/LATEST	True	0	False	1000	3,3,1	44	20.7857142857	7.75682714433	42	None	None	C00025	True	/group/home/urenzyme/public_html/retrace/run090707-times-ktwo	C00002	u
1.0	1.91649350649	147.57	0:00:01.926715	0:02:28.357076	/home/group/icomic/data/kegg/ligand/LATEST	True	0	False	1000	3,3,1	79	27.1298701299	12.5121765621	77	None	None	C00036	True	/group/home/urenzyme/public_html/retrace/run090707-times-ktwo	C00223	u
1.0	18.7066666667	56.12	0:00:19.157179	0:00:57.471539	/home/group/icomic/data/kegg/ligand/LATEST	True	0	False	1000	3,3,1	5	2.0	0.816496580928	3	None	None	C00108	True	/group/home/urenzyme/public_html/retrace/run090707-times-ktwo	C00011	u
1.0	5.75428571429	40.28	0:00:05.865364	0:00:41.057550	/home/group/icomic/data/kegg/ligand/LATEST	True	0	False	1000	3,3,1	11	8.42857142857	1.916629695	7	None	None	C00108	True	/group/home/urenzyme/public_html/retrace/run090707-times-ktwo	C00018	u
1.0	5.8425	46.74	0:00:05.995888	0:00:47.967109	/home/group/icomic/data/kegg/ligand/LATEST	True	0	False	1000	3,3,1	12	9.625	4.15143047635	8	None	None	C00108	True	/group/home/urenzyme/public_html/retrace/run090707-times-ktwo	C00025	u
1.0	2.62785714286	36.79	0:00:02.638321	0:00:36.936507	/home/group/icomic/data/kegg/ligand/LATEST	True	0	False	1000	3,3,1	16	30.2857142857	17.9102068722	14	None	None	C00108	True	/group/home/urenzyme/public_html/retrace/run090707-times-ktwo	C00223	u
1.0	3.54612903226	109.93	0:00:03.563058	0:01:50.454799	/home/group/icomic/data/kegg/ligand/LATEST	True	0	False	1000	3,3,1	35	13.1290322581	3.1901252426	31	None	None	C00031	True	/group/home/urenzyme/public_html/retrace/run090707-times-ktwo	C00036	u
1.0	2.05545454545	22.61	0:00:02.066954	0:00:22.736504	/home/group/icomic/data/kegg/ligand/LATEST	True	0	False	1000	3,3,1	13	9.0	2.73030134867	11	None	None	C00018	True	/group/home/urenzyme/public_html/retrace/run090707-times-ktwo	C00022	u
1.0	2.76888888889	74.76	0:00:02.790140	0:01:15.333803	/home/group/icomic/data/kegg/ligand/LATEST	True	0	False	1000	3,3,1	31	26.9259259259	8.2233899738	27	None	None	C00108	True	/group/home/urenzyme/public_html/retrace/run090707-times-ktwo	C00022	u
1.0	1.07	19.26	0:00:01.083275	0:00:19.498954	/home/group/icomic/data/kegg/ligand/LATEST	True	0	False	1000	3,3,1	20	10.3333333333	2.62466929134	18	None	None	C00018	True	/group/home/urenzyme/public_html/retrace/run090707-times-ktwo	C00031	u
1.0	4.94769230769	64.32	0:00:04.967502	0:01:04.577528	/home/group/icomic/data/kegg/ligand/LATEST	True	0	False	1000	3,3,1	16	13.4615384615	2.64910390119	13	None	None	C00108	True	/group/home/urenzyme/public_html/retrace/run090707-times-ktwo	C00015	u
1.0	1.32435897436	51.65	0:00:01.330102	0:00:51.874010	/home/group/icomic/data/kegg/ligand/LATEST	True	0	False	1000	3,3,1	44	31.5128205128	6.88689500529	39	None	None	C00108	True	/group/home/urenzyme/public_html/retrace/run090707-times-ktwo	C00128	u
1.0	3.61476190476	151.82	0:00:03.694329	0:02:35.161849	/home/group/icomic/data/kegg/ligand/LATEST	True	0	False	1000	3,3,1	44	22.7857142857	7.75682714433	42	None	None	C00025	True	/group/home/urenzyme/public_html/retrace/run090707-times-ktwo	C00194	u
1.0	2.09395833333	100.51	0:00:02.345110	0:01:52.565280	/home/group/icomic/data/kegg/ligand/LATEST	True	0	False	1000	3,3,1	50	20.8958333333	7.66278774156	48	None	None	C00031	True	/group/home/urenzyme/public_html/retrace/run090707-times-ktwo	C00002	u
1.0	10.28	143.92	0:00:10.534246	0:02:27.479450	/home/group/icomic/data/kegg/ligand/LATEST	True	0	False	1000	3,3,1	17	10.7857142857	2.70392760439	14	None	None	C00031	True	/group/home/urenzyme/public_html/retrace/run090707-times-ktwo	C00022	u
1.0	1.86276595745	87.55	0:00:01.873635	0:01:28.060882	/home/group/icomic/data/kegg/ligand/LATEST	True	0	False	1000	3,3,1	51	27.4893617021	11.6434116891	47	None	None	C00108	True	/group/home/urenzyme/public_html/retrace/run090707-times-ktwo	C00036	u
1.0	18.86	56.58	0:00:19.239330	0:00:57.717990	/home/group/icomic/data/kegg/ligand/LATEST	True	0	False	1000	3,3,1	5	3.66666666667	0.471404520791	3	None	None	C00018	True	/group/home/urenzyme/public_html/retrace/run090707-times-ktwo	C00011	u
1.0	4.20933333333	126.28	0:00:04.238766	0:02:07.162981	/home/group/icomic/data/kegg/ligand/LATEST	True	0	False	1000	3,3,1	32	19.1666666667	7.36696831962	30	None	None	C00031	True	/group/home/urenzyme/public_html/retrace/run090707-times-ktwo	C00015	u
1.0	3.1880952381	66.95	0:00:03.198842	0:01:07.175683	/home/group/icomic/data/kegg/ligand/LATEST	True	0	False	1000	3,3,1	29	10.9523809524	2.51616091688	21	None	None	C00018	True	/group/home/urenzyme/public_html/retrace/run090707-times-ktwo	C00036	u
1.0	3.25882352941	55.4	0:00:03.303529	0:00:56.160007	/home/group/icomic/data/kegg/ligand/LATEST	True	0	False	1000	3,3,1	21	12.7058823529	3.95213577229	17	None	None	C00018	True	/group/home/urenzyme/public_html/retrace/run090707-times-ktwo	C00108	u
1.0	7.2225	57.78	0:00:07.265528	0:00:58.124226	/home/group/icomic/data/kegg/ligand/LATEST	True	0	False	1000	3,3,1	12	11.625	4.15143047635	8	None	None	C00018	True	/group/home/urenzyme/public_html/retrace/run090707-times-ktwo	C00025	u
1.0	6.44739130435	148.29	0:00:06.476515	0:02:28.959861	/home/group/icomic/data/kegg/ligand/LATEST	True	0	False	1000	3,3,1	27	28.8260869565	13.4379481285	23	None	None	C00031	True	/group/home/urenzyme/public_html/retrace/run090707-times-ktwo	C00019	u
1.0	3.328	49.92	0:00:03.382277	0:00:50.734168	/home/group/icomic/data/kegg/ligand/LATEST	True	0	False	1000	3,3,1	17	15.1333333333	5.48776416727	15	None	None	C00018	True	/group/home/urenzyme/public_html/retrace/run090707-times-ktwo	C00019	u
1.0	2.55714285714	125.3	0:00:02.587284	0:02:06.776944	/home/group/icomic/data/kegg/ligand/LATEST	True	0	False	1000	3,3,1	51	32.3673469388	15.9357048441	49	None	None	C00108	True	/group/home/urenzyme/public_html/retrace/run090707-times-ktwo	C00019	u
1.0	3.35083333333	160.84	0:00:03.362148	0:02:41.383143	/home/group/icomic/data/kegg/ligand/LATEST	True	0	False	1000	3,3,1	50	22.8958333333	7.66278774156	48	None	None	C00031	True	/group/home/urenzyme/public_html/retrace/run090707-times-ktwo	C00194	u
1.0	2.2325	26.79	0:00:02.300685	0:00:27.608230	/home/group/icomic/data/kegg/ligand/LATEST	True	0	False	1000	3,3,1	14	10.25	2.64968551593	12	None	None	C00015	True	/group/home/urenzyme/public_html/retrace/run090707-times-ktwo	C00018	u
1.0	4.36	13.08	0:00:04.391023	0:00:13.173070	/home/group/icomic/data/kegg/ligand/LATEST	True	0	False	1000	3,3,1	5	2.66666666667	0.471404520791	3	None	None	C00015	True	/group/home/urenzyme/public_html/retrace/run090707-times-ktwo	C00002	u
1.0	3.05642857143	85.58	0:00:03.060835	0:01:25.703389	/home/group/icomic/data/kegg/ligand/LATEST	True	0	False	1000	3,3,1	30	17.9285714286	5.5992893135	28	None	None	C00018	True	/group/home/urenzyme/public_html/retrace/run090707-times-ktwo	C00015	u
1.0	5.62285714286	78.72	0:00:05.748101	0:01:20.473417	/home/group/icomic/data/kegg/ligand/LATEST	True	0	False	1000	3,3,1	17	16.1428571429	7.04938845227	14	None	None	C00018	True	/group/home/urenzyme/public_html/retrace/run090707-times-ktwo	C00223	u
1.0	20.5166666667	61.55	0:00:21.068162	0:01:03.204488	/home/group/icomic/data/kegg/ligand/LATEST	True	0	False	1000	3,3,1	5	6.66666666667	0.471404520791	3	None	None	C00015	True	/group/home/urenzyme/public_html/retrace/run090707-times-ktwo	C00011	u
1.0	2.81066666667	42.16	0:00:02.831454	0:00:42.471824	/home/group/icomic/data/kegg/ligand/LATEST	True	0	False	1000	3,3,1	20	13.7333333333	1.43604394857	15	None	None	C00015	True	/group/home/urenzyme/public_html/retrace/run090707-times-ktwo	C00031	u
1.0	12.6733333333	38.02	0:00:12.694725	0:00:38.084176	/home/group/icomic/data/kegg/ligand/LATEST	True	0	False	1000	3,3,1	5	5.33333333333	0.471404520791	3	None	None	C00002	True	/group/home/urenzyme/public_html/retrace/run090707-times-ktwo	C00011	u
1.0	3.06	97.92	0:00:03.066663	0:01:38.133216	/home/group/icomic/data/kegg/ligand/LATEST	True	0	False	1000	3,3,1	34	18.6875	7.01532919755	32	None	None	C00018	True	/group/home/urenzyme/public_html/retrace/run090707-times-ktwo	C00002	u
1.0	5.63166666667	67.58	0:00:05.654295	0:01:07.851551	/home/group/icomic/data/kegg/ligand/LATEST	True	0	False	1000	3,3,1	14	13.3333333333	3.37474278855	12	None	None	C00015	True	/group/home/urenzyme/public_html/retrace/run090707-times-ktwo	C00022	u
1.0	3.62636363636	39.89	0:00:03.638772	0:00:40.026495	/home/group/icomic/data/kegg/ligand/LATEST	True	0	False	1000	3,3,1	14	29.0	4.28528136342	11	None	None	C00015	True	/group/home/urenzyme/public_html/retrace/run090707-times-ktwo	C00223	u
1.0	7.94909090909	87.44	0:00:08.071213	0:01:28.783346	/home/group/icomic/data/kegg/ligand/LATEST	True	0	False	1000	3,3,1	13	13.2727272727	2.69986225544	11	None	None	C00015	True	/group/home/urenzyme/public_html/retrace/run090707-times-ktwo	C00036	u
1.0	3.05901234568	247.78	0:00:03.093088	0:04:10.540174	/home/group/icomic/data/kegg/ligand/LATEST	True	0	False	1000	3,3,1	155	35.4074074074	14.1166024117	81	None	None	C00031	True	/group/home/urenzyme/public_html/retrace/run090707-times-ktwo	C00128	u
1.0	4.15619047619	87.28	0:00:04.257047	0:01:29.397993	/home/group/icomic/data/kegg/ligand/LATEST	True	0	False	1000	3,3,1	23	18.0476190476	6.36565330112	21	None	None	C00015	True	/group/home/urenzyme/public_html/retrace/run090707-times-ktwo	C00108	u
1.0	1.84954545455	40.69	0:00:01.853289	0:00:40.772360	/home/group/icomic/data/kegg/ligand/LATEST	True	0	False	1000	3,3,1	26	15.5	4.46959424638	22	None	None	C00002	True	/group/home/urenzyme/public_html/retrace/run090707-times-ktwo	C00036	u
1.0	4.32909090909	47.62	0:00:04.437152	0:00:48.808673	/home/group/icomic/data/kegg/ligand/LATEST	True	0	False	1000	3,3,1	13	11.5454545455	3.05595205709	11	None	None	C00002	True	/group/home/urenzyme/public_html/retrace/run090707-times-ktwo	C00022	u
1.0	6.39	12.78	0:00:06.434115	0:00:12.868231	/home/group/icomic/data/kegg/ligand/LATEST	True	0	False	1000	3,3,1	4	2.5	0.5	2	None	None	C00002	True	/group/home/urenzyme/public_html/retrace/run090707-times-ktwo	C00015	u
1.0	2.00916666667	24.11	0:00:02.022121	0:00:24.265455	/home/group/icomic/data/kegg/ligand/LATEST	True	0	False	1000	3,3,1	14	9.25	2.64968551593	12	None	None	C00002	True	/group/home/urenzyme/public_html/retrace/run090707-times-ktwo	C00018	u
1.0	12.35	37.05	0:00:25.149060	0:01:15.447181	/home/group/icomic/data/kegg/ligand/LATEST	True	0	False	1000	3,3,1	5	4.66666666667	0.471404520791	3	None	None	C00015	True	/group/home/urenzyme/public_html/retrace/run090707-times-ktwo	C00194	u
1.0	3.65818181818	40.24	0:00:03.663720	0:00:40.300923	/home/group/icomic/data/kegg/ligand/LATEST	True	0	False	1000	3,3,1	14	26.2727272727	3.8633689747	11	None	None	C00002	True	/group/home/urenzyme/public_html/retrace/run090707-times-ktwo	C00223	u
1.0	4.96854166667	238.49	0:00:05.091745	0:04:04.403798	/home/group/icomic/data/kegg/ligand/LATEST	True	0	False	1000	3,3,1	50	22.9375	9.05171772373	48	None	None	C00108	True	/group/home/urenzyme/public_html/retrace/run090707-times-ktwo	C00002	u
1.0	2.164	32.46	0:00:03.376294	0:00:50.644420	/home/group/icomic/data/kegg/ligand/LATEST	True	0	False	1000	3,3,1	20	12.7333333333	1.43604394857	15	None	None	C00002	True	/group/home/urenzyme/public_html/retrace/run090707-times-ktwo	C00031	u
1.0	9.24125	73.93	0:00:09.401567	0:01:15.212543	/home/group/icomic/data/kegg/ligand/LATEST	True	0	False	1000	3,3,1	12	13.5	4.33012701892	8	None	None	C00002	True	/group/home/urenzyme/public_html/retrace/run090707-times-ktwo	C00025	u
1.0	14.176	141.76	0:00:14.519516	0:02:25.195161	/home/group/icomic/data/kegg/ligand/LATEST	True	0	False	1000	3,3,1	23	18.3	6.6790717918	10	None	None	C00015	True	/group/home/urenzyme/public_html/retrace/run090707-times-ktwo	C00025	u
1.0	4.85166666667	232.88	0:00:04.871720	0:03:53.842592	/home/group/icomic/data/kegg/ligand/LATEST	True	0	False	1000	3,3,1	50	24.9375	9.05171772373	48	None	None	C00108	True	/group/home/urenzyme/public_html/retrace/run090707-times-ktwo	C00194	u
1.0	4.5509375	145.63	0:00:04.708334	0:02:30.666704	/home/group/icomic/data/kegg/ligand/LATEST	True	0	False	1000	3,3,1	34	20.6875	7.01532919755	32	None	None	C00018	True	/group/home/urenzyme/public_html/retrace/run090707-times-ktwo	C00194	u
1.0	3.07385964912	175.21	0:00:03.157881	0:02:59.999263	/home/group/icomic/data/kegg/ligand/LATEST	True	0	False	1000	3,3,1	78	31.4561403509	12.5433566333	57	None	None	C00018	True	/group/home/urenzyme/public_html/retrace/run090707-times-ktwo	C00128	u
1.0	3.925	31.4	0:00:03.928389	0:00:31.427114	/home/group/icomic/data/kegg/ligand/LATEST	True	0	False	1000	3,3,1	12	9.625	4.15143047635	8	None	None	C00019	True	/group/home/urenzyme/public_html/retrace/run090707-times-ktwo	C00025	u
1.0	5.65066666667	84.76	0:00:05.794525	0:01:26.917879	/home/group/icomic/data/kegg/ligand/LATEST	True	0	False	1000	3,3,1	17	16.3333333333	6.43600980595	15	None	None	C00002	True	/group/home/urenzyme/public_html/retrace/run090707-times-ktwo	C00108	u
1.0	4.16133333333	124.84	0:00:04.183894	0:02:05.516834	/home/group/icomic/data/kegg/ligand/LATEST	True	0	False	1000	3,3,1	32	20.7666666667	8.88325515913	30	None	None	C00015	True	/group/home/urenzyme/public_html/retrace/run090707-times-ktwo	C00019	u
1.0	6.845	13.69	0:00:07.058221	0:00:14.116442	/home/group/icomic/data/kegg/ligand/LATEST	True	0	False	1000	3,3,1	4	2.5	1.5	2	None	None	C00019	True	/group/home/urenzyme/public_html/retrace/run090707-times-ktwo	C00002	u
1.0	4.75666666667	14.27	0:00:04.786992	0:00:14.360976	/home/group/icomic/data/kegg/ligand/LATEST	True	0	False	1000	3,3,1	5	3.66666666667	0.471404520791	3	None	None	C00019	True	/group/home/urenzyme/public_html/retrace/run090707-times-ktwo	C00015	u
1.0	2.86462962963	309.38	0:00:02.894658	0:05:12.623087	/home/group/icomic/data/kegg/ligand/LATEST	True	0	False	1000	3,3,1	121	40.6759259259	15.8048449579	108	None	None	C00031	True	/group/home/urenzyme/public_html/retrace/run090707-times-ktwo	C00223	u
1.0	18.96	56.88	0:00:19.396251	0:00:58.188755	/home/group/icomic/data/kegg/ligand/LATEST	True	0	False	1000	3,3,1	5	2.0	0.816496580928	3	None	None	C00019	True	/group/home/urenzyme/public_html/retrace/run090707-times-ktwo	C00011	u
1.0	5.92571428571	41.48	0:00:05.948468	0:00:41.639279	/home/group/icomic/data/kegg/ligand/LATEST	True	0	False	1000	3,3,1	11	8.42857142857	1.916629695	7	None	None	C00019	True	/group/home/urenzyme/public_html/retrace/run090707-times-ktwo	C00018	u
1.0	2.49064516129	77.21	0:00:02.535586	0:01:18.603194	/home/group/icomic/data/kegg/ligand/LATEST	True	0	False	1000	3,3,1	35	29.0	9.14753624507	31	None	None	C00019	True	/group/home/urenzyme/public_html/retrace/run090707-times-ktwo	C00022	u
1.0	3.05939393939	100.96	0:00:03.074328	0:01:41.452839	/home/group/icomic/data/kegg/ligand/LATEST	True	0	False	1000	3,3,1	36	183.909090909	125.654978229	33	None	None	C00002	True	/group/home/urenzyme/public_html/retrace/run090707-times-ktwo	C00019	u
1.0	2.573125	164.68	0:00:02.584803	0:02:45.427395	/home/group/icomic/data/kegg/ligand/LATEST	True	0	False	1000	3,3,1	87	36.75	16.1264534229	64	None	None	C00015	True	/group/home/urenzyme/public_html/retrace/run090707-times-ktwo	C00128	u
1.0	7.73888888889	69.65	0:00:07.766737	0:01:09.900636	/home/group/icomic/data/kegg/ligand/LATEST	True	0	False	1000	3,3,1	11	9.33333333333	2.26077666104	9	None	None	C00019	True	/group/home/urenzyme/public_html/retrace/run090707-times-ktwo	C00031	u
1.0	4.72	14.16	0:00:04.863933	0:00:14.591801	/home/group/icomic/data/kegg/ligand/LATEST	True	0	False	1000	3,3,1	5	3.66666666667	0.471404520791	3	None	None	C00128	True	/group/home/urenzyme/public_html/retrace/run090707-times-ktwo	C00002	u
1.0	4.47333333333	13.42	0:00:04.476329	0:00:13.428988	/home/group/icomic/data/kegg/ligand/LATEST	True	0	False	1000	3,3,1	5	3.33333333333	0.471404520791	3	None	None	C00128	True	/group/home/urenzyme/public_html/retrace/run090707-times-ktwo	C00015	u
1.0	3.445	27.56	0:00:03.500597	0:00:28.004776	/home/group/icomic/data/kegg/ligand/LATEST	True	0	False	1000	3,3,1	10	9.125	2.71281680178	8	None	None	C00128	True	/group/home/urenzyme/public_html/retrace/run090707-times-ktwo	C00018	u
1.0	4.08888888889	36.8	0:00:04.174090	0:00:37.566810	/home/group/icomic/data/kegg/ligand/LATEST	True	0	False	1000	3,3,1	11	10.6666666667	2.35702260396	9	None	None	C00128	True	/group/home/urenzyme/public_html/retrace/run090707-times-ktwo	C00031	u
1.0	3.12588235294	53.14	0:00:03.201902	0:00:54.432334	/home/group/icomic/data/kegg/ligand/LATEST	True	0	False	1000	3,3,1	19	20.5882352941	8.60956255997	17	None	None	C00019	True	/group/home/urenzyme/public_html/retrace/run090707-times-ktwo	C00194	u
1.0	18.0166666667	54.05	0:00:18.322803	0:00:54.968411	/home/group/icomic/data/kegg/ligand/LATEST	True	0	False	1000	3,3,1	5	3.66666666667	0.471404520791	3	None	None	C00128	True	/group/home/urenzyme/public_html/retrace/run090707-times-ktwo	C00011	u
1.0	10.24	61.44	0:00:10.267164	0:01:01.602987	/home/group/icomic/data/kegg/ligand/LATEST	True	0	False	1000	3,3,1	8	5.83333333333	2.54405625375	6	None	None	C00128	True	/group/home/urenzyme/public_html/retrace/run090707-times-ktwo	C00022	u
1.0	3.81833333333	45.82	0:00:03.837520	0:00:46.050247	/home/group/icomic/data/kegg/ligand/LATEST	True	0	False	1000	3,3,1	14	10.6666666667	3.24893144827	12	None	None	C00128	True	/group/home/urenzyme/public_html/retrace/run090707-times-ktwo	C00108	u
1.0	10.6666666667	32.0	0:00:10.710811	0:00:32.132434	/home/group/icomic/data/kegg/ligand/LATEST	True	0	False	1000	3,3,1	5	2.66666666667	0.471404520791	3	None	None	C00223	True	/group/home/urenzyme/public_html/retrace/run090707-times-ktwo	C00011	u
1.0	3.88318181818	85.43	0:00:03.958224	0:01:27.080948	/home/group/icomic/data/kegg/ligand/LATEST	True	0	False	1000	3,3,1	26	10.0	2.82842712475	22	None	None	C00128	True	/group/home/urenzyme/public_html/retrace/run090707-times-ktwo	C00036	u
1.0	2.64807692308	137.7	0:00:02.667420	0:02:18.705879	/home/group/icomic/data/kegg/ligand/LATEST	True	0	False	1000	3,3,1	56	29.6730769231	12.6395611442	52	None	None	C00019	True	/group/home/urenzyme/public_html/retrace/run090707-times-ktwo	C00036	u
1.0	19.4233333333	58.27	0:00:19.492487	0:00:58.477463	/home/group/icomic/data/kegg/ligand/LATEST	True	0	False	1000	3,3,1	5	5.66666666667	0.471404520791	3	None	None	C00128	True	/group/home/urenzyme/public_html/retrace/run090707-times-ktwo	C00194	u
1.0	7.39	103.46	0:00:07.548387	0:01:45.677426	/home/group/icomic/data/kegg/ligand/LATEST	True	0	False	1000	3,3,1	27	14.3571428571	4.57644813704	14	None	None	C00128	True	/group/home/urenzyme/public_html/retrace/run090707-times-ktwo	C00025	u
1.0	5.07555555556	45.68	0:00:05.160705	0:00:46.446346	/home/group/icomic/data/kegg/ligand/LATEST	True	0	False	1000	3,3,1	11	7.55555555556	2.16595429885	9	None	None	C00223	True	/group/home/urenzyme/public_html/retrace/run090707-times-ktwo	C00108	u
1.0	3.43333333333	10.3	0:00:06.976265	0:00:20.928796	/home/group/icomic/data/kegg/ligand/LATEST	True	0	False	1000	3,3,1	5	3.66666666667	0.471404520791	3	None	None	C00223	True	/group/home/urenzyme/public_html/retrace/run090707-times-ktwo	C00002	u
1.0	7.95	23.85	0:00:08.001064	0:00:24.003192	/home/group/icomic/data/kegg/ligand/LATEST	True	0	False	1000	3,3,1	5	5.66666666667	0.471404520791	3	None	None	C00223	True	/group/home/urenzyme/public_html/retrace/run090707-times-ktwo	C00015	u
1.0	2.57058823529	131.1	0:00:02.577166	0:02:11.435483	/home/group/icomic/data/kegg/ligand/LATEST	True	0	False	1000	3,3,1	56	35.137254902	8.87830492531	51	None	None	C00019	True	/group/home/urenzyme/public_html/retrace/run090707-times-ktwo	C00128	u
1.0	5.13885714286	179.86	0:00:05.205092	0:03:02.178226	/home/group/icomic/data/kegg/ligand/LATEST	True	0	False	1000	3,3,1	37	38.7142857143	16.559108721	35	None	None	C00002	True	/group/home/urenzyme/public_html/retrace/run090707-times-ktwo	C00194	u
1.0	3.48041666667	83.53	0:00:03.496837	0:01:23.924105	/home/group/icomic/data/kegg/ligand/LATEST	True	0	False	1000	3,3,1	26	14.1666666667	4.44097086482	24	None	None	C00128	True	/group/home/urenzyme/public_html/retrace/run090707-times-ktwo	C00019	u
1.0	2.96111111111	159.9	0:00:03.005885	0:02:42.317834	/home/group/icomic/data/kegg/ligand/LATEST	True	0	False	1000	3,3,1	56	34.5	12.6003380319	54	None	None	C00019	True	/group/home/urenzyme/public_html/retrace/run090707-times-ktwo	C00108	u
1.0	2.08855072464	144.11	0:00:02.109558	0:02:25.559522	/home/group/icomic/data/kegg/ligand/LATEST	True	0	False	1000	3,3,1	71	42.2753623188	20.2490894825	69	None	None	C00019	True	/group/home/urenzyme/public_html/retrace/run090707-times-ktwo	C00223	u
1.0	2.52107142857	70.59	0:00:02.570204	0:01:11.965714	/home/group/icomic/data/kegg/ligand/LATEST	True	0	False	1000	3,3,1	34	9.71428571429	2.56148872529	28	None	None	C00223	True	/group/home/urenzyme/public_html/retrace/run090707-times-ktwo	C00036	u
1.0	6.69875	53.59	0:00:10.645369	0:01:25.162957	/home/group/icomic/data/kegg/ligand/LATEST	True	0	False	1000	3,3,1	12	10.625	4.15143047635	8	None	None	C00223	True	/group/home/urenzyme/public_html/retrace/run090707-times-ktwo	C00025	u
1.0	2.83925	113.57	0:00:02.853439	0:01:54.137598	/home/group/icomic/data/kegg/ligand/LATEST	True	0	False	1000	3,3,1	42	22.35	8.24484687547	40	None	None	C00128	True	/group/home/urenzyme/public_html/retrace/run090707-times-ktwo	C00223	u
1.0	12.87	115.83	0:00:13.171657	0:01:58.544916	/home/group/icomic/data/kegg/ligand/LATEST	True	0	False	1000	3,3,1	11	6.44444444444	2.06080411011	9	None	None	C00223	True	/group/home/urenzyme/public_html/retrace/run090707-times-ktwo	C00022	u
1.0	5.81470588235	98.85	0:00:05.868196	0:01:39.759345	/home/group/icomic/data/kegg/ligand/LATEST	True	0	False	1000	3,3,1	19	18.5294117647	8.79918209474	17	None	None	C00223	True	/group/home/urenzyme/public_html/retrace/run090707-times-ktwo	C00019	u
1.0	13.8014285714	96.61	0:00:13.875338	0:01:37.127371	/home/group/icomic/data/kegg/ligand/LATEST	True	0	False	1000	3,3,1	11	9.42857142857	1.916629695	7	None	None	C00223	True	/group/home/urenzyme/public_html/retrace/run090707-times-ktwo	C00018	u
1.0	31.0033333333	93.01	0:00:31.384476	0:01:34.153429	/home/group/icomic/data/kegg/ligand/LATEST	True	0	False	1000	3,3,1	5	5.66666666667	0.471404520791	3	None	None	C00223	True	/group/home/urenzyme/public_html/retrace/run090707-times-ktwo	C00194	u
1.0	11.2166666667	33.65	0:00:11.245827	0:00:33.737482	/home/group/icomic/data/kegg/ligand/LATEST	True	0	False	1000	3,3,1	5	6.33333333333	0.471404520791	3	None	None	C00194	True	/group/home/urenzyme/public_html/retrace/run090707-times-ktwo	C00011	u
1.0	4.46333333333	13.39	0:00:04.489002	0:00:13.467008	/home/group/icomic/data/kegg/ligand/LATEST	True	0	False	1000	3,3,1	5	3.66666666667	0.471404520791	3	None	None	C00194	True	/group/home/urenzyme/public_html/retrace/run090707-times-ktwo	C00015	u
1.0	5.21736842105	297.39	0:00:05.283040	0:05:01.133314	/home/group/icomic/data/kegg/ligand/LATEST	True	0	False	1000	3,3,1	115	39.1578947368	13.6147359197	57	None	None	C00002	True	/group/home/urenzyme/public_html/retrace/run090707-times-ktwo	C00128	u
1.0	2.81833333333	33.82	0:00:02.849574	0:00:34.194896	/home/group/icomic/data/kegg/ligand/LATEST	True	0	False	1000	3,3,1	14	10.25	2.64968551593	12	None	None	C00194	True	/group/home/urenzyme/public_html/retrace/run090707-times-ktwo	C00018	u
1.0	5.605	67.26	0:00:05.745982	0:01:08.951788	/home/group/icomic/data/kegg/ligand/LATEST	True	0	False	1000	3,3,1	14	13.25	3.34477204006	12	None	None	C00194	True	/group/home/urenzyme/public_html/retrace/run090707-times-ktwo	C00022	u
1.0	5.8	11.6	0:00:05.844219	0:00:11.688439	/home/group/icomic/data/kegg/ligand/LATEST	True	0	False	1000	3,3,1	4	2.5	1.5	2	None	None	C00194	True	/group/home/urenzyme/public_html/retrace/run090707-times-ktwo	C00002	u
1.0	3.972	59.58	0:00:04.046383	0:01:00.695746	/home/group/icomic/data/kegg/ligand/LATEST	True	0	False	1000	3,3,1	20	13.7333333333	1.43604394857	15	None	None	C00194	True	/group/home/urenzyme/public_html/retrace/run090707-times-ktwo	C00031	u
1.0	3.82318181818	84.11	0:00:03.903390	0:01:25.874594	/home/group/icomic/data/kegg/ligand/LATEST	True	0	False	1000	3,3,1	26	17.0909090909	4.84213599476	22	None	None	C00194	True	/group/home/urenzyme/public_html/retrace/run090707-times-ktwo	C00036	u
1.0	10.34875	82.79	0:00:10.393494	0:01:23.147952	/home/group/icomic/data/kegg/ligand/LATEST	True	0	False	1000	3,3,1	12	14.5	4.33012701892	8	None	None	C00194	True	/group/home/urenzyme/public_html/retrace/run090707-times-ktwo	C00025	u
1.0	0.590666666667	35.44	0:00:00.592206	0:00:35.532410	/home/group/icomic/data/kegg/ligand/LATEST	True	0	False	1000	4,4,1	70	30.5333333333	6.50760239173	60	None	None	C00011	True	/group/home/urenzyme/public_html/retrace/run090707-times-ktwo	C00128	u
1.0	2.7325	32.79	0:00:02.752194	0:00:33.026339	/home/group/icomic/data/kegg/ligand/LATEST	True	0	False	1000	4,4,1	20	11.3333333333	3.61324723145	12	None	None	C00011	True	/group/home/urenzyme/public_html/retrace/run090707-times-ktwo	C00025	u
1.0	5.15866666667	77.38	0:00:05.200393	0:01:18.005900	/home/group/icomic/data/kegg/ligand/LATEST	True	0	False	1000	3,3,1	17	17.1333333333	6.19533874959	15	None	None	C00194	True	/group/home/urenzyme/public_html/retrace/run090707-times-ktwo	C00108	u
1.0	2.685	64.44	0:00:02.753495	0:01:06.083884	/home/group/icomic/data/kegg/ligand/LATEST	True	0	False	1000	4,4,1	26	12.9166666667	4.74268442504	24	None	None	C00011	True	/group/home/urenzyme/public_html/retrace/run090707-times-ktwo	C00031	u
1.0	1.68675	67.47	0:00:01.689525	0:01:07.581021	/home/group/icomic/data/kegg/ligand/LATEST	True	0	False	1000	4,4,1	42	22.2	9.0310575239	40	None	None	C00011	True	/group/home/urenzyme/public_html/retrace/run090707-times-ktwo	C00194	u
1.0	1.26457627119	74.61	0:00:01.294110	0:01:16.352518	/home/group/icomic/data/kegg/ligand/LATEST	True	0	False	1000	4,4,1	62	27.0508474576	11.5250996963	59	None	None	C00011	True	/group/home/urenzyme/public_html/retrace/run090707-times-ktwo	C00036	u
1.0	7.62545454545	83.88	0:00:07.819459	0:01:26.014057	/home/group/icomic/data/kegg/ligand/LATEST	True	0	False	1000	3,3,1	14	27.2727272727	3.8633689747	11	None	None	C00194	True	/group/home/urenzyme/public_html/retrace/run090707-times-ktwo	C00223	u
1.0	2.77423076923	72.13	0:00:02.815567	0:01:13.204765	/home/group/icomic/data/kegg/ligand/LATEST	True	0	False	1000	4,4,1	31	13.5384615385	5.33659909875	26	None	None	C00011	True	/group/home/urenzyme/public_html/retrace/run090707-times-ktwo	C00018	u
1.0	3.23407407407	87.32	0:00:03.295647	0:01:28.982490	/home/group/icomic/data/kegg/ligand/LATEST	True	0	False	1000	3,3,1	30	165.407407407	130.774971912	27	None	None	C00194	True	/group/home/urenzyme/public_html/retrace/run090707-times-ktwo	C00019	u
1.0	3.61545454545	79.54	0:00:03.714734	0:01:21.724151	/home/group/icomic/data/kegg/ligand/LATEST	True	0	False	1000	4,4,1	25	13.1818181818	2.55193979048	22	None	None	C00011	True	/group/home/urenzyme/public_html/retrace/run090707-times-ktwo	C00015	u
1.0	1.37892307692	89.63	0:00:01.411500	0:01:31.747553	/home/group/icomic/data/kegg/ligand/LATEST	True	0	False	1000	4,4,1	67	29.4461538462	13.5101452127	65	None	None	C00011	True	/group/home/urenzyme/public_html/retrace/run090707-times-ktwo	C00108	u
1.0	14.6475	58.59	0:00:15.002877	0:01:00.011509	/home/group/icomic/data/kegg/ligand/LATEST	True	0	False	1000	4,4,1	6	2.0	0.707106781187	4	None	None	C00022	True	/group/home/urenzyme/public_html/retrace/run090707-times-ktwo	C00011	u
1.0	3.94266666667	59.14	0:00:03.960041	0:00:59.400621	/home/group/icomic/data/kegg/ligand/LATEST	True	0	False	1000	4,4,1	20	7.06666666667	2.26470503353	15	None	None	C00022	True	/group/home/urenzyme/public_html/retrace/run090707-times-ktwo	C00036	u
1.0	5.47	54.7	0:00:05.499929	0:00:54.999298	/home/group/icomic/data/kegg/ligand/LATEST	True	0	False	1000	4,4,1	12	8.4	2.2	10	None	None	C00022	True	/group/home/urenzyme/public_html/retrace/run090707-times-ktwo	C00018	u
1.0	1.86619047619	39.19	0:00:03.799449	0:01:19.788436	/home/group/icomic/data/kegg/ligand/LATEST	True	0	False	1000	4,4,1	24	9.52380952381	3.45886091378	21	None	None	C00022	True	/group/home/urenzyme/public_html/retrace/run090707-times-ktwo	C00108	u
1.0	5.94833333333	71.38	0:00:05.961814	0:01:11.541779	/home/group/icomic/data/kegg/ligand/LATEST	True	0	False	1000	4,4,1	14	10.4166666667	3.49900779587	12	None	None	C00022	True	/group/home/urenzyme/public_html/retrace/run090707-times-ktwo	C00031	u
1.0	3.0256	75.64	0:00:03.041546	0:01:16.038667	/home/group/icomic/data/kegg/ligand/LATEST	True	0	False	1000	4,4,1	56	13.04	4.00479712345	25	None	None	C00022	True	/group/home/urenzyme/public_html/retrace/run090707-times-ktwo	C00025	u
1.0	5.80772727273	127.77	0:00:05.955195	0:02:11.014294	/home/group/icomic/data/kegg/ligand/LATEST	True	0	False	1000	4,4,1	26	20.1818181818	9.73576519679	22	None	None	C00011	True	/group/home/urenzyme/public_html/retrace/run090707-times-ktwo	C00022	u
1.0	1.37152777778	98.75	0:00:01.378630	0:01:39.261405	/home/group/icomic/data/kegg/ligand/LATEST	True	0	False	1000	4,4,1	74	40.7222222222	15.9784770362	72	None	None	C00011	True	/group/home/urenzyme/public_html/retrace/run090707-times-ktwo	C00223	u
1.0	1.33320512821	103.99	0:00:01.340007	0:01:44.520622	/home/group/icomic/data/kegg/ligand/LATEST	True	0	False	1000	4,4,1	83	130.256410256	126.270510992	78	None	None	C00011	True	/group/home/urenzyme/public_html/retrace/run090707-times-ktwo	C00019	u
1.0	2.91125	93.16	0:00:02.917178	0:01:33.349700	/home/group/icomic/data/kegg/ligand/LATEST	True	0	False	1000	4,4,1	35	16.8125	7.63805235319	32	None	None	C00022	True	/group/home/urenzyme/public_html/retrace/run090707-times-ktwo	C00019	u
1.0	24.15	96.6	0:00:24.811951	0:01:39.247806	/home/group/icomic/data/kegg/ligand/LATEST	True	0	False	1000	4,4,1	6	8.75	0.433012701892	4	None	None	C00022	True	/group/home/urenzyme/public_html/retrace/run090707-times-ktwo	C00015	u
1.0	3.04225	121.69	0:00:03.059154	0:02:02.366174	/home/group/icomic/data/kegg/ligand/LATEST	True	0	False	1000	4,4,1	42	19.45	8.87397881449	40	None	None	C00011	True	/group/home/urenzyme/public_html/retrace/run090707-times-ktwo	C00002	u
1.0	3.87947368421	73.71	0:00:03.970407	0:01:15.437739	/home/group/icomic/data/kegg/ligand/LATEST	True	0	False	1000	4,4,1	24	11.5789473684	4.9663688893	19	None	None	C00036	True	/group/home/urenzyme/public_html/retrace/run090707-times-ktwo	C00025	u
1.0	10.1286666667	303.86	0:00:10.377498	0:05:11.324967	/home/group/icomic/data/kegg/ligand/LATEST	True	0	False	1000	3,3,1	32	18.3666666667	5.43128795857	30	None	None	C00223	True	/group/home/urenzyme/public_html/retrace/run090707-times-ktwo	C00031	u
1.0	19.7875	79.15	0:00:19.913586	0:01:19.654344	/home/group/icomic/data/kegg/ligand/LATEST	True	0	False	1000	4,4,1	6	1.75	0.433012701892	4	None	None	C00036	True	/group/home/urenzyme/public_html/retrace/run090707-times-ktwo	C00011	u
1.0	4.78846153846	62.25	0:00:04.888375	0:01:03.548882	/home/group/icomic/data/kegg/ligand/LATEST	True	0	False	1000	4,4,1	15	10.5384615385	2.53028987745	13	None	None	C00036	True	/group/home/urenzyme/public_html/retrace/run090707-times-ktwo	C00018	u
1.0	3.42411764706	58.21	0:00:03.440749	0:00:58.492737	/home/group/icomic/data/kegg/ligand/LATEST	True	0	False	1000	4,4,1	19	10.3529411765	4.28322550903	17	None	None	C00036	True	/group/home/urenzyme/public_html/retrace/run090707-times-ktwo	C00108	u
1.0	3.50333333333	84.08	0:00:03.513049	0:01:24.313198	/home/group/icomic/data/kegg/ligand/LATEST	True	0	False	1000	4,4,1	26	14.4166666667	4.57271497277	24	None	None	C00036	True	/group/home/urenzyme/public_html/retrace/run090707-times-ktwo	C00031	u
1.0	11.6885714286	81.82	0:00:11.772143	0:01:22.405002	/home/group/icomic/data/kegg/ligand/LATEST	True	0	False	1000	4,4,1	9	4.85714285714	2.2314999074	7	None	None	C00036	True	/group/home/urenzyme/public_html/retrace/run090707-times-ktwo	C00022	u
1.0	2.78369565217	128.05	0:00:02.853400	0:02:11.256418	/home/group/icomic/data/kegg/ligand/LATEST	True	0	False	1000	4,4,1	48	14.7826086957	5.83807980447	46	None	None	C00022	True	/group/home/urenzyme/public_html/retrace/run090707-times-ktwo	C00128	u
1.0	11.4475	45.79	0:00:11.492435	0:00:45.969740	/home/group/icomic/data/kegg/ligand/LATEST	True	0	False	1000	4,4,1	6	2.25	1.08972473589	4	None	None	C00025	True	/group/home/urenzyme/public_html/retrace/run090707-times-ktwo	C00011	u
1.0	1.41934210526	107.87	0:00:01.710786	0:02:10.019771	/home/group/icomic/data/kegg/ligand/LATEST	True	0	False	1000	4,4,1	78	27.4342105263	12.2133830029	76	None	None	C00022	True	/group/home/urenzyme/public_html/retrace/run090707-times-ktwo	C00223	u
1.0	4.49194444444	161.71	0:00:04.579989	0:02:44.879610	/home/group/icomic/data/kegg/ligand/LATEST	True	0	False	1000	4,4,1	38	14.8055555556	4.61771615294	36	None	None	C00022	True	/group/home/urenzyme/public_html/retrace/run090707-times-ktwo	C00002	u
1.0	3.99558823529	135.85	0:00:04.012677	0:02:16.431028	/home/group/icomic/data/kegg/ligand/LATEST	True	0	False	1000	4,4,1	36	17.3235294118	4.94511397737	34	None	None	C00022	True	/group/home/urenzyme/public_html/retrace/run090707-times-ktwo	C00194	u
1.0	2.94083333333	105.87	0:00:02.953837	0:01:46.338161	/home/group/icomic/data/kegg/ligand/LATEST	True	0	False	1000	4,4,1	38	14.8888888889	3.42196968765	36	None	None	C00036	True	/group/home/urenzyme/public_html/retrace/run090707-times-ktwo	C00015	u
1.0	1.4935483871	92.6	0:00:01.525554	0:01:34.584400	/home/group/icomic/data/kegg/ligand/LATEST	True	0	False	1000	4,4,1	66	30.0967741935	12.0532550515	62	None	None	C00025	True	/group/home/urenzyme/public_html/retrace/run090707-times-ktwo	C00036	u
1.0	5.32625	85.22	0:00:05.348293	0:01:25.572693	/home/group/icomic/data/kegg/ligand/LATEST	True	0	False	1000	4,4,1	18	10.5	2.7156951228	16	None	None	C00025	True	/group/home/urenzyme/public_html/retrace/run090707-times-ktwo	C00031	u
1.0	3.14291666667	75.43	0:00:03.170745	0:01:16.097898	/home/group/icomic/data/kegg/ligand/LATEST	True	0	False	1000	4,4,1	28	13.875	5.09339850525	24	None	None	C00025	True	/group/home/urenzyme/public_html/retrace/run090707-times-ktwo	C00018	u
1.0	6.49266666667	389.56	0:00:06.522226	0:06:31.333573	/home/group/icomic/data/kegg/ligand/LATEST	True	0	False	1000	3,3,1	62	25.85	10.559079821	60	None	None	C00223	True	/group/home/urenzyme/public_html/retrace/run090707-times-ktwo	C00128	u
1.0	1.06303030303	35.08	0:00:01.066863	0:00:35.206496	/home/group/icomic/data/kegg/ligand/LATEST	True	0	False	1000	4,4,1	37	15.2121212121	6.26562326464	33	None	None	C00031	True	/group/home/urenzyme/public_html/retrace/run090707-times-ktwo	C00018	u
1.0	6.61333333333	79.36	0:00:06.818284	0:01:21.819414	/home/group/icomic/data/kegg/ligand/LATEST	True	0	False	1000	4,4,1	14	11.5833333333	6.3960708425	12	None	None	C00025	True	/group/home/urenzyme/public_html/retrace/run090707-times-ktwo	C00019	u
1.0	20.5175	82.07	0:00:20.853536	0:01:23.414147	/home/group/icomic/data/kegg/ligand/LATEST	True	0	False	1000	4,4,1	6	4.75	0.433012701892	4	None	None	C00031	True	/group/home/urenzyme/public_html/retrace/run090707-times-ktwo	C00011	u
1.0	3.7356097561	153.16	0:00:03.833149	0:02:37.159116	/home/group/icomic/data/kegg/ligand/LATEST	True	0	False	1000	4,4,1	47	26.8048780488	9.51563415006	41	None	None	C00025	True	/group/home/urenzyme/public_html/retrace/run090707-times-ktwo	C00022	u
1.0	5.73227272727	126.11	0:00:05.871675	0:02:09.176865	/home/group/icomic/data/kegg/ligand/LATEST	True	0	False	1000	4,4,1	25	14.1818181818	2.55193979048	22	None	None	C00025	True	/group/home/urenzyme/public_html/retrace/run090707-times-ktwo	C00015	u
1.0	5.35675675676	198.2	0:00:05.498140	0:03:23.431210	/home/group/icomic/data/kegg/ligand/LATEST	True	0	False	1000	4,4,1	39	21.2972972973	9.73115605161	37	None	None	C00036	True	/group/home/urenzyme/public_html/retrace/run090707-times-ktwo	C00019	u
1.0	1.89535211268	134.57	0:00:01.906665	0:02:15.373276	/home/group/icomic/data/kegg/ligand/LATEST	True	0	False	1000	4,4,1	73	32.5774647887	14.0468651927	71	None	None	C00025	True	/group/home/urenzyme/public_html/retrace/run090707-times-ktwo	C00108	u
1.0	4.62718309859	328.53	0:00:04.688287	0:05:32.868419	/home/group/icomic/data/kegg/ligand/LATEST	True	0	False	1000	3,3,1	115	43.6478873239	15.2316373784	71	None	None	C00194	True	/group/home/urenzyme/public_html/retrace/run090707-times-ktwo	C00128	u
1.0	1.52430555556	109.75	0:00:01.563850	0:01:52.597228	/home/group/icomic/data/kegg/ligand/LATEST	True	0	False	1000	4,4,1	82	33.2777777778	7.16709731695	72	None	None	C00025	True	/group/home/urenzyme/public_html/retrace/run090707-times-ktwo	C00128	u
1.0	2.60214285714	36.43	0:00:04.347497	0:01:00.864958	/home/group/icomic/data/kegg/ligand/LATEST	True	0	False	1000	4,4,1	22	11.5714285714	3.99489470117	14	None	None	C00108	True	/group/home/urenzyme/public_html/retrace/run090707-times-ktwo	C00025	u
1.0	2.08704918033	127.31	0:00:02.122480	0:02:09.471324	/home/group/icomic/data/kegg/ligand/LATEST	True	0	False	1000	4,4,1	63	42.8852459016	16.9783839049	61	None	None	C00025	True	/group/home/urenzyme/public_html/retrace/run090707-times-ktwo	C00223	u
1.0	3.52232142857	197.25	0:00:03.578336	0:03:20.386817	/home/group/icomic/data/kegg/ligand/LATEST	True	0	False	1000	4,4,1	58	20.6428571429	6.07814754272	56	None	None	C00036	True	/group/home/urenzyme/public_html/retrace/run090707-times-ktwo	C00194	u
1.0	3.25088235294	221.06	0:00:03.271118	0:03:42.436082	/home/group/icomic/data/kegg/ligand/LATEST	True	0	False	1000	4,4,1	70	17.0147058824	6.65426145427	68	None	None	C00036	True	/group/home/urenzyme/public_html/retrace/run090707-times-ktwo	C00128	u
1.0	2.09245283019	221.8	0:00:02.104910	0:03:43.120515	/home/group/icomic/data/kegg/ligand/LATEST	True	0	False	1000	4,4,1	108	27.4811320755	12.5007404551	106	None	None	C00036	True	/group/home/urenzyme/public_html/retrace/run090707-times-ktwo	C00223	u
1.0	4.53053571429	253.71	0:00:04.646341	0:04:20.195148	/home/group/icomic/data/kegg/ligand/LATEST	True	0	False	1000	4,4,1	58	17.8928571429	5.84220656525	56	None	None	C00036	True	/group/home/urenzyme/public_html/retrace/run090707-times-ktwo	C00002	u
1.0	10.92	120.12	0:00:10.949211	0:02:00.441327	/home/group/icomic/data/kegg/ligand/LATEST	True	0	False	1000	4,4,1	14	13.5454545455	5.67872643154	11	None	None	C00031	True	/group/home/urenzyme/public_html/retrace/run090707-times-ktwo	C00108	u
1.0	20.265	81.06	0:00:20.413986	0:01:21.655945	/home/group/icomic/data/kegg/ligand/LATEST	True	0	False	1000	4,4,1	6	2.0	0.707106781187	4	None	None	C00108	True	/group/home/urenzyme/public_html/retrace/run090707-times-ktwo	C00011	u
1.0	10.4692857143	146.57	0:00:10.728916	0:02:30.204831	/home/group/icomic/data/kegg/ligand/LATEST	True	0	False	1000	4,4,1	22	14.5714285714	3.99489470117	14	None	None	C00031	True	/group/home/urenzyme/public_html/retrace/run090707-times-ktwo	C00025	u
1.0	10.4725	41.89	0:00:10.727376	0:00:42.909505	/home/group/icomic/data/kegg/ligand/LATEST	True	0	False	1000	4,4,1	6	4.0	0.707106781187	4	None	None	C00018	True	/group/home/urenzyme/public_html/retrace/run090707-times-ktwo	C00011	u
1.0	5.7525	92.04	0:00:05.915037	0:01:34.640596	/home/group/icomic/data/kegg/ligand/LATEST	True	0	False	1000	4,4,1	18	10.5	2.7156951228	16	None	None	C00108	True	/group/home/urenzyme/public_html/retrace/run090707-times-ktwo	C00031	u
1.0	2.294125	183.53	0:00:02.306581	0:03:04.526542	/home/group/icomic/data/kegg/ligand/LATEST	True	0	False	1000	4,4,1	82	21.85	7.60443949282	80	None	None	C00025	True	/group/home/urenzyme/public_html/retrace/run090707-times-ktwo	C00002	u
1.0	1.81696428571	101.75	0:00:01.830392	0:01:42.501978	/home/group/icomic/data/kegg/ligand/LATEST	True	0	False	1000	4,4,1	60	28.1607142857	11.3133561803	56	None	None	C00108	True	/group/home/urenzyme/public_html/retrace/run090707-times-ktwo	C00036	u
1.0	4.11210526316	156.26	0:00:04.132615	0:02:37.039371	/home/group/icomic/data/kegg/ligand/LATEST	True	0	False	1000	4,4,1	47	13.3947368421	3.02219398942	38	None	None	C00031	True	/group/home/urenzyme/public_html/retrace/run090707-times-ktwo	C00036	u
1.0	1.15181818182	25.34	0:00:01.162157	0:00:25.567462	/home/group/icomic/data/kegg/ligand/LATEST	True	0	False	1000	4,4,1	24	9.90909090909	2.66132384878	22	None	None	C00018	True	/group/home/urenzyme/public_html/retrace/run090707-times-ktwo	C00031	u
1.0	4.88466666667	73.27	0:00:04.917858	0:01:13.767870	/home/group/icomic/data/kegg/ligand/LATEST	True	0	False	1000	4,4,1	17	28.6666666667	18.3327272627	15	None	None	C00108	True	/group/home/urenzyme/public_html/retrace/run090707-times-ktwo	C00223	u
1.0	4.6903125	150.09	0:00:04.700461	0:02:30.414756	/home/group/icomic/data/kegg/ligand/LATEST	True	0	False	1000	4,4,1	36	25.71875	12.6842283343	32	None	None	C00031	True	/group/home/urenzyme/public_html/retrace/run090707-times-ktwo	C00019	u
1.0	7.35739130435	169.22	0:00:07.429045	0:02:50.868038	/home/group/icomic/data/kegg/ligand/LATEST	True	0	False	1000	4,4,1	26	10.8695652174	2.5247358506	23	None	None	C00031	True	/group/home/urenzyme/public_html/retrace/run090707-times-ktwo	C00022	u
1.0	4.31291666667	103.51	0:00:04.346808	0:01:44.323393	/home/group/icomic/data/kegg/ligand/LATEST	True	0	False	1000	4,4,1	28	14.2083333333	5.64933009795	24	None	None	C00108	True	/group/home/urenzyme/public_html/retrace/run090707-times-ktwo	C00018	u
1.0	4.994375	79.91	0:00:05.100936	0:01:21.614984	/home/group/icomic/data/kegg/ligand/LATEST	True	0	False	1000	4,4,1	18	11.1875	4.51689536629	16	None	None	C00018	True	/group/home/urenzyme/public_html/retrace/run090707-times-ktwo	C00022	u
1.0	4.2225	152.01	0:00:04.313868	0:02:35.299259	/home/group/icomic/data/kegg/ligand/LATEST	True	0	False	1000	4,4,1	42	24.7777777778	8.73724820369	36	None	None	C00108	True	/group/home/urenzyme/public_html/retrace/run090707-times-ktwo	C00022	u
1.0	6.20409090909	136.49	0:00:06.381449	0:02:20.391897	/home/group/icomic/data/kegg/ligand/LATEST	True	0	False	1000	4,4,1	25	14.1818181818	2.55193979048	22	None	None	C00108	True	/group/home/urenzyme/public_html/retrace/run090707-times-ktwo	C00015	u
1.0	1.89833333333	113.9	0:00:01.911411	0:01:54.684668	/home/group/icomic/data/kegg/ligand/LATEST	True	0	False	1000	4,4,1	70	31.5333333333	6.50760239173	60	None	None	C00108	True	/group/home/urenzyme/public_html/retrace/run090707-times-ktwo	C00128	u
1.0	2.34023809524	196.58	0:00:02.355627	0:03:17.872750	/home/group/icomic/data/kegg/ligand/LATEST	True	0	False	1000	4,4,1	86	21.7380952381	7.59404379325	84	None	None	C00031	True	/group/home/urenzyme/public_html/retrace/run090707-times-ktwo	C00002	u
1.0	4.35625	209.1	0:00:04.379559	0:03:30.218875	/home/group/icomic/data/kegg/ligand/LATEST	True	0	False	1000	4,4,1	50	19.1458333333	7.06809021629	48	None	None	C00031	True	/group/home/urenzyme/public_html/retrace/run090707-times-ktwo	C00015	u
1.0	6.59428571429	92.32	0:00:06.628667	0:01:32.801345	/home/group/icomic/data/kegg/ligand/LATEST	True	0	False	1000	4,4,1	22	13.5714285714	3.99489470117	14	None	None	C00018	True	/group/home/urenzyme/public_html/retrace/run090707-times-ktwo	C00025	u
1.0	3.091875	247.35	0:00:03.169282	0:04:13.542565	/home/group/icomic/data/kegg/ligand/LATEST	True	0	False	1000	4,4,1	82	24.6	7.78716893357	80	None	None	C00025	True	/group/home/urenzyme/public_html/retrace/run090707-times-ktwo	C00194	u
1.0	4.7195	94.39	0:00:04.822682	0:01:36.453647	/home/group/icomic/data/kegg/ligand/LATEST	True	0	False	1000	4,4,1	24	12.2	3.99499687109	20	None	None	C00018	True	/group/home/urenzyme/public_html/retrace/run090707-times-ktwo	C00108	u
1.0	2.66620689655	154.64	0:00:02.679546	0:02:35.413669	/home/group/icomic/data/kegg/ligand/LATEST	True	0	False	1000	4,4,1	60	29.5172413793	16.2334705101	58	None	None	C00108	True	/group/home/urenzyme/public_html/retrace/run090707-times-ktwo	C00019	u
1.0	2.31279411765	157.27	0:00:02.322527	0:02:37.931854	/home/group/icomic/data/kegg/ligand/LATEST	True	0	False	1000	4,4,1	70	25.5294117647	9.09827163327	68	None	None	C00108	True	/group/home/urenzyme/public_html/retrace/run090707-times-ktwo	C00194	u
1.0	2.93147058824	199.34	0:00:02.975587	0:03:22.339922	/home/group/icomic/data/kegg/ligand/LATEST	True	0	False	1000	4,4,1	70	22.7794117647	8.94237366211	68	None	None	C00108	True	/group/home/urenzyme/public_html/retrace/run090707-times-ktwo	C00002	u
1.0	5.10333333333	15.31	0:00:05.139575	0:00:15.418725	/home/group/icomic/data/kegg/ligand/LATEST	True	0	False	1000	4,4,1	5	2.66666666667	0.471404520791	3	None	None	C00015	True	/group/home/urenzyme/public_html/retrace/run090707-times-ktwo	C00002	u
1.0	5.76147058824	195.89	0:00:05.807092	0:03:17.441148	/home/group/icomic/data/kegg/ligand/LATEST	True	0	False	1000	4,4,1	44	10.5294117647	2.35441130543	34	None	None	C00018	True	/group/home/urenzyme/public_html/retrace/run090707-times-ktwo	C00036	u
1.0	2.928	58.56	0:00:02.991300	0:00:59.826003	/home/group/icomic/data/kegg/ligand/LATEST	True	0	False	1000	4,4,1	22	10.55	2.41816045787	20	None	None	C00015	True	/group/home/urenzyme/public_html/retrace/run090707-times-ktwo	C00018	u
1.0	21.35	85.4	0:00:21.928368	0:01:27.713475	/home/group/icomic/data/kegg/ligand/LATEST	True	0	False	1000	4,4,1	6	7.0	0.707106781187	4	None	None	C00015	True	/group/home/urenzyme/public_html/retrace/run090707-times-ktwo	C00011	u
1.0	3.0175	60.35	0:00:03.030545	0:01:00.610906	/home/group/icomic/data/kegg/ligand/LATEST	True	0	False	1000	4,4,1	26	14.15	1.58981130956	20	None	None	C00015	True	/group/home/urenzyme/public_html/retrace/run090707-times-ktwo	C00031	u
1.0	3.72117647059	126.52	0:00:03.750229	0:02:07.507804	/home/group/icomic/data/kegg/ligand/LATEST	True	0	False	1000	4,4,1	36	17.1470588235	6.56251544734	34	None	None	C00018	True	/group/home/urenzyme/public_html/retrace/run090707-times-ktwo	C00019	u
1.0	3.8355	153.42	0:00:03.853139	0:02:34.125570	/home/group/icomic/data/kegg/ligand/LATEST	True	0	False	1000	4,4,1	42	17.775	5.41981318866	40	None	None	C00018	True	/group/home/urenzyme/public_html/retrace/run090707-times-ktwo	C00015	u
1.0	3.13034482759	90.78	0:00:03.186670	0:01:32.413433	/home/group/icomic/data/kegg/ligand/LATEST	True	0	False	1000	4,4,1	35	20.8965517241	8.26018630326	29	None	None	C00015	True	/group/home/urenzyme/public_html/retrace/run090707-times-ktwo	C00022	u
1.0	4.65	13.95	0:00:04.790343	0:00:14.371031	/home/group/icomic/data/kegg/ligand/LATEST	True	0	False	1000	4,4,1	5	2.66666666667	0.471404520791	3	None	None	C00002	True	/group/home/urenzyme/public_html/retrace/run090707-times-ktwo	C00015	u
1.0	4.032	141.12	0:00:04.139433	0:02:24.880188	/home/group/icomic/data/kegg/ligand/LATEST	True	0	False	1000	4,4,1	39	19.2	7.16260128325	35	None	None	C00018	True	/group/home/urenzyme/public_html/retrace/run090707-times-ktwo	C00223	u
1.0	14.095	56.38	0:00:14.171548	0:00:56.686194	/home/group/icomic/data/kegg/ligand/LATEST	True	0	False	1000	4,4,1	6	5.5	0.5	4	None	None	C00002	True	/group/home/urenzyme/public_html/retrace/run090707-times-ktwo	C00011	u
1.0	3.41074074074	92.09	0:00:03.435825	0:01:32.767280	/home/group/icomic/data/kegg/ligand/LATEST	True	0	False	1000	4,4,1	30	18.2222222222	6.43102050155	27	None	None	C00015	True	/group/home/urenzyme/public_html/retrace/run090707-times-ktwo	C00108	u
1.0	1.77782608696	163.56	0:00:01.791013	0:02:44.773273	/home/group/icomic/data/kegg/ligand/LATEST	True	0	False	1000	4,4,1	142	35.4347826087	12.5189459445	92	None	None	C00018	True	/group/home/urenzyme/public_html/retrace/run090707-times-ktwo	C00128	u
1.0	4.12	65.92	0:00:04.151194	0:01:06.419116	/home/group/icomic/data/kegg/ligand/LATEST	True	0	False	1000	4,4,1	18	12.5	3.5	16	None	None	C00002	True	/group/home/urenzyme/public_html/retrace/run090707-times-ktwo	C00022	u
1.0	3.27266666667	49.09	0:00:06.687958	0:01:40.319377	/home/group/icomic/data/kegg/ligand/LATEST	True	0	False	1000	4,4,1	18	29.2	4.21426150114	15	None	None	C00015	True	/group/home/urenzyme/public_html/retrace/run090707-times-ktwo	C00223	u
1.0	3.66276595745	344.3	0:00:03.703800	0:05:48.157286	/home/group/icomic/data/kegg/ligand/LATEST	True	0	False	1000	4,4,1	98	26.7765957447	10.011859197	94	None	None	C00031	True	/group/home/urenzyme/public_html/retrace/run090707-times-ktwo	C00194	u
1.0	3.38253968254	213.1	0:00:03.438591	0:03:36.631273	/home/group/icomic/data/kegg/ligand/LATEST	True	0	False	1000	4,4,1	65	20.0476190476	6.87860398219	63	None	None	C00018	True	/group/home/urenzyme/public_html/retrace/run090707-times-ktwo	C00002	u
1.0	3.939	78.78	0:00:04.044312	0:01:20.886249	/home/group/icomic/data/kegg/ligand/LATEST	True	0	False	1000	4,4,1	26	13.15	1.58981130956	20	None	None	C00002	True	/group/home/urenzyme/public_html/retrace/run090707-times-ktwo	C00031	u
1.0	2.9835	59.67	0:00:03.005315	0:01:00.106304	/home/group/icomic/data/kegg/ligand/LATEST	True	0	False	1000	4,4,1	22	9.3	2.43104915623	20	None	None	C00002	True	/group/home/urenzyme/public_html/retrace/run090707-times-ktwo	C00018	u
1.0	2.91746031746	183.8	0:00:02.934718	0:03:04.887258	/home/group/icomic/data/kegg/ligand/LATEST	True	0	False	1000	4,4,1	65	22.8095238095	7.08420362801	63	None	None	C00018	True	/group/home/urenzyme/public_html/retrace/run090707-times-ktwo	C00194	u
1.0	3.43631578947	65.29	0:00:03.447437	0:01:05.501306	/home/group/icomic/data/kegg/ligand/LATEST	True	0	False	1000	4,4,1	22	26.7368421053	3.46170182156	19	None	None	C00002	True	/group/home/urenzyme/public_html/retrace/run090707-times-ktwo	C00223	u
1.0	3.55642857143	49.79	0:00:03.568676	0:00:49.961476	/home/group/icomic/data/kegg/ligand/LATEST	True	0	False	1000	4,4,1	22	11.5714285714	3.99489470117	14	None	None	C00019	True	/group/home/urenzyme/public_html/retrace/run090707-times-ktwo	C00025	u
1.0	3.06948717949	119.71	0:00:03.145939	0:02:02.691624	/home/group/icomic/data/kegg/ligand/LATEST	True	0	False	1000	4,4,1	46	15.358974359	4.4056326388	39	None	None	C00002	True	/group/home/urenzyme/public_html/retrace/run090707-times-ktwo	C00036	u
1.0	6.67611111111	120.17	0:00:10.768642	0:03:13.835570	/home/group/icomic/data/kegg/ligand/LATEST	True	0	False	1000	4,4,1	48	20.8888888889	6.14535858179	18	None	None	C00015	True	/group/home/urenzyme/public_html/retrace/run090707-times-ktwo	C00025	u
1.0	8.13	16.26	0:00:08.218444	0:00:16.436889	/home/group/icomic/data/kegg/ligand/LATEST	True	0	False	1000	4,4,1	4	2.5	1.5	2	None	None	C00019	True	/group/home/urenzyme/public_html/retrace/run090707-times-ktwo	C00002	u
1.0	5.40333333333	16.21	0:00:05.434537	0:00:16.303611	/home/group/icomic/data/kegg/ligand/LATEST	True	0	False	1000	4,4,1	5	3.66666666667	0.471404520791	3	None	None	C00019	True	/group/home/urenzyme/public_html/retrace/run090707-times-ktwo	C00015	u
1.0	3.96833333333	119.05	0:00:03.987925	0:01:59.637773	/home/group/icomic/data/kegg/ligand/LATEST	True	0	False	1000	4,4,1	32	16.6	5.55337735077	30	None	None	C00002	True	/group/home/urenzyme/public_html/retrace/run090707-times-ktwo	C00108	u
1.0	13.7386666667	206.08	0:00:13.980306	0:03:29.704591	/home/group/icomic/data/kegg/ligand/LATEST	True	0	False	1000	4,4,1	17	14.4	3.15805847529	15	None	None	C00015	True	/group/home/urenzyme/public_html/retrace/run090707-times-ktwo	C00036	u
1.0	20.6525	82.61	0:00:20.760899	0:01:23.043597	/home/group/icomic/data/kegg/ligand/LATEST	True	0	False	1000	4,4,1	6	2.0	0.707106781187	4	None	None	C00019	True	/group/home/urenzyme/public_html/retrace/run090707-times-ktwo	C00011	u
1.0	2.66342857143	186.44	0:00:02.704787	0:03:09.335114	/home/group/icomic/data/kegg/ligand/LATEST	True	0	False	1000	4,4,1	75	124.457142857	127.233271223	70	None	None	C00015	True	/group/home/urenzyme/public_html/retrace/run090707-times-ktwo	C00019	u
1.0	13.4109090909	147.52	0:00:13.814436	0:02:31.958803	/home/group/icomic/data/kegg/ligand/LATEST	True	0	False	1000	4,4,1	16	13.4545454545	4.27176004526	11	None	None	C00002	True	/group/home/urenzyme/public_html/retrace/run090707-times-ktwo	C00025	u
1.0	3.54708333333	85.13	0:00:03.606273	0:01:26.550562	/home/group/icomic/data/kegg/ligand/LATEST	True	0	False	1000	4,4,1	28	14.0416666667	5.36562489889	24	None	None	C00019	True	/group/home/urenzyme/public_html/retrace/run090707-times-ktwo	C00018	u
1.0	2.65337142857	464.34	0:00:02.675647	0:07:48.238296	/home/group/icomic/data/kegg/ligand/LATEST	True	0	False	1000	4,4,1	193	39.2742857143	15.521567352	175	None	None	C00031	True	/group/home/urenzyme/public_html/retrace/run090707-times-ktwo	C00223	u
1.0	3.7725	15.09	0:00:03.810352	0:00:15.241408	/home/group/icomic/data/kegg/ligand/LATEST	True	0	False	1000	4,4,1	6	3.5	0.5	4	None	None	C00128	True	/group/home/urenzyme/public_html/retrace/run090707-times-ktwo	C00015	u
1.0	7.284375	116.55	0:00:07.323130	0:01:57.170082	/home/group/icomic/data/kegg/ligand/LATEST	True	0	False	1000	4,4,1	18	10.5	2.7156951228	16	None	None	C00019	True	/group/home/urenzyme/public_html/retrace/run090707-times-ktwo	C00031	u
1.0	8.52875	68.23	0:00:08.691854	0:01:09.534838	/home/group/icomic/data/kegg/ligand/LATEST	True	0	False	1000	4,4,1	10	5.75	2.53722289127	8	None	None	C00128	True	/group/home/urenzyme/public_html/retrace/run090707-times-ktwo	C00022	u
1.0	4.20333333333	176.54	0:00:04.310533	0:03:01.042393	/home/group/icomic/data/kegg/ligand/LATEST	True	0	False	1000	4,4,1	47	196.666666667	120.321526924	42	None	None	C00002	True	/group/home/urenzyme/public_html/retrace/run090707-times-ktwo	C00019	u
1.0	4.32166666667	51.86	0:00:04.342979	0:00:52.115755	/home/group/icomic/data/kegg/ligand/LATEST	True	0	False	1000	4,4,1	14	10.75	2.31390722949	12	None	None	C00128	True	/group/home/urenzyme/public_html/retrace/run090707-times-ktwo	C00031	u
1.0	3.688	55.32	0:00:03.764721	0:00:56.470827	/home/group/icomic/data/kegg/ligand/LATEST	True	0	False	1000	4,4,1	17	9.8	2.53508711224	15	None	None	C00128	True	/group/home/urenzyme/public_html/retrace/run090707-times-ktwo	C00018	u
1.0	3.48347826087	80.12	0:00:03.490592	0:01:20.283628	/home/group/icomic/data/kegg/ligand/LATEST	True	0	False	1000	4,4,1	41	13.9130434783	4.25198719249	23	None	None	C00128	True	/group/home/urenzyme/public_html/retrace/run090707-times-ktwo	C00025	u
1.0	3.33777777778	90.12	0:00:03.416898	0:01:32.256250	/home/group/icomic/data/kegg/ligand/LATEST	True	0	False	1000	4,4,1	29	22.3703703704	9.56516886513	27	None	None	C00019	True	/group/home/urenzyme/public_html/retrace/run090707-times-ktwo	C00194	u
1.0	2.56483870968	159.02	0:00:02.638393	0:02:43.580418	/home/group/icomic/data/kegg/ligand/LATEST	True	0	False	1000	4,4,1	66	30.3548387097	12.3289546089	62	None	None	C00019	True	/group/home/urenzyme/public_html/retrace/run090707-times-ktwo	C00036	u
1.0	20.5675	82.27	0:00:20.893729	0:01:23.574916	/home/group/icomic/data/kegg/ligand/LATEST	True	0	False	1000	4,4,1	6	3.75	0.433012701892	4	None	None	C00128	True	/group/home/urenzyme/public_html/retrace/run090707-times-ktwo	C00011	u
1.0	4.17738095238	175.45	0:00:04.269655	0:02:59.325540	/home/group/icomic/data/kegg/ligand/LATEST	True	0	False	1000	4,4,1	48	26.6904761905	9.83068106743	42	None	None	C00019	True	/group/home/urenzyme/public_html/retrace/run090707-times-ktwo	C00022	u
1.0	3.23564102564	504.76	0:00:03.250943	0:08:27.147245	/home/group/icomic/data/kegg/ligand/LATEST	True	0	False	1000	4,4,1	350	40.4935897436	14.2020659362	156	None	None	C00031	True	/group/home/urenzyme/public_html/retrace/run090707-times-ktwo	C00128	u
1.0	1.34073170732	109.94	0:00:01.345752	0:01:50.351734	/home/group/icomic/data/kegg/ligand/LATEST	True	0	False	1000	4,4,1	92	35.012195122	8.38188217765	82	None	None	C00019	True	/group/home/urenzyme/public_html/retrace/run090707-times-ktwo	C00128	u
1.0	4.28470588235	72.84	0:00:04.296963	0:01:13.048386	/home/group/icomic/data/kegg/ligand/LATEST	True	0	False	1000	4,4,1	19	11.0	3.39549875051	17	None	None	C00128	True	/group/home/urenzyme/public_html/retrace/run090707-times-ktwo	C00108	u
1.0	2.7313592233	281.33	0:00:02.738181	0:04:42.032702	/home/group/icomic/data/kegg/ligand/LATEST	True	0	False	1000	4,4,1	134	33.7572815534	14.7018696515	103	None	None	C00015	True	/group/home/urenzyme/public_html/retrace/run090707-times-ktwo	C00128	u
1.0	6.28181818182	276.4	0:00:06.428007	0:04:42.832333	/home/group/icomic/data/kegg/ligand/LATEST	True	0	False	1000	4,4,1	46	34.8636363636	14.5361475906	44	None	None	C00015	True	/group/home/urenzyme/public_html/retrace/run090707-times-ktwo	C00194	u
1.0	5.133125	82.13	0:00:05.268150	0:01:24.290408	/home/group/icomic/data/kegg/ligand/LATEST	True	0	False	1000	4,4,1	18	16.375	8.17675822071	16	None	None	C00128	True	/group/home/urenzyme/public_html/retrace/run090707-times-ktwo	C00002	u
1.0	1.60545454545	52.98	0:00:01.609390	0:00:53.109880	/home/group/icomic/data/kegg/ligand/LATEST	True	0	False	1000	4,4,1	44	9.9696969697	2.44310840858	33	None	None	C00223	True	/group/home/urenzyme/public_html/retrace/run090707-times-ktwo	C00036	u
1.0	6.245	24.98	0:00:06.340842	0:00:25.363368	/home/group/icomic/data/kegg/ligand/LATEST	True	0	False	1000	4,4,1	6	6.0	0.707106781187	4	None	None	C00223	True	/group/home/urenzyme/public_html/retrace/run090707-times-ktwo	C00015	u
1.0	2.61126760563	185.4	0:00:02.622581	0:03:06.203270	/home/group/icomic/data/kegg/ligand/LATEST	True	0	False	1000	4,4,1	73	32.9718309859	14.4504708544	71	None	None	C00019	True	/group/home/urenzyme/public_html/retrace/run090707-times-ktwo	C00108	u
1.0	2.8775	11.51	0:00:05.845405	0:00:23.381622	/home/group/icomic/data/kegg/ligand/LATEST	True	0	False	1000	4,4,1	6	3.75	0.433012701892	4	None	None	C00223	True	/group/home/urenzyme/public_html/retrace/run090707-times-ktwo	C00002	u
1.0	20.715	82.86	0:00:21.170164	0:01:24.680658	/home/group/icomic/data/kegg/ligand/LATEST	True	0	False	1000	4,4,1	6	3.0	0.707106781187	4	None	None	C00223	True	/group/home/urenzyme/public_html/retrace/run090707-times-ktwo	C00011	u
1.0	4.10533333333	123.16	0:00:04.127665	0:02:03.829960	/home/group/icomic/data/kegg/ligand/LATEST	True	0	False	1000	4,4,1	38	10.0333333333	2.63923389558	30	None	None	C00128	True	/group/home/urenzyme/public_html/retrace/run090707-times-ktwo	C00036	u
1.0	5.44630434783	250.53	0:00:05.475707	0:04:11.882556	/home/group/icomic/data/kegg/ligand/LATEST	True	0	False	1000	4,4,1	48	39.347826087	16.2014725462	46	None	None	C00002	True	/group/home/urenzyme/public_html/retrace/run090707-times-ktwo	C00194	u
1.0	7.26636363636	79.93	0:00:07.295357	0:01:20.248930	/home/group/icomic/data/kegg/ligand/LATEST	True	0	False	1000	4,4,1	13	7.36363636364	2.10076727423	11	None	None	C00223	True	/group/home/urenzyme/public_html/retrace/run090707-times-ktwo	C00108	u
1.0	2.57301369863	187.83	0:00:02.620748	0:03:11.314650	/home/group/icomic/data/kegg/ligand/LATEST	True	0	False	1000	4,4,1	75	40.4657534247	21.0772110862	73	None	None	C00019	True	/group/home/urenzyme/public_html/retrace/run090707-times-ktwo	C00223	u
1.0	14.176	141.76	0:00:14.439034	0:02:24.390349	/home/group/icomic/data/kegg/ligand/LATEST	True	0	False	1000	4,4,1	12	6.6	2.00997512422	10	None	None	C00223	True	/group/home/urenzyme/public_html/retrace/run090707-times-ktwo	C00022	u
1.0	4.40985915493	313.1	0:00:04.465970	0:05:17.083931	/home/group/icomic/data/kegg/ligand/LATEST	True	0	False	1000	4,4,1	141	38.5774647887	13.0994699085	71	None	None	C00002	True	/group/home/urenzyme/public_html/retrace/run090707-times-ktwo	C00128	u
1.0	2.344375	150.04	0:00:02.352809	0:02:30.579829	/home/group/icomic/data/kegg/ligand/LATEST	True	0	False	1000	4,4,1	66	23.546875	9.4603278344	64	None	None	C00128	True	/group/home/urenzyme/public_html/retrace/run090707-times-ktwo	C00223	u
1.0	4.86565217391	111.91	0:00:06.154154	0:02:21.545562	/home/group/icomic/data/kegg/ligand/LATEST	True	0	False	1000	4,4,1	28	12.9565217391	3.36837286056	23	None	None	C00223	True	/group/home/urenzyme/public_html/retrace/run090707-times-ktwo	C00018	u
1.0	15.5841666667	187.01	0:00:15.886265	0:03:10.635187	/home/group/icomic/data/kegg/ligand/LATEST	True	0	False	1000	4,4,1	14	15.25	6.77157047269	12	None	None	C00128	True	/group/home/urenzyme/public_html/retrace/run090707-times-ktwo	C00194	u
1.0	2.49328947368	189.49	0:00:02.503411	0:03:10.259276	/home/group/icomic/data/kegg/ligand/LATEST	True	0	False	1000	4,4,1	81	187.078947368	128.810628357	76	None	None	C00128	True	/group/home/urenzyme/public_html/retrace/run090707-times-ktwo	C00019	u
1.0	11.7421428571	164.39	0:00:11.832809	0:02:45.659336	/home/group/icomic/data/kegg/ligand/LATEST	True	0	False	1000	4,4,1	22	12.5714285714	3.99489470117	14	None	None	C00223	True	/group/home/urenzyme/public_html/retrace/run090707-times-ktwo	C00025	u
1.0	1.8665	37.33	0:00:01.869895	0:00:37.397900	/home/group/icomic/data/kegg/ligand/LATEST	True	0	False	1000	4,4,1	22	10.3	2.43104915623	20	None	None	C00194	True	/group/home/urenzyme/public_html/retrace/run090707-times-ktwo	C00018	u
1.0	5.12666666667	15.38	0:00:05.129034	0:00:15.387104	/home/group/icomic/data/kegg/ligand/LATEST	True	0	False	1000	4,4,1	5	3.66666666667	0.471404520791	3	None	None	C00194	True	/group/home/urenzyme/public_html/retrace/run090707-times-ktwo	C00015	u
1.0	8.285	16.57	0:00:08.320673	0:00:16.641346	/home/group/icomic/data/kegg/ligand/LATEST	True	0	False	1000	4,4,1	4	2.5	1.5	2	None	None	C00194	True	/group/home/urenzyme/public_html/retrace/run090707-times-ktwo	C00002	u
1.0	2.5245	50.49	0:00:02.529018	0:00:50.580376	/home/group/icomic/data/kegg/ligand/LATEST	True	0	False	1000	4,4,1	26	14.15	1.58981130956	20	None	None	C00194	True	/group/home/urenzyme/public_html/retrace/run090707-times-ktwo	C00031	u
1.0	4.93161290323	152.88	0:00:04.954824	0:02:33.599571	/home/group/icomic/data/kegg/ligand/LATEST	True	0	False	1000	4,4,1	33	17.7419354839	7.22883001257	31	None	None	C00223	True	/group/home/urenzyme/public_html/retrace/run090707-times-ktwo	C00019	u
1.0	17.17	68.68	0:00:17.492552	0:01:09.970210	/home/group/icomic/data/kegg/ligand/LATEST	True	0	False	1000	4,4,1	6	6.5	0.5	4	None	None	C00194	True	/group/home/urenzyme/public_html/retrace/run090707-times-ktwo	C00011	u
1.0	18.355	146.84	0:00:18.441196	0:02:27.529574	/home/group/icomic/data/kegg/ligand/LATEST	True	0	False	1000	4,4,1	10	11.125	4.7549316504	8	None	None	C00223	True	/group/home/urenzyme/public_html/retrace/run090707-times-ktwo	C00194	u
1.0	4.37611111111	78.77	0:00:04.454756	0:01:20.185608	/home/group/icomic/data/kegg/ligand/LATEST	True	0	False	1000	4,4,1	20	14.0555555556	3.47166662222	18	None	None	C00194	True	/group/home/urenzyme/public_html/retrace/run090707-times-ktwo	C00022	u
1.0	2.59166666667	77.75	0:00:02.597396	0:01:17.921899	/home/group/icomic/data/kegg/ligand/LATEST	True	0	False	1000	4,4,1	32	17.3333333333	5.28730134904	30	None	None	C00194	True	/group/home/urenzyme/public_html/retrace/run090707-times-ktwo	C00108	u
1.0	4.46210526316	84.78	0:00:04.495882	0:01:25.421769	/home/group/icomic/data/kegg/ligand/LATEST	True	0	False	1000	4,4,1	22	27.7368421053	3.46170182156	19	None	None	C00194	True	/group/home/urenzyme/public_html/retrace/run090707-times-ktwo	C00223	u
0.936170212766	2.55352941176	43.41	0:00:02.574595	0:00:43.768131	/home/group/icomic/data/kegg/ligand/LATEST	True	0	False	1000	5,5,1	28	11.8823529412	3.28780908529	17	None	None	C00011	True	/group/home/urenzyme/public_html/retrace/run090707-times-ktwo	C00025	u
1.0	6.19375	247.75	0:00:06.215366	0:04:08.614656	/home/group/icomic/data/kegg/ligand/LATEST	True	0	False	1000	4,4,1	42	18.45	5.41271650837	40	None	None	C00223	True	/group/home/urenzyme/public_html/retrace/run090707-times-ktwo	C00031	u
1.0	3.442	137.68	0:00:03.511295	0:02:20.451832	/home/group/icomic/data/kegg/ligand/LATEST	True	0	False	1000	4,4,1	47	17.1	4.71062628533	40	None	None	C00194	True	/group/home/urenzyme/public_html/retrace/run090707-times-ktwo	C00036	u
0.978947368421	1.38324324324	102.36	0:00:01.411098	0:01:44.421293	/home/group/icomic/data/kegg/ligand/LATEST	True	0	False	1000	5,5,1	77	25.0675675676	12.1825429834	74	None	None	C00011	True	/group/home/urenzyme/public_html/retrace/run090707-times-ktwo	C00036	u
1.0	15.1172727273	166.29	0:00:15.337383	0:02:48.711219	/home/group/icomic/data/kegg/ligand/LATEST	True	0	False	1000	4,4,1	16	14.4545454545	4.27176004526	11	None	None	C00194	True	/group/home/urenzyme/public_html/retrace/run090707-times-ktwo	C00025	u
1.0	3.73413793103	108.29	0:00:03.804506	0:01:50.330694	/home/group/icomic/data/kegg/ligand/LATEST	True	0	False	1000	5,5,1	31	12.275862069	4.57049421401	29	None	None	C00011	True	/group/home/urenzyme/public_html/retrace/run090707-times-ktwo	C00031	u
1.0	2.97172413793	86.18	0:00:02.992421	0:01:26.780221	/home/group/icomic/data/kegg/ligand/LATEST	True	0	False	1000	5,5,1	35	13.8275862069	5.29195202572	29	None	None	C00011	True	/group/home/urenzyme/public_html/retrace/run090707-times-ktwo	C00018	u
1.0	12.758	63.79	0:00:12.786935	0:01:03.934675	/home/group/icomic/data/kegg/ligand/LATEST	True	0	False	1000	5,5,1	7	9.0	0.632455532034	5	None	None	C00022	True	/group/home/urenzyme/public_html/retrace/run090707-times-ktwo	C00015	u
1.0	1.0139	101.39	0:00:01.035324	0:01:43.532459	/home/group/icomic/data/kegg/ligand/LATEST	True	0	False	1000	5,5,1	117	31.1	6.17170964968	100	None	None	C00011	True	/group/home/urenzyme/public_html/retrace/run090707-times-ktwo	C00128	u
1.0	3.63789473684	138.24	0:00:03.689164	0:02:20.188251	/home/group/icomic/data/kegg/ligand/LATEST	True	0	False	1000	5,5,1	44	18.0263157895	9.9087596603	38	None	None	C00011	True	/group/home/urenzyme/public_html/retrace/run090707-times-ktwo	C00022	u
1.0	4.53764705882	77.14	0:00:04.572116	0:01:17.725986	/home/group/icomic/data/kegg/ligand/LATEST	True	0	False	1000	5,5,1	20	9.41176470588	2.35294117647	17	None	None	C00022	True	/group/home/urenzyme/public_html/retrace/run090707-times-ktwo	C00018	u
1.0	3.84709677419	119.26	0:00:03.918372	0:02:01.469549	/home/group/icomic/data/kegg/ligand/LATEST	True	0	False	1000	5,5,1	34	13.2258064516	2.40576830219	31	None	None	C00011	True	/group/home/urenzyme/public_html/retrace/run090707-times-ktwo	C00015	u
1.0	2.90462962963	156.85	0:00:02.921661	0:02:37.769723	/home/group/icomic/data/kegg/ligand/LATEST	True	0	False	1000	4,4,1	58	166.962962963	131.450309294	54	None	None	C00194	True	/group/home/urenzyme/public_html/retrace/run090707-times-ktwo	C00019	u
1.0	2.92413793103	84.8	0:00:02.936442	0:01:25.156845	/home/group/icomic/data/kegg/ligand/LATEST	True	0	False	1000	5,5,1	32	9.58620689655	3.26440828856	29	None	None	C00022	True	/group/home/urenzyme/public_html/retrace/run090707-times-ktwo	C00108	u
1.0	1.42712328767	104.18	0:00:01.434690	0:01:44.732392	/home/group/icomic/data/kegg/ligand/LATEST	True	0	False	1000	5,5,1	75	40.2739726027	16.3181219323	73	None	None	C00011	True	/group/home/urenzyme/public_html/retrace/run090707-times-ktwo	C00223	u
1.0	19.36	96.8	0:00:19.478902	0:01:37.394512	/home/group/icomic/data/kegg/ligand/LATEST	True	0	False	1000	5,5,1	7	2.2	0.748331477355	5	None	None	C00022	True	/group/home/urenzyme/public_html/retrace/run090707-times-ktwo	C00011	u
0.971830985915	2.2168	55.42	0:00:04.500744	0:01:52.518606	/home/group/icomic/data/kegg/ligand/LATEST	True	0	False	1000	5,5,1	56	13.04	4.00479712345	25	None	None	C00022	True	/group/home/urenzyme/public_html/retrace/run090707-times-ktwo	C00025	u
1.0	1.35018018018	149.87	0:00:01.380351	0:02:33.219056	/home/group/icomic/data/kegg/ligand/LATEST	True	0	False	1000	5,5,1	113	30.4234234234	13.5091224097	111	None	None	C00011	True	/group/home/urenzyme/public_html/retrace/run090707-times-ktwo	C00108	u
1.0	2.92363636364	160.8	0:00:02.986883	0:02:44.278574	/home/group/icomic/data/kegg/ligand/LATEST	True	0	False	1000	5,5,1	57	19.0	8.57480452997	55	None	None	C00011	True	/group/home/urenzyme/public_html/retrace/run090707-times-ktwo	C00002	u
1.0	2.53654545455	139.51	0:00:02.550140	0:02:20.257716	/home/group/icomic/data/kegg/ligand/LATEST	True	0	False	1000	5,5,1	57	21.8181818182	8.6761761772	55	None	None	C00011	True	/group/home/urenzyme/public_html/retrace/run090707-times-ktwo	C00194	u
1.0	20.866	104.33	0:00:21.317584	0:01:46.587924	/home/group/icomic/data/kegg/ligand/LATEST	True	0	False	1000	5,5,1	7	2.0	0.632455532034	5	None	None	C00036	True	/group/home/urenzyme/public_html/retrace/run090707-times-ktwo	C00011	u
1.0	4.75047619048	99.76	0:00:04.853847	0:01:41.930792	/home/group/icomic/data/kegg/ligand/LATEST	True	0	False	1000	5,5,1	23	10.9523809524	2.39992441302	21	None	None	C00036	True	/group/home/urenzyme/public_html/retrace/run090707-times-ktwo	C00018	u
1.0	13.0288888889	117.26	0:00:13.346859	0:02:00.121738	/home/group/icomic/data/kegg/ligand/LATEST	True	0	False	1000	5,5,1	11	5.0	2.30940107676	9	None	None	C00036	True	/group/home/urenzyme/public_html/retrace/run090707-times-ktwo	C00022	u
1.0	3.80413793103	110.32	0:00:03.914283	0:01:53.514215	/home/group/icomic/data/kegg/ligand/LATEST	True	0	False	1000	5,5,1	31	10.6896551724	3.94884049569	29	None	None	C00036	True	/group/home/urenzyme/public_html/retrace/run090707-times-ktwo	C00108	u
0.964912280702	3.67655172414	106.62	0:00:03.694063	0:01:47.127835	/home/group/icomic/data/kegg/ligand/LATEST	True	0	False	1000	5,5,1	37	13.275862069	4.94728453364	29	None	None	C00036	True	/group/home/urenzyme/public_html/retrace/run090707-times-ktwo	C00025	u
1.0	2.43272727273	133.8	0:00:02.438568	0:02:14.121250	/home/group/icomic/data/kegg/ligand/LATEST	True	0	False	1000	5,5,1	57	15.4909090909	3.46867922085	55	None	None	C00036	True	/group/home/urenzyme/public_html/retrace/run090707-times-ktwo	C00015	u
1.0	11.178	55.89	0:00:11.213095	0:00:56.065477	/home/group/icomic/data/kegg/ligand/LATEST	True	0	False	1000	5,5,1	7	2.4	1.01980390272	5	None	None	C00025	True	/group/home/urenzyme/public_html/retrace/run090707-times-ktwo	C00011	u
1.0	7.54869565217	173.62	0:00:07.590377	0:02:54.578672	/home/group/icomic/data/kegg/ligand/LATEST	True	0	False	1000	5,5,1	29	6.4347826087	2.14326218154	23	None	None	C00022	True	/group/home/urenzyme/public_html/retrace/run090707-times-ktwo	C00036	u
1.0	6.9724	174.31	0:00:07.005167	0:02:55.129177	/home/group/icomic/data/kegg/ligand/LATEST	True	0	False	1000	5,5,1	27	11.76	4.20742201354	25	None	None	C00022	True	/group/home/urenzyme/public_html/retrace/run090707-times-ktwo	C00031	u
1.0	2.67419354839	165.8	0:00:02.723071	0:02:48.830426	/home/group/icomic/data/kegg/ligand/LATEST	True	0	False	1000	5,5,1	64	15.1451612903	5.80557789125	62	None	None	C00022	True	/group/home/urenzyme/public_html/retrace/run090707-times-ktwo	C00128	u
1.0	1.765625	226.0	0:00:01.802811	0:03:50.759878	/home/group/icomic/data/kegg/ligand/LATEST	True	0	False	1000	5,5,1	133	95.046875	111.987642969	128	None	None	C00011	True	/group/home/urenzyme/public_html/retrace/run090707-times-ktwo	C00019	u
1.0	2.21958333333	159.81	0:00:02.760320	0:03:18.743051	/home/group/icomic/data/kegg/ligand/LATEST	True	0	False	1000	5,5,1	75	19.9305555556	8.0109757848	72	None	None	C00022	True	/group/home/urenzyme/public_html/retrace/run090707-times-ktwo	C00019	u
1.0	3.56811320755	189.11	0:00:03.584915	0:03:10.000525	/home/group/icomic/data/kegg/ligand/LATEST	True	0	False	1000	5,5,1	55	19.2452830189	9.35042257218	53	None	None	C00036	True	/group/home/urenzyme/public_html/retrace/run090707-times-ktwo	C00019	u
1.0	4.29444444444	463.8	0:00:04.309210	0:07:45.394757	/home/group/icomic/data/kegg/ligand/LATEST	True	0	False	1000	4,4,1	110	27.2407407407	10.8899123984	108	None	None	C00223	True	/group/home/urenzyme/public_html/retrace/run090707-times-ktwo	C00128	u
1.0	2.20788235294	187.67	0:00:02.247185	0:03:11.010759	/home/group/icomic/data/kegg/ligand/LATEST	True	0	False	1000	5,5,1	87	17.2823529412	6.59520639592	85	None	None	C00036	True	/group/home/urenzyme/public_html/retrace/run090707-times-ktwo	C00128	u
1.0	7.39933333333	221.98	0:00:07.443583	0:03:43.307502	/home/group/icomic/data/kegg/ligand/LATEST	True	0	False	1000	5,5,1	32	14.2666666667	4.56751816879	30	None	None	C00036	True	/group/home/urenzyme/public_html/retrace/run090707-times-ktwo	C00031	u
1.0	1.6014516129	198.58	0:00:01.607857	0:03:19.374321	/home/group/icomic/data/kegg/ligand/LATEST	True	0	False	1000	5,5,1	126	26.9838709677	12.1309946079	124	None	None	C00036	True	/group/home/urenzyme/public_html/retrace/run090707-times-ktwo	C00223	u
1.0	7.39405405405	273.58	0:00:07.508242	0:04:37.804962	/home/group/icomic/data/kegg/ligand/LATEST	True	0	False	1000	5,5,1	39	14.5945945946	4.7274898171	37	None	None	C00022	True	/group/home/urenzyme/public_html/retrace/run090707-times-ktwo	C00002	u
0.951219512195	6.13214285714	85.85	0:00:06.152638	0:01:26.136933	/home/group/icomic/data/kegg/ligand/LATEST	True	0	False	1000	5,5,1	22	14.5714285714	3.99489470117	14	None	None	C00031	True	/group/home/urenzyme/public_html/retrace/run090707-times-ktwo	C00025	u
1.0	1.62471910112	144.6	0:00:01.666587	0:02:28.326326	/home/group/icomic/data/kegg/ligand/LATEST	True	0	False	1000	5,5,1	93	29.4719101124	12.4341771549	89	None	None	C00025	True	/group/home/urenzyme/public_html/retrace/run090707-times-ktwo	C00036	u
1.0	3.90366666667	117.11	0:00:04.008817	0:02:00.264533	/home/group/icomic/data/kegg/ligand/LATEST	True	0	False	1000	5,5,1	36	13.6333333333	5.19283694675	30	None	None	C00025	True	/group/home/urenzyme/public_html/retrace/run090707-times-ktwo	C00018	u
1.0	3.40428571429	238.3	0:00:03.420673	0:03:59.447151	/home/group/icomic/data/kegg/ligand/LATEST	True	0	False	1000	5,5,1	72	17.9571428571	5.92919101754	70	None	None	C00036	True	/group/home/urenzyme/public_html/retrace/run090707-times-ktwo	C00002	u
1.0	6.35837209302	273.41	0:00:06.374613	0:04:34.108398	/home/group/icomic/data/kegg/ligand/LATEST	True	0	False	1000	5,5,1	45	17.3720930233	4.87529727568	43	None	None	C00022	True	/group/home/urenzyme/public_html/retrace/run090707-times-ktwo	C00194	u
1.0	4.75965517241	138.03	0:00:04.786961	0:02:18.821889	/home/group/icomic/data/kegg/ligand/LATEST	True	0	False	1000	5,5,1	31	13.4137931034	4.50683191258	29	None	None	C00025	True	/group/home/urenzyme/public_html/retrace/run090707-times-ktwo	C00031	u
1.0	1.84340909091	81.11	0:00:01.881941	0:01:22.805404	/home/group/icomic/data/kegg/ligand/LATEST	True	0	False	1000	5,5,1	48	15.5	6.26135332453	44	None	None	C00031	True	/group/home/urenzyme/public_html/retrace/run090707-times-ktwo	C00018	u
1.0	21.716	108.58	0:00:21.842404	0:01:49.212023	/home/group/icomic/data/kegg/ligand/LATEST	True	0	False	1000	5,5,1	7	4.6	0.489897948557	5	None	None	C00031	True	/group/home/urenzyme/public_html/retrace/run090707-times-ktwo	C00011	u
1.0	2.36275590551	300.07	0:00:02.409942	0:05:06.062643	/home/group/icomic/data/kegg/ligand/LATEST	True	0	False	1000	5,5,1	130	27.5905511811	12.5831748248	127	None	None	C00022	True	/group/home/urenzyme/public_html/retrace/run090707-times-ktwo	C00223	u
1.0	1.15741666667	138.89	0:00:01.162573	0:02:19.508865	/home/group/icomic/data/kegg/ligand/LATEST	True	0	False	1000	5,5,1	137	33.8333333333	6.85849027767	120	None	None	C00025	True	/group/home/urenzyme/public_html/retrace/run090707-times-ktwo	C00128	u
1.0	5.64032258065	174.85	0:00:05.775631	0:02:59.044564	/home/group/icomic/data/kegg/ligand/LATEST	True	0	False	1000	5,5,1	34	14.2258064516	2.40576830219	31	None	None	C00025	True	/group/home/urenzyme/public_html/retrace/run090707-times-ktwo	C00015	u
1.0	4.04309090909	222.37	0:00:04.063975	0:03:43.518637	/home/group/icomic/data/kegg/ligand/LATEST	True	0	False	1000	5,5,1	63	27.1636363636	9.57223947648	55	None	None	C00025	True	/group/home/urenzyme/public_html/retrace/run090707-times-ktwo	C00022	u
1.0	2.67903225806	166.1	0:00:02.749236	0:02:50.452638	/home/group/icomic/data/kegg/ligand/LATEST	True	0	False	1000	5,5,1	64	42.2903225806	17.4701469765	62	None	None	C00025	True	/group/home/urenzyme/public_html/retrace/run090707-times-ktwo	C00223	u
1.0	4.28	166.92	0:00:04.304903	0:02:47.891230	/home/group/icomic/data/kegg/ligand/LATEST	True	0	False	1000	5,5,1	41	25.358974359	14.2783450515	39	None	None	C00025	True	/group/home/urenzyme/public_html/retrace/run090707-times-ktwo	C00019	u
1.0	1.8452293578	201.13	0:00:01.893188	0:03:26.357565	/home/group/icomic/data/kegg/ligand/LATEST	True	0	False	1000	5,5,1	111	32.9908256881	13.7029397588	109	None	None	C00025	True	/group/home/urenzyme/public_html/retrace/run090707-times-ktwo	C00108	u
0.951219512195	5.57857142857	78.1	0:00:05.609496	0:01:18.532953	/home/group/icomic/data/kegg/ligand/LATEST	True	0	False	1000	5,5,1	22	11.5714285714	3.99489470117	14	None	None	C00108	True	/group/home/urenzyme/public_html/retrace/run090707-times-ktwo	C00025	u
1.0	20.658	103.29	0:00:21.166377	0:01:45.831888	/home/group/icomic/data/kegg/ligand/LATEST	True	0	False	1000	5,5,1	7	2.4	1.01980390272	5	None	None	C00108	True	/group/home/urenzyme/public_html/retrace/run090707-times-ktwo	C00011	u
1.0	11.32625	181.22	0:00:11.392119	0:03:02.273907	/home/group/icomic/data/kegg/ligand/LATEST	True	0	False	1000	5,5,1	20	14.875	6.19349457092	16	None	None	C00031	True	/group/home/urenzyme/public_html/retrace/run090707-times-ktwo	C00108	u
1.0	4.58642857143	321.05	0:00:04.688590	0:05:28.201326	/home/group/icomic/data/kegg/ligand/LATEST	True	0	False	1000	5,5,1	72	20.6428571429	6.02858835475	70	None	None	C00036	True	/group/home/urenzyme/public_html/retrace/run090707-times-ktwo	C00194	u
1.0	11.182	55.91	0:00:11.226072	0:00:56.130360	/home/group/icomic/data/kegg/ligand/LATEST	True	0	False	1000	5,5,1	7	3.8	0.748331477355	5	None	None	C00018	True	/group/home/urenzyme/public_html/retrace/run090707-times-ktwo	C00011	u
1.0	2.5858	258.58	0:00:02.623628	0:04:22.362862	/home/group/icomic/data/kegg/ligand/LATEST	True	0	False	1000	5,5,1	102	21.88	7.61351430024	100	None	None	C00025	True	/group/home/urenzyme/public_html/retrace/run090707-times-ktwo	C00002	u
1.0	4.40593220339	519.9	0:00:04.414230	0:08:40.879154	/home/group/icomic/data/kegg/ligand/LATEST	True	0	False	1000	4,4,1	198	44.4322033898	13.8579224197	118	None	None	C00194	True	/group/home/urenzyme/public_html/retrace/run090707-times-ktwo	C00128	u
1.0	1.56714285714	43.88	0:00:01.573920	0:00:44.069770	/home/group/icomic/data/kegg/ligand/LATEST	True	0	False	1000	5,5,1	30	10.3571428571	2.78021435086	28	None	None	C00018	True	/group/home/urenzyme/public_html/retrace/run090707-times-ktwo	C00031	u
1.0	2.6432	264.32	0:00:02.657257	0:04:25.725778	/home/group/icomic/data/kegg/ligand/LATEST	True	0	False	1000	5,5,1	102	24.6	7.74854825112	100	None	None	C00025	True	/group/home/urenzyme/public_html/retrace/run090707-times-ktwo	C00194	u
1.0	3.68811594203	254.48	0:00:03.704080	0:04:15.581557	/home/group/icomic/data/kegg/ligand/LATEST	True	0	False	1000	5,5,1	88	14.3333333333	2.98142397	69	None	None	C00031	True	/group/home/urenzyme/public_html/retrace/run090707-times-ktwo	C00036	u
1.0	2.01975308642	163.6	0:00:02.066245	0:02:47.365881	/home/group/icomic/data/kegg/ligand/LATEST	True	0	False	1000	5,5,1	85	27.5679012346	11.6374642688	81	None	None	C00108	True	/group/home/urenzyme/public_html/retrace/run090707-times-ktwo	C00036	u
1.0	4.10685714286	143.74	0:00:04.129787	0:02:24.542561	/home/group/icomic/data/kegg/ligand/LATEST	True	0	False	1000	5,5,1	40	13.8	5.25248240631	35	None	None	C00108	True	/group/home/urenzyme/public_html/retrace/run090707-times-ktwo	C00018	u
1.0	3.89285714286	81.75	0:00:07.935881	0:02:46.653507	/home/group/icomic/data/kegg/ligand/LATEST	True	0	False	1000	5,5,1	23	10.619047619	2.51616091688	21	None	None	C00108	True	/group/home/urenzyme/public_html/retrace/run090707-times-ktwo	C00031	u
1.0	2.40085714286	252.09	0:00:02.410867	0:04:13.141056	/home/group/icomic/data/kegg/ligand/LATEST	True	0	False	1000	5,5,1	107	21.7238095238	7.5397299915	105	None	None	C00031	True	/group/home/urenzyme/public_html/retrace/run090707-times-ktwo	C00002	u
1.0	4.58280701754	261.22	0:00:04.694130	0:04:27.565444	/home/group/icomic/data/kegg/ligand/LATEST	True	0	False	1000	5,5,1	59	18.7719298246	6.77461086824	57	None	None	C00031	True	/group/home/urenzyme/public_html/retrace/run090707-times-ktwo	C00015	u
1.0	11.868	59.34	0:00:11.889810	0:00:59.449050	/home/group/icomic/data/kegg/ligand/LATEST	True	0	False	1000	5,5,1	7	7.0	0.632455532034	5	None	None	C00015	True	/group/home/urenzyme/public_html/retrace/run090707-times-ktwo	C00011	u
1.0	2.549375	122.37	0:00:04.711362	0:03:46.145420	/home/group/icomic/data/kegg/ligand/LATEST	True	0	False	1000	5,5,1	56	25.1875	8.80732708696	48	None	None	C00108	True	/group/home/urenzyme/public_html/retrace/run090707-times-ktwo	C00022	u
1.0	6.14774193548	190.58	0:00:06.288049	0:03:14.929543	/home/group/icomic/data/kegg/ligand/LATEST	True	0	False	1000	5,5,1	34	14.2258064516	2.40576830219	31	None	None	C00108	True	/group/home/urenzyme/public_html/retrace/run090707-times-ktwo	C00015	u
0.951219512195	9.23428571429	129.28	0:00:09.284815	0:02:09.987410	/home/group/icomic/data/kegg/ligand/LATEST	True	0	False	1000	5,5,1	22	13.5714285714	3.99489470117	14	None	None	C00018	True	/group/home/urenzyme/public_html/retrace/run090707-times-ktwo	C00025	u
1.0	3.10833333333	130.55	0:00:03.159922	0:02:12.716741	/home/group/icomic/data/kegg/ligand/LATEST	True	0	False	1000	5,5,1	49	15.380952381	6.24100259403	42	None	None	C00018	True	/group/home/urenzyme/public_html/retrace/run090707-times-ktwo	C00108	u
1.0	1.8349	183.49	0:00:01.903139	0:03:10.313940	/home/group/icomic/data/kegg/ligand/LATEST	True	0	False	1000	5,5,1	117	32.1	6.17170964968	100	None	None	C00108	True	/group/home/urenzyme/public_html/retrace/run090707-times-ktwo	C00128	u
1.0	3.84170212766	180.56	0:00:03.866667	0:03:01.733357	/home/group/icomic/data/kegg/ligand/LATEST	True	0	False	1000	5,5,1	49	29.3617021277	14.8473445321	47	None	None	C00108	True	/group/home/urenzyme/public_html/retrace/run090707-times-ktwo	C00223	u
1.0	10.48	345.84	0:00:10.634164	0:05:50.927413	/home/group/icomic/data/kegg/ligand/LATEST	True	0	False	1000	5,5,1	37	10.5151515152	2.43859388348	33	None	None	C00031	True	/group/home/urenzyme/public_html/retrace/run090707-times-ktwo	C00022	u
1.0	7.12666666667	171.04	0:00:07.295022	0:02:55.080546	/home/group/icomic/data/kegg/ligand/LATEST	True	0	False	1000	5,5,1	26	11.25	4.03371210343	24	None	None	C00018	True	/group/home/urenzyme/public_html/retrace/run090707-times-ktwo	C00022	u
1.0	4.635	18.54	0:00:04.656184	0:00:18.624736	/home/group/icomic/data/kegg/ligand/LATEST	True	0	False	1000	5,5,1	6	3.0	0.707106781187	4	None	None	C00015	True	/group/home/urenzyme/public_html/retrace/run090707-times-ktwo	C00002	u
1.0	1.585	53.89	0:00:01.601356	0:00:54.446120	/home/group/icomic/data/kegg/ligand/LATEST	True	0	False	1000	5,5,1	37	11.6470588235	2.55391686425	34	None	None	C00015	True	/group/home/urenzyme/public_html/retrace/run090707-times-ktwo	C00018	u
1.0	2.9774	148.87	0:00:02.984726	0:02:29.236343	/home/group/icomic/data/kegg/ligand/LATEST	True	0	False	1000	5,5,1	52	17.26	5.92894594342	50	None	None	C00018	True	/group/home/urenzyme/public_html/retrace/run090707-times-ktwo	C00019	u
1.0	2.9908	74.77	0:00:03.074241	0:01:16.856049	/home/group/icomic/data/kegg/ligand/LATEST	True	0	False	1000	5,5,1	31	13.64	1.87360614858	25	None	None	C00015	True	/group/home/urenzyme/public_html/retrace/run090707-times-ktwo	C00031	u
1.0	2.31818181818	204.0	0:00:02.333004	0:03:25.304379	/home/group/icomic/data/kegg/ligand/LATEST	True	0	False	1000	5,5,1	90	20.1931818182	6.78544222875	88	None	None	C00018	True	/group/home/urenzyme/public_html/retrace/run090707-times-ktwo	C00002	u
1.0	3.86127659574	181.48	0:00:03.882363	0:03:02.471099	/home/group/icomic/data/kegg/ligand/LATEST	True	0	False	1000	5,5,1	51	20.2340425532	7.07772281553	47	None	None	C00018	True	/group/home/urenzyme/public_html/retrace/run090707-times-ktwo	C00223	u
1.0	1.60695652174	73.92	0:00:01.612874	0:01:14.192213	/home/group/icomic/data/kegg/ligand/LATEST	True	0	False	1000	5,5,1	54	15.5	4.22080767049	46	None	None	C00002	True	/group/home/urenzyme/public_html/retrace/run090707-times-ktwo	C00036	u
1.0	5.24132352941	356.41	0:00:05.267424	0:05:58.184840	/home/group/icomic/data/kegg/ligand/LATEST	True	0	False	1000	5,5,1	76	30.0588235294	12.9044934638	68	None	None	C00031	True	/group/home/urenzyme/public_html/retrace/run090707-times-ktwo	C00019	u
1.0	2.1	8.4	0:00:04.283097	0:00:17.132388	/home/group/icomic/data/kegg/ligand/LATEST	True	0	False	1000	5,5,1	6	3.0	0.707106781187	4	None	None	C00002	True	/group/home/urenzyme/public_html/retrace/run090707-times-ktwo	C00015	u
1.0	5.41145833333	259.75	0:00:05.461140	0:04:22.134759	/home/group/icomic/data/kegg/ligand/LATEST	True	0	False	1000	5,5,1	61	10.7083333333	2.35370570708	48	None	None	C00018	True	/group/home/urenzyme/public_html/retrace/run090707-times-ktwo	C00036	u
1.0	2.43341463415	299.31	0:00:02.446921	0:05:00.971370	/home/group/icomic/data/kegg/ligand/LATEST	True	0	False	1000	5,5,1	125	31.1382113821	15.1073799891	123	None	None	C00108	True	/group/home/urenzyme/public_html/retrace/run090707-times-ktwo	C00019	u
0.970149253731	8.25055555556	148.51	0:00:08.315646	0:02:29.681629	/home/group/icomic/data/kegg/ligand/LATEST	True	0	False	1000	5,5,1	48	20.8888888889	6.14535858179	18	None	None	C00015	True	/group/home/urenzyme/public_html/retrace/run090707-times-ktwo	C00025	u
1.0	3.93211764706	334.23	0:00:03.997825	0:05:39.815196	/home/group/icomic/data/kegg/ligand/LATEST	True	0	False	1000	5,5,1	87	22.7647058824	8.93591176272	85	None	None	C00108	True	/group/home/urenzyme/public_html/retrace/run090707-times-ktwo	C00002	u
1.0	21.792	108.96	0:00:21.966105	0:01:49.830525	/home/group/icomic/data/kegg/ligand/LATEST	True	0	False	1000	5,5,1	7	5.6	0.489897948557	5	None	None	C00002	True	/group/home/urenzyme/public_html/retrace/run090707-times-ktwo	C00011	u
1.0	3.594	89.85	0:00:03.647171	0:01:31.179288	/home/group/icomic/data/kegg/ligand/LATEST	True	0	False	1000	5,5,1	31	12.6	1.8973665961	25	None	None	C00002	True	/group/home/urenzyme/public_html/retrace/run090707-times-ktwo	C00031	u
1.0	4.66224137931	270.41	0:00:04.760833	0:04:36.128328	/home/group/icomic/data/kegg/ligand/LATEST	True	0	False	1000	5,5,1	60	18.1206896552	5.44906694388	58	None	None	C00018	True	/group/home/urenzyme/public_html/retrace/run090707-times-ktwo	C00015	u
1.0	2.79291666667	67.03	0:00:02.802729	0:01:07.265502	/home/group/icomic/data/kegg/ligand/LATEST	True	0	False	1000	5,5,1	26	9.5	2.30940107676	24	None	None	C00002	True	/group/home/urenzyme/public_html/retrace/run090707-times-ktwo	C00018	u
1.0	3.67282352941	312.19	0:00:03.730587	0:05:17.099906	/home/group/icomic/data/kegg/ligand/LATEST	True	0	False	1000	5,5,1	87	25.5294117647	9.06523837043	85	None	None	C00108	True	/group/home/urenzyme/public_html/retrace/run090707-times-ktwo	C00194	u
1.0	4.27789473684	162.56	0:00:04.365581	0:02:45.892110	/home/group/icomic/data/kegg/ligand/LATEST	True	0	False	1000	5,5,1	45	35.7368421053	8.46567126858	38	None	None	C00015	True	/group/home/urenzyme/public_html/retrace/run090707-times-ktwo	C00223	u
1.0	2.18365853659	179.06	0:00:02.193651	0:02:59.879396	/home/group/icomic/data/kegg/ligand/LATEST	True	0	False	1000	5,5,1	87	118.304878049	125.654063344	82	None	None	C00015	True	/group/home/urenzyme/public_html/retrace/run090707-times-ktwo	C00019	u
0.979166666667	6.53513513514	241.8	0:00:06.702489	0:04:07.992106	/home/group/icomic/data/kegg/ligand/LATEST	True	0	False	1000	5,5,1	43	20.1081081081	7.58655918085	37	None	None	C00015	True	/group/home/urenzyme/public_html/retrace/run090707-times-ktwo	C00022	u
1.0	4.6075	18.43	0:00:04.725222	0:00:18.900888	/home/group/icomic/data/kegg/ligand/LATEST	True	0	False	1000	5,5,1	6	4.0	0.707106781187	4	None	None	C00019	True	/group/home/urenzyme/public_html/retrace/run090707-times-ktwo	C00015	u
1.0	6.17333333333	18.52	0:00:06.333241	0:00:18.999725	/home/group/icomic/data/kegg/ligand/LATEST	True	0	False	1000	5,5,1	5	3.0	1.41421356237	3	None	None	C00019	True	/group/home/urenzyme/public_html/retrace/run090707-times-ktwo	C00002	u
1.0	4.07559322034	240.46	0:00:04.180489	0:04:06.648856	/home/group/icomic/data/kegg/ligand/LATEST	True	0	False	1000	5,5,1	64	23.0338983051	9.78058627354	59	None	None	C00015	True	/group/home/urenzyme/public_html/retrace/run090707-times-ktwo	C00108	u
1.0	5.46606060606	180.38	0:00:05.498762	0:03:01.459150	/home/group/icomic/data/kegg/ligand/LATEST	True	0	False	1000	5,5,1	39	18.3333333333	6.9747017604	33	None	None	C00002	True	/group/home/urenzyme/public_html/retrace/run090707-times-ktwo	C00022	u
1.0	6.1795	123.59	0:00:06.211537	0:02:04.230751	/home/group/icomic/data/kegg/ligand/LATEST	True	0	False	1000	5,5,1	23	26.9	3.44818792991	20	None	None	C00002	True	/group/home/urenzyme/public_html/retrace/run090707-times-ktwo	C00223	u
1.0	3.89255813953	334.76	0:00:03.919713	0:05:37.095332	/home/group/icomic/data/kegg/ligand/LATEST	True	0	False	1000	5,5,1	88	22.7674418605	6.94107159243	86	None	None	C00018	True	/group/home/urenzyme/public_html/retrace/run090707-times-ktwo	C00194	u
1.0	21.298	106.49	0:00:21.648649	0:01:48.243245	/home/group/icomic/data/kegg/ligand/LATEST	True	0	False	1000	5,5,1	7	2.4	1.01980390272	5	None	None	C00019	True	/group/home/urenzyme/public_html/retrace/run090707-times-ktwo	C00011	u
0.957446808511	12.655	202.48	0:00:12.960779	0:03:27.372475	/home/group/icomic/data/kegg/ligand/LATEST	True	0	False	1000	5,5,1	24	14.9375	4.27885425669	16	None	None	C00002	True	/group/home/urenzyme/public_html/retrace/run090707-times-ktwo	C00025	u
1.0	12.2558333333	294.14	0:00:12.321667	0:04:55.720011	/home/group/icomic/data/kegg/ligand/LATEST	True	0	False	1000	5,5,1	26	14.75	2.90473750966	24	None	None	C00015	True	/group/home/urenzyme/public_html/retrace/run090707-times-ktwo	C00036	u
0.951219512195	6.45	90.3	0:00:06.466591	0:01:30.532277	/home/group/icomic/data/kegg/ligand/LATEST	True	0	False	1000	5,5,1	22	11.5714285714	3.99489470117	14	None	None	C00019	True	/group/home/urenzyme/public_html/retrace/run090707-times-ktwo	C00025	u
1.0	3.304	16.52	0:00:03.398332	0:00:16.991660	/home/group/icomic/data/kegg/ligand/LATEST	True	0	False	1000	5,5,1	7	3.8	0.748331477355	5	None	None	C00128	True	/group/home/urenzyme/public_html/retrace/run090707-times-ktwo	C00015	u
1.0	4.88025	195.21	0:00:04.905583	0:03:16.223343	/home/group/icomic/data/kegg/ligand/LATEST	True	0	False	1000	5,5,1	42	16.95	5.74434504535	40	None	None	C00002	True	/group/home/urenzyme/public_html/retrace/run090707-times-ktwo	C00108	u
1.0	2.79102189781	382.37	0:00:02.858144	0:06:31.565739	/home/group/icomic/data/kegg/ligand/LATEST	True	0	False	1000	5,5,1	208	34.7299270073	12.8219153457	137	None	None	C00018	True	/group/home/urenzyme/public_html/retrace/run090707-times-ktwo	C00128	u
1.0	3.6028	180.14	0:00:03.675830	0:03:03.791511	/home/group/icomic/data/kegg/ligand/LATEST	True	0	False	1000	5,5,1	56	183.28	124.225124673	50	None	None	C00002	True	/group/home/urenzyme/public_html/retrace/run090707-times-ktwo	C00019	u
1.0	3.15075675676	582.89	0:00:03.185754	0:09:49.364592	/home/group/icomic/data/kegg/ligand/LATEST	True	0	False	1000	5,5,1	379	38.1297297297	14.4683973386	185	None	None	C00031	True	/group/home/urenzyme/public_html/retrace/run090707-times-ktwo	C00128	u
1.0	21.464	107.32	0:00:21.964991	0:01:49.824957	/home/group/icomic/data/kegg/ligand/LATEST	True	0	False	1000	5,5,1	7	4.0	0.632455532034	5	None	None	C00128	True	/group/home/urenzyme/public_html/retrace/run090707-times-ktwo	C00011	u
1.0	4.01217391304	184.56	0:00:04.026527	0:03:05.220252	/home/group/icomic/data/kegg/ligand/LATEST	True	0	False	1000	5,5,1	48	39.347826087	16.2014725462	46	None	None	C00002	True	/group/home/urenzyme/public_html/retrace/run090707-times-ktwo	C00194	u
1.0	2.60807692308	67.81	0:00:02.660263	0:01:09.166858	/home/group/icomic/data/kegg/ligand/LATEST	True	0	False	1000	5,5,1	29	11.3076923077	3.11039486449	26	None	None	C00128	True	/group/home/urenzyme/public_html/retrace/run090707-times-ktwo	C00018	u
1.0	6.86477272727	302.05	0:00:06.990631	0:05:07.587779	/home/group/icomic/data/kegg/ligand/LATEST	True	0	False	1000	5,5,1	46	34.8636363636	14.5361475906	44	None	None	C00015	True	/group/home/urenzyme/public_html/retrace/run090707-times-ktwo	C00194	u
1.0	12.1677777778	109.51	0:00:12.440658	0:01:51.965924	/home/group/icomic/data/kegg/ligand/LATEST	True	0	False	1000	5,5,1	11	6.11111111111	2.6010444246	9	None	None	C00128	True	/group/home/urenzyme/public_html/retrace/run090707-times-ktwo	C00022	u
1.0	3.34705882353	113.8	0:00:03.363157	0:01:54.347368	/home/group/icomic/data/kegg/ligand/LATEST	True	0	False	1000	5,5,1	37	22.6764705882	9.02193597404	34	None	None	C00019	True	/group/home/urenzyme/public_html/retrace/run090707-times-ktwo	C00194	u
1.0	4.15727272727	91.46	0:00:04.171495	0:01:31.772903	/home/group/icomic/data/kegg/ligand/LATEST	True	0	False	1000	5,5,1	24	11.4090909091	2.30925196289	22	None	None	C00128	True	/group/home/urenzyme/public_html/retrace/run090707-times-ktwo	C00031	u
1.0	4.99575757576	164.86	0:00:05.022040	0:02:45.727345	/home/group/icomic/data/kegg/ligand/LATEST	True	0	False	1000	5,5,1	35	14.9090909091	5.75964874962	33	None	None	C00019	True	/group/home/urenzyme/public_html/retrace/run090707-times-ktwo	C00031	u
1.0	4.98352941176	84.72	0:00:04.991757	0:01:24.859881	/home/group/icomic/data/kegg/ligand/LATEST	True	0	False	1000	5,5,1	19	15.7058823529	8.37197499984	17	None	None	C00128	True	/group/home/urenzyme/public_html/retrace/run090707-times-ktwo	C00002	u
1.0	5.46166666667	163.85	0:00:05.486927	0:02:44.607822	/home/group/icomic/data/kegg/ligand/LATEST	True	0	False	1000	5,5,1	36	13.7666666667	5.41407630369	30	None	None	C00019	True	/group/home/urenzyme/public_html/retrace/run090707-times-ktwo	C00018	u
1.0	1.65	165.0	0:00:01.655343	0:02:45.534312	/home/group/icomic/data/kegg/ligand/LATEST	True	0	False	1000	5,5,1	102	40.41	20.7002874376	100	None	None	C00019	True	/group/home/urenzyme/public_html/retrace/run090707-times-ktwo	C00223	u
1.0	16.486	82.43	0:00:16.681166	0:01:23.405834	/home/group/icomic/data/kegg/ligand/LATEST	True	0	False	1000	5,5,1	7	3.0	0.632455532034	5	None	None	C00223	True	/group/home/urenzyme/public_html/retrace/run090707-times-ktwo	C00011	u
1.0	2.48191011236	220.89	0:00:02.533476	0:03:45.479387	/home/group/icomic/data/kegg/ligand/LATEST	True	0	False	1000	5,5,1	93	29.7415730337	12.7319187411	89	None	None	C00019	True	/group/home/urenzyme/public_html/retrace/run090707-times-ktwo	C00036	u
0.974683544304	5.00866666667	150.26	0:00:05.031481	0:02:30.944436	/home/group/icomic/data/kegg/ligand/LATEST	True	0	False	1000	5,5,1	62	14.8	4.1825032377	30	None	None	C00128	True	/group/home/urenzyme/public_html/retrace/run090707-times-ktwo	C00025	u
1.0	2.50444444444	383.18	0:00:02.515601	0:06:24.887087	/home/group/icomic/data/kegg/ligand/LATEST	True	0	False	1000	5,5,1	195	33.7124183007	14.4925823725	153	None	None	C00015	True	/group/home/urenzyme/public_html/retrace/run090707-times-ktwo	C00128	u
1.0	5.24310344828	152.05	0:00:05.274492	0:02:32.960290	/home/group/icomic/data/kegg/ligand/LATEST	True	0	False	1000	5,5,1	32	11.5517241379	3.31752095746	29	None	None	C00128	True	/group/home/urenzyme/public_html/retrace/run090707-times-ktwo	C00108	u
1.0	5.75252173913	661.54	0:00:05.788882	0:11:05.721439	/home/group/icomic/data/kegg/ligand/LATEST	True	0	False	1000	5,5,1	119	26.347826087	9.66935407965	115	None	None	C00031	True	/group/home/urenzyme/public_html/retrace/run090707-times-ktwo	C00194	u
0.951219512195	9.37142857143	131.2	0:00:09.484701	0:02:12.785818	/home/group/icomic/data/kegg/ligand/LATEST	True	0	False	1000	5,5,1	22	12.5714285714	3.99489470117	14	None	None	C00223	True	/group/home/urenzyme/public_html/retrace/run090707-times-ktwo	C00025	u
1.0	4.95	24.75	0:00:04.976023	0:00:24.880115	/home/group/icomic/data/kegg/ligand/LATEST	True	0	False	1000	5,5,1	7	3.8	0.4	5	None	None	C00223	True	/group/home/urenzyme/public_html/retrace/run090707-times-ktwo	C00002	u
1.0	1.77051094891	242.56	0:00:01.797018	0:04:06.191479	/home/group/icomic/data/kegg/ligand/LATEST	True	0	False	1000	5,5,1	154	35.6934306569	8.16576621424	137	None	None	C00019	True	/group/home/urenzyme/public_html/retrace/run090707-times-ktwo	C00128	u
1.0	5.59846153846	218.34	0:00:05.712017	0:03:42.768676	/home/group/icomic/data/kegg/ligand/LATEST	True	0	False	1000	5,5,1	49	9.69230769231	2.49259257631	39	None	None	C00128	True	/group/home/urenzyme/public_html/retrace/run090707-times-ktwo	C00036	u
1.0	5.08571428571	284.8	0:00:05.202695	0:04:51.350967	/home/group/icomic/data/kegg/ligand/LATEST	True	0	False	1000	5,5,1	64	27.1607142857	9.86294795418	56	None	None	C00019	True	/group/home/urenzyme/public_html/retrace/run090707-times-ktwo	C00022	u
1.0	4.27733333333	64.16	0:00:04.314851	0:01:04.722779	/home/group/icomic/data/kegg/ligand/LATEST	True	0	False	1000	5,5,1	17	14.2	6.64529909033	15	None	None	C00223	True	/group/home/urenzyme/public_html/retrace/run090707-times-ktwo	C00015	u
1.0	5.32388888889	95.83	0:00:05.392802	0:01:37.070437	/home/group/icomic/data/kegg/ligand/LATEST	True	0	False	1000	5,5,1	20	8.22222222222	2.32272721782	18	None	None	C00223	True	/group/home/urenzyme/public_html/retrace/run090707-times-ktwo	C00108	u
1.0	2.48777777778	313.46	0:00:02.501315	0:05:15.165812	/home/group/icomic/data/kegg/ligand/LATEST	True	0	False	1000	5,5,1	128	34.0793650794	13.7405685833	126	None	None	C00019	True	/group/home/urenzyme/public_html/retrace/run090707-times-ktwo	C00108	u
1.0	16.7792307692	218.13	0:00:16.913033	0:03:39.869433	/home/group/icomic/data/kegg/ligand/LATEST	True	0	False	1000	5,5,1	15	6.69230769231	1.89674277014	13	None	None	C00223	True	/group/home/urenzyme/public_html/retrace/run090707-times-ktwo	C00022	u
1.0	3.995	15.98	0:00:04.008495	0:00:16.033981	/home/group/icomic/data/kegg/ligand/LATEST	True	0	False	1000	5,5,1	6	4.0	0.707106781187	4	None	None	C00194	True	/group/home/urenzyme/public_html/retrace/run090707-times-ktwo	C00015	u
1.0	9.02	18.04	0:00:09.063546	0:00:18.127092	/home/group/icomic/data/kegg/ligand/LATEST	True	0	False	1000	5,5,1	4	2.5	1.5	2	None	None	C00194	True	/group/home/urenzyme/public_html/retrace/run090707-times-ktwo	C00002	u
1.0	4.6	184.0	0:00:04.616173	0:03:04.646943	/home/group/icomic/data/kegg/ligand/LATEST	True	0	False	1000	5,5,1	46	14.4	4.21188793773	40	None	None	C00223	True	/group/home/urenzyme/public_html/retrace/run090707-times-ktwo	C00018	u
1.0	2.57232323232	254.66	0:00:02.581691	0:04:15.587442	/home/group/icomic/data/kegg/ligand/LATEST	True	0	False	1000	5,5,1	104	153.161616162	133.054610727	99	None	None	C00128	True	/group/home/urenzyme/public_html/retrace/run090707-times-ktwo	C00019	u
1.0	3.108	77.7	0:00:03.163981	0:01:19.099535	/home/group/icomic/data/kegg/ligand/LATEST	True	0	False	1000	5,5,1	31	13.6	1.8973665961	25	None	None	C00194	True	/group/home/urenzyme/public_html/retrace/run090707-times-ktwo	C00031	u
1.0	2.08638297872	98.06	0:00:02.092636	0:01:38.353935	/home/group/icomic/data/kegg/ligand/LATEST	True	0	False	1000	5,5,1	55	17.1063829787	4.51114007647	47	None	None	C00194	True	/group/home/urenzyme/public_html/retrace/run090707-times-ktwo	C00036	u
1.0	21.748	108.74	0:00:22.383176	0:01:51.915884	/home/group/icomic/data/kegg/ligand/LATEST	True	0	False	1000	5,5,1	7	6.6	0.489897948557	5	None	None	C00194	True	/group/home/urenzyme/public_html/retrace/run090707-times-ktwo	C00011	u
1.0	2.94175925926	317.71	0:00:02.991567	0:05:23.089316	/home/group/icomic/data/kegg/ligand/LATEST	True	0	False	1000	5,5,1	110	24.1388888889	8.96232684458	108	None	None	C00128	True	/group/home/urenzyme/public_html/retrace/run090707-times-ktwo	C00223	u
1.0	2.64205882353	89.83	0:00:02.662283	0:01:30.517645	/home/group/icomic/data/kegg/ligand/LATEST	True	0	False	1000	5,5,1	37	11.9117647059	3.28425519409	34	None	None	C00194	True	/group/home/urenzyme/public_html/retrace/run090707-times-ktwo	C00018	u
1.0	20.651	206.51	0:00:20.778358	0:03:27.783585	/home/group/icomic/data/kegg/ligand/LATEST	True	0	False	1000	5,5,1	12	11.0	4.71168759576	10	None	None	C00223	True	/group/home/urenzyme/public_html/retrace/run090707-times-ktwo	C00194	u
0.902777777778	1.02205882353	69.5	0:00:01.025469	0:01:09.731928	/home/group/icomic/data/kegg/ligand/LATEST	True	0	False	1000	10,10,1	82	15.5735294118	4.22985250915	68	None	None	C00011	True	/group/home/urenzyme/public_html/retrace/run090707-times-ktwo	C00025	u
1.0	5.08347826087	233.84	0:00:05.115513	0:03:55.313643	/home/group/icomic/data/kegg/ligand/LATEST	True	0	False	1000	5,5,1	48	18.1086956522	7.19065897951	46	None	None	C00223	True	/group/home/urenzyme/public_html/retrace/run090707-times-ktwo	C00019	u
1.0	12.5140740741	337.88	0:00:12.772009	0:05:44.844248	/home/group/icomic/data/kegg/ligand/LATEST	True	0	False	1000	5,5,1	29	18.4814814815	6.88191602503	27	None	None	C00128	True	/group/home/urenzyme/public_html/retrace/run090707-times-ktwo	C00194	u
0.957446808511	9.071875	145.15	0:00:09.117196	0:02:25.875148	/home/group/icomic/data/kegg/ligand/LATEST	True	0	False	1000	5,5,1	24	15.9375	4.27885425669	16	None	None	C00194	True	/group/home/urenzyme/public_html/retrace/run090707-times-ktwo	C00025	u
1.0	3.71846153846	483.4	0:00:04.107661	0:08:53.996046	/home/group/icomic/data/kegg/ligand/LATEST	True	0	False	1000	5,5,1	270	40.8	11.8791349076	130	None	None	C00002	True	/group/home/urenzyme/public_html/retrace/run090707-times-ktwo	C00128	u
1.0	4.0445	161.78	0:00:04.116907	0:02:44.676298	/home/group/icomic/data/kegg/ligand/LATEST	True	0	False	1000	5,5,1	46	21.8	8.46522297403	40	None	None	C00194	True	/group/home/urenzyme/public_html/retrace/run090707-times-ktwo	C00022	u
1.0	6.6346	331.73	0:00:06.697694	0:05:34.884722	/home/group/icomic/data/kegg/ligand/LATEST	True	0	False	1000	5,5,1	64	9.58	2.43384469513	50	None	None	C00223	True	/group/home/urenzyme/public_html/retrace/run090707-times-ktwo	C00036	u
1.0	3.861	154.44	0:00:03.877266	0:02:35.090668	/home/group/icomic/data/kegg/ligand/LATEST	True	0	False	1000	5,5,1	42	17.725	5.52714890337	40	None	None	C00194	True	/group/home/urenzyme/public_html/retrace/run090707-times-ktwo	C00108	u
1.0	6.2258	311.29	0:00:06.268996	0:05:13.449834	/home/group/icomic/data/kegg/ligand/LATEST	True	0	False	1000	5,5,1	52	18.7	5.42309874518	50	None	None	C00223	True	/group/home/urenzyme/public_html/retrace/run090707-times-ktwo	C00031	u
0.9	13.7844444444	124.06	0:00:13.827519	0:02:04.447678	/home/group/icomic/data/kegg/ligand/LATEST	True	0	False	1000	10,10,1	11	2.77777777778	0.916245694582	9	None	None	C00022	True	/group/home/urenzyme/public_html/retrace/run090707-times-ktwo	C00011	u
1.0	3.44520547945	1006.0	0:00:03.505662	0:17:03.653376	/home/group/icomic/data/kegg/ligand/LATEST	True	0	False	1000	5,5,1	320	41.3801369863	16.0184829881	292	None	None	C00031	True	/group/home/urenzyme/public_html/retrace/run090707-times-ktwo	C00223	u
1.0	7.34933333333	220.48	0:00:07.390632	0:03:41.718968	/home/group/icomic/data/kegg/ligand/LATEST	True	0	False	1000	5,5,1	35	29.2	7.95571073716	30	None	None	C00194	True	/group/home/urenzyme/public_html/retrace/run090707-times-ktwo	C00223	u
1.0	3.8546875	246.7	0:00:03.946897	0:04:12.601414	/home/group/icomic/data/kegg/ligand/LATEST	True	0	False	1000	5,5,1	68	145.15625	130.966028366	64	None	None	C00194	True	/group/home/urenzyme/public_html/retrace/run090707-times-ktwo	C00019	u
0.934579439252	1.71274647887	243.21	0:00:01.757230	0:04:09.526786	/home/group/icomic/data/kegg/ligand/LATEST	True	0	False	1000	10,10,1	164	21.9577464789	11.2198724852	142	None	None	C00011	True	/group/home/urenzyme/public_html/retrace/run090707-times-ktwo	C00036	u
0.9	24.7122222222	222.41	0:00:25.022127	0:03:45.199146	/home/group/icomic/data/kegg/ligand/LATEST	True	0	False	1000	10,10,1	11	2.22222222222	0.628539361055	9	None	None	C00036	True	/group/home/urenzyme/public_html/retrace/run090707-times-ktwo	C00011	u
0.988593155894	2.3035	368.56	0:00:02.319206	0:06:11.073055	/home/group/icomic/data/kegg/ligand/LATEST	True	0	False	1000	10,10,1	183	19.025	6.68949736527	160	None	None	C00011	True	/group/home/urenzyme/public_html/retrace/run090707-times-ktwo	C00018	u
0.98121085595	1.05668656716	353.99	0:00:01.061716	0:05:55.675057	/home/group/icomic/data/kegg/ligand/LATEST	True	0	False	1000	10,10,1	399	33.3611940299	9.66564859455	335	None	None	C00011	True	/group/home/urenzyme/public_html/retrace/run090707-times-ktwo	C00128	u
1.0	3.12944444444	281.65	0:00:03.195454	0:04:47.590872	/home/group/icomic/data/kegg/ligand/LATEST	True	0	False	1000	10,10,1	100	11.1555555556	3.34966370156	90	None	None	C00022	True	/group/home/urenzyme/public_html/retrace/run090707-times-ktwo	C00108	u
0.989637305699	1.35482993197	398.32	0:00:01.384946	0:06:47.174252	/home/group/icomic/data/kegg/ligand/LATEST	True	0	False	1000	10,10,1	328	33.8639455782	11.809508135	294	None	None	C00011	True	/group/home/urenzyme/public_html/retrace/run090707-times-ktwo	C00108	u
0.986725663717	3.25791666667	390.95	0:00:03.271201	0:06:32.544126	/home/group/icomic/data/kegg/ligand/LATEST	True	0	False	1000	10,10,1	128	16.7583333333	4.34740503698	120	None	None	C00011	True	/group/home/urenzyme/public_html/retrace/run090707-times-ktwo	C00015	u
1.0	5.68127272727	312.47	0:00:05.711192	0:05:14.115590	/home/group/icomic/data/kegg/ligand/LATEST	True	0	False	1000	10,10,1	59	12.6545454545	4.56555555444	55	None	None	C00022	True	/group/home/urenzyme/public_html/retrace/run090707-times-ktwo	C00018	u
0.9	25.2222222222	227.0	0:00:25.336143	0:03:48.025293	/home/group/icomic/data/kegg/ligand/LATEST	True	0	False	1000	10,10,1	11	3.33333333333	1.33333333333	9	None	None	C00025	True	/group/home/urenzyme/public_html/retrace/run090707-times-ktwo	C00011	u
0.924242424242	3.21083333333	308.24	0:00:03.227559	0:05:09.845711	/home/group/icomic/data/kegg/ligand/LATEST	True	0	False	1000	10,10,1	113	15.3958333333	4.37197315929	96	None	None	C00036	True	/group/home/urenzyme/public_html/retrace/run090707-times-ktwo	C00025	u
1.0	2.27346153846	295.55	0:00:02.279094	0:04:56.282336	/home/group/icomic/data/kegg/ligand/LATEST	True	0	False	1000	10,10,1	134	12.9307692308	3.67567568156	130	None	None	C00036	True	/group/home/urenzyme/public_html/retrace/run090707-times-ktwo	C00108	u
0.952380952381	3.58618181818	394.48	0:00:03.612906	0:06:37.419685	/home/group/icomic/data/kegg/ligand/LATEST	True	0	False	1000	10,10,1	184	15.2909090909	5.1192070667	110	None	None	C00022	True	/group/home/urenzyme/public_html/retrace/run090707-times-ktwo	C00025	u
1.0	37.634	376.34	0:00:37.808549	0:06:18.085496	/home/group/icomic/data/kegg/ligand/LATEST	True	0	False	1000	10,10,1	12	9.1	0.7	10	None	None	C00022	True	/group/home/urenzyme/public_html/retrace/run090707-times-ktwo	C00015	u
1.0	2.64860215054	492.64	0:00:02.726523	0:08:27.133296	/home/group/icomic/data/kegg/ligand/LATEST	True	0	False	1000	10,10,1	196	20.5967741935	7.95104580411	186	None	None	C00011	True	/group/home/urenzyme/public_html/retrace/run090707-times-ktwo	C00031	u
0.958333333333	10.4757142857	439.98	0:00:10.672276	0:07:28.235596	/home/group/icomic/data/kegg/ligand/LATEST	True	0	False	1000	10,10,1	52	7.16666666667	2.12599183203	42	None	None	C00022	True	/group/home/urenzyme/public_html/retrace/run090707-times-ktwo	C00036	u
0.990625	2.3442	468.84	0:00:02.354842	0:07:50.968510	/home/group/icomic/data/kegg/ligand/LATEST	True	0	False	1000	10,10,1	222	38.135	16.6897206388	200	None	None	C00011	True	/group/home/urenzyme/public_html/retrace/run090707-times-ktwo	C00223	u
1.0	2.3947826087	165.24	0:00:04.871291	0:05:36.119129	/home/group/icomic/data/kegg/ligand/LATEST	True	0	False	1000	10,10,1	72	13.2028985507	4.11282797078	69	None	None	C00036	True	/group/home/urenzyme/public_html/retrace/run090707-times-ktwo	C00018	u
1.0	4.85150943396	514.26	0:00:04.939102	0:08:43.544897	/home/group/icomic/data/kegg/ligand/LATEST	True	0	False	1000	10,10,1	108	13.9528301887	3.53788678923	106	None	None	C00022	True	/group/home/urenzyme/public_html/retrace/run090707-times-ktwo	C00031	u
0.9	18.7995833333	451.19	0:00:18.916248	0:07:33.989973	/home/group/icomic/data/kegg/ligand/LATEST	True	0	False	1000	10,10,1	26	6.45833333333	2.23567973755	24	None	None	C00036	True	/group/home/urenzyme/public_html/retrace/run090707-times-ktwo	C00022	u
1.0	4.09221311475	499.25	0:00:04.109617	0:08:21.373320	/home/group/icomic/data/kegg/ligand/LATEST	True	0	False	1000	10,10,1	124	15.8852459016	4.60967749185	122	None	None	C00022	True	/group/home/urenzyme/public_html/retrace/run090707-times-ktwo	C00002	u
1.0	1.92395498392	598.35	0:00:01.952114	0:10:07.107751	/home/group/icomic/data/kegg/ligand/LATEST	True	0	False	1000	10,10,1	322	26.4372990354	8.46071445965	311	None	None	C00011	True	/group/home/urenzyme/public_html/retrace/run090707-times-ktwo	C00194	u
1.0	4.66514285714	326.56	0:00:07.396257	0:08:37.737992	/home/group/icomic/data/kegg/ligand/LATEST	True	0	False	1000	10,10,1	72	15.1142857143	4.35740046077	70	None	None	C00036	True	/group/home/urenzyme/public_html/retrace/run090707-times-ktwo	C00031	u
0.996296296296	2.76101522843	543.92	0:00:02.811911	0:09:13.946588	/home/group/icomic/data/kegg/ligand/LATEST	True	0	False	1000	10,10,1	199	15.847715736	5.5304562704	197	None	None	C00022	True	/group/home/urenzyme/public_html/retrace/run090707-times-ktwo	C00128	u
1.0	2.21144781145	656.8	0:00:02.253881	0:11:09.402906	/home/group/icomic/data/kegg/ligand/LATEST	True	0	False	1000	10,10,1	308	23.4983164983	8.21435246331	297	None	None	C00011	True	/group/home/urenzyme/public_html/retrace/run090707-times-ktwo	C00002	u
1.0	2.03371428571	569.44	0:00:02.043112	0:09:32.071424	/home/group/icomic/data/kegg/ligand/LATEST	True	0	False	1000	10,10,1	290	93.1714285714	117.11477538	280	None	None	C00022	True	/group/home/urenzyme/public_html/retrace/run090707-times-ktwo	C00019	u
0.998257839721	1.43082627119	675.35	0:00:01.463869	0:11:30.946172	/home/group/icomic/data/kegg/ligand/LATEST	True	0	False	1000	10,10,1	485	91.3665254237	107.684858707	472	None	None	C00011	True	/group/home/urenzyme/public_html/retrace/run090707-times-ktwo	C00019	u
0.988636363636	6.74387387387	748.57	0:00:06.832568	0:12:38.415138	/home/group/icomic/data/kegg/ligand/LATEST	True	0	False	1000	10,10,1	136	16.8378378378	8.31317259344	111	None	None	C00011	True	/group/home/urenzyme/public_html/retrace/run090707-times-ktwo	C00022	u
1.0	4.4764084507	635.65	0:00:04.559151	0:10:47.399485	/home/group/icomic/data/kegg/ligand/LATEST	True	0	False	1000	10,10,1	144	19.161971831	5.03178254185	142	None	None	C00022	True	/group/home/urenzyme/public_html/retrace/run090707-times-ktwo	C00194	u
1.0	23.26	232.6	0:00:23.410996	0:03:54.109968	/home/group/icomic/data/kegg/ligand/LATEST	True	0	False	1000	10,10,1	12	5.2	1.16619037897	10	None	None	C00031	True	/group/home/urenzyme/public_html/retrace/run090707-times-ktwo	C00011	u
0.988584474886	1.53495412844	501.93	0:00:01.566568	0:08:32.267985	/home/group/icomic/data/kegg/ligand/LATEST	True	0	False	1000	10,10,1	352	28.4006116208	12.6315124455	327	None	None	C00025	True	/group/home/urenzyme/public_html/retrace/run090707-times-ktwo	C00036	u
1.0	2.80279069767	482.08	0:00:02.816506	0:08:04.439160	/home/group/icomic/data/kegg/ligand/LATEST	True	0	False	1000	10,10,1	206	19.2209302326	6.55105381686	172	None	None	C00025	True	/group/home/urenzyme/public_html/retrace/run090707-times-ktwo	C00018	u
1.0	4.83613259669	875.34	0:00:04.907295	0:14:48.220475	/home/group/icomic/data/kegg/ligand/LATEST	True	0	False	1000	5,5,1	295	43.226519337	14.4680468481	181	None	None	C00194	True	/group/home/urenzyme/public_html/retrace/run090707-times-ktwo	C00128	u
1.0	2.68054621849	637.97	0:00:02.689518	0:10:40.105430	/home/group/icomic/data/kegg/ligand/LATEST	True	0	False	1000	10,10,1	240	18.9159663866	5.48501370341	238	None	None	C00036	True	/group/home/urenzyme/public_html/retrace/run090707-times-ktwo	C00002	u
1.0	7.15875912409	980.75	0:00:07.176418	0:16:23.169345	/home/group/icomic/data/kegg/ligand/LATEST	True	0	False	1000	5,5,1	139	27.5620437956	11.0207907792	137	None	None	C00223	True	/group/home/urenzyme/public_html/retrace/run090707-times-ktwo	C00128	u
1.0	4.45225225225	494.2	0:00:04.475695	0:08:16.802178	/home/group/icomic/data/kegg/ligand/LATEST	True	0	False	1000	10,10,1	119	84.7657657658	105.296745409	111	None	None	C00025	True	/group/home/urenzyme/public_html/retrace/run090707-times-ktwo	C00019	u
0.985436893204	0.838530701754	382.37	0:00:00.842669	0:06:24.257278	/home/group/icomic/data/kegg/ligand/LATEST	True	0	False	1000	10,10,1	529	36.0504385965	10.0358829794	456	None	None	C00025	True	/group/home/urenzyme/public_html/retrace/run090707-times-ktwo	C00128	u
1.0	4.17536764706	567.85	0:00:04.202666	0:09:31.562678	/home/group/icomic/data/kegg/ligand/LATEST	True	0	False	1000	10,10,1	154	19.8970588235	8.67321723652	136	None	None	C00025	True	/group/home/urenzyme/public_html/retrace/run090707-times-ktwo	C00031	u
0.991666666667	4.40797468354	696.46	0:00:04.495882	0:11:50.349388	/home/group/icomic/data/kegg/ligand/LATEST	True	0	False	1000	10,10,1	160	16.2784810127	3.36751686626	158	None	None	C00036	True	/group/home/urenzyme/public_html/retrace/run090707-times-ktwo	C00015	u
1.0	1.98447432763	811.65	0:00:02.008208	0:13:41.357468	/home/group/icomic/data/kegg/ligand/LATEST	True	0	False	1000	10,10,1	414	30.1613691932	13.152421257	409	None	None	C00022	True	/group/home/urenzyme/public_html/retrace/run090707-times-ktwo	C00223	u
1.0	1.56093877551	764.86	0:00:01.576083	0:12:52.281011	/home/group/icomic/data/kegg/ligand/LATEST	True	0	False	1000	10,10,1	492	28.8571428571	12.166363802	490	None	None	C00036	True	/group/home/urenzyme/public_html/retrace/run090707-times-ktwo	C00223	u
1.0	3.09886639676	765.42	0:00:03.121096	0:12:50.910720	/home/group/icomic/data/kegg/ligand/LATEST	True	0	False	1000	10,10,1	249	17.9149797571	6.44981077301	247	None	None	C00036	True	/group/home/urenzyme/public_html/retrace/run090707-times-ktwo	C00128	u
1.0	2.15843537415	317.29	0:00:02.209566	0:05:24.806316	/home/group/icomic/data/kegg/ligand/LATEST	True	0	False	1000	10,10,1	167	16.2653061224	5.15121877212	147	None	None	C00031	True	/group/home/urenzyme/public_html/retrace/run090707-times-ktwo	C00018	u
0.8	14.745	117.96	0:00:29.979559	0:03:59.836474	/home/group/icomic/data/kegg/ligand/LATEST	True	0	False	1000	10,10,1	10	3.125	1.36358901433	8	None	None	C00108	True	/group/home/urenzyme/public_html/retrace/run090707-times-ktwo	C00011	u
1.0	1.36704980843	713.6	0:00:01.374355	0:11:57.413638	/home/group/icomic/data/kegg/ligand/LATEST	True	0	False	1000	10,10,1	560	37.030651341	12.4244467316	522	None	None	C00025	True	/group/home/urenzyme/public_html/retrace/run090707-times-ktwo	C00108	u
0.921568627451	4.9216	246.08	0:00:04.950795	0:04:07.539766	/home/group/icomic/data/kegg/ligand/LATEST	True	0	False	1000	10,10,1	64	13.64	4.50226609609	50	None	None	C00108	True	/group/home/urenzyme/public_html/retrace/run090707-times-ktwo	C00025	u
0.9	13.6055555556	122.45	0:00:13.640336	0:02:02.763024	/home/group/icomic/data/kegg/ligand/LATEST	True	0	False	1000	10,10,1	11	5.0	1.63299316186	9	None	None	C00018	True	/group/home/urenzyme/public_html/retrace/run090707-times-ktwo	C00011	u
0.991379310345	5.68206349206	715.94	0:00:05.807274	0:12:11.716548	/home/group/icomic/data/kegg/ligand/LATEST	True	0	False	1000	10,10,1	134	17.4841269841	4.02124147099	126	None	None	C00025	True	/group/home/urenzyme/public_html/retrace/run090707-times-ktwo	C00015	u
0.981412639405	4.48728323699	776.3	0:00:04.564790	0:13:09.708778	/home/group/icomic/data/kegg/ligand/LATEST	True	0	False	1000	10,10,1	197	26.4797687861	10.1887332058	173	None	None	C00025	True	/group/home/urenzyme/public_html/retrace/run090707-times-ktwo	C00022	u
1.0	2.11147286822	544.76	0:00:02.131310	0:09:09.878159	/home/group/icomic/data/kegg/ligand/LATEST	True	0	False	1000	10,10,1	260	45.4573643411	16.2480805077	258	None	None	C00025	True	/group/home/urenzyme/public_html/retrace/run090707-times-ktwo	C00223	u
0.925465838509	9.43425925926	509.45	0:00:09.651074	0:08:41.158002	/home/group/icomic/data/kegg/ligand/LATEST	True	0	False	1000	10,10,1	72	18.1481481481	6.62041569526	54	None	None	C00031	True	/group/home/urenzyme/public_html/retrace/run090707-times-ktwo	C00025	u
0.985611510791	1.20531986532	357.98	0:00:01.207736	0:05:58.697881	/home/group/icomic/data/kegg/ligand/LATEST	True	0	False	1000	10,10,1	329	24.4276094276	11.3696230645	297	None	None	C00108	True	/group/home/urenzyme/public_html/retrace/run090707-times-ktwo	C00036	u
1.0	6.01054945055	546.96	0:00:06.046441	0:09:10.226210	/home/group/icomic/data/kegg/ligand/LATEST	True	0	False	1000	10,10,1	102	19.8461538462	6.0108383371	91	None	None	C00031	True	/group/home/urenzyme/public_html/retrace/run090707-times-ktwo	C00108	u
1.0	2.08228658537	682.99	0:00:02.104979	0:11:30.433215	/home/group/icomic/data/kegg/ligand/LATEST	True	0	False	1000	10,10,1	330	25.5853658537	7.41077202047	328	None	None	C00025	True	/group/home/urenzyme/public_html/retrace/run090707-times-ktwo	C00194	u
1.0	1.99210526316	227.1	0:00:02.032617	0:03:51.718346	/home/group/icomic/data/kegg/ligand/LATEST	True	0	False	1000	10,10,1	123	12.1666666667	2.75590806083	114	None	None	C00018	True	/group/home/urenzyme/public_html/retrace/run090707-times-ktwo	C00031	u
1.0	2.76301829268	906.27	0:00:02.777106	0:15:10.890939	/home/group/icomic/data/kegg/ligand/LATEST	True	0	False	1000	10,10,1	330	23.0823170732	7.31953147221	328	None	None	C00025	True	/group/home/urenzyme/public_html/retrace/run090707-times-ktwo	C00002	u
1.0	4.08428571429	28.59	0:00:04.261141	0:00:29.827992	/home/group/icomic/data/kegg/ligand/LATEST	True	0	False	1000	10,10,1	9	3.42857142857	0.728431359085	7	None	None	C00015	True	/group/home/urenzyme/public_html/retrace/run090707-times-ktwo	C00002	u
0.983402489627	2.10556291391	317.94	0:00:02.116980	0:05:19.664071	/home/group/icomic/data/kegg/ligand/LATEST	True	0	False	1000	10,10,1	170	17.4503311258	5.95534012877	151	None	None	C00018	True	/group/home/urenzyme/public_html/retrace/run090707-times-ktwo	C00108	u
0.919463087248	6.98244897959	342.14	0:00:07.019561	0:05:43.958498	/home/group/icomic/data/kegg/ligand/LATEST	True	0	False	1000	10,10,1	69	16.5306122449	5.22201791013	49	None	None	C00018	True	/group/home/urenzyme/public_html/retrace/run090707-times-ktwo	C00025	u
1.0	1.67236842105	127.1	0:00:01.680046	0:02:07.683550	/home/group/icomic/data/kegg/ligand/LATEST	True	0	False	1000	10,10,1	82	12.5789473684	2.55086754022	76	None	None	C00015	True	/group/home/urenzyme/public_html/retrace/run090707-times-ktwo	C00018	u
1.0	4.88131355932	1151.99	0:00:04.911926	0:19:19.214635	/home/group/icomic/data/kegg/ligand/LATEST	True	0	False	1000	10,10,1	238	21.436440678	5.65237561058	236	None	None	C00036	True	/group/home/urenzyme/public_html/retrace/run090707-times-ktwo	C00194	u
0.9	25.98	233.82	0:00:26.606519	0:03:59.458675	/home/group/icomic/data/kegg/ligand/LATEST	True	0	False	1000	10,10,1	11	7.22222222222	0.916245694582	9	None	None	C00015	True	/group/home/urenzyme/public_html/retrace/run090707-times-ktwo	C00011	u
1.0	4.36823308271	1161.95	0:00:04.464402	0:19:47.530987	/home/group/icomic/data/kegg/ligand/LATEST	True	0	False	1000	10,10,1	274	78.2481203008	108.265123343	266	None	None	C00036	True	/group/home/urenzyme/public_html/retrace/run090707-times-ktwo	C00019	u
1.0	3.83224358974	597.83	0:00:03.921360	0:10:11.732295	/home/group/icomic/data/kegg/ligand/LATEST	True	0	False	1000	10,10,1	181	19.6346153846	8.04879871468	156	None	None	C00108	True	/group/home/urenzyme/public_html/retrace/run090707-times-ktwo	C00018	u
1.0	3.02012765957	709.73	0:00:03.033878	0:11:52.961553	/home/group/icomic/data/kegg/ligand/LATEST	True	0	False	1000	10,10,1	237	20.2978723404	6.96897346944	235	None	None	C00031	True	/group/home/urenzyme/public_html/retrace/run090707-times-ktwo	C00015	u
1.0	4.50772413793	653.62	0:00:04.528930	0:10:56.694961	/home/group/icomic/data/kegg/ligand/LATEST	True	0	False	1000	10,10,1	155	21.1172413793	10.2516632449	145	None	None	C00108	True	/group/home/urenzyme/public_html/retrace/run090707-times-ktwo	C00031	u
1.0	4.08169117647	555.11	0:00:04.180738	0:09:28.580476	/home/group/icomic/data/kegg/ligand/LATEST	True	0	False	1000	10,10,1	138	34.0367647059	15.6051500211	136	None	None	C00108	True	/group/home/urenzyme/public_html/retrace/run090707-times-ktwo	C00223	u
0.987903225806	2.59503597122	360.71	0:00:02.603841	0:06:01.933931	/home/group/icomic/data/kegg/ligand/LATEST	True	0	False	1000	10,10,1	150	21.6330935252	8.5689282129	139	None	None	C00018	True	/group/home/urenzyme/public_html/retrace/run090707-times-ktwo	C00223	u
0.923404255319	2.3645112782	314.48	0:00:02.370718	0:05:15.305606	/home/group/icomic/data/kegg/ligand/LATEST	True	0	False	1000	10,10,1	144	16.4436090226	2.28237290395	133	None	None	C00015	True	/group/home/urenzyme/public_html/retrace/run090707-times-ktwo	C00031	u
1.0	13.89	138.9	0:00:14.043621	0:02:20.436216	/home/group/icomic/data/kegg/ligand/LATEST	True	0	False	1000	10,10,1	12	5.9	0.7	10	None	None	C00002	True	/group/home/urenzyme/public_html/retrace/run090707-times-ktwo	C00011	u
1.0	3.11285714286	21.79	0:00:03.147982	0:00:22.035877	/home/group/icomic/data/kegg/ligand/LATEST	True	0	False	1000	10,10,1	9	3.57142857143	0.903507902905	7	None	None	C00002	True	/group/home/urenzyme/public_html/retrace/run090707-times-ktwo	C00015	u
0.93023255814	10.8544827586	629.56	0:00:11.020271	0:10:39.175720	/home/group/icomic/data/kegg/ligand/LATEST	True	0	False	1000	10,10,1	61	11.2586206897	3.49660103345	58	None	None	C00018	True	/group/home/urenzyme/public_html/retrace/run090707-times-ktwo	C00022	u
0.983455882353	1.94321989529	742.31	0:00:01.953871	0:12:26.378916	/home/group/icomic/data/kegg/ligand/LATEST	True	0	False	1000	10,10,1	455	34.4816753927	9.63786323125	382	None	None	C00108	True	/group/home/urenzyme/public_html/retrace/run090707-times-ktwo	C00128	u
0.983766233766	4.19544041451	809.72	0:00:04.278303	0:13:45.712582	/home/group/icomic/data/kegg/ligand/LATEST	True	0	False	1000	10,10,1	225	25.5025906736	9.24346813339	193	None	None	C00108	True	/group/home/urenzyme/public_html/retrace/run090707-times-ktwo	C00022	u
0.991701244813	5.83251851852	787.39	0:00:05.973241	0:13:26.387613	/home/group/icomic/data/kegg/ligand/LATEST	True	0	False	1000	10,10,1	143	17.4666666667	3.91350936572	135	None	None	C00108	True	/group/home/urenzyme/public_html/retrace/run090707-times-ktwo	C00015	u
0.946902654867	6.48028571429	453.62	0:00:06.510946	0:07:35.766252	/home/group/icomic/data/kegg/ligand/LATEST	True	0	False	1000	10,10,1	146	23.2571428571	5.46596146107	70	None	None	C00015	True	/group/home/urenzyme/public_html/retrace/run090707-times-ktwo	C00025	u
1.0	1.36549295775	96.95	0:00:02.780756	0:03:17.433678	/home/group/icomic/data/kegg/ligand/LATEST	True	0	False	1000	10,10,1	78	11.2394366197	3.04642385005	71	None	None	C00002	True	/group/home/urenzyme/public_html/retrace/run090707-times-ktwo	C00018	u
0.993220338983	2.27129464286	508.77	0:00:02.291731	0:08:33.347754	/home/group/icomic/data/kegg/ligand/LATEST	True	0	False	1000	10,10,1	238	24.9241071429	9.30862451033	224	None	None	C00015	True	/group/home/urenzyme/public_html/retrace/run090707-times-ktwo	C00108	u
0.913461538462	3.14095238095	329.8	0:00:03.155789	0:05:31.357877	/home/group/icomic/data/kegg/ligand/LATEST	True	0	False	1000	10,10,1	116	14.6476190476	2.04231872136	105	None	None	C00002	True	/group/home/urenzyme/public_html/retrace/run090707-times-ktwo	C00031	u
0.947368421053	4.63894230769	482.45	0:00:04.665928	0:08:05.256608	/home/group/icomic/data/kegg/ligand/LATEST	True	0	False	1000	10,10,1	120	36.6634615385	9.08677248376	104	None	None	C00015	True	/group/home/urenzyme/public_html/retrace/run090707-times-ktwo	C00223	u
0.923566878981	8.35074074074	450.94	0:00:08.503145	0:07:39.169852	/home/group/icomic/data/kegg/ligand/LATEST	True	0	False	1000	10,10,1	68	19.0	6.47788259873	54	None	None	C00002	True	/group/home/urenzyme/public_html/retrace/run090707-times-ktwo	C00025	u
1.0	4.87725	1170.54	0:00:04.955141	0:19:49.233950	/home/group/icomic/data/kegg/ligand/LATEST	True	0	False	1000	10,10,1	261	76.5083333333	97.6281205932	240	None	None	C00031	True	/group/home/urenzyme/public_html/retrace/run090707-times-ktwo	C00019	u
1.0	5.0975	40.78	0:00:05.121725	0:00:40.973806	/home/group/icomic/data/kegg/ligand/LATEST	True	0	False	1000	10,10,1	10	5.625	2.54644359843	8	None	None	C00019	True	/group/home/urenzyme/public_html/retrace/run090707-times-ktwo	C00002	u
1.0	3.08339181287	1054.52	0:00:03.097906	0:17:39.484089	/home/group/icomic/data/kegg/ligand/LATEST	True	0	False	1000	10,10,1	344	24.5994152047	8.73925737927	342	None	None	C00108	True	/group/home/urenzyme/public_html/retrace/run090707-times-ktwo	C00002	u
0.917355371901	8.57620689655	746.13	0:00:08.650870	0:12:32.625774	/home/group/icomic/data/kegg/ligand/LATEST	True	0	False	1000	10,10,1	93	17.7356321839	5.82396904224	87	None	None	C00015	True	/group/home/urenzyme/public_html/retrace/run090707-times-ktwo	C00022	u
0.975155279503	5.72495614035	1305.29	0:00:05.741441	0:21:49.048723	/home/group/icomic/data/kegg/ligand/LATEST	True	0	False	1000	10,10,1	295	14.9912280702	2.76569084683	228	None	None	C00031	True	/group/home/urenzyme/public_html/retrace/run090707-times-ktwo	C00036	u
0.8	28.49	227.92	0:00:28.634669	0:03:49.077358	/home/group/icomic/data/kegg/ligand/LATEST	True	0	False	1000	10,10,1	10	3.0	1.22474487139	8	None	None	C00019	True	/group/home/urenzyme/public_html/retrace/run090707-times-ktwo	C00011	u
0.980676328502	2.74666666667	321.36	0:00:02.761903	0:05:23.142691	/home/group/icomic/data/kegg/ligand/LATEST	True	0	False	1000	10,10,1	127	33.4444444444	8.32814653397	117	None	None	C00002	True	/group/home/urenzyme/public_html/retrace/run090707-times-ktwo	C00223	u
1.0	2.62931034483	457.5	0:00:02.651427	0:07:41.348306	/home/group/icomic/data/kegg/ligand/LATEST	True	0	False	1000	10,10,1	178	20.091954023	6.47653977415	174	None	None	C00002	True	/group/home/urenzyme/public_html/retrace/run090707-times-ktwo	C00108	u
1.0	5.14962962963	139.04	0:00:05.260818	0:02:22.042112	/home/group/icomic/data/kegg/ligand/LATEST	True	0	False	1000	10,10,1	29	15.037037037	7.72912472397	27	None	None	C00019	True	/group/home/urenzyme/public_html/retrace/run090707-times-ktwo	C00015	u
1.0	2.78746987952	694.08	0:00:02.834540	0:11:45.800493	/home/group/icomic/data/kegg/ligand/LATEST	True	0	False	1000	10,10,1	264	120.421686747	125.379980257	249	None	None	C00015	True	/group/home/urenzyme/public_html/retrace/run090707-times-ktwo	C00019	u
0.914893617021	6.02020833333	288.97	0:00:06.145792	0:04:54.998036	/home/group/icomic/data/kegg/ligand/LATEST	True	0	False	1000	10,10,1	62	13.6666666667	4.6248123085	48	None	None	C00019	True	/group/home/urenzyme/public_html/retrace/run090707-times-ktwo	C00025	u
0.965217391304	9.72760869565	894.94	0:00:09.776617	0:14:59.448800	/home/group/icomic/data/kegg/ligand/LATEST	True	0	False	1000	10,10,1	95	20.5	8.25345777341	92	None	None	C00015	True	/group/home/urenzyme/public_html/retrace/run090707-times-ktwo	C00036	u
1.0	2.68884272997	906.14	0:00:02.705448	0:15:11.736140	/home/group/icomic/data/kegg/ligand/LATEST	True	0	False	1000	10,10,1	352	164.818991098	130.412333509	337	None	None	C00018	True	/group/home/urenzyme/public_html/retrace/run090707-times-ktwo	C00019	u
1.0	2.95888888889	26.63	0:00:02.977011	0:00:26.793105	/home/group/icomic/data/kegg/ligand/LATEST	True	0	False	1000	10,10,1	11	4.0	0.666666666667	9	None	None	C00128	True	/group/home/urenzyme/public_html/retrace/run090707-times-ktwo	C00015	u
1.0	15.5780412371	1511.07	0:00:15.771868	0:25:29.871223	/home/group/icomic/data/kegg/ligand/LATEST	True	0	False	1000	10,10,1	101	11.5670103093	2.44066585682	97	None	None	C00031	True	/group/home/urenzyme/public_html/retrace/run090707-times-ktwo	C00022	u
1.0	3.42868421053	1172.61	0:00:03.441989	0:19:37.160419	/home/group/icomic/data/kegg/ligand/LATEST	True	0	False	1000	10,10,1	344	27.0964912281	8.81250702616	342	None	None	C00108	True	/group/home/urenzyme/public_html/retrace/run090707-times-ktwo	C00194	u
0.976401179941	3.88298387097	962.98	0:00:03.965355	0:16:23.408256	/home/group/icomic/data/kegg/ligand/LATEST	True	0	False	1000	10,10,1	250	23.4798387097	6.7656327916	248	None	None	C00018	True	/group/home/urenzyme/public_html/retrace/run090707-times-ktwo	C00194	u
0.952941176471	6.825	1146.6	0:00:06.850943	0:19:10.958554	/home/group/icomic/data/kegg/ligand/LATEST	True	0	False	1000	10,10,1	210	12.7857142857	2.63480110649	168	None	None	C00018	True	/group/home/urenzyme/public_html/retrace/run090707-times-ktwo	C00036	u
1.0	1.38493506494	106.64	0:00:01.403527	0:01:48.071632	/home/group/icomic/data/kegg/ligand/LATEST	True	0	False	1000	10,10,1	84	12.012987013	2.83069220342	77	None	None	C00128	True	/group/home/urenzyme/public_html/retrace/run090707-times-ktwo	C00018	u
0.996402877698	3.15610091743	688.03	0:00:03.230312	0:11:44.208117	/home/group/icomic/data/kegg/ligand/LATEST	True	0	False	1000	10,10,1	240	18.752293578	6.73435116141	218	None	None	C00002	True	/group/home/urenzyme/public_html/retrace/run090707-times-ktwo	C00036	u
1.0	2.68572340426	1262.29	0:00:02.760046	0:21:37.221658	/home/group/icomic/data/kegg/ligand/LATEST	True	0	False	1000	10,10,1	478	65.7957446809	81.6409939723	470	None	None	C00108	True	/group/home/urenzyme/public_html/retrace/run090707-times-ktwo	C00019	u
0.977464788732	4.10867424242	1084.69	0:00:04.202987	0:18:29.588684	/home/group/icomic/data/kegg/ligand/LATEST	True	0	False	1000	10,10,1	266	20.946969697	6.51608080053	264	None	None	C00018	True	/group/home/urenzyme/public_html/retrace/run090707-times-ktwo	C00002	u
0.987847222222	2.85781333333	1071.68	0:00:02.871667	0:17:56.875254	/home/group/icomic/data/kegg/ligand/LATEST	True	0	False	1000	10,10,1	525	33.088	12.4238583379	375	None	None	C00018	True	/group/home/urenzyme/public_html/retrace/run090707-times-ktwo	C00128	u
1.0	6.30382113821	775.37	0:00:06.343232	0:13:00.217567	/home/group/icomic/data/kegg/ligand/LATEST	True	0	False	1000	10,10,1	145	19.2682926829	6.44939421209	123	None	None	C00002	True	/group/home/urenzyme/public_html/retrace/run090707-times-ktwo	C00022	u
1.0	22.89	228.9	0:00:23.368433	0:03:53.684338	/home/group/icomic/data/kegg/ligand/LATEST	True	0	False	1000	10,10,1	12	4.3	0.640312423743	10	None	None	C00128	True	/group/home/urenzyme/public_html/retrace/run090707-times-ktwo	C00011	u
1.0	5.65732673267	1142.78	0:00:05.761002	0:19:23.722515	/home/group/icomic/data/kegg/ligand/LATEST	True	0	False	1000	10,10,1	206	19.6584158416	4.9309241864	202	None	None	C00018	True	/group/home/urenzyme/public_html/retrace/run090707-times-ktwo	C00015	u
1.0	2.40884210526	457.68	0:00:02.420962	0:07:39.982845	/home/group/icomic/data/kegg/ligand/LATEST	True	0	False	1000	10,10,1	212	20.3526315789	7.66240778573	190	None	None	C00019	True	/group/home/urenzyme/public_html/retrace/run090707-times-ktwo	C00018	u
1.0	2.55155339806	262.81	0:00:02.596371	0:04:27.426308	/home/group/icomic/data/kegg/ligand/LATEST	True	0	False	1000	10,10,1	110	13.0776699029	3.21914576014	103	None	None	C00128	True	/group/home/urenzyme/public_html/retrace/run090707-times-ktwo	C00108	u
1.0	3.88216216216	287.28	0:00:03.906267	0:04:49.063827	/home/group/icomic/data/kegg/ligand/LATEST	True	0	False	1000	10,10,1	76	13.3513513514	2.65814623697	74	None	None	C00128	True	/group/home/urenzyme/public_html/retrace/run090707-times-ktwo	C00031	u
1.0	4.63888888889	41.75	0:00:04.651882	0:00:41.866943	/home/group/icomic/data/kegg/ligand/LATEST	True	0	False	1000	10,10,1	11	4.22222222222	0.628539361055	9	None	None	C00223	True	/group/home/urenzyme/public_html/retrace/run090707-times-ktwo	C00002	u
0.996138996139	4.13474860335	740.12	0:00:04.216506	0:12:34.754617	/home/group/icomic/data/kegg/ligand/LATEST	True	0	False	1000	10,10,1	193	218.51396648	109.208240298	179	None	None	C00002	True	/group/home/urenzyme/public_html/retrace/run090707-times-ktwo	C00019	u
1.0	2.64131944444	380.35	0:00:02.703054	0:06:29.239802	/home/group/icomic/data/kegg/ligand/LATEST	True	0	False	1000	10,10,1	149	25.6944444444	8.78546604229	144	None	None	C00019	True	/group/home/urenzyme/public_html/retrace/run090707-times-ktwo	C00194	u
0.972222222222	4.85292307692	315.44	0:00:04.943906	0:05:21.353953	/home/group/icomic/data/kegg/ligand/LATEST	True	0	False	1000	10,10,1	67	18.3076923077	7.04474288863	65	None	None	C00128	True	/group/home/urenzyme/public_html/retrace/run090707-times-ktwo	C00002	u
1.0	15.1530769231	393.98	0:00:15.415605	0:06:40.805741	/home/group/icomic/data/kegg/ligand/LATEST	True	0	False	1000	10,10,1	28	7.80769230769	2.81505882941	26	None	None	C00128	True	/group/home/urenzyme/public_html/retrace/run090707-times-ktwo	C00022	u
0.991561181435	4.49337931034	651.54	0:00:04.519122	0:10:55.272727	/home/group/icomic/data/kegg/ligand/LATEST	True	0	False	1000	10,10,1	147	20.9517241379	10.4401948948	145	None	None	C00019	True	/group/home/urenzyme/public_html/retrace/run090707-times-ktwo	C00031	u
0.953307392996	3.93934579439	421.51	0:00:03.955964	0:07:03.288236	/home/group/icomic/data/kegg/ligand/LATEST	True	0	False	1000	10,10,1	183	17.9252336449	5.25552834798	107	None	None	C00128	True	/group/home/urenzyme/public_html/retrace/run090707-times-ktwo	C00025	u
1.0	23.237	232.37	0:00:23.547684	0:03:55.476842	/home/group/icomic/data/kegg/ligand/LATEST	True	0	False	1000	10,10,1	12	3.5	0.80622577483	10	None	None	C00223	True	/group/home/urenzyme/public_html/retrace/run090707-times-ktwo	C00011	u
1.0	3.29428571429	184.48	0:00:03.313931	0:03:05.580181	/home/group/icomic/data/kegg/ligand/LATEST	True	0	False	1000	10,10,1	58	9.125	2.22856856685	56	None	None	C00223	True	/group/home/urenzyme/public_html/retrace/run090707-times-ktwo	C00108	u
1.0	4.17221957041	1748.16	0:00:04.268053	0:29:48.314449	/home/group/icomic/data/kegg/ligand/LATEST	True	0	False	1000	10,10,1	422	23.1957040573	7.3934681014	419	None	None	C00031	True	/group/home/urenzyme/public_html/retrace/run090707-times-ktwo	C00002	u
0.987113402062	2.80811188811	803.12	0:00:02.823559	0:13:27.537985	/home/group/icomic/data/kegg/ligand/LATEST	True	0	False	1000	10,10,1	310	26.7622377622	12.8612596812	286	None	None	C00019	True	/group/home/urenzyme/public_html/retrace/run090707-times-ktwo	C00036	u
1.0	7.01299401198	1171.17	0:00:07.111720	0:19:47.657318	/home/group/icomic/data/kegg/ligand/LATEST	True	0	False	1000	10,10,1	169	37.5628742515	13.2292295276	167	None	None	C00015	True	/group/home/urenzyme/public_html/retrace/run090707-times-ktwo	C00194	u
1.0	6.57085106383	308.83	0:00:06.601584	0:05:10.274486	/home/group/icomic/data/kegg/ligand/LATEST	True	0	False	1000	10,10,1	49	16.5531914894	6.17754516637	47	None	None	C00223	True	/group/home/urenzyme/public_html/retrace/run090707-times-ktwo	C00015	u
0.99593495935	1.69910485934	664.35	0:00:01.706011	0:11:07.050426	/home/group/icomic/data/kegg/ligand/LATEST	True	0	False	1000	10,10,1	394	42.6393861893	20.4014789001	391	None	None	C00019	True	/group/home/urenzyme/public_html/retrace/run090707-times-ktwo	C00223	u
0.9375	8.61545454545	379.08	0:00:08.736365	0:06:24.400076	/home/group/icomic/data/kegg/ligand/LATEST	True	0	False	1000	10,10,1	55	13.7272727273	4.80228939893	44	None	None	C00223	True	/group/home/urenzyme/public_html/retrace/run090707-times-ktwo	C00025	u
1.0	12.52	125.2	0:00:12.560781	0:02:05.607817	/home/group/icomic/data/kegg/ligand/LATEST	True	0	False	1000	10,10,1	12	6.9	0.7	10	None	None	C00194	True	/group/home/urenzyme/public_html/retrace/run090707-times-ktwo	C00011	u
1.0	5.816	29.08	0:00:05.997082	0:00:29.985413	/home/group/icomic/data/kegg/ligand/LATEST	True	0	False	1000	10,10,1	7	4.2	1.72046505341	5	None	None	C00194	True	/group/home/urenzyme/public_html/retrace/run090707-times-ktwo	C00002	u
0.990498812352	2.59567251462	1331.58	0:00:02.606144	0:22:16.952031	/home/group/icomic/data/kegg/ligand/LATEST	True	0	False	1000	10,10,1	784	41.7231968811	15.0997136643	513	None	None	C00015	True	/group/home/urenzyme/public_html/retrace/run090707-times-ktwo	C00128	u
1.0	2.92125	23.37	0:00:03.747088	0:00:29.976708	/home/group/icomic/data/kegg/ligand/LATEST	True	0	False	1000	10,10,1	10	4.625	0.85695682505	8	None	None	C00194	True	/group/home/urenzyme/public_html/retrace/run090707-times-ktwo	C00015	u
0.989795918367	5.10931937173	975.88	0:00:05.207745	0:16:34.679381	/home/group/icomic/data/kegg/ligand/LATEST	True	0	False	1000	10,10,1	215	25.2356020942	10.7820866337	191	None	None	C00019	True	/group/home/urenzyme/public_html/retrace/run090707-times-ktwo	C00022	u
1.0	1.85827380952	936.57	0:00:01.866806	0:15:40.870470	/home/group/icomic/data/kegg/ligand/LATEST	True	0	False	1000	10,10,1	542	37.3492063492	12.8004014448	504	None	None	C00019	True	/group/home/urenzyme/public_html/retrace/run090707-times-ktwo	C00108	u
0.98347107438	8.3025	697.41	0:00:08.340738	0:11:40.622072	/home/group/icomic/data/kegg/ligand/LATEST	True	0	False	1000	10,10,1	102	9.59523809524	2.42565183983	84	None	None	C00128	True	/group/home/urenzyme/public_html/retrace/run090707-times-ktwo	C00036	u
1.0	2.12589041096	155.19	0:00:02.139976	0:02:36.218311	/home/group/icomic/data/kegg/ligand/LATEST	True	0	False	1000	10,10,1	79	12.4246575342	3.06512780229	73	None	None	C00194	True	/group/home/urenzyme/public_html/retrace/run090707-times-ktwo	C00018	u
1.0	4.55594654788	2045.62	0:00:04.622005	0:34:35.280397	/home/group/icomic/data/kegg/ligand/LATEST	True	0	False	1000	10,10,1	460	27.6280623608	9.49585379152	449	None	None	C00031	True	/group/home/urenzyme/public_html/retrace/run090707-times-ktwo	C00194	u
0.887596899225	1.45310344828	168.56	0:00:01.456414	0:02:48.944138	/home/group/icomic/data/kegg/ligand/LATEST	True	0	False	1000	15,15,1	136	16.7068965517	4.77424347027	116	None	None	C00011	True	/group/home/urenzyme/public_html/retrace/run090707-times-ktwo	C00025	u
0.98275862069	8.52744444444	767.47	0:00:08.544373	0:12:48.993623	/home/group/icomic/data/kegg/ligand/LATEST	True	0	False	1000	10,10,1	101	10.5666666667	4.15545157327	90	None	None	C00223	True	/group/home/urenzyme/public_html/retrace/run090707-times-ktwo	C00022	u
0.995867768595	5.82435114504	762.99	0:00:05.903838	0:12:53.402796	/home/group/icomic/data/kegg/ligand/LATEST	True	0	False	1000	10,10,1	153	16.1755725191	3.85516589287	131	None	None	C00223	True	/group/home/urenzyme/public_html/retrace/run090707-times-ktwo	C00018	u
0.989218328841	1.98480565371	1123.4	0:00:02.015536	0:19:00.793575	/home/group/icomic/data/kegg/ligand/LATEST	True	0	False	1000	10,10,1	644	37.4840989399	11.4174991917	566	None	None	C00019	True	/group/home/urenzyme/public_html/retrace/run090707-times-ktwo	C00128	u
0.985645933014	5.86440559441	838.61	0:00:05.999230	0:14:17.890022	/home/group/icomic/data/kegg/ligand/LATEST	True	0	False	1000	10,10,1	176	11.2867132867	3.60190776494	143	None	None	C00223	True	/group/home/urenzyme/public_html/retrace/run090707-times-ktwo	C00036	u
0.923404255319	3.41180451128	453.77	0:00:03.710869	0:08:13.545671	/home/group/icomic/data/kegg/ligand/LATEST	True	0	False	1000	10,10,1	144	16.2180451128	2.26227095252	133	None	None	C00194	True	/group/home/urenzyme/public_html/retrace/run090707-times-ktwo	C00031	u
0.899441340782	1.41288135593	416.8	0:00:01.420041	0:06:58.912253	/home/group/icomic/data/kegg/ligand/LATEST	True	0	False	1000	15,15,1	396	19.606779661	8.97725684588	295	None	None	C00011	True	/group/home/urenzyme/public_html/retrace/run090707-times-ktwo	C00036	u
0.925465838509	9.38862068966	544.54	0:00:09.430886	0:09:06.991392	/home/group/icomic/data/kegg/ligand/LATEST	True	0	False	1000	10,10,1	72	21.1724137931	7.56611760105	58	None	None	C00194	True	/group/home/urenzyme/public_html/retrace/run090707-times-ktwo	C00025	u
0.978609625668	4.02025	482.43	0:00:04.109191	0:08:13.102954	/home/group/icomic/data/kegg/ligand/LATEST	True	0	False	1000	10,10,1	126	161.025	131.352037321	120	None	None	C00194	True	/group/home/urenzyme/public_html/retrace/run090707-times-ktwo	C00019	u
0.933333333333	27.1757142857	380.46	0:00:27.353643	0:06:22.951011	/home/group/icomic/data/kegg/ligand/LATEST	True	0	False	1000	15,15,1	16	3.14285714286	0.989743318611	14	None	None	C00022	True	/group/home/urenzyme/public_html/retrace/run090707-times-ktwo	C00011	u
1.0	3.4284180791	606.83	0:00:03.606215	0:10:38.300183	/home/group/icomic/data/kegg/ligand/LATEST	True	0	False	1000	10,10,1	181	21.395480226	7.13561782318	177	None	None	C00194	True	/group/home/urenzyme/public_html/retrace/run090707-times-ktwo	C00108	u
0.978540772532	5.27223140496	637.94	0:00:05.298512	0:10:41.119989	/home/group/icomic/data/kegg/ligand/LATEST	True	0	False	1000	10,10,1	144	34.3884297521	8.44659636163	121	None	None	C00194	True	/group/home/urenzyme/public_html/retrace/run090707-times-ktwo	C00223	u
0.866666666667	14.3384615385	186.4	0:00:14.369220	0:03:06.799872	/home/group/icomic/data/kegg/ligand/LATEST	True	0	False	1000	15,15,1	15	2.61538461538	0.835598499323	13	None	None	C00036	True	/group/home/urenzyme/public_html/retrace/run090707-times-ktwo	C00011	u
1.0	2.58869955157	1154.56	0:00:02.605018	0:19:21.838423	/home/group/icomic/data/kegg/ligand/LATEST	True	0	False	1000	10,10,1	457	27.2219730942	9.43505350657	446	None	None	C00128	True	/group/home/urenzyme/public_html/retrace/run090707-times-ktwo	C00223	u
0.99730458221	2.27580952381	477.92	0:00:02.315343	0:08:06.222208	/home/group/icomic/data/kegg/ligand/LATEST	True	0	False	1000	15,15,1	225	12.2285714286	3.20492817796	210	None	None	C00022	True	/group/home/urenzyme/public_html/retrace/run090707-times-ktwo	C00108	u
0.996551724138	3.60869565217	830.0	0:00:03.631796	0:13:55.313227	/home/group/icomic/data/kegg/ligand/LATEST	True	0	False	1000	10,10,1	252	21.3826086957	8.48434118648	230	None	None	C00194	True	/group/home/urenzyme/public_html/retrace/run090707-times-ktwo	C00036	u
0.989583333333	6.08663366337	614.75	0:00:12.396831	0:20:52.079944	/home/group/icomic/data/kegg/ligand/LATEST	True	0	False	1000	10,10,1	103	20.4554455446	5.86401132007	101	None	None	C00128	True	/group/home/urenzyme/public_html/retrace/run090707-times-ktwo	C00194	u
0.978827361564	1.50548596112	697.04	0:00:01.538617	0:11:52.380110	/home/group/icomic/data/kegg/ligand/LATEST	True	0	False	1000	15,15,1	497	34.0475161987	11.489027035	463	None	None	C00011	True	/group/home/urenzyme/public_html/retrace/run090707-times-ktwo	C00108	u
0.892857142857	7.85094827586	910.71	0:00:08.006232	0:15:28.722982	/home/group/icomic/data/kegg/ligand/LATEST	True	0	False	1000	10,10,1	126	22.3620689655	8.15200054961	116	None	None	C00194	True	/group/home/urenzyme/public_html/retrace/run090707-times-ktwo	C00022	u
1.0	3.1170074813	1249.92	0:00:03.154706	0:21:05.037223	/home/group/icomic/data/kegg/ligand/LATEST	True	0	False	1000	10,10,1	419	196.122194514	125.543735238	401	None	None	C00128	True	/group/home/urenzyme/public_html/retrace/run090707-times-ktwo	C00019	u
0.989352989353	0.755483146067	672.38	0:00:00.766798	0:11:22.451095	/home/group/icomic/data/kegg/ligand/LATEST	True	0	False	1000	15,15,1	1026	34.3528089888	10.2624666843	890	None	None	C00011	True	/group/home/urenzyme/public_html/retrace/run090707-times-ktwo	C00128	u
0.951120162933	2.95271493213	652.55	0:00:02.970100	0:10:56.392245	/home/group/icomic/data/kegg/ligand/LATEST	True	0	False	1000	15,15,1	348	16.3484162896	4.86755438872	221	None	None	C00022	True	/group/home/urenzyme/public_html/retrace/run090707-times-ktwo	C00025	u
0.988165680473	1.80703962704	775.22	0:00:01.816287	0:12:59.187468	/home/group/icomic/data/kegg/ligand/LATEST	True	0	False	1000	15,15,1	481	21.7342657343	7.49696228983	429	None	None	C00011	True	/group/home/urenzyme/public_html/retrace/run090707-times-ktwo	C00018	u
1.0	4.48574626866	601.09	0:00:04.586862	0:10:14.639606	/home/group/icomic/data/kegg/ligand/LATEST	True	0	False	1000	15,15,1	139	12.4626865672	4.18001056276	134	None	None	C00022	True	/group/home/urenzyme/public_html/retrace/run090707-times-ktwo	C00018	u
0.995626822157	5.02279373368	1923.73	0:00:05.051160	0:32:14.594391	/home/group/icomic/data/kegg/ligand/LATEST	True	0	False	1000	10,10,1	649	32.8798955614	12.6305687453	383	None	None	C00002	True	/group/home/urenzyme/public_html/retrace/run090707-times-ktwo	C00128	u
1.0	7.62994117647	1297.09	0:00:07.664732	0:21:43.004450	/home/group/icomic/data/kegg/ligand/LATEST	True	0	False	1000	10,10,1	172	19.9941176471	5.27424046255	170	None	None	C00223	True	/group/home/urenzyme/public_html/retrace/run090707-times-ktwo	C00031	u
1.0	48.1011538462	1250.63	0:00:48.335559	0:20:56.724557	/home/group/icomic/data/kegg/ligand/LATEST	True	0	False	1000	10,10,1	28	12.9615384615	4.62834718157	26	None	None	C00223	True	/group/home/urenzyme/public_html/retrace/run090707-times-ktwo	C00194	u
0.96336996337	2.96794117647	908.19	0:00:03.018494	0:15:23.659344	/home/group/icomic/data/kegg/ligand/LATEST	True	0	False	1000	15,15,1	323	19.3464052288	6.01014421481	306	None	None	C00011	True	/group/home/urenzyme/public_html/retrace/run090707-times-ktwo	C00015	u
0.997389033943	5.9128189911	1992.62	0:00:06.025433	0:33:50.571199	/home/group/icomic/data/kegg/ligand/LATEST	True	0	False	1000	10,10,1	339	45.590504451	17.1837244104	337	None	None	C00002	True	/group/home/urenzyme/public_html/retrace/run090707-times-ktwo	C00194	u
0.935233160622	3.03086486486	560.71	0:00:03.046653	0:09:23.630851	/home/group/icomic/data/kegg/ligand/LATEST	True	0	False	1000	15,15,1	205	15.6486486486	4.21462201323	185	None	None	C00036	True	/group/home/urenzyme/public_html/retrace/run090707-times-ktwo	C00025	u
1.0	21.2594871795	829.12	0:00:21.716054	0:14:06.926139	/home/group/icomic/data/kegg/ligand/LATEST	True	0	False	1000	15,15,1	41	15.0	5.42548591703	39	None	None	C00022	True	/group/home/urenzyme/public_html/retrace/run090707-times-ktwo	C00015	u
1.0	2.49633410673	1075.92	0:00:02.503360	0:17:58.948170	/home/group/icomic/data/kegg/ligand/LATEST	True	0	False	1000	15,15,1	446	20.9675174014	6.81569521482	431	None	None	C00011	True	/group/home/urenzyme/public_html/retrace/run090707-times-ktwo	C00031	u
0.984472049689	2.48894607843	1015.49	0:00:02.541129	0:17:16.780894	/home/group/icomic/data/kegg/ligand/LATEST	True	0	False	1000	15,15,1	435	41.6176470588	16.5841845979	408	None	None	C00011	True	/group/home/urenzyme/public_html/retrace/run090707-times-ktwo	C00223	u
0.866666666667	26.7561538462	347.83	0:00:26.917820	0:05:49.931665	/home/group/icomic/data/kegg/ligand/LATEST	True	0	False	1000	15,15,1	15	4.0	1.51910905063	13	None	None	C00025	True	/group/home/urenzyme/public_html/retrace/run090707-times-ktwo	C00011	u
0.995192307692	3.26829090909	898.78	0:00:03.284667	0:15:03.283496	/home/group/icomic/data/kegg/ligand/LATEST	True	0	False	1000	15,15,1	277	16.0363636364	5.44514341196	275	None	None	C00022	True	/group/home/urenzyme/public_html/retrace/run090707-times-ktwo	C00128	u
0.944785276074	11.0330612245	1081.24	0:00:11.092773	0:18:07.091766	/home/group/icomic/data/kegg/ligand/LATEST	True	0	False	1000	15,15,1	111	8.40816326531	2.64897644728	98	None	None	C00022	True	/group/home/urenzyme/public_html/retrace/run090707-times-ktwo	C00036	u
1.0	2.38422939068	665.2	0:00:02.394545	0:11:08.078239	/home/group/icomic/data/kegg/ligand/LATEST	True	0	False	1000	15,15,1	289	13.5949820789	3.6658029163	279	None	None	C00036	True	/group/home/urenzyme/public_html/retrace/run090707-times-ktwo	C00108	u
0.99711815562	4.18874251497	699.52	0:00:04.198976	0:11:41.229029	/home/group/icomic/data/kegg/ligand/LATEST	True	0	False	1000	15,15,1	170	13.6586826347	3.79847504083	167	None	None	C00036	True	/group/home/urenzyme/public_html/retrace/run090707-times-ktwo	C00018	u
0.998826979472	-1.39481517549	-1001.477296	0:00:04.607555	0:55:08.224675	/home/group/icomic/data/kegg/ligand/LATEST	True	0	False	1000	10,10,1	1652	41.9860724234	13.563112596	718	None	None	C00031	True	/group/home/urenzyme/public_html/retrace/run090707-times-ktwo	C00128	u
0.997354497354	5.18033057851	1253.64	0:00:05.204493	0:20:59.487471	/home/group/icomic/data/kegg/ligand/LATEST	True	0	False	1000	15,15,1	244	14.7892561983	3.45947738022	242	None	None	C00022	True	/group/home/urenzyme/public_html/retrace/run090707-times-ktwo	C00031	u
0.995945945946	2.51642714571	1260.73	0:00:02.569539	0:21:27.339219	/home/group/icomic/data/kegg/ligand/LATEST	True	0	False	1000	15,15,1	517	26.8862275449	8.89801554162	501	None	None	C00011	True	/group/home/urenzyme/public_html/retrace/run090707-times-ktwo	C00194	u
1.0	12.0053333333	180.08	0:00:24.393031	0:06:05.895466	/home/group/icomic/data/kegg/ligand/LATEST	True	0	False	1000	15,15,1	17	5.6	1.62480768093	15	None	None	C00031	True	/group/home/urenzyme/public_html/retrace/run090707-times-ktwo	C00011	u
0.991596638655	2.91079831933	1385.54	0:00:02.984750	0:23:40.741147	/home/group/icomic/data/kegg/ligand/LATEST	True	0	False	1000	15,15,1	491	23.5336134454	8.25212758215	476	None	None	C00011	True	/group/home/urenzyme/public_html/retrace/run090707-times-ktwo	C00002	u
1.0	-2.092507296	-2092.507296	0:00:03.411985	0:56:51.985212	/home/group/icomic/data/kegg/ligand/LATEST	True	0	False	1000	10,10,1	1076	41.684	15.5073577375	1000	None	None	C00031	True	/group/home/urenzyme/public_html/retrace/run090707-times-ktwo	C00223	u
0.906666666667	17.5158333333	1050.95	0:00:17.775410	0:17:46.524653	/home/group/icomic/data/kegg/ligand/LATEST	True	0	False	1000	15,15,1	62	7.28333333333	1.88937085354	60	None	None	C00036	True	/group/home/urenzyme/public_html/retrace/run090707-times-ktwo	C00022	u
1.0	5.63030612245	1103.54	0:00:05.716763	0:18:40.485601	/home/group/icomic/data/kegg/ligand/LATEST	True	0	False	1000	15,15,1	198	15.9540816327	3.87863505255	196	None	None	C00036	True	/group/home/urenzyme/public_html/retrace/run090707-times-ktwo	C00031	u
0.981748318924	1.77239001189	1490.58	0:00:01.829313	0:25:38.452888	/home/group/icomic/data/kegg/ligand/LATEST	True	0	False	1000	15,15,1	860	95.0737217598	110.358315066	841	None	None	C00011	True	/group/home/urenzyme/public_html/retrace/run090707-times-ktwo	C00019	u
1.0	3.42649076517	1298.64	0:00:03.454310	0:21:49.183620	/home/group/icomic/data/kegg/ligand/LATEST	True	0	False	1000	15,15,1	388	21.253298153	5.94736885069	379	None	None	C00022	True	/group/home/urenzyme/public_html/retrace/run090707-times-ktwo	C00194	u
1.0	7.11560283688	2006.6	0:00:07.145366	0:33:34.993488	/home/group/icomic/data/kegg/ligand/LATEST	True	0	False	1000	10,10,1	294	187.25177305	130.061402903	282	None	None	C00223	True	/group/home/urenzyme/public_html/retrace/run090707-times-ktwo	C00019	u
1.0	4.25352941176	1446.2	0:00:04.273065	0:24:12.842123	/home/group/icomic/data/kegg/ligand/LATEST	True	0	False	1000	15,15,1	342	17.2411764706	4.57686751643	340	None	None	C00022	True	/group/home/urenzyme/public_html/retrace/run090707-times-ktwo	C00002	u
0.996865203762	2.21884861407	1040.64	0:00:02.241489	0:17:31.258449	/home/group/icomic/data/kegg/ligand/LATEST	True	0	False	1000	15,15,1	471	18.5373134328	6.45347413337	469	None	None	C00036	True	/group/home/urenzyme/public_html/retrace/run090707-times-ktwo	C00128	u
0.666666666667	21.394	213.94	0:00:21.456126	0:03:34.561262	/home/group/icomic/data/kegg/ligand/LATEST	True	0	False	1000	15,15,1	12	3.6	1.56204993518	10	None	None	C00108	True	/group/home/urenzyme/public_html/retrace/run090707-times-ktwo	C00011	u
0.994633273703	2.96203225806	918.23	0:00:03.024679	0:15:37.650541	/home/group/icomic/data/kegg/ligand/LATEST	True	0	False	1000	15,15,1	364	19.7419354839	7.16653397097	310	None	None	C00025	True	/group/home/urenzyme/public_html/retrace/run090707-times-ktwo	C00018	u
0.973983739837	2.45562211982	1065.74	0:00:02.502478	0:18:06.075619	/home/group/icomic/data/kegg/ligand/LATEST	True	0	False	1000	15,15,1	465	26.66359447	13.190633878	434	None	None	C00025	True	/group/home/urenzyme/public_html/retrace/run090707-times-ktwo	C00036	u
1.0	1.60085561497	598.72	0:00:01.607640	0:10:01.257432	/home/group/icomic/data/kegg/ligand/LATEST	True	0	False	1000	15,15,1	406	18.050802139	5.77428254667	374	None	None	C00031	True	/group/home/urenzyme/public_html/retrace/run090707-times-ktwo	C00018	u
0.993189557321	2.77017027864	1789.53	0:00:02.812942	0:30:17.160658	/home/group/icomic/data/kegg/ligand/LATEST	True	0	False	1000	15,15,1	672	110.007739938	122.882894751	646	None	None	C00022	True	/group/home/urenzyme/public_html/retrace/run090707-times-ktwo	C00019	u
0.846905537459	4.60862745098	470.08	0:00:04.692946	0:07:58.680593	/home/group/icomic/data/kegg/ligand/LATEST	True	0	False	1000	15,15,1	126	15.7647058824	4.27756681475	102	None	None	C00108	True	/group/home/urenzyme/public_html/retrace/run090707-times-ktwo	C00025	u
0.865814696486	8.68383838384	859.7	0:00:08.864231	0:14:37.558910	/home/group/icomic/data/kegg/ligand/LATEST	True	0	False	1000	15,15,1	132	20.2828282828	6.66672788463	99	None	None	C00031	True	/group/home/urenzyme/public_html/retrace/run090707-times-ktwo	C00025	u
1.0	3.75168091168	1316.84	0:00:03.773000	0:22:04.323107	/home/group/icomic/data/kegg/ligand/LATEST	True	0	False	1000	15,15,1	379	20.7635327635	7.71526278407	351	None	None	C00025	True	/group/home/urenzyme/public_html/retrace/run090707-times-ktwo	C00031	u
0.996303142329	4.62265895954	1599.44	0:00:04.716572	0:27:11.934034	/home/group/icomic/data/kegg/ligand/LATEST	True	0	False	1000	15,15,1	348	16.8728323699	3.26763982292	346	None	None	C00036	True	/group/home/urenzyme/public_html/retrace/run090707-times-ktwo	C00015	u
1.0	5.36973404255	1009.51	0:00:05.393810	0:16:54.036379	/home/group/icomic/data/kegg/ligand/LATEST	True	0	False	1000	15,15,1	203	20.4042553191	5.57887190026	188	None	None	C00031	True	/group/home/urenzyme/public_html/retrace/run090707-times-ktwo	C00108	u
0.866666666667	27.8076923077	361.5	0:00:28.397163	0:06:09.163127	/home/group/icomic/data/kegg/ligand/LATEST	True	0	False	1000	15,15,1	15	5.0	1.41421356237	13	None	None	C00018	True	/group/home/urenzyme/public_html/retrace/run090707-times-ktwo	C00011	u
0.996026490066	2.65365019011	1395.82	0:00:02.665234	0:23:21.913426	/home/group/icomic/data/kegg/ligand/LATEST	True	0	False	1000	15,15,1	546	44.2015209125	17.360998135	526	None	None	C00025	True	/group/home/urenzyme/public_html/retrace/run090707-times-ktwo	C00223	u
0.985401459854	3.2029010989	1457.32	0:00:03.218490	0:24:24.413148	/home/group/icomic/data/kegg/ligand/LATEST	True	0	False	1000	15,15,1	476	85.7516483516	101.54612373	455	None	None	C00025	True	/group/home/urenzyme/public_html/retrace/run090707-times-ktwo	C00019	u
0.966604823748	5.0752173913	1517.49	0:00:05.175552	0:25:47.490110	/home/group/icomic/data/kegg/ligand/LATEST	True	0	False	1000	15,15,1	316	19.4381270903	5.13483914849	299	None	None	C00025	True	/group/home/urenzyme/public_html/retrace/run090707-times-ktwo	C00015	u
0.990674318508	1.4128666036	1493.4	0:00:01.439986	0:25:22.066054	/home/group/icomic/data/kegg/ligand/LATEST	True	0	False	1000	15,15,1	1199	37.2809839167	11.0578400111	1057	None	None	C00025	True	/group/home/urenzyme/public_html/retrace/run090707-times-ktwo	C00128	u
0.996015936255	-3.28119726047	-1801.377296	0:00:04.561892	0:41:44.478974	/home/group/icomic/data/kegg/ligand/LATEST	True	0	False	1000	10,10,1	716	36.5154826958	13.3402385396	549	None	None	C00194	True	/group/home/urenzyme/public_html/retrace/run090707-times-ktwo	C00128	u
0.999239543726	1.5168129771	1589.62	0:00:01.524718	0:26:37.904702	/home/group/icomic/data/kegg/ligand/LATEST	True	0	False	1000	15,15,1	1126	37.6106870229	12.3263185933	1048	None	None	C00025	True	/group/home/urenzyme/public_html/retrace/run090707-times-ktwo	C00108	u
0.961414790997	-8.22782353846	-1711.387296	0:00:12.569542	0:43:34.464812	/home/group/icomic/data/kegg/ligand/LATEST	True	0	False	1000	15,15,1	240	17.2307692308	7.69144225901	208	None	None	C00011	True	/group/home/urenzyme/public_html/retrace/run090707-times-ktwo	C00022	u
0.994464944649	2.75203174603	866.89	0:00:02.764437	0:14:30.797946	/home/group/icomic/data/kegg/ligand/LATEST	True	0	False	1000	15,15,1	347	20.0	8.11074145711	315	None	None	C00108	True	/group/home/urenzyme/public_html/retrace/run090707-times-ktwo	C00018	u
0.989473684211	2.31573770492	423.78	0:00:02.324588	0:07:05.399642	/home/group/icomic/data/kegg/ligand/LATEST	True	0	False	1000	15,15,1	194	12.9672131148	2.9044936719	183	None	None	C00018	True	/group/home/urenzyme/public_html/retrace/run090707-times-ktwo	C00031	u
0.997307001795	-2.21729213917	-1975.607296	0:00:02.657625	0:39:27.944312	/home/group/icomic/data/kegg/ligand/LATEST	True	0	False	1000	15,15,1	905	30.4511784512	13.1042023512	891	None	None	C00022	True	/group/home/urenzyme/public_html/retrace/run090707-times-ktwo	C00223	u
0.979827089337	1.06654396728	521.54	0:00:02.168068	0:17:40.185524	/home/group/icomic/data/kegg/ligand/LATEST	True	0	False	1000	15,15,1	530	25.0715746421	11.7791968443	489	None	None	C00108	True	/group/home/urenzyme/public_html/retrace/run090707-times-ktwo	C00036	u
1.0	-2.98920905882	-1219.597296	0:00:07.689285	0:52:17.228377	/home/group/icomic/data/kegg/ligand/LATEST	True	0	False	1000	10,10,1	411	27.0539215686	10.6217052245	408	None	None	C00223	True	/group/home/urenzyme/public_html/retrace/run090707-times-ktwo	C00128	u
0.998003992016	2.24078636959	1709.72	0:00:02.249071	0:28:36.041219	/home/group/icomic/data/kegg/ligand/LATEST	True	0	False	1000	15,15,1	779	26.5268676278	7.37448038587	763	None	None	C00025	True	/group/home/urenzyme/public_html/retrace/run090707-times-ktwo	C00194	u
0.990936555891	-2.65856646154	-2211.927296	0:00:02.514459	0:34:52.030140	/home/group/icomic/data/kegg/ligand/LATEST	True	0	False	1000	15,15,1	840	29.265625	12.141310247	832	None	None	C00036	True	/group/home/urenzyme/public_html/retrace/run090707-times-ktwo	C00223	u
1.0	3.4363681592	1381.42	0:00:03.480885	0:23:19.315778	/home/group/icomic/data/kegg/ligand/LATEST	True	0	False	1000	15,15,1	405	20.07960199	6.54822385556	402	None	None	C00031	True	/group/home/urenzyme/public_html/retrace/run090707-times-ktwo	C00015	u
0.859531772575	7.25870967742	675.06	0:00:07.401645	0:11:28.352987	/home/group/icomic/data/kegg/ligand/LATEST	True	0	False	1000	15,15,1	124	17.0107526882	4.71897251359	93	None	None	C00018	True	/group/home/urenzyme/public_html/retrace/run090707-times-ktwo	C00025	u
0.994825355757	-3.78795756262	-2026.557296	0:00:04.258931	0:37:58.528566	/home/group/icomic/data/kegg/ligand/LATEST	True	0	False	1000	15,15,1	550	19.4224299065	5.383694809	535	None	None	C00036	True	/group/home/urenzyme/public_html/retrace/run090707-times-ktwo	C00002	u
0.997432605905	-3.95032651197	-2145.027296	0:00:04.014606	0:36:19.931564	/home/group/icomic/data/kegg/ligand/LATEST	True	0	False	1000	15,15,1	556	21.8692449355	5.48154721179	543	None	None	C00036	True	/group/home/urenzyme/public_html/retrace/run090707-times-ktwo	C00194	u
0.933333333333	25.7321428571	360.25	0:00:25.888943	0:06:02.445208	/home/group/icomic/data/kegg/ligand/LATEST	True	0	False	1000	15,15,1	16	7.78571428571	1.37209805088	14	None	None	C00015	True	/group/home/urenzyme/public_html/retrace/run090707-times-ktwo	C00011	u
0.983436853002	-7.17322645752	-2195.007296	0:00:06.978082	0:35:35.293359	/home/group/icomic/data/kegg/ligand/LATEST	True	0	False	1000	15,15,1	341	25.0816993464	10.68089699	306	None	None	C00025	True	/group/home/urenzyme/public_html/retrace/run090707-times-ktwo	C00022	u
0.995897435897	-2.96513880054	-2185.307296	0:00:02.875580	0:35:19.302826	/home/group/icomic/data/kegg/ligand/LATEST	True	0	False	1000	15,15,1	752	23.8493894166	7.20981185666	737	None	None	C00025	True	/group/home/urenzyme/public_html/retrace/run090707-times-ktwo	C00002	u
1.0	3.23088	1211.58	0:00:03.249196	0:20:18.448869	/home/group/icomic/data/kegg/ligand/LATEST	True	0	False	1000	15,15,1	378	35.4506666667	14.6047332358	375	None	None	C00108	True	/group/home/urenzyme/public_html/retrace/run090707-times-ktwo	C00223	u
0.980322003578	2.43198910082	892.54	0:00:02.444351	0:14:57.077151	/home/group/icomic/data/kegg/ligand/LATEST	True	0	False	1000	15,15,1	410	18.8828337875	5.73387131466	367	None	None	C00018	True	/group/home/urenzyme/public_html/retrace/run090707-times-ktwo	C00108	u
0.974683544304	4.89644067797	288.89	0:00:04.926842	0:04:50.683718	/home/group/icomic/data/kegg/ligand/LATEST	True	0	False	1000	15,15,1	61	19.8305084746	8.99746205717	59	None	None	C00015	True	/group/home/urenzyme/public_html/retrace/run090707-times-ktwo	C00002	u
1.0	4.24464285714	1545.05	0:00:04.296157	0:26:03.801271	/home/group/icomic/data/kegg/ligand/LATEST	True	0	False	1000	15,15,1	379	21.4423076923	9.00301971037	364	None	None	C00108	True	/group/home/urenzyme/public_html/retrace/run090707-times-ktwo	C00031	u
0.996753246753	-2.45343854339	-1724.767296	0:00:03.722013	0:43:36.575348	/home/group/icomic/data/kegg/ligand/LATEST	True	0	False	1000	15,15,1	715	64.8093883357	93.167727259	703	None	None	C00036	True	/group/home/urenzyme/public_html/retrace/run090707-times-ktwo	C00019	u
0.889125799574	2.37516806723	565.29	0:00:02.425833	0:09:37.348466	/home/group/icomic/data/kegg/ligand/LATEST	True	0	False	1000	15,15,1	264	17.4033613445	2.88816573389	238	None	None	C00015	True	/group/home/urenzyme/public_html/retrace/run090707-times-ktwo	C00031	u
1.0	1.8680952381	431.53	0:00:01.907595	0:07:20.654545	/home/group/icomic/data/kegg/ligand/LATEST	True	0	False	1000	15,15,1	248	15.8225108225	5.12853106895	231	None	None	C00015	True	/group/home/urenzyme/public_html/retrace/run090707-times-ktwo	C00018	u
0.967450271248	5.18904153355	1624.17	0:00:05.311663	0:27:42.550526	/home/group/icomic/data/kegg/ligand/LATEST	True	0	False	1000	15,15,1	330	20.0575079872	5.83395504693	313	None	None	C00108	True	/group/home/urenzyme/public_html/retrace/run090707-times-ktwo	C00015	u
0.987740805604	2.67452599388	874.57	0:00:02.697730	0:14:42.157827	/home/group/icomic/data/kegg/ligand/LATEST	True	0	False	1000	15,15,1	348	23.4892966361	8.10551828833	327	None	None	C00018	True	/group/home/urenzyme/public_html/retrace/run090707-times-ktwo	C00223	u
1.0	6.46435897436	252.11	0:00:06.492202	0:04:13.195901	/home/group/icomic/data/kegg/ligand/LATEST	True	0	False	1000	15,15,1	41	17.6153846154	9.6119994041	39	None	None	C00002	True	/group/home/urenzyme/public_html/retrace/run090707-times-ktwo	C00015	u
0.90414507772	6.245625	699.51	0:00:06.297342	0:11:45.302414	/home/group/icomic/data/kegg/ligand/LATEST	True	0	False	1000	15,15,1	205	23.0803571429	5.68069788352	112	None	None	C00015	True	/group/home/urenzyme/public_html/retrace/run090707-times-ktwo	C00025	u
0.933333333333	25.7828571429	360.96	0:00:26.110516	0:06:05.547230	/home/group/icomic/data/kegg/ligand/LATEST	True	0	False	1000	15,15,1	16	6.0	0.925820099773	14	None	None	C00002	True	/group/home/urenzyme/public_html/retrace/run090707-times-ktwo	C00011	u
0.978378378378	3.65177285319	1318.29	0:00:05.906170	0:35:32.127387	/home/group/icomic/data/kegg/ligand/LATEST	True	0	False	1000	15,15,1	405	24.1024930748	9.5539302809	361	None	None	C00108	True	/group/home/urenzyme/public_html/retrace/run090707-times-ktwo	C00022	u
1.0	2.51326829268	515.22	0:00:02.560435	0:08:44.889366	/home/group/icomic/data/kegg/ligand/LATEST	True	0	False	1000	15,15,1	220	15.5219512195	5.78186872463	205	None	None	C00002	True	/group/home/urenzyme/public_html/retrace/run090707-times-ktwo	C00018	u
0.990929705215	1.94594677584	1901.19	0:00:01.956191	0:31:51.198730	/home/group/icomic/data/kegg/ligand/LATEST	True	0	False	1000	15,15,1	1128	36.9979529171	11.66190361	977	None	None	C00108	True	/group/home/urenzyme/public_html/retrace/run090707-times-ktwo	C00128	u
0.987166831194	1.69534153005	1240.99	0:00:01.705020	0:20:48.074762	/home/group/icomic/data/kegg/ligand/LATEST	True	0	False	1000	15,15,1	910	30.2363387978	11.6861340345	732	None	None	C00018	True	/group/home/urenzyme/public_html/retrace/run090707-times-ktwo	C00128	u
0.953177257525	4.82152173913	1108.95	0:00:04.860549	0:18:37.926489	/home/group/icomic/data/kegg/ligand/LATEST	True	0	False	1000	15,15,1	249	21.8217391304	6.40166123289	230	None	None	C00015	True	/group/home/urenzyme/public_html/retrace/run090707-times-ktwo	C00036	u
0.8	29.4058333333	352.87	0:00:29.542224	0:05:54.506694	/home/group/icomic/data/kegg/ligand/LATEST	True	0	False	1000	15,15,1	14	3.5	1.25830573921	12	None	None	C00019	True	/group/home/urenzyme/public_html/retrace/run090707-times-ktwo	C00011	u
0.930578512397	-4.0500648361	-1705.077296	0:00:06.180005	0:43:21.782157	/home/group/icomic/data/kegg/ligand/LATEST	True	0	False	1000	15,15,1	515	15.2992874109	2.98463594911	421	None	None	C00031	True	/group/home/urenzyme/public_html/retrace/run090707-times-ktwo	C00036	u
0.955503512881	4.66655172414	947.31	0:00:04.693739	0:15:52.829022	/home/group/icomic/data/kegg/ligand/LATEST	True	0	False	1000	15,15,1	232	35.7881773399	8.13975575626	203	None	None	C00015	True	/group/home/urenzyme/public_html/retrace/run090707-times-ktwo	C00223	u
0.889125799574	3.14228813559	741.58	0:00:03.158585	0:12:25.426256	/home/group/icomic/data/kegg/ligand/LATEST	True	0	False	1000	15,15,1	262	16.2118644068	2.90776778185	236	None	None	C00002	True	/group/home/urenzyme/public_html/retrace/run090707-times-ktwo	C00031	u
0.990099009901	4.685	93.7	0:00:04.741442	0:01:34.828844	/home/group/icomic/data/kegg/ligand/LATEST	True	0	False	1000	15,15,1	22	7.85	2.85087705803	20	None	None	C00019	True	/group/home/urenzyme/public_html/retrace/run090707-times-ktwo	C00002	u
0.996113989637	-3.46742283301	-1806.527296	0:00:04.793937	0:41:37.641634	/home/group/icomic/data/kegg/ligand/LATEST	True	0	False	1000	15,15,1	563	62.9232245681	84.0686691371	521	None	None	C00031	True	/group/home/urenzyme/public_html/retrace/run090707-times-ktwo	C00019	u
0.950495049505	14.0148529412	1906.02	0:00:14.077323	0:31:54.515983	/home/group/icomic/data/kegg/ligand/LATEST	True	0	False	1000	15,15,1	142	12.9411764706	3.60507139907	136	None	None	C00018	True	/group/home/urenzyme/public_html/retrace/run090707-times-ktwo	C00022	u
0.958100558659	2.52696808511	475.07	0:00:03.657664	0:11:27.640949	/home/group/icomic/data/kegg/ligand/LATEST	True	0	False	1000	15,15,1	205	33.0106382979	7.6464352435	188	None	None	C00002	True	/group/home/urenzyme/public_html/retrace/run090707-times-ktwo	C00223	u
1.0	3.31779069767	285.33	0:00:03.327313	0:04:46.148958	/home/group/icomic/data/kegg/ligand/LATEST	True	0	False	1000	15,15,1	88	17.2674418605	6.70200320384	86	None	None	C00019	True	/group/home/urenzyme/public_html/retrace/run090707-times-ktwo	C00015	u
0.976247030879	2.99103846154	777.67	0:00:03.004802	0:13:01.248655	/home/group/icomic/data/kegg/ligand/LATEST	True	0	False	1000	15,15,1	276	211.292307692	113.669930139	260	None	None	C00002	True	/group/home/urenzyme/public_html/retrace/run090707-times-ktwo	C00019	u
0.91466083151	6.85339100346	1980.63	0:00:06.954433	0:33:29.831392	/home/group/icomic/data/kegg/ligand/LATEST	True	0	False	1000	15,15,1	345	13.214532872	3.00903999103	289	None	None	C00018	True	/group/home/urenzyme/public_html/retrace/run090707-times-ktwo	C00036	u
0.923547400612	8.43163636364	927.48	0:00:08.570444	0:15:42.748893	/home/group/icomic/data/kegg/ligand/LATEST	True	0	False	1000	15,15,1	132	20.6181818182	6.50172259438	110	None	None	C00002	True	/group/home/urenzyme/public_html/retrace/run090707-times-ktwo	C00025	u
0.840830449827	4.50303030303	445.8	0:00:04.525480	0:07:28.022603	/home/group/icomic/data/kegg/ligand/LATEST	True	0	False	1000	15,15,1	123	15.5555555556	4.18805955941	99	None	None	C00019	True	/group/home/urenzyme/public_html/retrace/run090707-times-ktwo	C00025	u
0.979876160991	2.68924151697	1347.31	0:00:02.700360	0:22:32.880826	/home/group/icomic/data/kegg/ligand/LATEST	True	0	False	1000	15,15,1	520	26.6167664671	9.42036897473	501	None	None	C00015	True	/group/home/urenzyme/public_html/retrace/run090707-times-ktwo	C00108	u
0.985221674877	5.02627027027	1859.72	0:00:05.100191	0:31:27.070829	/home/group/icomic/data/kegg/ligand/LATEST	True	0	False	1000	15,15,1	374	20.3108108108	5.09404972353	370	None	None	C00018	True	/group/home/urenzyme/public_html/retrace/run090707-times-ktwo	C00015	u
0.998305084746	-1.96192387016	-1873.637296	0:00:02.594108	0:41:17.373858	/home/group/icomic/data/kegg/ligand/LATEST	True	0	False	1000	15,15,1	971	68.1068062827	86.8073458527	955	None	None	C00108	True	/group/home/urenzyme/public_html/retrace/run090707-times-ktwo	C00019	u
0.933333333333	13.4428571429	188.2	0:00:13.484643	0:03:08.785012	/home/group/icomic/data/kegg/ligand/LATEST	True	0	False	1000	15,15,1	16	4.64285714286	0.811272620829	14	None	None	C00128	True	/group/home/urenzyme/public_html/retrace/run090707-times-ktwo	C00011	u
0.996710526316	2.23964803313	1081.75	0:00:02.247991	0:18:05.779678	/home/group/icomic/data/kegg/ligand/LATEST	True	0	False	1000	15,15,1	493	22.5776397516	7.3105950665	483	None	None	C00002	True	/group/home/urenzyme/public_html/retrace/run090707-times-ktwo	C00108	u
0.994246260069	2.69687797147	1701.73	0:00:02.708866	0:28:29.294892	/home/group/icomic/data/kegg/ligand/LATEST	True	0	False	1000	15,15,1	660	189.683042789	126.364769011	631	None	None	C00018	True	/group/home/urenzyme/public_html/retrace/run090707-times-ktwo	C00019	u
0.933333333333	2.72461538462	35.42	0:00:02.749133	0:00:35.738731	/home/group/icomic/data/kegg/ligand/LATEST	True	0	False	1000	15,15,1	15	4.23076923077	0.696568087549	13	None	None	C00128	True	/group/home/urenzyme/public_html/retrace/run090707-times-ktwo	C00015	u
0.993355481728	2.38561844864	1137.94	0:00:02.416512	0:19:12.676565	/home/group/icomic/data/kegg/ligand/LATEST	True	0	False	1000	15,15,1	519	20.8176100629	7.27667248283	477	None	None	C00002	True	/group/home/urenzyme/public_html/retrace/run090707-times-ktwo	C00036	u
0.997613365155	-1.94864117895	-1480.967296	0:00:03.762028	0:47:39.141986	/home/group/icomic/data/kegg/ligand/LATEST	True	0	False	1000	15,15,1	768	23.5907894737	7.3134461175	760	None	None	C00031	True	/group/home/urenzyme/public_html/retrace/run090707-times-ktwo	C00002	u
0.97461928934	3.27282952548	1862.24	0:00:03.285055	0:31:09.196680	/home/group/icomic/data/kegg/ligand/LATEST	True	0	False	1000	15,15,1	579	24.6485061511	7.0506205376	569	None	None	C00018	True	/group/home/urenzyme/public_html/retrace/run090707-times-ktwo	C00194	u
0.973574408901	3.88374517375	2011.78	0:00:03.957831	0:34:10.156966	/home/group/icomic/data/kegg/ligand/LATEST	True	0	False	1000	15,15,1	528	21.2702702703	6.33464491363	518	None	None	C00018	True	/group/home/urenzyme/public_html/retrace/run090707-times-ktwo	C00002	u
1.0	-4.55936373333	-1094.247296	0:00:13.510649	0:54:02.555880	/home/group/icomic/data/kegg/ligand/LATEST	True	0	False	1000	15,15,1	251	12.5666666667	2.44517665801	240	None	None	C00031	True	/group/home/urenzyme/public_html/retrace/run090707-times-ktwo	C00022	u
0.997991967871	-2.32715626948	-1761.657296	0:00:03.396614	0:42:51.236843	/home/group/icomic/data/kegg/ligand/LATEST	True	0	False	1000	15,15,1	773	27.6895640687	8.34605306666	757	None	None	C00108	True	/group/home/urenzyme/public_html/retrace/run090707-times-ktwo	C00194	u
0.995575221239	1.55752941176	264.78	0:00:01.569076	0:04:26.743024	/home/group/icomic/data/kegg/ligand/LATEST	True	0	False	1000	15,15,1	180	14.8176470588	4.60137259497	170	None	None	C00128	True	/group/home/urenzyme/public_html/retrace/run090707-times-ktwo	C00018	u
0.995943204868	-1.97264344385	-1475.537296	0:00:03.777327	0:47:05.440961	/home/group/icomic/data/kegg/ligand/LATEST	True	0	False	1000	15,15,1	763	25.2312834225	8.26895715091	748	None	None	C00108	True	/group/home/urenzyme/public_html/retrace/run090707-times-ktwo	C00002	u
1.0	4.14615384615	53.9	0:00:04.186931	0:00:54.430103	/home/group/icomic/data/kegg/ligand/LATEST	True	0	False	1000	15,15,1	15	4.53846153846	0.745796901141	13	None	None	C00223	True	/group/home/urenzyme/public_html/retrace/run090707-times-ktwo	C00002	u
0.967930029155	3.0461038961	1641.85	0:00:03.094630	0:27:48.005825	/home/group/icomic/data/kegg/ligand/LATEST	True	0	False	1000	15,15,1	568	157.157699443	129.627750152	539	None	None	C00015	True	/group/home/urenzyme/public_html/retrace/run090707-times-ktwo	C00019	u
0.891891891892	-15.1116938082	-2206.307296	0:00:14.379892	0:34:59.464245	/home/group/icomic/data/kegg/ligand/LATEST	True	0	False	1000	15,15,1	152	18.2465753425	4.90814481571	146	None	None	C00015	True	/group/home/urenzyme/public_html/retrace/run090707-times-ktwo	C00022	u
1.0	23.916	358.74	0:00:24.810201	0:06:12.153024	/home/group/icomic/data/kegg/ligand/LATEST	True	0	False	1000	15,15,1	17	3.93333333333	0.99777530314	15	None	None	C00223	True	/group/home/urenzyme/public_html/retrace/run090707-times-ktwo	C00011	u
1.0	4.70277310924	559.63	0:00:04.805658	0:09:31.873362	/home/group/icomic/data/kegg/ligand/LATEST	True	0	False	1000	15,15,1	121	13.7142857143	2.51764481493	119	None	None	C00128	True	/group/home/urenzyme/public_html/retrace/run090707-times-ktwo	C00031	u
1.0	3.95525773196	383.66	0:00:03.976664	0:06:25.736478	/home/group/icomic/data/kegg/ligand/LATEST	True	0	False	1000	15,15,1	99	9.82474226804	2.39849742173	97	None	None	C00223	True	/group/home/urenzyme/public_html/retrace/run090707-times-ktwo	C00108	u
0.981182795699	7.06733333333	1696.16	0:00:07.099901	0:28:23.976315	/home/group/icomic/data/kegg/ligand/LATEST	True	0	False	1000	15,15,1	284	20.1166666667	6.02589320258	240	None	None	C00002	True	/group/home/urenzyme/public_html/retrace/run090707-times-ktwo	C00022	u
0.994718309859	3.12653295129	1091.16	0:00:03.175997	0:18:28.423142	/home/group/icomic/data/kegg/ligand/LATEST	True	0	False	1000	15,15,1	373	20.0659025788	7.82682995633	349	None	None	C00019	True	/group/home/urenzyme/public_html/retrace/run090707-times-ktwo	C00018	u
0.983408748115	2.65858921162	1281.44	0:00:02.674538	0:21:29.127443	/home/group/icomic/data/kegg/ligand/LATEST	True	0	False	1000	15,15,1	514	27.4937759336	13.1558233267	482	None	None	C00019	True	/group/home/urenzyme/public_html/retrace/run090707-times-ktwo	C00036	u
0.99746835443	2.6786	669.65	0:00:02.690446	0:11:12.611629	/home/group/icomic/data/kegg/ligand/LATEST	True	0	False	1000	15,15,1	263	14.428	3.2589593431	250	None	None	C00128	True	/group/home/urenzyme/public_html/retrace/run090707-times-ktwo	C00108	u
0.984924623116	3.72218390805	647.66	0:00:03.739093	0:10:50.602311	/home/group/icomic/data/kegg/ligand/LATEST	True	0	False	1000	15,15,1	179	19.6954022989	6.19086104434	174	None	None	C00128	True	/group/home/urenzyme/public_html/retrace/run090707-times-ktwo	C00002	u
0.996581196581	3.52088709677	1309.77	0:00:03.556387	0:22:02.976224	/home/group/icomic/data/kegg/ligand/LATEST	True	0	False	1000	15,15,1	375	21.3682795699	9.02424239499	372	None	None	C00019	True	/group/home/urenzyme/public_html/retrace/run090707-times-ktwo	C00031	u
1.0	1.82865384615	475.45	0:00:03.721311	0:16:07.541064	/home/group/icomic/data/kegg/ligand/LATEST	True	0	False	1000	15,15,1	265	26.6653846154	9.52605505191	260	None	None	C00019	True	/group/home/urenzyme/public_html/retrace/run090707-times-ktwo	C00194	u
0.963636363636	7.23470588235	122.99	0:00:07.374425	0:02:05.365226	/home/group/icomic/data/kegg/ligand/LATEST	True	0	False	1000	15,15,1	19	11.1176470588	4.75125188384	17	None	None	C00194	True	/group/home/urenzyme/public_html/retrace/run090707-times-ktwo	C00002	u
0.933333333333	24.9864285714	349.81	0:00:25.457846	0:05:56.409855	/home/group/icomic/data/kegg/ligand/LATEST	True	0	False	1000	15,15,1	16	7.07142857143	0.883522634061	14	None	None	C00194	True	/group/home/urenzyme/public_html/retrace/run090707-times-ktwo	C00011	u
0.854671280277	10.5991954023	922.13	0:00:10.665177	0:15:27.870424	/home/group/icomic/data/kegg/ligand/LATEST	True	0	False	1000	15,15,1	108	16.0689655172	4.58832377038	87	None	None	C00223	True	/group/home/urenzyme/public_html/retrace/run090707-times-ktwo	C00025	u
1.0	5.9758490566	950.16	0:00:06.014365	0:15:56.284123	/home/group/icomic/data/kegg/ligand/LATEST	True	0	False	1000	15,15,1	161	19.0817610063	5.61441154749	159	None	None	C00223	True	/group/home/urenzyme/public_html/retrace/run090707-times-ktwo	C00015	u
0.958579881657	5.76684931507	1262.94	0:00:05.792161	0:21:08.483399	/home/group/icomic/data/kegg/ligand/LATEST	True	0	False	1000	15,15,1	353	18.1415525114	4.93547954309	219	None	None	C00128	True	/group/home/urenzyme/public_html/retrace/run090707-times-ktwo	C00025	u
1.0	7.25796875	464.51	0:00:07.289677	0:07:46.539386	/home/group/icomic/data/kegg/ligand/LATEST	True	0	False	1000	15,15,1	66	18.375	7.78720906359	64	None	None	C00194	True	/group/home/urenzyme/public_html/retrace/run090707-times-ktwo	C00015	u
0.933333333333	22.161	1329.66	0:00:22.618608	0:22:37.116512	/home/group/icomic/data/kegg/ligand/LATEST	True	0	False	1000	15,15,1	62	8.78333333333	2.55010893014	60	None	None	C00128	True	/group/home/urenzyme/public_html/retrace/run090707-times-ktwo	C00022	u
1.0	2.41264573991	538.02	0:00:02.443739	0:09:04.954001	/home/group/icomic/data/kegg/ligand/LATEST	True	0	False	1000	15,15,1	239	16.9372197309	6.7615110539	223	None	None	C00194	True	/group/home/urenzyme/public_html/retrace/run090707-times-ktwo	C00018	u
0.893660531697	2.56056910569	629.9	0:00:02.573832	0:10:33.162765	/home/group/icomic/data/kegg/ligand/LATEST	True	0	False	1000	15,15,1	282	17.1991869919	2.87351222544	246	None	None	C00194	True	/group/home/urenzyme/public_html/retrace/run090707-times-ktwo	C00031	u
0.888888888889	2.61139175258	506.61	0:00:02.625867	0:08:29.418201	/home/group/icomic/data/kegg/ligand/LATEST	True	0	False	1000	20,20,1	221	17.3505154639	4.55785543058	194	None	None	C00011	True	/group/home/urenzyme/public_html/retrace/run090707-times-ktwo	C00025	u
0.948648648649	2.56264840183	561.22	0:00:02.573654	0:09:23.630273	/home/group/icomic/data/kegg/ligand/LATEST	True	0	False	1000	15,15,1	229	174.00913242	129.458407872	219	None	None	C00194	True	/group/home/urenzyme/public_html/retrace/run090707-times-ktwo	C00019	u
0.975975975976	5.64805084746	1332.94	0:00:05.705909	0:22:26.594628	/home/group/icomic/data/kegg/ligand/LATEST	True	0	False	1000	15,15,1	275	11.3771186441	3.6122651473	236	None	None	C00223	True	/group/home/urenzyme/public_html/retrace/run090707-times-ktwo	C00036	u
0.988700564972	-5.92358791011	-2108.797296	0:00:06.230461	0:36:58.044437	/home/group/icomic/data/kegg/ligand/LATEST	True	0	False	1000	15,15,1	391	23.6235955056	10.8272390836	356	None	None	C00019	True	/group/home/urenzyme/public_html/retrace/run090707-times-ktwo	C00022	u
0.966292134831	5.42312169312	1024.97	0:00:08.799419	0:27:43.090282	/home/group/icomic/data/kegg/ligand/LATEST	True	0	False	1000	15,15,1	218	10.9100529101	2.8072759768	189	None	None	C00128	True	/group/home/urenzyme/public_html/retrace/run090707-times-ktwo	C00036	u
0.999187982136	-0.00295988377724	-3.667296	0:00:03.471030	1:11:40.606964	/home/group/icomic/data/kegg/ligand/LATEST	True	0	False	1000	15,15,1	2351	37.2300242131	13.9816391504	1239	None	None	C00031	True	/group/home/urenzyme/public_html/retrace/run090707-times-ktwo	C00128	u
0.85	16.3352941176	277.7	0:00:16.423303	0:04:39.196165	/home/group/icomic/data/kegg/ligand/LATEST	True	0	False	1000	20,20,1	19	3.35294117647	1.02562328083	17	None	None	C00022	True	/group/home/urenzyme/public_html/retrace/run090707-times-ktwo	C00011	u
0.847851335656	1.89972540046	830.18	0:00:01.915276	0:13:56.975807	/home/group/icomic/data/kegg/ligand/LATEST	True	0	False	1000	20,20,1	591	18.4576659039	8.13845672392	437	None	None	C00011	True	/group/home/urenzyme/public_html/retrace/run090707-times-ktwo	C00036	u
0.925816023739	8.67691666667	1041.23	0:00:08.812945	0:17:37.553451	/home/group/icomic/data/kegg/ligand/LATEST	True	0	False	1000	15,15,1	142	22.9	7.44580418759	120	None	None	C00194	True	/group/home/urenzyme/public_html/retrace/run090707-times-ktwo	C00025	u
0.971469329529	1.6418503937	834.06	0:00:01.700809	0:14:24.011003	/home/group/icomic/data/kegg/ligand/LATEST	True	0	False	1000	20,20,1	542	33.781496063	11.4313033804	508	None	None	C00011	True	/group/home/urenzyme/public_html/retrace/run090707-times-ktwo	C00108	u
0.992101105845	2.59992094862	1315.56	0:00:02.634196	0:22:12.903318	/home/group/icomic/data/kegg/ligand/LATEST	True	0	False	1000	15,15,1	549	23.9466403162	9.24154985126	506	None	None	C00194	True	/group/home/urenzyme/public_html/retrace/run090707-times-ktwo	C00036	u
0.999191592563	-1.78106109017	-1757.907296	0:00:02.621577	0:43:07.497441	/home/group/icomic/data/kegg/ligand/LATEST	True	0	False	1000	15,15,1	1046	37.6595744681	12.4451223756	987	None	None	C00019	True	/group/home/urenzyme/public_html/retrace/run090707-times-ktwo	C00108	u
0.972744360902	-2.31070166786	-1934.057296	0:00:02.833344	0:39:31.509299	/home/group/icomic/data/kegg/ligand/LATEST	True	0	False	1000	15,15,1	841	44.5113500597	19.9166465612	837	None	None	C00019	True	/group/home/urenzyme/public_html/retrace/run090707-times-ktwo	C00223	u
0.997995991984	6.99379061372	1937.28	0:00:07.101563	0:32:47.133056	/home/group/icomic/data/kegg/ligand/LATEST	True	0	False	1000	15,15,1	304	16.6462093863	3.75866196709	277	None	None	C00223	True	/group/home/urenzyme/public_html/retrace/run090707-times-ktwo	C00018	u
0.958149779736	6.19186363636	1362.21	0:00:06.225569	0:22:49.625185	/home/group/icomic/data/kegg/ligand/LATEST	True	0	False	1000	15,15,1	259	33.5636363636	8.07637100405	220	None	None	C00194	True	/group/home/urenzyme/public_html/retrace/run090707-times-ktwo	C00223	u
0.967611336032	2.25575174825	1290.29	0:00:02.265418	0:21:35.819581	/home/group/icomic/data/kegg/ligand/LATEST	True	0	False	1000	20,20,1	590	20.5734265734	6.82651096058	572	None	None	C00011	True	/group/home/urenzyme/public_html/retrace/run090707-times-ktwo	C00031	u
0.972176759411	2.1186377709	684.32	0:00:02.128395	0:11:27.471766	/home/group/icomic/data/kegg/ligand/LATEST	True	0	False	1000	20,20,1	344	12.7925696594	3.19107800684	323	None	None	C00022	True	/group/home/urenzyme/public_html/retrace/run090707-times-ktwo	C00108	u
1.0	-2.3005885	-2061.327296	0:00:02.526720	0:37:43.941740	/home/group/icomic/data/kegg/ligand/LATEST	True	0	False	1000	15,15,1	915	26.5546875	9.00194177419	896	None	None	C00128	True	/group/home/urenzyme/public_html/retrace/run090707-times-ktwo	C00223	u
0.990666666667	-1.35125197251	-1572.857296	0:00:02.379484	0:46:09.719787	/home/group/icomic/data/kegg/ligand/LATEST	True	0	False	1000	15,15,1	1305	38.9501718213	12.2354166636	1164	None	None	C00019	True	/group/home/urenzyme/public_html/retrace/run090707-times-ktwo	C00128	u
0.85	19.2876470588	327.89	0:00:19.503341	0:05:31.556800	/home/group/icomic/data/kegg/ligand/LATEST	True	0	False	1000	20,20,1	19	3.11764705882	1.18233830837	17	None	None	C00036	True	/group/home/urenzyme/public_html/retrace/run090707-times-ktwo	C00011	u
0.972522080471	2.0910534846	1290.18	0:00:02.100431	0:21:35.966192	/home/group/icomic/data/kegg/ligand/LATEST	True	0	False	1000	20,20,1	678	21.5024311183	7.1067624053	617	None	None	C00011	True	/group/home/urenzyme/public_html/retrace/run090707-times-ktwo	C00018	u
0.993429697766	-0.588466311962	-614.947296	0:00:03.589659	1:02:31.194143	/home/group/icomic/data/kegg/ligand/LATEST	True	0	False	1000	15,15,1	1425	38.8602870813	15.1313737225	1045	None	None	C00015	True	/group/home/urenzyme/public_html/retrace/run090707-times-ktwo	C00128	u
0.978985135828	0.627027972028	896.65	0:00:00.823245	0:19:37.241528	/home/group/icomic/data/kegg/ligand/LATEST	True	0	False	1000	20,20,1	1629	35.2475524476	12.015676428	1430	None	None	C00011	True	/group/home/urenzyme/public_html/retrace/run090707-times-ktwo	C00128	u
1.0	-1.53642064037	-662.197296	0:00:08.593367	1:01:43.741188	/home/group/icomic/data/kegg/ligand/LATEST	True	0	False	1000	15,15,1	433	40.9837587007	14.4447813545	431	None	None	C00015	True	/group/home/urenzyme/public_html/retrace/run090707-times-ktwo	C00194	u
0.968109339408	4.41971291866	923.72	0:00:04.473818	0:15:35.028025	/home/group/icomic/data/kegg/ligand/LATEST	True	0	False	1000	20,20,1	235	13.5502392344	3.90786379807	209	None	None	C00022	True	/group/home/urenzyme/public_html/retrace/run090707-times-ktwo	C00018	u
0.947174447174	3.10914153132	1340.04	0:00:03.122857	0:22:25.951778	/home/group/icomic/data/kegg/ligand/LATEST	True	0	False	1000	20,20,1	454	19.6357308585	5.78938338381	431	None	None	C00011	True	/group/home/urenzyme/public_html/retrace/run090707-times-ktwo	C00015	u
0.973333333333	-10.3014454831	-1833.657296	0:00:13.888236	0:41:12.106137	/home/group/icomic/data/kegg/ligand/LATEST	True	0	False	1000	15,15,1	197	10.5898876404	3.74245442937	178	None	None	C00223	True	/group/home/urenzyme/public_html/retrace/run090707-times-ktwo	C00022	u
0.92998678996	3.27614925373	1097.51	0:00:03.340461	0:18:39.054630	/home/group/icomic/data/kegg/ligand/LATEST	True	0	False	1000	20,20,1	504	16.4029850746	4.92104739941	335	None	None	C00022	True	/group/home/urenzyme/public_html/retrace/run090707-times-ktwo	C00025	u
0.996805111821	3.96293413174	1985.43	0:00:03.980494	0:33:14.227789	/home/group/icomic/data/kegg/ligand/LATEST	True	0	False	1000	15,15,1	511	24.7105788423	8.85422347344	501	None	None	C00194	True	/group/home/urenzyme/public_html/retrace/run090707-times-ktwo	C00108	u
1.0	-4.60281873913	-1693.837296	0:00:07.168798	0:43:58.117804	/home/group/icomic/data/kegg/ligand/LATEST	True	0	False	1000	15,15,1	370	19.9320652174	4.96161944067	368	None	None	C00223	True	/group/home/urenzyme/public_html/retrace/run090707-times-ktwo	C00031	u
0.9	-10.6458606602	-2193.047296	0:00:10.400785	0:35:42.561746	/home/group/icomic/data/kegg/ligand/LATEST	True	0	False	1000	15,15,1	220	23.3689320388	7.52405887578	206	None	None	C00194	True	/group/home/urenzyme/public_html/retrace/run090707-times-ktwo	C00022	u
0.903448275862	1.57745967742	391.21	0:00:01.928077	0:07:58.163333	/home/group/icomic/data/kegg/ligand/LATEST	True	0	False	1000	20,20,1	274	15.7943548387	4.05133993006	248	None	None	C00036	True	/group/home/urenzyme/public_html/retrace/run090707-times-ktwo	C00025	u
0.993098159509	-0.664858534435	-482.687296	0:00:05.279068	1:03:52.603741	/home/group/icomic/data/kegg/ligand/LATEST	True	0	False	1000	15,15,1	1217	33.8099173554	12.9112124054	726	None	None	C00002	True	/group/home/urenzyme/public_html/retrace/run090707-times-ktwo	C00128	u
0.975332068311	2.29626707132	1513.24	0:00:02.334864	0:25:38.675384	/home/group/icomic/data/kegg/ligand/LATEST	True	0	False	1000	20,20,1	694	41.9195751138	16.3412368093	659	None	None	C00011	True	/group/home/urenzyme/public_html/retrace/run090707-times-ktwo	C00223	u
1.0	13.3787254902	1364.63	0:00:13.439769	0:22:50.856480	/home/group/icomic/data/kegg/ligand/LATEST	True	0	False	1000	20,20,1	104	16.5588235294	4.82349952167	102	None	None	C00022	True	/group/home/urenzyme/public_html/retrace/run090707-times-ktwo	C00015	u
0.999182338512	1.48261815795	1445.552704	0:00:05.916160	1:36:08.256869	/home/group/icomic/data/kegg/ligand/LATEST	True	0	False	1000	15,15,1	1000	33.4564102564	17.1641217163	975	None	None	C00031	True	/group/home/urenzyme/public_html/retrace/run090707-times-ktwo	C00194	u
1.0	-9.06055597714	-1585.597296	0:00:15.673794	0:45:42.914042	/home/group/icomic/data/kegg/ligand/LATEST	True	0	False	1000	15,15,1	198	38.6171428571	19.9031007737	175	None	None	C00223	True	/group/home/urenzyme/public_html/retrace/run090707-times-ktwo	C00194	u
0.99573257468	-0.871306304207	-538.467296	0:00:06.187032	1:03:43.585793	/home/group/icomic/data/kegg/ligand/LATEST	True	0	False	1000	15,15,1	620	46.3673139159	17.1366872925	618	None	None	C00002	True	/group/home/urenzyme/public_html/retrace/run090707-times-ktwo	C00194	u
0.995057660626	-4.08354221762	-1576.247296	0:00:07.070603	0:45:29.253047	/home/group/icomic/data/kegg/ligand/LATEST	True	0	False	1000	15,15,1	400	154.606217617	134.796605032	386	None	None	C00223	True	/group/home/urenzyme/public_html/retrace/run090707-times-ktwo	C00019	u
0.85	26.4341176471	449.38	0:00:26.996942	0:07:38.948018	/home/group/icomic/data/kegg/ligand/LATEST	True	0	False	1000	20,20,1	19	4.35294117647	1.49277382829	17	None	None	C00025	True	/group/home/urenzyme/public_html/retrace/run090707-times-ktwo	C00011	u
0.943894389439	4.67831360947	1581.27	0:00:04.697820	0:26:27.863381	/home/group/icomic/data/kegg/ligand/LATEST	True	0	False	1000	20,20,1	341	15.0443786982	3.53609214966	338	None	None	C00022	True	/group/home/urenzyme/public_html/retrace/run090707-times-ktwo	C00031	u
0.987039563438	1.90649089166	1988.47	0:00:01.937006	0:33:40.297781	/home/group/icomic/data/kegg/ligand/LATEST	True	0	False	1000	20,20,1	1068	29.1514860978	9.61193655065	1043	None	None	C00011	True	/group/home/urenzyme/public_html/retrace/run090707-times-ktwo	C00194	u
0.98064516129	-2.56124381948	-2156.567296	0:00:02.550700	0:35:47.689798	/home/group/icomic/data/kegg/ligand/LATEST	True	0	False	1000	20,20,1	861	24.4358669834	7.93628403573	842	None	None	C00011	True	/group/home/urenzyme/public_html/retrace/run090707-times-ktwo	C00002	u
0.981818181818	3.01216475096	1572.35	0:00:03.024270	0:26:18.669145	/home/group/icomic/data/kegg/ligand/LATEST	True	0	False	1000	20,20,1	524	16.6417624521	5.4096567512	522	None	None	C00022	True	/group/home/urenzyme/public_html/retrace/run090707-times-ktwo	C00128	u
1.0	12.6265	252.53	0:00:12.659583	0:04:13.191661	/home/group/icomic/data/kegg/ligand/LATEST	True	0	False	1000	20,20,1	22	5.75	1.60857079421	20	None	None	C00031	True	/group/home/urenzyme/public_html/retrace/run090707-times-ktwo	C00011	u
0.910256410256	12.2947826087	1979.46	0:00:12.347829	0:33:08.000513	/home/group/icomic/data/kegg/ligand/LATEST	True	0	False	1000	20,20,1	189	9.62111801242	3.17001498787	161	None	None	C00022	True	/group/home/urenzyme/public_html/retrace/run090707-times-ktwo	C00036	u
0.97619047619	2.45835680751	1047.26	0:00:02.489886	0:17:40.691493	/home/group/icomic/data/kegg/ligand/LATEST	True	0	False	1000	20,20,1	438	13.9577464789	3.58375292989	426	None	None	C00036	True	/group/home/urenzyme/public_html/retrace/run090707-times-ktwo	C00108	u
0.970247933884	-1.44796517582	-2108.237296	0:00:01.504856	0:36:31.070851	/home/group/icomic/data/kegg/ligand/LATEST	True	0	False	1000	20,20,1	1493	107.052197802	116.376437896	1456	None	None	C00011	True	/group/home/urenzyme/public_html/retrace/run090707-times-ktwo	C00019	u
0.996527777778	3.88366438356	1134.03	0:00:03.959000	0:19:16.028192	/home/group/icomic/data/kegg/ligand/LATEST	True	0	False	1000	20,20,1	298	15.2979452055	4.62537624057	292	None	None	C00036	True	/group/home/urenzyme/public_html/retrace/run090707-times-ktwo	C00018	u
0.996402877698	-2.38440983881	-798.777296	0:00:10.621676	0:59:18.261510	/home/group/icomic/data/kegg/ligand/LATEST	True	0	False	1000	15,15,1	361	32.7432835821	16.5226142982	335	None	None	C00128	True	/group/home/urenzyme/public_html/retrace/run090707-times-ktwo	C00194	u
0.995575221239	-4.30100667206	-2124.697296	0:00:04.403077	0:36:15.120407	/home/group/icomic/data/kegg/ligand/LATEST	True	0	False	1000	20,20,1	525	17.7388663968	4.6954439467	494	None	None	C00022	True	/group/home/urenzyme/public_html/retrace/run090707-times-ktwo	C00002	u
0.992214532872	-0.733592353068	-681.507296	0:00:03.906926	1:00:29.534970	/home/group/icomic/data/kegg/ligand/LATEST	True	0	False	1000	15,15,1	975	209.223896663	119.574494211	929	None	None	C00128	True	/group/home/urenzyme/public_html/retrace/run090707-times-ktwo	C00019	u
0.7	33.0657142857	462.92	0:00:33.456529	0:07:48.391413	/home/group/icomic/data/kegg/ligand/LATEST	True	0	False	1000	20,20,1	16	4.21428571429	1.73939938027	14	None	None	C00108	True	/group/home/urenzyme/public_html/retrace/run090707-times-ktwo	C00011	u
0.986979166667	3.55910416667	1708.37	0:00:03.575468	0:28:36.225049	/home/group/icomic/data/kegg/ligand/LATEST	True	0	False	1000	20,20,1	487	17.2020833333	3.24852463841	480	None	None	C00036	True	/group/home/urenzyme/public_html/retrace/run090707-times-ktwo	C00015	u
1.0	6.18423611111	1781.06	0:00:06.281756	0:30:09.145912	/home/group/icomic/data/kegg/ligand/LATEST	True	0	False	1000	20,20,1	290	16.34375	3.79919981981	288	None	None	C00036	True	/group/home/urenzyme/public_html/retrace/run090707-times-ktwo	C00031	u
0.967678746327	2.36726086957	1633.41	0:00:02.415328	0:27:46.576763	/home/group/icomic/data/kegg/ligand/LATEST	True	0	False	1000	20,20,1	745	27.0217391304	13.0467761531	690	None	None	C00025	True	/group/home/urenzyme/public_html/retrace/run090707-times-ktwo	C00036	u
0.990062111801	2.14119373777	1094.15	0:00:02.150328	0:18:18.817897	/home/group/icomic/data/kegg/ligand/LATEST	True	0	False	1000	20,20,1	553	18.2818003914	5.73099185134	511	None	None	C00031	True	/group/home/urenzyme/public_html/retrace/run090707-times-ktwo	C00018	u
0.997277676951	-2.767067217	-1823.497296	0:00:03.812082	0:41:52.162684	/home/group/icomic/data/kegg/ligand/LATEST	True	0	False	1000	20,20,1	704	22.7617602428	6.11418862288	659	None	None	C00022	True	/group/home/urenzyme/public_html/retrace/run090707-times-ktwo	C00194	u
0.987072945522	2.75956937799	1730.25	0:00:02.773835	0:28:59.195146	/home/group/icomic/data/kegg/ligand/LATEST	True	0	False	1000	20,20,1	723	21.6220095694	7.47386902017	627	None	None	C00025	True	/group/home/urenzyme/public_html/retrace/run090707-times-ktwo	C00018	u
1.0	3.76900970874	1941.04	0:00:03.784961	0:32:29.255255	/home/group/icomic/data/kegg/ligand/LATEST	True	0	False	1000	20,20,1	549	20.4951456311	7.32342137986	515	None	None	C00025	True	/group/home/urenzyme/public_html/retrace/run090707-times-ktwo	C00031	u
0.909090909091	3.41644194757	912.19	0:00:03.433266	0:15:16.682162	/home/group/icomic/data/kegg/ligand/LATEST	True	0	False	1000	20,20,1	302	17.5992509363	4.37824030895	267	None	None	C00108	True	/group/home/urenzyme/public_html/retrace/run090707-times-ktwo	C00025	u
0.917168674699	4.91996336996	1343.15	0:00:04.954258	0:22:32.512654	/home/group/icomic/data/kegg/ligand/LATEST	True	0	False	1000	20,20,1	342	22.2271062271	6.31351809007	273	None	None	C00031	True	/group/home/urenzyme/public_html/retrace/run090707-times-ktwo	C00025	u
0.86875	-13.5400565581	-1746.667296	0:00:19.845533	0:42:40.073862	/home/group/icomic/data/kegg/ligand/LATEST	True	0	False	1000	20,20,1	131	8.39534883721	1.95062543995	129	None	None	C00036	True	/group/home/urenzyme/public_html/retrace/run090707-times-ktwo	C00022	u
0.994613124388	-0.691684488027	-1213.214592	0:00:04.287308	2:05:19.938400	/home/group/icomic/data/kegg/ligand/LATEST	True	0	False	1000	15,15,1	1871	42.011972634	15.5779708173	1754	None	None	C00031	True	/group/home/urenzyme/public_html/retrace/run090707-times-ktwo	C00223	u
0.8	16.163125	258.61	0:00:16.185013	0:04:18.960220	/home/group/icomic/data/kegg/ligand/LATEST	True	0	False	1000	20,20,1	18	5.5	1.73205080757	16	None	None	C00018	True	/group/home/urenzyme/public_html/retrace/run090707-times-ktwo	C00011	u
0.951334379906	5.54711409396	1653.04	0:00:05.572017	0:27:40.461155	/home/group/icomic/data/kegg/ligand/LATEST	True	0	False	1000	20,20,1	321	20.4395973154	5.36750499813	298	None	None	C00031	True	/group/home/urenzyme/public_html/retrace/run090707-times-ktwo	C00108	u
0.983050847458	-1.0724021002	-1070.257296	0:00:03.244868	0:53:58.378995	/home/group/icomic/data/kegg/ligand/LATEST	True	0	False	1000	20,20,1	1037	108.26753507	121.924882292	998	None	None	C00022	True	/group/home/urenzyme/public_html/retrace/run090707-times-ktwo	C00019	u
0.955097087379	-4.63270881448	-2047.657296	0:00:05.184602	0:38:11.594146	/home/group/icomic/data/kegg/ligand/LATEST	True	0	False	1000	20,20,1	464	19.9253393665	5.13054383944	442	None	None	C00025	True	/group/home/urenzyme/public_html/retrace/run090707-times-ktwo	C00015	u
0.991134751773	1.57186721992	1136.46	0:00:03.194273	0:38:29.459871	/home/group/icomic/data/kegg/ligand/LATEST	True	0	False	1000	20,20,1	749	42.081604426	17.4190951541	723	None	None	C00025	True	/group/home/urenzyme/public_html/retrace/run090707-times-ktwo	C00223	u
0.973637961336	2.03065104167	1559.54	0:00:02.061302	0:26:23.080281	/home/group/icomic/data/kegg/ligand/LATEST	True	0	False	1000	20,20,1	854	24.01953125	11.3773296053	768	None	None	C00108	True	/group/home/urenzyme/public_html/retrace/run090707-times-ktwo	C00036	u
0.992907801418	-1.04169461939	-1762.547296	0:00:01.521547	0:42:54.458676	/home/group/icomic/data/kegg/ligand/LATEST	True	0	False	1000	20,20,1	1789	38.335106383	12.1144803914	1692	None	None	C00025	True	/group/home/urenzyme/public_html/retrace/run090707-times-ktwo	C00108	u
0.988593155894	2.43806041335	1533.54	0:00:02.465219	0:25:50.623203	/home/group/icomic/data/kegg/ligand/LATEST	True	0	False	1000	20,20,1	692	22.2384737679	8.7059569664	629	None	None	C00108	True	/group/home/urenzyme/public_html/retrace/run090707-times-ktwo	C00018	u
0.973311092577	1.68813688213	1331.94	0:00:03.213903	0:42:15.769668	/home/group/icomic/data/kegg/ligand/LATEST	True	0	False	1000	20,20,1	820	78.9746514575	97.9712684728	789	None	None	C00025	True	/group/home/urenzyme/public_html/retrace/run090707-times-ktwo	C00019	u
0.980964467005	-0.98762072	-1777.717296	0:00:01.404442	0:42:07.995861	/home/group/icomic/data/kegg/ligand/LATEST	True	0	False	1000	20,20,1	2004	36.9872222222	11.5902906231	1800	None	None	C00025	True	/group/home/urenzyme/public_html/retrace/run090707-times-ktwo	C00128	u
0.984732824427	-1.6015874807	-1369.357296	0:00:03.486825	0:49:41.235843	/home/group/icomic/data/kegg/ligand/LATEST	True	0	False	1000	20,20,1	857	19.0912280702	6.37363761023	855	None	None	C00036	True	/group/home/urenzyme/public_html/retrace/run090707-times-ktwo	C00128	u
0.992882562278	0.317193225933	322.902704	0:00:04.615137	1:18:18.210051	/home/group/icomic/data/kegg/ligand/LATEST	True	0	False	1000	15,15,1	1316	37.6208251473	13.4837324132	1018	None	None	C00194	True	/group/home/urenzyme/public_html/retrace/run090707-times-ktwo	C00128	u
0.995451099318	-1.25999696521	-1122.657296	0:00:03.607412	0:53:34.204170	/home/group/icomic/data/kegg/ligand/LATEST	True	0	False	1000	20,20,1	921	22.8125701459	5.90646312423	891	None	None	C00036	True	/group/home/urenzyme/public_html/retrace/run090707-times-ktwo	C00194	u
0.942	1.93853590184	631.962704	0:00:15.180878	1:22:28.966476	/home/group/icomic/data/kegg/ligand/LATEST	True	0	False	1000	20,20,1	384	16.3926380368	6.67559935759	326	None	None	C00011	True	/group/home/urenzyme/public_html/retrace/run090707-times-ktwo	C00022	u
0.991525423729	2.58335714286	723.34	0:00:02.615165	0:12:12.246339	/home/group/icomic/data/kegg/ligand/LATEST	True	0	False	1000	20,20,1	294	13.3821428571	2.99530031543	280	None	None	C00018	True	/group/home/urenzyme/public_html/retrace/run090707-times-ktwo	C00031	u
0.995948683322	-1.26197299718	-1341.477296	0:00:02.818896	0:49:56.486461	/home/group/icomic/data/kegg/ligand/LATEST	True	0	False	1000	20,20,1	1083	23.9623706491	7.21348264816	1063	None	None	C00025	True	/group/home/urenzyme/public_html/retrace/run090707-times-ktwo	C00002	u
0.988359201774	-0.581743394824	-876.687296	0:00:02.277496	0:57:12.187436	/home/group/icomic/data/kegg/ligand/LATEST	True	0	False	1000	20,20,1	1520	28.8460517585	11.8560903018	1507	None	None	C00036	True	/group/home/urenzyme/public_html/retrace/run090707-times-ktwo	C00223	u
0.8	29.88	478.08	0:00:30.396862	0:08:06.349796	/home/group/icomic/data/kegg/ligand/LATEST	True	0	False	1000	20,20,1	18	7.875	1.31695671911	16	None	None	C00015	True	/group/home/urenzyme/public_html/retrace/run090707-times-ktwo	C00011	u
0.996060407091	-1.12804280181	-1246.487296	0:00:02.772060	0:51:03.126496	/home/group/icomic/data/kegg/ligand/LATEST	True	0	False	1000	20,20,1	1125	26.8733031674	7.69628590236	1105	None	None	C00025	True	/group/home/urenzyme/public_html/retrace/run090707-times-ktwo	C00194	u
0.976885644769	-1.73683995411	-908.367296	0:00:06.504097	0:56:41.643147	/home/group/icomic/data/kegg/ligand/LATEST	True	0	False	1000	20,20,1	580	24.9636711281	10.5918823991	523	None	None	C00025	True	/group/home/urenzyme/public_html/retrace/run090707-times-ktwo	C00022	u
1.0	-3.5998507148	-1994.317296	0:00:04.172445	0:38:31.534788	/home/group/icomic/data/kegg/ligand/LATEST	True	0	False	1000	20,20,1	571	20.8267148014	8.14460515793	554	None	None	C00108	True	/group/home/urenzyme/public_html/retrace/run090707-times-ktwo	C00031	u
0.959595959596	4.87166666667	350.76	0:00:04.958526	0:05:57.013917	/home/group/icomic/data/kegg/ligand/LATEST	True	0	False	1000	20,20,1	74	19.9166666667	9.13289232512	72	None	None	C00015	True	/group/home/urenzyme/public_html/retrace/run090707-times-ktwo	C00002	u
0.992954202315	-0.0475685796377	-76.157296	0:00:02.679812	1:11:30.380468	/home/group/icomic/data/kegg/ligand/LATEST	True	0	False	1000	20,20,1	1627	31.3572767021	13.0918925312	1601	None	None	C00022	True	/group/home/urenzyme/public_html/retrace/run090707-times-ktwo	C00223	u
0.919402985075	3.86460063898	1209.62	0:00:03.879931	0:20:14.418576	/home/group/icomic/data/kegg/ligand/LATEST	True	0	False	1000	20,20,1	377	20.8242811502	5.65158109667	313	None	None	C00018	True	/group/home/urenzyme/public_html/retrace/run090707-times-ktwo	C00025	u
0.992047713718	1.89372151899	748.02	0:00:01.902329	0:12:31.420096	/home/group/icomic/data/kegg/ligand/LATEST	True	0	False	1000	20,20,1	431	16.2253164557	4.52809704783	395	None	None	C00015	True	/group/home/urenzyme/public_html/retrace/run090707-times-ktwo	C00018	u
0.828337874659	2.39363905325	809.05	0:00:02.437037	0:13:43.718670	/home/group/icomic/data/kegg/ligand/LATEST	True	0	False	1000	20,20,1	383	17.3816568047	2.87087304629	338	None	None	C00015	True	/group/home/urenzyme/public_html/retrace/run090707-times-ktwo	C00031	u
0.980866062437	2.00362831858	1358.46	0:00:02.008099	0:22:41.491531	/home/group/icomic/data/kegg/ligand/LATEST	True	0	False	1000	20,20,1	744	19.6961651917	5.60859670289	678	None	None	C00018	True	/group/home/urenzyme/public_html/retrace/run090707-times-ktwo	C00108	u
0.95	14.24	270.56	0:00:14.337169	0:04:32.406219	/home/group/icomic/data/kegg/ligand/LATEST	True	0	False	1000	20,20,1	21	6.15789473684	0.874381459255	19	None	None	C00002	True	/group/home/urenzyme/public_html/retrace/run090707-times-ktwo	C00011	u
0.976220275344	-1.97763307317	-1297.327296	0:00:04.651227	0:50:51.204994	/home/group/icomic/data/kegg/ligand/LATEST	True	0	False	1000	20,20,1	660	21.0853658537	7.07335470745	656	None	None	C00031	True	/group/home/urenzyme/public_html/retrace/run090707-times-ktwo	C00015	u
0.956057007126	-3.9825376	-1831.967296	0:00:05.376620	0:41:13.245322	/home/group/icomic/data/kegg/ligand/LATEST	True	0	False	1000	20,20,1	482	20.5673913043	5.87716858581	460	None	None	C00108	True	/group/home/urenzyme/public_html/retrace/run090707-times-ktwo	C00015	u
0.993618960802	-2.92228468805	-2004.687296	0:00:03.352495	0:38:19.811685	/home/group/icomic/data/kegg/ligand/LATEST	True	0	False	1000	20,20,1	718	35.139941691	13.9474526969	686	None	None	C00108	True	/group/home/urenzyme/public_html/retrace/run090707-times-ktwo	C00223	u
0.998158379374	-2.45195388864	-2201.854592	0:00:07.235395	1:48:17.384725	/home/group/icomic/data/kegg/ligand/LATEST	True	0	False	1000	15,15,1	905	28.5278396437	10.8724024883	898	None	None	C00223	True	/group/home/urenzyme/public_html/retrace/run090707-times-ktwo	C00128	u
0.99535962877	0.110220233143	96.442704	0:00:05.147137	1:15:03.745572	/home/group/icomic/data/kegg/ligand/LATEST	True	0	False	1000	20,20,1	895	19.9394285714	5.31733442504	875	None	None	C00036	True	/group/home/urenzyme/public_html/retrace/run090707-times-ktwo	C00002	u
0.990092470277	0.0703808144144	78.122704	0:00:04.068481	1:15:16.014979	/home/group/icomic/data/kegg/ligand/LATEST	True	0	False	1000	20,20,1	1135	75.1018018018	103.803372233	1110	None	None	C00036	True	/group/home/urenzyme/public_html/retrace/run090707-times-ktwo	C00019	u
1.0	6.55390804598	570.19	0:00:06.672317	0:09:40.491585	/home/group/icomic/data/kegg/ligand/LATEST	True	0	False	1000	20,20,1	89	19.2528735632	8.4693068435	87	None	None	C00002	True	/group/home/urenzyme/public_html/retrace/run090707-times-ktwo	C00015	u
0.75	30.9786666667	464.68	0:00:31.608288	0:07:54.124324	/home/group/icomic/data/kegg/ligand/LATEST	True	0	False	1000	20,20,1	17	3.93333333333	1.43604394857	15	None	None	C00019	True	/group/home/urenzyme/public_html/retrace/run090707-times-ktwo	C00011	u
1.0	2.41353658537	791.64	0:00:02.460926	0:13:27.183736	/home/group/icomic/data/kegg/ligand/LATEST	True	0	False	1000	20,20,1	347	15.4420731707	5.60076742081	328	None	None	C00002	True	/group/home/urenzyme/public_html/retrace/run090707-times-ktwo	C00018	u
0.935574229692	3.80907643312	1196.05	0:00:03.859531	0:20:11.892920	/home/group/icomic/data/kegg/ligand/LATEST	True	0	False	1000	20,20,1	354	35.474522293	8.04689602268	314	None	None	C00015	True	/group/home/urenzyme/public_html/retrace/run090707-times-ktwo	C00223	u
0.976837865055	-4.14293501124	-2212.327296	0:00:03.918388	0:34:52.419506	/home/group/icomic/data/kegg/ligand/LATEST	True	0	False	1000	20,20,1	614	24.106741573	7.78081234149	534	None	None	C00018	True	/group/home/urenzyme/public_html/retrace/run090707-times-ktwo	C00223	u
0.990973565442	1.82053859964	2028.08	0:00:01.828312	0:33:56.739619	/home/group/icomic/data/kegg/ligand/LATEST	True	0	False	1000	20,20,1	1172	212.059245961	116.749452037	1114	None	None	C00018	True	/group/home/urenzyme/public_html/retrace/run090707-times-ktwo	C00019	u
0.994219653179	3.50477272727	154.21	0:00:03.567328	0:02:36.962445	/home/group/icomic/data/kegg/ligand/LATEST	True	0	False	1000	20,20,1	46	9.06818181818	2.43457787337	44	None	None	C00019	True	/group/home/urenzyme/public_html/retrace/run090707-times-ktwo	C00002	u
0.855172413793	3.17764350453	1051.8	0:00:03.196115	0:17:37.914195	/home/group/icomic/data/kegg/ligand/LATEST	True	0	False	1000	20,20,1	376	16.0060422961	2.95994810694	331	None	None	C00002	True	/group/home/urenzyme/public_html/retrace/run090707-times-ktwo	C00031	u
0.966192170819	3.32889570552	1085.22	0:00:03.342210	0:18:09.560739	/home/group/icomic/data/kegg/ligand/LATEST	True	0	False	1000	20,20,1	345	204.86809816	117.997807615	326	None	None	C00002	True	/group/home/urenzyme/public_html/retrace/run090707-times-ktwo	C00019	u
0.980435749222	-0.553493008363	-926.547296	0:00:02.020613	0:56:22.506618	/home/group/icomic/data/kegg/ligand/LATEST	True	0	False	1000	20,20,1	1889	36.7461170848	11.9682749631	1674	None	None	C00108	True	/group/home/urenzyme/public_html/retrace/run090707-times-ktwo	C00128	u
0.906710310966	5.68612068966	1319.18	0:00:05.708991	0:22:04.485989	/home/group/icomic/data/kegg/ligand/LATEST	True	0	False	1000	20,20,1	270	22.8663793103	6.33097807944	232	None	None	C00002	True	/group/home/urenzyme/public_html/retrace/run090707-times-ktwo	C00025	u
0.928104575163	-6.22325808092	-2153.247296	0:00:06.215874	0:35:50.692488	/home/group/icomic/data/kegg/ligand/LATEST	True	0	False	1000	20,20,1	365	21.4335260116	5.72515267188	346	None	None	C00015	True	/group/home/urenzyme/public_html/retrace/run090707-times-ktwo	C00036	u
0.966224366707	-0.44362214902	-226.247296	0:00:07.992622	1:07:56.237354	/home/group/icomic/data/kegg/ligand/LATEST	True	0	False	1000	20,20,1	568	22.662745098	9.43273317812	510	None	None	C00108	True	/group/home/urenzyme/public_html/retrace/run090707-times-ktwo	C00022	u
0.92523364486	-7.29171481379	-2114.597296	0:00:07.552527	0:36:30.233029	/home/group/icomic/data/kegg/ligand/LATEST	True	0	False	1000	20,20,1	462	24.7137931034	5.01351443517	290	None	None	C00015	True	/group/home/urenzyme/public_html/retrace/run090707-times-ktwo	C00025	u
0.903169014085	3.93727969349	1027.63	0:00:03.946243	0:17:09.969577	/home/group/icomic/data/kegg/ligand/LATEST	True	0	False	1000	20,20,1	295	17.5670498084	4.38565959353	261	None	None	C00019	True	/group/home/urenzyme/public_html/retrace/run090707-times-ktwo	C00025	u
0.95885509839	5.21820512821	1424.57	0:00:05.318782	0:24:12.027500	/home/group/icomic/data/kegg/ligand/LATEST	True	0	False	1000	20,20,1	294	31.9597069597	7.99096485589	273	None	None	C00002	True	/group/home/urenzyme/public_html/retrace/run090707-times-ktwo	C00223	u
0.994680851064	5.69340136054	836.93	0:00:05.891091	0:14:25.990513	/home/group/icomic/data/kegg/ligand/LATEST	True	0	False	1000	20,20,1	149	19.2857142857	7.47876813313	147	None	None	C00019	True	/group/home/urenzyme/public_html/retrace/run090707-times-ktwo	C00015	u
0.9	2.99933333333	44.99	0:00:03.054151	0:00:45.812272	/home/group/icomic/data/kegg/ligand/LATEST	True	0	False	1000	20,20,1	17	4.26666666667	0.679869268479	15	None	None	C00128	True	/group/home/urenzyme/public_html/retrace/run090707-times-ktwo	C00015	u
0.996126533247	-0.267928643678	-303.027296	0:00:03.543285	1:06:47.456063	/home/group/icomic/data/kegg/ligand/LATEST	True	0	False	1000	20,20,1	1151	25.1626878868	8.20666231199	1131	None	None	C00108	True	/group/home/urenzyme/public_html/retrace/run090707-times-ktwo	C00002	u
0.964927288281	-1.48372966131	-1200.337296	0:00:03.841122	0:51:47.468332	/home/group/icomic/data/kegg/ligand/LATEST	True	0	False	1000	20,20,1	840	21.6229913473	6.0976816159	809	None	None	C00018	True	/group/home/urenzyme/public_html/retrace/run090707-times-ktwo	C00002	u
0.963258785942	-1.57910650228	-1383.297296	0:00:03.369584	0:49:11.756060	/home/group/icomic/data/kegg/ligand/LATEST	True	0	False	1000	20,20,1	892	25.2728310502	6.90392263086	876	None	None	C00018	True	/group/home/urenzyme/public_html/retrace/run090707-times-ktwo	C00194	u
0.95	25.0152631579	475.29	0:00:25.447517	0:08:03.502824	/home/group/icomic/data/kegg/ligand/LATEST	True	0	False	1000	20,20,1	21	4.78947368421	0.766327356766	19	None	None	C00128	True	/group/home/urenzyme/public_html/retrace/run090707-times-ktwo	C00011	u
0.913436692506	-1.66647353333	-799.907296	0:00:07.312185	0:58:29.849167	/home/group/icomic/data/kegg/ligand/LATEST	True	0	False	1000	20,20,1	555	14.3625	3.40982801375	480	None	None	C00018	True	/group/home/urenzyme/public_html/retrace/run090707-times-ktwo	C00036	u
0.980501392758	1.58498823529	1347.24	0:00:03.219885	0:45:36.903095	/home/group/icomic/data/kegg/ligand/LATEST	True	0	False	1000	20,20,1	883	26.1776470588	8.8998463499	850	None	None	C00015	True	/group/home/urenzyme/public_html/retrace/run090707-times-ktwo	C00108	u
0.980107115532	0.511860389132	584.032704	0:00:04.293535	1:21:38.924404	/home/group/icomic/data/kegg/ligand/LATEST	True	0	False	1000	20,20,1	1151	23.8001752848	7.25148840625	1141	None	None	C00031	True	/group/home/urenzyme/public_html/retrace/run090707-times-ktwo	C00002	u
0.988151658768	1.62758169935	498.04	0:00:01.634581	0:08:20.182044	/home/group/icomic/data/kegg/ligand/LATEST	True	0	False	1000	20,20,1	332	15.0294117647	4.03446560598	306	None	None	C00128	True	/group/home/urenzyme/public_html/retrace/run090707-times-ktwo	C00018	u
0.990504747626	-0.744370176383	-995.967296	0:00:02.509143	0:55:57.234463	/home/group/icomic/data/kegg/ligand/LATEST	True	0	False	1000	20,20,1	1778	32.7399103139	12.2749848556	1338	None	None	C00018	True	/group/home/urenzyme/public_html/retrace/run090707-times-ktwo	C00128	u
0.910447761194	-2.16074353778	-486.167296	0:00:17.244315	1:04:39.971094	/home/group/icomic/data/kegg/ligand/LATEST	True	0	False	1000	20,20,1	234	13.5688888889	3.50946796995	225	None	None	C00018	True	/group/home/urenzyme/public_html/retrace/run090707-times-ktwo	C00022	u
0.99730458221	1.87566878981	883.44	0:00:01.882287	0:14:46.557273	/home/group/icomic/data/kegg/ligand/LATEST	True	0	False	1000	20,20,1	477	27.7707006369	9.69045710775	471	None	None	C00019	True	/group/home/urenzyme/public_html/retrace/run090707-times-ktwo	C00194	u
0.956140350877	-2.16641040617	-1685.467296	0:00:03.410534	0:44:13.395796	/home/group/icomic/data/kegg/ligand/LATEST	True	0	False	1000	20,20,1	814	135.969151671	128.603340158	778	None	None	C00015	True	/group/home/urenzyme/public_html/retrace/run090707-times-ktwo	C00019	u
1.0	4.41733333333	66.26	0:00:04.508501	0:01:07.627522	/home/group/icomic/data/kegg/ligand/LATEST	True	0	False	1000	20,20,1	17	4.66666666667	0.788810637747	15	None	None	C00223	True	/group/home/urenzyme/public_html/retrace/run090707-times-ktwo	C00002	u
0.988621997472	-0.949246244444	-683.457296	0:00:05.106344	1:01:16.567951	/home/group/icomic/data/kegg/ligand/LATEST	True	0	False	1000	20,20,1	726	21.6486111111	5.04673968066	720	None	None	C00018	True	/group/home/urenzyme/public_html/retrace/run090707-times-ktwo	C00015	u
0.989051094891	0.972587463468	891.862704	0:00:05.769479	1:28:10.612361	/home/group/icomic/data/kegg/ligand/LATEST	True	0	False	1000	20,20,1	991	96.0425299891	110.949079763	917	None	None	C00031	True	/group/home/urenzyme/public_html/retrace/run090707-times-ktwo	C00019	u
0.995024875622	5.44649484536	1056.62	0:00:05.471944	0:17:41.557255	/home/group/icomic/data/kegg/ligand/LATEST	True	0	False	1000	20,20,1	196	14.1701030928	2.51734866859	194	None	None	C00128	True	/group/home/urenzyme/public_html/retrace/run090707-times-ktwo	C00031	u
0.996212121212	0.0210486312178	24.542704	0:00:03.747289	1:12:49.339856	/home/group/icomic/data/kegg/ligand/LATEST	True	0	False	1000	20,20,1	1186	28.077186964	8.5910047682	1166	None	None	C00108	True	/group/home/urenzyme/public_html/retrace/run090707-times-ktwo	C00194	u
0.983034872762	-2.03735175819	-1617.657296	0:00:03.387287	0:44:49.506231	/home/group/icomic/data/kegg/ligand/LATEST	True	0	False	1000	20,20,1	879	21.5327455919	7.07922499055	794	None	None	C00002	True	/group/home/urenzyme/public_html/retrace/run090707-times-ktwo	C00036	u
1.0	25.178	503.56	0:00:25.235046	0:08:24.700926	/home/group/icomic/data/kegg/ligand/LATEST	True	0	False	1000	20,20,1	22	4.15	0.963068014213	20	None	None	C00223	True	/group/home/urenzyme/public_html/retrace/run090707-times-ktwo	C00011	u
0.975330396476	-2.52038460075	-2013.787296	0:00:02.868061	0:38:11.580814	/home/group/icomic/data/kegg/ligand/LATEST	True	0	False	1000	20,20,1	868	26.5531914894	12.901353334	799	None	None	C00019	True	/group/home/urenzyme/public_html/retrace/run090707-times-ktwo	C00036	u
0.983267716535	-2.03896648761	-1563.887296	0:00:03.576101	0:45:42.870078	/home/group/icomic/data/kegg/ligand/LATEST	True	0	False	1000	20,20,1	781	22.9165580183	7.04748836072	767	None	None	C00002	True	/group/home/urenzyme/public_html/retrace/run090707-times-ktwo	C00108	u
0.990658800393	0.322859682852	525.292704	0:00:03.016393	1:21:47.671441	/home/group/icomic/data/kegg/ligand/LATEST	True	0	False	1000	20,20,1	1655	86.3890596189	103.407425812	1627	None	None	C00108	True	/group/home/urenzyme/public_html/retrace/run090707-times-ktwo	C00019	u
0.955778894472	2.25403047517	1679.252704	0:00:08.051291	1:39:58.212471	/home/group/icomic/data/kegg/ligand/LATEST	True	0	False	1000	20,20,1	874	15.5677852349	2.82672453643	745	None	None	C00031	True	/group/home/urenzyme/public_html/retrace/run090707-times-ktwo	C00036	u
0.886699507389	7.5686259542	1982.98	0:00:14.260045	1:02:16.131838	/home/group/icomic/data/kegg/ligand/LATEST	True	0	False	1000	20,20,1	271	19.2251908397	5.85763471937	262	None	None	C00015	True	/group/home/urenzyme/public_html/retrace/run090707-times-ktwo	C00022	u
0.930952380952	4.54134146341	1489.56	0:00:04.609809	0:25:12.017564	/home/group/icomic/data/kegg/ligand/LATEST	True	0	False	1000	20,20,1	548	18.9390243902	4.89174905369	328	None	None	C00128	True	/group/home/urenzyme/public_html/retrace/run090707-times-ktwo	C00025	u
0.953020134228	4.75967871486	1185.16	0:00:04.782100	0:19:50.743107	/home/group/icomic/data/kegg/ligand/LATEST	True	0	False	1000	20,20,1	254	20.4859437751	6.1298534752	249	None	None	C00128	True	/group/home/urenzyme/public_html/retrace/run090707-times-ktwo	C00002	u
0.976435935199	3.4578516624	1352.02	0:00:03.475648	0:22:38.978498	/home/group/icomic/data/kegg/ligand/LATEST	True	0	False	1000	20,20,1	415	14.8363171355	3.15317576148	391	None	None	C00128	True	/group/home/urenzyme/public_html/retrace/run090707-times-ktwo	C00108	u
0.991087344029	-2.91734915406	-2082.987296	0:00:03.145601	0:37:25.959345	/home/group/icomic/data/kegg/ligand/LATEST	True	0	False	1000	20,20,1	762	22.1204481793	8.6987910439	714	None	None	C00019	True	/group/home/urenzyme/public_html/retrace/run090707-times-ktwo	C00018	u
0.980555555556	4.93128378378	729.83	0:00:04.959175	0:12:13.958045	/home/group/icomic/data/kegg/ligand/LATEST	True	0	False	1000	20,20,1	150	10.3243243243	2.40836441139	148	None	None	C00223	True	/group/home/urenzyme/public_html/retrace/run090707-times-ktwo	C00108	u
0.95	16.8180612245	1648.17	0:00:16.887467	0:27:34.971856	/home/group/icomic/data/kegg/ligand/LATEST	True	0	False	1000	20,20,1	100	9.5612244898	2.5677208449	98	None	None	C00128	True	/group/home/urenzyme/public_html/retrace/run090707-times-ktwo	C00022	u
0.995444191344	-3.52456062107	-1906.787296	0:00:04.432635	0:39:58.055539	/home/group/icomic/data/kegg/ligand/LATEST	True	0	False	1000	20,20,1	544	20.5083179298	8.75832981585	541	None	None	C00019	True	/group/home/urenzyme/public_html/retrace/run090707-times-ktwo	C00031	u
0.969404186795	-2.83622624934	-1069.257296	0:00:08.705867	0:54:42.112132	/home/group/icomic/data/kegg/ligand/LATEST	True	0	False	1000	20,20,1	442	20.0291777188	6.08923018595	377	None	None	C00002	True	/group/home/urenzyme/public_html/retrace/run090707-times-ktwo	C00022	u
0.95	13.2484210526	251.72	0:00:13.281819	0:04:12.354576	/home/group/icomic/data/kegg/ligand/LATEST	True	0	False	1000	20,20,1	21	7.15789473684	0.874381459255	19	None	None	C00194	True	/group/home/urenzyme/public_html/retrace/run090707-times-ktwo	C00011	u
0.959016393443	8.77419354839	272.0	0:00:08.810277	0:04:33.118614	/home/group/icomic/data/kegg/ligand/LATEST	True	0	False	1000	20,20,1	33	14.0322580645	4.99989594064	31	None	None	C00194	True	/group/home/urenzyme/public_html/retrace/run090707-times-ktwo	C00002	u
0.9975	-5.07447187027	-1877.554592	0:00:18.522003	1:54:13.141451	/home/group/icomic/data/kegg/ligand/LATEST	True	0	False	1000	20,20,1	381	12.9459459459	2.41107743041	370	None	None	C00031	True	/group/home/urenzyme/public_html/retrace/run090707-times-ktwo	C00022	u
0.988888888889	6.79864197531	550.69	0:00:06.832635	0:09:13.443446	/home/group/icomic/data/kegg/ligand/LATEST	True	0	False	1000	20,20,1	83	18.6543209877	7.81761305781	81	None	None	C00194	True	/group/home/urenzyme/public_html/retrace/run090707-times-ktwo	C00015	u
1.0	2.99465838509	964.28	0:00:05.093427	0:27:20.083548	/home/group/icomic/data/kegg/ligand/LATEST	True	0	False	1000	20,20,1	325	20.3291925466	5.40964907131	322	None	None	C00223	True	/group/home/urenzyme/public_html/retrace/run090707-times-ktwo	C00015	u
0.84575389948	1.376015625	352.26	0:00:02.705592	0:11:32.631759	/home/group/icomic/data/kegg/ligand/LATEST	True	0	False	1000	25,25,1	300	18.57421875	4.98301405548	256	None	None	C00011	True	/group/home/urenzyme/public_html/retrace/run090707-times-ktwo	C00025	u
1.0	2.50249350649	963.46	0:00:02.547262	0:16:20.695985	/home/group/icomic/data/kegg/ligand/LATEST	True	0	False	1000	20,20,1	407	16.8285714286	6.08781745257	385	None	None	C00194	True	/group/home/urenzyme/public_html/retrace/run090707-times-ktwo	C00018	u
0.98595146871	-0.341597748503	-228.187296	0:00:06.113782	1:08:04.006808	/home/group/icomic/data/kegg/ligand/LATEST	True	0	False	1000	20,20,1	670	46.3907185629	17.1025010626	668	None	None	C00002	True	/group/home/urenzyme/public_html/retrace/run090707-times-ktwo	C00194	u
0.809286898839	1.93081374322	1067.74	0:00:01.937384	0:17:51.373667	/home/group/icomic/data/kegg/ligand/LATEST	True	0	False	1000	25,25,1	788	18.3544303797	7.45723572374	553	None	None	C00011	True	/group/home/urenzyme/public_html/retrace/run090707-times-ktwo	C00036	u
0.828337874659	3.61082840237	1220.46	0:00:03.681135	0:20:44.223769	/home/group/icomic/data/kegg/ligand/LATEST	True	0	False	1000	20,20,1	383	17.1183431953	2.90238948293	338	None	None	C00194	True	/group/home/urenzyme/public_html/retrace/run090707-times-ktwo	C00031	u
0.942307692308	-4.2428299871	-1315.277296	0:00:09.656827	0:49:53.616453	/home/group/icomic/data/kegg/ligand/LATEST	True	0	False	1000	20,20,1	367	11.4387096774	2.96448629281	310	None	None	C00128	True	/group/home/urenzyme/public_html/retrace/run090707-times-ktwo	C00036	u
0.97322011757	-0.978068707556	-1100.327296	0:00:02.889764	0:54:10.985226	/home/group/icomic/data/kegg/ligand/LATEST	True	0	False	1000	20,20,1	1152	42.7066666667	20.5959909799	1125	None	None	C00019	True	/group/home/urenzyme/public_html/retrace/run090707-times-ktwo	C00223	u
0.907575757576	-7.4033832	-2072.947296	0:00:07.969079	0:37:11.342223	/home/group/icomic/data/kegg/ligand/LATEST	True	0	False	1000	20,20,1	319	18.4392857143	4.37075012242	280	None	None	C00223	True	/group/home/urenzyme/public_html/retrace/run090707-times-ktwo	C00025	u
0.991466666667	-0.382142961749	-559.457296	0:00:02.600897	1:03:27.713511	/home/group/icomic/data/kegg/ligand/LATEST	True	0	False	1000	20,20,1	1542	37.8142076503	12.3989760418	1464	None	None	C00019	True	/group/home/urenzyme/public_html/retrace/run090707-times-ktwo	C00108	u
0.97583081571	1.64474692202	1202.31	0:00:01.665133	0:20:17.212547	/home/group/icomic/data/kegg/ligand/LATEST	True	0	False	1000	25,25,1	768	33.8673050616	11.3027077244	731	None	None	C00011	True	/group/home/urenzyme/public_html/retrace/run090707-times-ktwo	C00108	u
0.959438377535	4.97084459459	1471.37	0:00:04.993649	0:24:38.120315	/home/group/icomic/data/kegg/ligand/LATEST	True	0	False	1000	20,20,1	338	32.8918918919	7.72249708874	296	None	None	C00194	True	/group/home/urenzyme/public_html/retrace/run090707-times-ktwo	C00223	u
0.88	13.8059090909	303.73	0:00:28.031801	0:10:16.699632	/home/group/icomic/data/kegg/ligand/LATEST	True	0	False	1000	25,25,1	24	3.5	0.988571053224	22	None	None	C00022	True	/group/home/urenzyme/public_html/retrace/run090707-times-ktwo	C00011	u
0.954929577465	3.36302059497	1469.64	0:00:03.376364	0:24:35.471198	/home/group/icomic/data/kegg/ligand/LATEST	True	0	False	1000	20,20,1	454	146.102974828	129.926703207	437	None	None	C00194	True	/group/home/urenzyme/public_html/retrace/run090707-times-ktwo	C00019	u
0.97533632287	0.216918556492	128.632704	0:00:07.591144	1:15:01.548574	/home/group/icomic/data/kegg/ligand/LATEST	True	0	False	1000	20,20,1	648	23.7622259696	10.7828070211	593	None	None	C00019	True	/group/home/urenzyme/public_html/retrace/run090707-times-ktwo	C00022	u
0.992618323925	0.537996877358	912.442704	0:00:03.124791	1:28:19.646067	/home/group/icomic/data/kegg/ligand/LATEST	True	0	False	1000	20,20,1	2142	36.8254716981	14.2020531423	1696	None	None	C00015	True	/group/home/urenzyme/public_html/retrace/run090707-times-ktwo	C00128	u
0.995107632094	1.09873459414	787.792704	0:00:07.150520	1:25:26.923290	/home/group/icomic/data/kegg/ligand/LATEST	True	0	False	1000	20,20,1	719	42.7461645746	15.1273442437	717	None	None	C00015	True	/group/home/urenzyme/public_html/retrace/run090707-times-ktwo	C00194	u
0.96705107084	-3.37806719266	-1472.837296	0:00:06.586057	0:47:51.521153	/home/group/icomic/data/kegg/ligand/LATEST	True	0	False	1000	20,20,1	494	12.7201834862	4.56348249075	436	None	None	C00223	True	/group/home/urenzyme/public_html/retrace/run090707-times-ktwo	C00036	u
0.910236220472	7.68279245283	2035.94	0:00:07.713331	0:34:04.032717	/home/group/icomic/data/kegg/ligand/LATEST	True	0	False	1000	20,20,1	303	25.3283018868	7.18290363736	265	None	None	C00194	True	/group/home/urenzyme/public_html/retrace/run090707-times-ktwo	C00025	u
0.965789473684	2.02407484407	1947.16	0:00:02.034498	0:32:37.187966	/home/group/icomic/data/kegg/ligand/LATEST	True	0	False	1000	25,25,1	1041	22.7130977131	7.21130544097	962	None	None	C00011	True	/group/home/urenzyme/public_html/retrace/run090707-times-ktwo	C00018	u
0.986058981233	-0.268583571329	-385.954592	0:00:05.815741	2:19:17.220497	/home/group/icomic/data/kegg/ligand/LATEST	True	0	False	1000	20,20,1	1467	32.2282533055	16.089241661	1437	None	None	C00031	True	/group/home/urenzyme/public_html/retrace/run090707-times-ktwo	C00194	u
0.88	26.1704545455	575.75	0:00:26.285104	0:09:38.272292	/home/group/icomic/data/kegg/ligand/LATEST	True	0	False	1000	25,25,1	24	3.22727272727	1.08426004017	22	None	None	C00036	True	/group/home/urenzyme/public_html/retrace/run090707-times-ktwo	C00011	u
0.95737704918	3.55157509158	969.58	0:00:03.600289	0:16:22.879040	/home/group/icomic/data/kegg/ligand/LATEST	True	0	False	1000	25,25,1	301	13.9230769231	3.82462840992	273	None	None	C00022	True	/group/home/urenzyme/public_html/retrace/run090707-times-ktwo	C00018	u
0.983185840708	-2.05979894761	-1769.367296	0:00:02.982558	0:42:42.017693	/home/group/icomic/data/kegg/ligand/LATEST	True	0	False	1000	20,20,1	948	24.8440046566	9.18285950883	859	None	None	C00194	True	/group/home/urenzyme/public_html/retrace/run090707-times-ktwo	C00036	u
0.962772785623	-2.03083488441	-1915.077296	0:00:02.575307	0:40:28.515041	/home/group/icomic/data/kegg/ligand/LATEST	True	0	False	1000	25,25,1	983	22.558854719	7.51544775765	943	None	None	C00011	True	/group/home/urenzyme/public_html/retrace/run090707-times-ktwo	C00031	u
0.965442764579	2.58583157895	1228.27	0:00:02.598294	0:20:34.189968	/home/group/icomic/data/kegg/ligand/LATEST	True	0	False	1000	25,25,1	515	13.08	3.05078419599	475	None	None	C00022	True	/group/home/urenzyme/public_html/retrace/run090707-times-ktwo	C00108	u
0.999453850355	-0.268011928276	-388.617296	0:00:02.698837	1:05:13.313698	/home/group/icomic/data/kegg/ligand/LATEST	True	0	False	1000	20,20,1	1489	27.3068965517	9.87935608102	1450	None	None	C00128	True	/group/home/urenzyme/public_html/retrace/run090707-times-ktwo	C00223	u
0.921850079745	-2.93722491641	-1897.447296	0:00:03.780427	0:40:42.156131	/home/group/icomic/data/kegg/ligand/LATEST	True	0	False	1000	25,25,1	679	20.0743034056	5.58143115525	646	None	None	C00011	True	/group/home/urenzyme/public_html/retrace/run090707-times-ktwo	C00015	u
0.94532627866	3.13105577689	1571.79	0:00:03.148327	0:26:20.460606	/home/group/icomic/data/kegg/ligand/LATEST	True	0	False	1000	25,25,1	745	17.3167330677	5.27767594977	502	None	None	C00022	True	/group/home/urenzyme/public_html/retrace/run090707-times-ktwo	C00025	u
0.978170144462	-0.775799695238	-1792.097296	0:00:01.086135	0:41:48.971909	/home/group/icomic/data/kegg/ligand/LATEST	True	0	False	1000	25,25,1	2612	36.5627705628	13.0493634594	2310	None	None	C00011	True	/group/home/urenzyme/public_html/retrace/run090707-times-ktwo	C00128	u
0.960727272727	-2.41786009781	-1878.677296	0:00:03.173175	0:41:05.557073	/home/group/icomic/data/kegg/ligand/LATEST	True	0	False	1000	25,25,1	848	39.3037323037	16.802828069	777	None	None	C00011	True	/group/home/urenzyme/public_html/retrace/run090707-times-ktwo	C00223	u
0.995824634656	0.100281383743	212.195408	0:00:04.231939	2:29:14.784968	/home/group/icomic/data/kegg/ligand/LATEST	True	0	False	1000	20,20,1	4100	38.0458412098	14.2729361961	2116	None	None	C00031	True	/group/home/urenzyme/public_html/retrace/run090707-times-ktwo	C00128	u
0.982078853047	0.434003457452	841.532704	0:00:02.703400	1:27:21.893979	/home/group/icomic/data/kegg/ligand/LATEST	True	0	False	1000	20,20,1	2151	38.6090768437	12.6301308948	1939	None	None	C00019	True	/group/home/urenzyme/public_html/retrace/run090707-times-ktwo	C00128	u
0.966486486486	1.15487318841	637.49	0:00:02.346850	0:21:35.461532	/home/group/icomic/data/kegg/ligand/LATEST	True	0	False	1000	25,25,1	564	14.5344202899	3.71038154179	552	None	None	C00036	True	/group/home/urenzyme/public_html/retrace/run090707-times-ktwo	C00108	u
0.88	26.8209090909	590.06	0:00:27.317237	0:10:00.979216	/home/group/icomic/data/kegg/ligand/LATEST	True	0	False	1000	25,25,1	24	4.68181818182	1.48893994129	22	None	None	C00025	True	/group/home/urenzyme/public_html/retrace/run090707-times-ktwo	C00011	u
0.931354359926	2.57025089606	1434.2	0:00:02.583412	0:24:01.544325	/home/group/icomic/data/kegg/ligand/LATEST	True	0	False	1000	25,25,1	604	17.0878136201	3.83735112786	558	None	None	C00036	True	/group/home/urenzyme/public_html/retrace/run090707-times-ktwo	C00025	u
0.910505836576	5.40596837945	1367.71	0:00:09.376094	0:39:32.151927	/home/group/icomic/data/kegg/ligand/LATEST	True	0	False	1000	25,25,1	291	10.1106719368	3.48055080926	253	None	None	C00022	True	/group/home/urenzyme/public_html/retrace/run090707-times-ktwo	C00036	u
0.927903871829	-5.03909952	-2141.617296	0:00:05.162030	0:36:33.862959	/home/group/icomic/data/kegg/ligand/LATEST	True	0	False	1000	25,25,1	428	15.1788235294	3.36291519606	425	None	None	C00022	True	/group/home/urenzyme/public_html/retrace/run090707-times-ktwo	C00031	u
0.968973747017	0.0092873993994	3.092704	0:00:12.963777	1:11:56.937895	/home/group/icomic/data/kegg/ligand/LATEST	True	0	False	1000	20,20,1	359	11.5045045045	3.54094168234	333	None	None	C00223	True	/group/home/urenzyme/public_html/retrace/run090707-times-ktwo	C00022	u
0.972327726533	-1.01869628995	-1236.697296	0:00:02.530968	0:51:12.596285	/home/group/icomic/data/kegg/ligand/LATEST	True	0	False	1000	25,25,1	1292	25.244645799	7.67773156226	1214	None	None	C00011	True	/group/home/urenzyme/public_html/retrace/run090707-times-ktwo	C00002	u
0.993130520118	-0.268897459459	-159.187296	0:00:07.198834	1:11:01.710173	/home/group/icomic/data/kegg/ligand/LATEST	True	0	False	1000	20,20,1	644	17.5168918919	4.15124352117	592	None	None	C00223	True	/group/home/urenzyme/public_html/retrace/run090707-times-ktwo	C00018	u
0.877659574468	-2.0330977094	-713.617296	0:00:10.246507	0:59:56.524065	/home/group/icomic/data/kegg/ligand/LATEST	True	0	False	1000	20,20,1	369	23.4928774929	7.53372894236	351	None	None	C00194	True	/group/home/urenzyme/public_html/retrace/run090707-times-ktwo	C00022	u
0.982202447164	3.50963636364	1544.24	0:00:03.577520	0:26:14.108871	/home/group/icomic/data/kegg/ligand/LATEST	True	0	False	1000	25,25,1	456	15.6159090909	4.55374187703	440	None	None	C00036	True	/group/home/urenzyme/public_html/retrace/run090707-times-ktwo	C00018	u
0.997237569061	-15.0807399724	-2186.707296	0:00:14.595141	0:35:16.295523	/home/group/icomic/data/kegg/ligand/LATEST	True	0	False	1000	25,25,1	147	16.6	4.46966788861	145	None	None	C00022	True	/group/home/urenzyme/public_html/retrace/run090707-times-ktwo	C00015	u
0.994917407878	-1.45784425115	-1903.944592	0:00:05.138297	1:51:50.616684	/home/group/icomic/data/kegg/ligand/LATEST	True	0	False	1000	20,20,1	2187	35.3683001531	13.0601696138	1306	None	None	C00002	True	/group/home/urenzyme/public_html/retrace/run090707-times-ktwo	C00128	u
0.966560509554	-0.454255984103	-914.417296	0:00:01.685434	0:56:32.779741	/home/group/icomic/data/kegg/ligand/LATEST	True	0	False	1000	25,25,1	2057	90.9388971684	106.948287304	2013	None	None	C00011	True	/group/home/urenzyme/public_html/retrace/run090707-times-ktwo	C00019	u
1.0	0.731550370909	402.352704	0:00:08.680914	1:19:34.503188	/home/group/icomic/data/kegg/ligand/LATEST	True	0	False	1000	20,20,1	552	20.0290909091	4.8052120463	550	None	None	C00223	True	/group/home/urenzyme/public_html/retrace/run090707-times-ktwo	C00031	u
0.98275862069	-2.72724097343	-1949.977296	0:00:03.293472	0:39:14.832959	/home/group/icomic/data/kegg/ligand/LATEST	True	0	False	1000	25,25,1	717	17.2153846154	5.77973682093	715	None	None	C00022	True	/group/home/urenzyme/public_html/retrace/run090707-times-ktwo	C00128	u
0.998911860718	-5.7992549071	-2122.527296	0:00:05.990667	0:36:32.584298	/home/group/icomic/data/kegg/ligand/LATEST	True	0	False	1000	25,25,1	368	16.6010928962	3.87078152642	366	None	None	C00036	True	/group/home/urenzyme/public_html/retrace/run090707-times-ktwo	C00031	u
0.983425414365	1.86980922353	953.602704	0:00:10.471684	1:29:00.559039	/home/group/icomic/data/kegg/ligand/LATEST	True	0	False	1000	20,20,1	545	31.1529411765	15.6650022429	510	None	None	C00128	True	/group/home/urenzyme/public_html/retrace/run090707-times-ktwo	C00194	u
1.0	23.806	595.15	0:00:24.298245	0:10:07.456125	/home/group/icomic/data/kegg/ligand/LATEST	True	0	False	1000	25,25,1	27	5.72	1.51049660708	25	None	None	C00031	True	/group/home/urenzyme/public_html/retrace/run090707-times-ktwo	C00011	u
0.980598903416	-0.382866724638	-634.027296	0:00:02.219461	1:01:15.428663	/home/group/icomic/data/kegg/ligand/LATEST	True	0	False	1000	25,25,1	1748	29.9414251208	9.1082233852	1656	None	None	C00011	True	/group/home/urenzyme/public_html/retrace/run090707-times-ktwo	C00194	u
0.983886255924	0.27179088	217.432704	0:00:05.750710	1:16:40.568134	/home/group/icomic/data/kegg/ligand/LATEST	True	0	False	1000	20,20,1	814	25.61	9.00113326198	800	None	None	C00194	True	/group/home/urenzyme/public_html/retrace/run090707-times-ktwo	C00108	u
0.993421052632	-1.92404493252	-1254.477296	0:00:04.680624	0:50:51.766973	/home/group/icomic/data/kegg/ligand/LATEST	True	0	False	1000	25,25,1	689	17.8941717791	4.46109594996	652	None	None	C00022	True	/group/home/urenzyme/public_html/retrace/run090707-times-ktwo	C00002	u
0.68	34.6241176471	588.61	0:00:35.249563	0:09:59.242577	/home/group/icomic/data/kegg/ligand/LATEST	True	0	False	1000	25,25,1	19	4.76470588235	1.98611094307	17	None	None	C00108	True	/group/home/urenzyme/public_html/retrace/run090707-times-ktwo	C00011	u
0.99400898652	0.974332328192	1579.392704	0:00:03.638237	1:38:17.583046	/home/group/icomic/data/kegg/ligand/LATEST	True	0	False	1000	20,20,1	1698	205.624305984	121.866889192	1621	None	None	C00128	True	/group/home/urenzyme/public_html/retrace/run090707-times-ktwo	C00019	u
0.994875549048	1.58306042304	1511.822704	0:00:06.102853	1:37:08.224891	/home/group/icomic/data/kegg/ligand/LATEST	True	0	False	1000	20,20,1	993	190.405235602	129.75839883	955	None	None	C00223	True	/group/home/urenzyme/public_html/retrace/run090707-times-ktwo	C00019	u
0.988585922638	-2.44559304194	-2215.707296	0:00:02.328008	0:35:09.175921	/home/group/icomic/data/kegg/ligand/LATEST	True	0	False	1000	25,25,1	1026	21.7991169978	7.18453078941	906	None	None	C00025	True	/group/home/urenzyme/public_html/retrace/run090707-times-ktwo	C00018	u
0.991345866905	-0.510129939902	-1459.991888	0:00:04.006166	3:11:05.649374	/home/group/icomic/data/kegg/ligand/LATEST	True	0	False	1000	20,20,1	3050	41.7704402516	15.3988457739	2862	None	None	C00031	True	/group/home/urenzyme/public_html/retrace/run090707-times-ktwo	C00223	u
0.990483743061	-1.08104588622	-855.107296	0:00:04.430334	0:58:24.394338	/home/group/icomic/data/kegg/ligand/LATEST	True	0	False	1000	25,25,1	812	18.0998735777	3.57847017355	791	None	None	C00036	True	/group/home/urenzyme/public_html/retrace/run090707-times-ktwo	C00015	u
0.933182332956	2.24878278519	1214.342704	0:00:10.362497	1:33:15.748452	/home/group/icomic/data/kegg/ligand/LATEST	True	0	False	1000	25,25,1	684	17.5185185185	6.29620914972	540	None	None	C00011	True	/group/home/urenzyme/public_html/retrace/run090707-times-ktwo	C00022	u
0.952785145889	-1.31824170407	-1621.437296	0:00:02.214491	0:45:23.825057	/home/group/icomic/data/kegg/ligand/LATEST	True	0	False	1000	25,25,1	1408	24.4008130081	12.3192426381	1230	None	None	C00025	True	/group/home/urenzyme/public_html/retrace/run090707-times-ktwo	C00036	u
0.989255014327	2.06981152993	1866.97	0:00:02.109040	0:31:42.354721	/home/group/icomic/data/kegg/ligand/LATEST	True	0	False	1000	25,25,1	978	19.1219512195	5.1632533881	902	None	None	C00031	True	/group/home/urenzyme/public_html/retrace/run090707-times-ktwo	C00018	u
0.88358556461	3.4573816156	1241.2	0:00:03.472100	0:20:46.484179	/home/group/icomic/data/kegg/ligand/LATEST	True	0	False	1000	25,25,1	404	17.7883008357	4.21890917251	359	None	None	C00108	True	/group/home/urenzyme/public_html/retrace/run090707-times-ktwo	C00025	u
0.996962332928	-0.382876607069	-368.327296	0:00:04.100907	1:05:45.072579	/home/group/icomic/data/kegg/ligand/LATEST	True	0	False	1000	25,25,1	1023	22.4095634096	5.9149052374	962	None	None	C00022	True	/group/home/urenzyme/public_html/retrace/run090707-times-ktwo	C00194	u
1.0	-4.64362552289	-1927.104592	0:00:16.308474	1:52:48.016863	/home/group/icomic/data/kegg/ligand/LATEST	True	0	False	1000	20,20,1	467	42.2746987952	21.0779782493	415	None	None	C00223	True	/group/home/urenzyme/public_html/retrace/run090707-times-ktwo	C00194	u
0.985875706215	-1.57384181773	-1260.647296	0:00:03.805126	0:50:47.906266	/home/group/icomic/data/kegg/ligand/LATEST	True	0	False	1000	25,25,1	841	20.9475655431	6.66683499346	801	None	None	C00025	True	/group/home/urenzyme/public_html/retrace/run090707-times-ktwo	C00031	u
0.910282258065	-5.00155099497	-1990.617296	0:00:05.810137	0:38:32.434627	/home/group/icomic/data/kegg/ligand/LATEST	True	0	False	1000	25,25,1	498	22.3844221106	6.07660134965	398	None	None	C00031	True	/group/home/urenzyme/public_html/retrace/run090707-times-ktwo	C00025	u
0.982849604222	-0.669203412742	-724.747296	0:00:03.353653	1:00:32.006891	/home/group/icomic/data/kegg/ligand/LATEST	True	0	False	1000	25,25,1	1085	19.2631578947	6.36196570028	1083	None	None	C00036	True	/group/home/urenzyme/public_html/retrace/run090707-times-ktwo	C00128	u
0.8	29.7865	595.73	0:00:29.934650	0:09:58.693013	/home/group/icomic/data/kegg/ligand/LATEST	True	0	False	1000	25,25,1	22	5.7	1.79164728672	20	None	None	C00018	True	/group/home/urenzyme/public_html/retrace/run090707-times-ktwo	C00011	u
0.965543071161	-1.55890340984	-1141.117296	0:00:04.316887	0:52:39.961365	/home/group/icomic/data/kegg/ligand/LATEST	True	0	False	1000	25,25,1	760	20.6557377049	5.43707746322	732	None	None	C00025	True	/group/home/urenzyme/public_html/retrace/run090707-times-ktwo	C00015	u
0.981637717122	0.277390448691	391.952704	0:00:03.371354	1:19:23.723966	/home/group/icomic/data/kegg/ligand/LATEST	True	0	False	1000	25,25,1	1465	94.1592356688	115.087477643	1413	None	None	C00022	True	/group/home/urenzyme/public_html/retrace/run090707-times-ktwo	C00019	u
0.961145194274	-3.41519268476	-1635.877296	0:00:05.719584	0:45:39.681203	/home/group/icomic/data/kegg/ligand/LATEST	True	0	False	1000	25,25,1	514	21.4634655532	5.29842428367	479	None	None	C00031	True	/group/home/urenzyme/public_html/retrace/run090707-times-ktwo	C00108	u
0.903448275862	1.50503583256	323.582704	0:00:21.872694	1:18:22.629357	/home/group/icomic/data/kegg/ligand/LATEST	True	0	False	1000	25,25,1	228	10.5720930233	5.54668665318	215	None	None	C00036	True	/group/home/urenzyme/public_html/retrace/run090707-times-ktwo	C00022	u
0.989747345295	-0.36735127543	-790.907296	0:00:01.634023	0:58:38.052400	/home/group/icomic/data/kegg/ligand/LATEST	True	0	False	1000	25,25,1	2250	38.4640037157	12.1982284257	2153	None	None	C00025	True	/group/home/urenzyme/public_html/retrace/run090707-times-ktwo	C00108	u
0.967053081147	1.67416253717	1689.23	0:00:03.400233	0:57:10.835975	/home/group/icomic/data/kegg/ligand/LATEST	True	0	False	1000	25,25,1	1064	91.7621407334	106.730958193	1009	None	None	C00025	True	/group/home/urenzyme/public_html/retrace/run090707-times-ktwo	C00019	u
0.949894514768	-1.39449231078	-1669.207296	0:00:02.216248	0:44:12.849794	/home/group/icomic/data/kegg/ligand/LATEST	True	0	False	1000	25,25,1	1396	23.0342522974	10.8128916705	1197	None	None	C00108	True	/group/home/urenzyme/public_html/retrace/run090707-times-ktwo	C00036	u
0.992703392922	0.463503751257	1013.682704	0:00:02.466912	1:29:55.137632	/home/group/icomic/data/kegg/ligand/LATEST	True	0	False	1000	25,25,1	2214	31.5171467764	12.719514816	2187	None	None	C00022	True	/group/home/urenzyme/public_html/retrace/run090707-times-ktwo	C00223	u
0.993610223642	-0.704624334137	-877.257296	0:00:02.793197	0:57:57.531385	/home/group/icomic/data/kegg/ligand/LATEST	True	0	False	1000	25,25,1	1279	44.6859437751	17.1153939497	1245	None	None	C00025	True	/group/home/urenzyme/public_html/retrace/run090707-times-ktwo	C00223	u
0.982737734706	0.756699722332	1907.64	0:00:01.457566	1:01:14.525615	/home/group/icomic/data/kegg/ligand/LATEST	True	0	False	1000	25,25,1	2799	37.2189607299	11.384470199	2521	None	None	C00025	True	/group/home/urenzyme/public_html/retrace/run090707-times-ktwo	C00128	u
0.994277539342	2.33969907407	1010.75	0:00:02.350029	0:16:55.212583	/home/group/icomic/data/kegg/ligand/LATEST	True	0	False	1000	25,25,1	449	13.9837962963	3.00419713117	432	None	None	C00018	True	/group/home/urenzyme/public_html/retrace/run090707-times-ktwo	C00031	u
0.84	28.2628571429	593.52	0:00:28.418937	0:09:56.797686	/home/group/icomic/data/kegg/ligand/LATEST	True	0	False	1000	25,25,1	23	8.2380952381	1.60073679181	21	None	None	C00015	True	/group/home/urenzyme/public_html/retrace/run090707-times-ktwo	C00011	u
0.995930232558	0.950312401094	1042.492704	0:00:04.886532	1:29:20.526146	/home/group/icomic/data/kegg/ligand/LATEST	True	0	False	1000	25,25,1	1121	19.904284412	5.24521311163	1097	None	None	C00036	True	/group/home/urenzyme/public_html/retrace/run090707-times-ktwo	C00002	u
0.970567121321	1.3197008547	1235.24	0:00:01.324419	0:20:39.656618	/home/group/icomic/data/kegg/ligand/LATEST	True	0	False	1000	25,25,1	1020	20.1655982906	5.56961884955	936	None	None	C00018	True	/group/home/urenzyme/public_html/retrace/run090707-times-ktwo	C00108	u
0.985905567301	-1.69420278303	-1397.717296	0:00:03.564767	0:49:00.933530	/home/group/icomic/data/kegg/ligand/LATEST	True	0	False	1000	25,25,1	845	21.3624242424	7.42188697329	825	None	None	C00108	True	/group/home/urenzyme/public_html/retrace/run090707-times-ktwo	C00031	u
0.978280542986	-0.471981377926	-423.367296	0:00:04.332418	1:04:46.179157	/home/group/icomic/data/kegg/ligand/LATEST	True	0	False	1000	25,25,1	901	21.1337792642	6.96511025444	897	None	None	C00031	True	/group/home/urenzyme/public_html/retrace/run090707-times-ktwo	C00015	u
0.989459815547	-1.69248001806	-1499.537296	0:00:03.167126	0:46:46.073924	/home/group/icomic/data/kegg/ligand/LATEST	True	0	False	1000	25,25,1	967	22.5383747178	8.09538196113	886	None	None	C00108	True	/group/home/urenzyme/public_html/retrace/run090707-times-ktwo	C00018	u
0.880580357143	4.20100244499	1718.21	0:00:04.268843	0:29:05.957106	/home/group/icomic/data/kegg/ligand/LATEST	True	0	False	1000	25,25,1	489	21.1124694377	5.7419714133	409	None	None	C00018	True	/group/home/urenzyme/public_html/retrace/run090707-times-ktwo	C00025	u
0.988924615934	0.348785525773	811.972704	0:00:02.228808	1:26:28.666898	/home/group/icomic/data/kegg/ligand/LATEST	True	0	False	1000	25,25,1	2344	28.7843642612	11.7143065903	2328	None	None	C00036	True	/group/home/urenzyme/public_html/retrace/run090707-times-ktwo	C00223	u
0.996756756757	0.717997211506	848.672704	0:00:04.369451	1:26:04.691099	/home/group/icomic/data/kegg/ligand/LATEST	True	0	False	1000	25,25,1	1227	23.2191201354	6.0688553269	1182	None	None	C00036	True	/group/home/urenzyme/public_html/retrace/run090707-times-ktwo	C00194	u
0.968773234201	-1.51865589276	-1132.917296	0:00:04.298958	0:53:27.022725	/home/group/icomic/data/kegg/ligand/LATEST	True	0	False	1000	25,25,1	770	21.0013404826	5.74467916299	746	None	None	C00108	True	/group/home/urenzyme/public_html/retrace/run090707-times-ktwo	C00015	u
0.996142719383	0.416431371274	614.652704	0:00:03.333820	1:22:00.719278	/home/group/icomic/data/kegg/ligand/LATEST	True	0	False	1000	25,25,1	1499	24.4613821138	7.14848320848	1476	None	None	C00025	True	/group/home/urenzyme/public_html/retrace/run090707-times-ktwo	C00002	u
0.88	26.5736363636	584.62	0:00:26.725561	0:09:47.962362	/home/group/icomic/data/kegg/ligand/LATEST	True	0	False	1000	25,25,1	24	6.36363636364	0.979120874024	22	None	None	C00002	True	/group/home/urenzyme/public_html/retrace/run090707-times-ktwo	C00011	u
0.959641255605	5.37817073171	882.02	0:00:05.481906	0:14:59.032590	/home/group/icomic/data/kegg/ligand/LATEST	True	0	False	1000	25,25,1	166	21.7926829268	8.02775339116	164	None	None	C00015	True	/group/home/urenzyme/public_html/retrace/run090707-times-ktwo	C00002	u
0.983884648007	1.12050362172	1919.422704	0:00:03.669292	1:44:45.498563	/home/group/icomic/data/kegg/ligand/LATEST	True	0	False	1000	25,25,1	1759	91.3099824869	114.554505006	1713	None	None	C00036	True	/group/home/urenzyme/public_html/retrace/run090707-times-ktwo	C00019	u
0.817679558011	2.59709543568	1251.8	0:00:02.603676	0:20:54.972302	/home/group/icomic/data/kegg/ligand/LATEST	True	0	False	1000	25,25,1	539	18.1991701245	3.02852266275	482	None	None	C00015	True	/group/home/urenzyme/public_html/retrace/run090707-times-ktwo	C00031	u
0.997366110623	0.301283867485	491.092704	0:00:02.947109	1:20:03.788826	/home/group/icomic/data/kegg/ligand/LATEST	True	0	False	1000	25,25,1	1655	27.8018404908	7.91368289614	1630	None	None	C00025	True	/group/home/urenzyme/public_html/retrace/run090707-times-ktwo	C00194	u
0.992822966507	-1.09307877519	-1128.057296	0:00:03.082607	0:53:01.251108	/home/group/icomic/data/kegg/ligand/LATEST	True	0	False	1000	25,25,1	1073	36.0106589147	13.923617865	1032	None	None	C00108	True	/group/home/urenzyme/public_html/retrace/run090707-times-ktwo	C00223	u
0.990012484395	2.37774038462	1483.71	0:00:02.425234	0:25:13.346620	/home/group/icomic/data/kegg/ligand/LATEST	True	0	False	1000	25,25,1	674	16.8221153846	4.51195967851	624	None	None	C00015	True	/group/home/urenzyme/public_html/retrace/run090707-times-ktwo	C00018	u
0.992366412214	6.14191304348	706.32	0:00:06.167968	0:11:49.316416	/home/group/icomic/data/kegg/ligand/LATEST	True	0	False	1000	25,25,1	117	20.0	8.1571521032	115	None	None	C00002	True	/group/home/urenzyme/public_html/retrace/run090707-times-ktwo	C00015	u
0.976127320955	-2.92201446995	-2138.914592	0:00:08.850069	1:47:58.250868	/home/group/icomic/data/kegg/ligand/LATEST	True	0	False	1000	25,25,1	804	24.174863388	10.3523721237	732	None	None	C00025	True	/group/home/urenzyme/public_html/retrace/run090707-times-ktwo	C00022	u
0.72	32.5327777778	585.59	0:00:32.669097	0:09:48.043757	/home/group/icomic/data/kegg/ligand/LATEST	True	0	False	1000	25,25,1	20	4.11111111111	1.40984194894	18	None	None	C00019	True	/group/home/urenzyme/public_html/retrace/run090707-times-ktwo	C00011	u
0.989180834621	2.3162394958	1102.53	0:00:02.326269	0:18:27.304331	/home/group/icomic/data/kegg/ligand/LATEST	True	0	False	1000	25,25,1	518	15.8025210084	5.28185354187	476	None	None	C00002	True	/group/home/urenzyme/public_html/retrace/run090707-times-ktwo	C00018	u
0.812377210216	3.37728365385	1404.95	0:00:03.391309	0:23:30.784871	/home/group/icomic/data/kegg/ligand/LATEST	True	0	False	1000	25,25,1	473	16.4807692308	3.08604417322	416	None	None	C00002	True	/group/home/urenzyme/public_html/retrace/run090707-times-ktwo	C00031	u
0.936290322581	3.30271523179	1994.84	0:00:03.342581	0:33:38.919041	/home/group/icomic/data/kegg/ligand/LATEST	True	0	False	1000	25,25,1	665	38.8079470199	10.00295667	604	None	None	C00015	True	/group/home/urenzyme/public_html/retrace/run090707-times-ktwo	C00223	u
0.981601032924	-0.0137200590534	-31.597296	0:00:01.884393	1:12:19.757604	/home/group/icomic/data/kegg/ligand/LATEST	True	0	False	1000	25,25,1	2595	36.8766825879	11.6599856823	2303	None	None	C00108	True	/group/home/urenzyme/public_html/retrace/run090707-times-ktwo	C00128	u
0.994413407821	0.575133754545	1012.235408	0:00:05.476851	2:40:39.259367	/home/group/icomic/data/kegg/ligand/LATEST	True	0	False	1000	20,20,1	2325	39.4494318182	13.7417227035	1760	None	None	C00194	True	/group/home/urenzyme/public_html/retrace/run090707-times-ktwo	C00128	u
0.979020979021	3.0412	228.09	0:00:03.060426	0:03:49.532000	/home/group/icomic/data/kegg/ligand/LATEST	True	0	False	1000	25,25,1	77	9.78666666667	2.40162907674	75	None	None	C00019	True	/group/home/urenzyme/public_html/retrace/run090707-times-ktwo	C00002	u
0.944730077121	3.82911290323	1424.43	0:00:03.862026	0:23:56.673733	/home/group/icomic/data/kegg/ligand/LATEST	True	0	False	1000	25,25,1	395	31.7016129032	7.33160030211	372	None	None	C00002	True	/group/home/urenzyme/public_html/retrace/run090707-times-ktwo	C00223	u
0.95784695201	-1.20864670968	-1011.637296	0:00:04.001482	0:55:49.241145	/home/group/icomic/data/kegg/ligand/LATEST	True	0	False	1000	25,25,1	943	25.2102747909	8.36938378796	837	None	None	C00018	True	/group/home/urenzyme/public_html/retrace/run090707-times-ktwo	C00223	u
0.900981266726	-3.14757241256	-1403.817296	0:00:06.552674	0:48:42.492678	/home/group/icomic/data/kegg/ligand/LATEST	True	0	False	1000	25,25,1	658	24.4820627803	4.82969061535	446	None	None	C00015	True	/group/home/urenzyme/public_html/retrace/run090707-times-ktwo	C00025	u
0.995815899582	3.62972677596	664.24	0:00:03.657836	0:11:09.384147	/home/group/icomic/data/kegg/ligand/LATEST	True	0	False	1000	25,25,1	185	20.0546448087	7.66136198706	183	None	None	C00019	True	/group/home/urenzyme/public_html/retrace/run090707-times-ktwo	C00015	u
0.991812227074	-1.28788896257	-1926.681888	0:00:07.448356	3:05:42.742047	/home/group/icomic/data/kegg/ligand/LATEST	True	0	False	1000	20,20,1	1510	28.550802139	10.6458591733	1496	None	None	C00223	True	/group/home/urenzyme/public_html/retrace/run090707-times-ktwo	C00128	u
0.882659713168	3.83479651163	1319.17	0:00:03.851025	0:22:04.752766	/home/group/icomic/data/kegg/ligand/LATEST	True	0	False	1000	25,25,1	385	17.625	4.33033680682	344	None	None	C00019	True	/group/home/urenzyme/public_html/retrace/run090707-times-ktwo	C00025	u
0.956770502225	-0.361042253731	-387.037296	0:00:03.696982	1:06:03.164767	/home/group/icomic/data/kegg/ligand/LATEST	True	0	False	1000	25,25,1	1108	21.8638059701	6.09778186913	1072	None	None	C00018	True	/group/home/urenzyme/public_html/retrace/run090707-times-ktwo	C00002	u
0.996578690127	0.657486088545	935.602704	0:00:03.689091	1:27:29.577749	/home/group/icomic/data/kegg/ligand/LATEST	True	0	False	1000	25,25,1	1447	25.1236823612	8.22471772534	1423	None	None	C00108	True	/group/home/urenzyme/public_html/retrace/run090707-times-ktwo	C00002	u
0.981132075472	-0.404992465006	-682.817296	0:00:02.174984	1:01:07.024279	/home/group/icomic/data/kegg/ligand/LATEST	True	0	False	1000	25,25,1	1786	217.0	113.450973415	1686	None	None	C00018	True	/group/home/urenzyme/public_html/retrace/run090707-times-ktwo	C00019	u
0.960502692998	2.67559571598	1808.702704	0:00:09.064433	1:42:07.557053	/home/group/icomic/data/kegg/ligand/LATEST	True	0	False	1000	25,25,1	751	22.6020710059	9.14527370907	676	None	None	C00108	True	/group/home/urenzyme/public_html/retrace/run090707-times-ktwo	C00022	u
0.88	2.79315789474	53.07	0:00:02.812478	0:00:53.437093	/home/group/icomic/data/kegg/ligand/LATEST	True	0	False	1000	25,25,1	21	4.42105263158	0.748035284397	19	None	None	C00128	True	/group/home/urenzyme/public_html/retrace/run090707-times-ktwo	C00015	u
0.88	20.3745454545	448.24	0:00:20.448476	0:07:29.866475	/home/group/icomic/data/kegg/ligand/LATEST	True	0	False	1000	25,25,1	24	4.95454545455	0.877873087083	22	None	None	C00128	True	/group/home/urenzyme/public_html/retrace/run090707-times-ktwo	C00011	u
0.962328767123	-4.1004728413	-2144.547296	0:00:04.193987	0:36:33.455221	/home/group/icomic/data/kegg/ligand/LATEST	True	0	False	1000	25,25,1	552	222.390057361	109.109522995	523	None	None	C00002	True	/group/home/urenzyme/public_html/retrace/run090707-times-ktwo	C00019	u
0.927480916031	-2.52197693103	-1170.197296	0:00:06.764858	0:52:18.894340	/home/group/icomic/data/kegg/ligand/LATEST	True	0	False	1000	25,25,1	531	23.3426724138	5.78615229453	464	None	None	C00002	True	/group/home/urenzyme/public_html/retrace/run090707-times-ktwo	C00025	u
0.977611940299	1.62961096375	1843.09	0:00:03.311434	1:02:25.232014	/home/group/icomic/data/kegg/ligand/LATEST	True	0	False	1000	25,25,1	1174	25.7108753316	8.39921558763	1131	None	None	C00015	True	/group/home/urenzyme/public_html/retrace/run090707-times-ktwo	C00108	u
0.909230769231	-4.44421037288	-2097.667296	0:00:08.802819	1:09:14.930946	/home/group/icomic/data/kegg/ligand/LATEST	True	0	False	1000	25,25,1	495	21.3707627119	5.34371889433	472	None	None	C00015	True	/group/home/urenzyme/public_html/retrace/run090707-times-ktwo	C00036	u
0.982973149967	-0.64286229877	-731.577296	0:00:03.184233	1:00:23.658110	/home/group/icomic/data/kegg/ligand/LATEST	True	0	False	1000	25,25,1	1236	21.4956063269	6.90345663855	1138	None	None	C00002	True	/group/home/urenzyme/public_html/retrace/run090707-times-ktwo	C00036	u
0.986703988803	0.251262591147	527.902704	0:00:02.304368	1:20:41.479110	/home/group/icomic/data/kegg/ligand/LATEST	True	0	False	1000	25,25,1	2546	30.4283674441	11.2060547757	2101	None	None	C00018	True	/group/home/urenzyme/public_html/retrace/run090707-times-ktwo	C00128	u
0.975165562914	2.45292270531	1015.51	0:00:02.463568	0:16:59.917180	/home/group/icomic/data/kegg/ligand/LATEST	True	0	False	1000	25,25,1	453	15.4275362319	3.99617150326	414	None	None	C00128	True	/group/home/urenzyme/public_html/retrace/run090707-times-ktwo	C00018	u
0.92	25.7886956522	593.14	0:00:26.293230	0:10:04.744292	/home/group/icomic/data/kegg/ligand/LATEST	True	0	False	1000	25,25,1	25	4.30434782609	0.997160429668	23	None	None	C00223	True	/group/home/urenzyme/public_html/retrace/run090707-times-ktwo	C00011	u
0.997286295794	0.990404801024	1548.002704	0:00:03.812878	1:39:19.529063	/home/group/icomic/data/kegg/ligand/LATEST	True	0	False	1000	25,25,1	1588	28.6346769034	8.99251129799	1563	None	None	C00108	True	/group/home/urenzyme/public_html/retrace/run090707-times-ktwo	C00194	u
0.982897384306	-0.507449877934	-864.694592	0:00:04.621368	2:11:14.811135	/home/group/icomic/data/kegg/ligand/LATEST	True	0	False	1000	25,25,1	1744	24.228286385	7.1945710409	1704	None	None	C00031	True	/group/home/urenzyme/public_html/retrace/run090707-times-ktwo	C00002	u
0.982840800763	1.12928864069	1043.462704	0:00:05.891692	1:30:43.924078	/home/group/icomic/data/kegg/ligand/LATEST	True	0	False	1000	25,25,1	930	21.9978354978	5.17549124245	924	None	None	C00018	True	/group/home/urenzyme/public_html/retrace/run090707-times-ktwo	C00015	u
0.979228486647	2.32673504274	1361.14	0:00:02.371046	0:23:07.062095	/home/group/icomic/data/kegg/ligand/LATEST	True	0	False	1000	25,25,1	617	15.2341880342	3.06424548773	585	None	None	C00128	True	/group/home/urenzyme/public_html/retrace/run090707-times-ktwo	C00108	u
1.0	4.38166666667	78.87	0:00:04.456596	0:01:20.218742	/home/group/icomic/data/kegg/ligand/LATEST	True	0	False	1000	25,25,1	20	4.77777777778	0.785674201318	18	None	None	C00223	True	/group/home/urenzyme/public_html/retrace/run090707-times-ktwo	C00002	u
0.992654774397	3.15772108844	1856.74	0:00:03.170964	0:31:04.526862	/home/group/icomic/data/kegg/ligand/LATEST	True	0	False	1000	25,25,1	594	27.8027210884	9.82492281099	588	None	None	C00019	True	/group/home/urenzyme/public_html/retrace/run090707-times-ktwo	C00194	u
0.994565217391	6.39309917355	1547.13	0:00:06.519330	0:26:17.678010	/home/group/icomic/data/kegg/ligand/LATEST	True	0	False	1000	25,25,1	244	14.3719008264	2.50662669311	242	None	None	C00128	True	/group/home/urenzyme/public_html/retrace/run090707-times-ktwo	C00031	u
0.950830564784	-0.0345110774775	-38.307296	0:00:03.969323	1:13:25.949155	/home/group/icomic/data/kegg/ligand/LATEST	True	0	False	1000	25,25,1	1164	144.090990991	129.737197323	1110	None	None	C00015	True	/group/home/urenzyme/public_html/retrace/run090707-times-ktwo	C00019	u
0.923076923077	5.76950845	1846.242704	0:00:19.301190	1:42:56.380849	/home/group/icomic/data/kegg/ligand/LATEST	True	0	False	1000	25,25,1	336	13.690625	3.30925401101	320	None	None	C00018	True	/group/home/urenzyme/public_html/retrace/run090707-times-ktwo	C00022	u
0.965252938171	0.724860148364	996.682704	0:00:03.870273	1:28:41.626245	/home/group/icomic/data/kegg/ligand/LATEST	True	0	False	1000	25,25,1	1406	25.6465454545	6.92086285167	1375	None	None	C00018	True	/group/home/urenzyme/public_html/retrace/run090707-times-ktwo	C00194	u
0.873694207028	2.7970538882	1801.302704	0:00:09.629020	1:43:21.088920	/home/group/icomic/data/kegg/ligand/LATEST	True	0	False	1000	25,25,1	721	14.2857142857	3.42928305244	644	None	None	C00018	True	/group/home/urenzyme/public_html/retrace/run090707-times-ktwo	C00036	u
0.984227129338	-0.213059927759	-318.524592	0:00:05.554323	2:18:23.713573	/home/group/icomic/data/kegg/ligand/LATEST	True	0	False	1000	25,25,1	1620	78.7772575251	98.1892883107	1495	None	None	C00031	True	/group/home/urenzyme/public_html/retrace/run090707-times-ktwo	C00019	u
0.927490039841	-0.252362316469	-234.444592	0:00:09.163230	2:21:52.641288	/home/group/icomic/data/kegg/ligand/LATEST	True	0	False	1000	25,25,1	1072	15.3692142088	2.87567271605	929	None	None	C00031	True	/group/home/urenzyme/public_html/retrace/run090707-times-ktwo	C00036	u
0.955440414508	-0.778558134585	-994.997296	0:00:02.595464	0:55:17.003039	/home/group/icomic/data/kegg/ligand/LATEST	True	0	False	1000	25,25,1	1458	24.6823161189	12.2981677435	1278	None	None	C00019	True	/group/home/urenzyme/public_html/retrace/run090707-times-ktwo	C00036	u
0.954285714286	3.32544186047	714.97	0:00:03.390946	0:12:09.053528	/home/group/icomic/data/kegg/ligand/LATEST	True	0	False	1000	25,25,1	217	10.823255814	2.44690950872	215	None	None	C00223	True	/group/home/urenzyme/public_html/retrace/run090707-times-ktwo	C00108	u
0.989410986102	-0.657684938436	-1581.074592	0:00:02.968446	1:58:56.145443	/home/group/icomic/data/kegg/ligand/LATEST	True	0	False	1000	25,25,1	2447	82.0574043261	99.7530855119	2404	None	None	C00108	True	/group/home/urenzyme/public_html/retrace/run090707-times-ktwo	C00019	u
0.996478873239	-0.934964374728	-858.297296	0:00:03.761495	0:57:33.052525	/home/group/icomic/data/kegg/ligand/LATEST	True	0	False	1000	25,25,1	921	21.6165577342	7.73661105899	918	None	None	C00019	True	/group/home/urenzyme/public_html/retrace/run090707-times-ktwo	C00031	u
0.983726150393	0.192984545718	265.932704	0:00:03.331043	1:16:30.177264	/home/group/icomic/data/kegg/ligand/LATEST	True	0	False	1000	25,25,1	1404	24.8831640058	7.64070668835	1378	None	None	C00002	True	/group/home/urenzyme/public_html/retrace/run090707-times-ktwo	C00108	u
0.986531986532	0.886998878788	468.335408	0:00:17.538628	2:34:20.395607	/home/group/icomic/data/kegg/ligand/LATEST	True	0	False	1000	25,25,1	539	13.1931818182	2.41142147133	528	None	None	C00031	True	/group/home/urenzyme/public_html/retrace/run090707-times-ktwo	C00022	u
0.876623376623	4.20013077916	1692.652704	0:00:15.145112	1:41:43.480535	/home/group/icomic/data/kegg/ligand/LATEST	True	0	False	1000	25,25,1	416	19.3300248139	5.34170043366	403	None	None	C00015	True	/group/home/urenzyme/public_html/retrace/run090707-times-ktwo	C00022	u
0.88	26.645	586.19	0:00:27.207098	0:09:58.556165	/home/group/icomic/data/kegg/ligand/LATEST	True	0	False	1000	25,25,1	24	7.36363636364	0.979120874024	22	None	None	C00194	True	/group/home/urenzyme/public_html/retrace/run090707-times-ktwo	C00011	u
0.99018404908	-0.675766205681	-689.957296	0:00:03.547226	1:00:21.718311	/home/group/icomic/data/kegg/ligand/LATEST	True	0	False	1000	25,25,1	1079	22.0999020568	8.05501468023	1021	None	None	C00019	True	/group/home/urenzyme/public_html/retrace/run090707-times-ktwo	C00018	u
0.965973534972	-4.23352994595	-1879.687296	0:00:05.570658	0:41:13.372462	/home/group/icomic/data/kegg/ligand/LATEST	True	0	False	1000	25,25,1	456	21.0112612613	5.77602681751	444	None	None	C00128	True	/group/home/urenzyme/public_html/retrace/run090707-times-ktwo	C00002	u
0.967479674797	1.90732882333	1111.972704	0:00:09.330122	1:30:39.461133	/home/group/icomic/data/kegg/ligand/LATEST	True	0	False	1000	25,25,1	692	20.5711835334	5.85015809309	583	None	None	C00002	True	/group/home/urenzyme/public_html/retrace/run090707-times-ktwo	C00022	u
0.951989026063	-2.41576002548	-1517.097296	0:00:04.512444	0:47:13.815435	/home/group/icomic/data/kegg/ligand/LATEST	True	0	False	1000	25,25,1	1026	20.3582802548	5.08469461575	628	None	None	C00128	True	/group/home/urenzyme/public_html/retrace/run090707-times-ktwo	C00025	u
0.947791164659	8.69754098361	530.55	0:00:08.751285	0:08:53.828399	/home/group/icomic/data/kegg/ligand/LATEST	True	0	False	1000	25,25,1	63	14.7704918033	3.94799572567	61	None	None	C00194	True	/group/home/urenzyme/public_html/retrace/run090707-times-ktwo	C00002	u
0.991452991453	6.75699029126	695.97	0:00:06.903433	0:11:51.053668	/home/group/icomic/data/kegg/ligand/LATEST	True	0	False	1000	25,25,1	105	19.3689320388	7.61703544409	103	None	None	C00194	True	/group/home/urenzyme/public_html/retrace/run090707-times-ktwo	C00015	u
0.990578734859	2.47702276708	1414.38	0:00:02.487688	0:23:40.470337	/home/group/icomic/data/kegg/ligand/LATEST	True	0	False	1000	25,25,1	618	16.9789842382	5.75381512219	571	None	None	C00194	True	/group/home/urenzyme/public_html/retrace/run090707-times-ktwo	C00018	u
0.893333333333	-3.02701391515	-499.457296	0:00:23.403729	1:04:21.615408	/home/group/icomic/data/kegg/ligand/LATEST	True	0	False	1000	25,25,1	167	10.0	2.30151465278	165	None	None	C00128	True	/group/home/urenzyme/public_html/retrace/run090707-times-ktwo	C00022	u
0.80701754386	3.78337292162	1592.8	0:00:03.828609	0:26:51.844731	/home/group/icomic/data/kegg/ligand/LATEST	True	0	False	1000	25,25,1	478	17.6175771971	3.03637094643	421	None	None	C00194	True	/group/home/urenzyme/public_html/retrace/run090707-times-ktwo	C00031	u
0.801536491677	3.34778481013	1057.9	0:00:03.357367	0:17:40.928208	/home/group/icomic/data/kegg/ligand/LATEST	True	0	False	1000	30,30,1	392	19.1202531646	5.14641031948	316	None	None	C00011	True	/group/home/urenzyme/public_html/retrace/run090707-times-ktwo	C00025	u
0.984948259643	1.64151710675	1506.912704	0:00:06.450411	1:38:41.478078	/home/group/icomic/data/kegg/ligand/LATEST	True	0	False	1000	25,25,1	920	46.9291938998	17.0970062485	918	None	None	C00002	True	/group/home/urenzyme/public_html/retrace/run090707-times-ktwo	C00194	u
0.998027613412	-3.51434479654	-1623.627296	0:00:05.918370	0:45:34.287189	/home/group/icomic/data/kegg/ligand/LATEST	True	0	False	1000	25,25,1	466	20.8852813853	5.21588481066	462	None	None	C00223	True	/group/home/urenzyme/public_html/retrace/run090707-times-ktwo	C00015	u
0.933135215453	-0.476489009346	-203.937296	0:00:09.681232	1:09:03.567420	/home/group/icomic/data/kegg/ligand/LATEST	True	0	False	1000	25,25,1	496	11.761682243	2.88635671981	428	None	None	C00128	True	/group/home/urenzyme/public_html/retrace/run090707-times-ktwo	C00036	u
0.990284974093	-0.727262043478	-1605.794592	0:00:03.177333	1:56:55.552845	/home/group/icomic/data/kegg/ligand/LATEST	True	0	False	1000	25,25,1	2867	37.4769021739	14.4178837659	2208	None	None	C00015	True	/group/home/urenzyme/public_html/retrace/run090707-times-ktwo	C00128	u
0.833333333333	26.8416	671.04	0:00:27.741096	0:11:33.527421	/home/group/icomic/data/kegg/ligand/LATEST	True	0	False	1000	30,30,1	27	3.68	1.0851727973	25	None	None	C00022	True	/group/home/urenzyme/public_html/retrace/run090707-times-ktwo	C00011	u
0.950058072009	-1.27649881081	-755.687296	0:00:06.070852	0:59:53.944668	/home/group/icomic/data/kegg/ligand/LATEST	True	0	False	1000	25,25,1	660	12.7550675676	4.28335180649	592	None	None	C00223	True	/group/home/urenzyme/public_html/retrace/run090707-times-ktwo	C00036	u
0.970363288719	1.71990463215	1262.41	0:00:01.753077	0:21:26.759140	/home/group/icomic/data/kegg/ligand/LATEST	True	0	False	1000	30,30,1	771	33.8215258856	11.302239891	734	None	None	C00011	True	/group/home/urenzyme/public_html/retrace/run090707-times-ktwo	C00108	u
0.988791032826	0.425229044479	812.612704	0:00:02.727134	1:26:51.553692	/home/group/icomic/data/kegg/ligand/LATEST	True	0	False	1000	25,25,1	2008	38.1187859759	12.5015548082	1911	None	None	C00019	True	/group/home/urenzyme/public_html/retrace/run090707-times-ktwo	C00108	u
0.906019007392	4.17147869674	1664.42	0:00:08.510204	0:56:35.571583	/home/group/icomic/data/kegg/ligand/LATEST	True	0	False	1000	25,25,1	444	18.2781954887	4.20410358689	399	None	None	C00223	True	/group/home/urenzyme/public_html/retrace/run090707-times-ktwo	C00025	u
0.969747202652	0.430558640405	765.102704	0:00:02.863534	1:24:48.500319	/home/group/icomic/data/kegg/ligand/LATEST	True	0	False	1000	25,25,1	1814	44.7197523917	20.0921965648	1777	None	None	C00019	True	/group/home/urenzyme/public_html/retrace/run090707-times-ktwo	C00223	u
0.769381107492	2.97444790047	1912.57	0:00:03.065985	0:32:51.428406	/home/group/icomic/data/kegg/ligand/LATEST	True	0	False	1000	30,30,1	931	18.3872472784	7.19021447385	643	None	None	C00011	True	/group/home/urenzyme/public_html/retrace/run090707-times-ktwo	C00036	u
0.925443786982	4.16790697674	1971.42	0:00:04.273466	0:33:41.349691	/home/group/icomic/data/kegg/ligand/LATEST	True	0	False	1000	25,25,1	490	141.78012685	129.277935615	473	None	None	C00194	True	/group/home/urenzyme/public_html/retrace/run090707-times-ktwo	C00019	u
0.97542997543	-2.41486181727	-1929.474592	0:00:08.385993	1:51:40.408504	/home/group/icomic/data/kegg/ligand/LATEST	True	0	False	1000	25,25,1	870	23.4017521902	10.5282287891	799	None	None	C00019	True	/group/home/urenzyme/public_html/retrace/run090707-times-ktwo	C00022	u
0.94617868676	-3.92124069647	-1666.527296	0:00:06.200077	0:43:55.033055	/home/group/icomic/data/kegg/ligand/LATEST	True	0	False	1000	25,25,1	474	32.7764705882	7.12440126787	425	None	None	C00194	True	/group/home/urenzyme/public_html/retrace/run090707-times-ktwo	C00223	u
0.995642321771	-0.452760572724	-1397.671888	0:00:03.785812	3:14:46.802859	/home/group/icomic/data/kegg/ligand/LATEST	True	0	False	1000	25,25,1	5427	36.3919663103	13.7568750167	3087	None	None	C00031	True	/group/home/urenzyme/public_html/retrace/run090707-times-ktwo	C00128	u
0.956486704271	2.08256778309	1305.77	0:00:02.103281	0:21:58.757419	/home/group/icomic/data/kegg/ligand/LATEST	True	0	False	1000	30,30,1	679	13.5948963317	3.0704393101	627	None	None	C00022	True	/group/home/urenzyme/public_html/retrace/run090707-times-ktwo	C00108	u
0.928318584071	-1.59948599273	-879.717296	0:00:06.233833	0:57:08.608667	/home/group/icomic/data/kegg/ligand/LATEST	True	0	False	1000	25,25,1	621	25.8854545455	6.65401910487	550	None	None	C00194	True	/group/home/urenzyme/public_html/retrace/run090707-times-ktwo	C00025	u
0.833333333333	28.7492	718.73	0:00:29.302253	0:12:12.556333	/home/group/icomic/data/kegg/ligand/LATEST	True	0	False	1000	30,30,1	27	3.44	1.20266371027	25	None	None	C00036	True	/group/home/urenzyme/public_html/retrace/run090707-times-ktwo	C00011	u
0.96505024028	-1.0403406137	-1518.897296	0:00:01.911378	0:46:30.612552	/home/group/icomic/data/kegg/ligand/LATEST	True	0	False	1000	30,30,1	1594	23.9328767123	7.78615833306	1460	None	None	C00011	True	/group/home/urenzyme/public_html/retrace/run090707-times-ktwo	C00018	u
0.949298813376	3.75858369099	1751.5	0:00:03.828958	0:29:44.294694	/home/group/icomic/data/kegg/ligand/LATEST	True	0	False	1000	30,30,1	502	14.1673819742	4.21242394157	466	None	None	C00022	True	/group/home/urenzyme/public_html/retrace/run090707-times-ktwo	C00018	u
0.968448729185	-0.802576859599	-1120.397296	0:00:02.309918	0:53:44.645587	/home/group/icomic/data/kegg/ligand/LATEST	True	0	False	1000	30,30,1	1442	22.6088825215	7.15187523532	1396	None	None	C00011	True	/group/home/urenzyme/public_html/retrace/run090707-times-ktwo	C00031	u
0.932533733133	2.73340321368	1279.232704	0:00:11.976566	1:33:25.033272	/home/group/icomic/data/kegg/ligand/LATEST	True	0	False	1000	25,25,1	505	12.2799145299	3.67665632091	468	None	None	C00223	True	/group/home/urenzyme/public_html/retrace/run090707-times-ktwo	C00022	u
0.988917861799	-0.178601133221	-423.641888	0:00:05.276830	3:28:36.642198	/home/group/icomic/data/kegg/ligand/LATEST	True	0	False	1000	25,25,1	2445	34.9730185497	18.000471621	2372	None	None	C00031	True	/group/home/urenzyme/public_html/retrace/run090707-times-ktwo	C00194	u
0.92811296534	-3.15562657057	-2101.647296	0:00:03.309601	0:36:44.194592	/home/group/icomic/data/kegg/ligand/LATEST	True	0	False	1000	30,30,1	1024	17.987987988	5.0513733012	666	None	None	C00022	True	/group/home/urenzyme/public_html/retrace/run090707-times-ktwo	C00025	u
0.979704797048	-0.162763744681	-198.897296	0:00:03.386524	1:08:58.332824	/home/group/icomic/data/kegg/ligand/LATEST	True	0	False	1000	25,25,1	1328	24.7684124386	9.01578270266	1222	None	None	C00194	True	/group/home/urenzyme/public_html/retrace/run090707-times-ktwo	C00036	u
0.962924281984	-1.16195322509	-1259.557296	0:00:02.848914	0:51:28.223034	/home/group/icomic/data/kegg/ligand/LATEST	True	0	False	1000	30,30,1	1191	39.8643911439	16.575864548	1084	None	None	C00011	True	/group/home/urenzyme/public_html/retrace/run090707-times-ktwo	C00223	u
0.983661825726	-0.518601516643	-1433.414592	0:00:02.603525	1:59:56.145743	/home/group/icomic/data/kegg/ligand/LATEST	True	0	False	1000	25,25,1	3329	39.975397974	13.0919923254	2764	None	None	C00019	True	/group/home/urenzyme/public_html/retrace/run090707-times-ktwo	C00128	u
0.997313891021	0.883508124514	1816.492704	0:00:02.989404	1:42:26.215325	/home/group/icomic/data/kegg/ligand/LATEST	True	0	False	1000	25,25,1	2103	27.0909533074	9.48601242757	2056	None	None	C00128	True	/group/home/urenzyme/public_html/retrace/run090707-times-ktwo	C00223	u
0.992671552298	1.26643418772	1092.932704	0:00:06.279139	1:30:18.897359	/home/group/icomic/data/kegg/ligand/LATEST	True	0	False	1000	25,25,1	930	18.2282734647	4.17658180878	863	None	None	C00223	True	/group/home/urenzyme/public_html/retrace/run090707-times-ktwo	C00018	u
0.919254658385	-0.84209573064	-750.307296	0:00:04.009220	0:59:32.215192	/home/group/icomic/data/kegg/ligand/LATEST	True	0	False	1000	30,30,1	931	20.55667789	5.62820057508	891	None	None	C00011	True	/group/home/urenzyme/public_html/retrace/run090707-times-ktwo	C00015	u
0.906804733728	1.2988358209	870.22	0:00:02.638560	0:29:27.835621	/home/group/icomic/data/kegg/ligand/LATEST	True	0	False	1000	30,30,1	724	17.3776119403	3.770954228	670	None	None	C00036	True	/group/home/urenzyme/public_html/retrace/run090707-times-ktwo	C00025	u
0.972174341295	-0.307180464559	-923.077296	0:00:01.146651	0:57:25.689072	/home/group/icomic/data/kegg/ligand/LATEST	True	0	False	1000	30,30,1	3395	36.5683860233	12.8424628014	3005	None	None	C00011	True	/group/home/urenzyme/public_html/retrace/run090707-times-ktwo	C00128	u
0.833333333333	15.84	396.0	0:00:15.898410	0:06:37.460268	/home/group/icomic/data/kegg/ligand/LATEST	True	0	False	1000	30,30,1	27	4.84	1.48808601902	25	None	None	C00025	True	/group/home/urenzyme/public_html/retrace/run090707-times-ktwo	C00011	u
0.998250218723	-1.84814854351	-1210.537296	0:00:08.781719	1:35:52.026174	/home/group/icomic/data/kegg/ligand/LATEST	True	0	False	1000	25,25,1	657	20.4671755725	4.84051670241	655	None	None	C00223	True	/group/home/urenzyme/public_html/retrace/run090707-times-ktwo	C00031	u
0.988764044944	0.615393847733	719.395408	0:00:08.111696	2:38:02.573754	/home/group/icomic/data/kegg/ligand/LATEST	True	0	False	1000	25,25,1	1171	43.1599657827	14.5985072065	1169	None	None	C00015	True	/group/home/urenzyme/public_html/retrace/run090707-times-ktwo	C00194	u
0.939857288481	-10.9547108848	-1807.527296	0:00:15.134232	0:41:37.148414	/home/group/icomic/data/kegg/ligand/LATEST	True	0	False	1000	30,30,1	167	16.5151515152	4.38261864519	165	None	None	C00022	True	/group/home/urenzyme/public_html/retrace/run090707-times-ktwo	C00015	u
0.973540856031	-2.22674510023	-1910.547296	0:00:02.822744	0:40:21.914608	/home/group/icomic/data/kegg/ligand/LATEST	True	0	False	1000	30,30,1	860	17.358974359	5.75119688541	858	None	None	C00022	True	/group/home/urenzyme/public_html/retrace/run090707-times-ktwo	C00128	u
0.872208436725	0.970045866667	480.172704	0:00:09.808590	1:20:55.252205	/home/group/icomic/data/kegg/ligand/LATEST	True	0	False	1000	25,25,1	516	22.9494949495	6.81497717431	495	None	None	C00194	True	/group/home/urenzyme/public_html/retrace/run090707-times-ktwo	C00022	u
0.964483030781	2.40271448664	1708.33	0:00:02.451370	0:29:02.924434	/home/group/icomic/data/kegg/ligand/LATEST	True	0	False	1000	30,30,1	743	14.5879043601	3.63261053808	711	None	None	C00036	True	/group/home/urenzyme/public_html/retrace/run090707-times-ktwo	C00108	u
0.938517179024	-2.28916372998	-1458.197296	0:00:04.469336	0:47:26.967292	/home/group/icomic/data/kegg/ligand/LATEST	True	0	False	1000	30,30,1	640	15.4882260597	3.23810749995	637	None	None	C00022	True	/group/home/urenzyme/public_html/retrace/run090707-times-ktwo	C00031	u
0.873724489796	-2.70284324	-1081.137296	0:00:08.072880	0:53:49.152309	/home/group/icomic/data/kegg/ligand/LATEST	True	0	False	1000	30,30,1	450	11.305	3.60027429511	400	None	None	C00022	True	/group/home/urenzyme/public_html/retrace/run090707-times-ktwo	C00036	u
0.983942414175	0.606338545969	857.362704	0:00:03.718371	1:27:37.776857	/home/group/icomic/data/kegg/ligand/LATEST	True	0	False	1000	25,25,1	1440	27.8394625177	9.60553522323	1414	None	None	C00194	True	/group/home/urenzyme/public_html/retrace/run090707-times-ktwo	C00108	u
0.967878275571	-3.78304406969	-2171.467296	0:00:03.707958	0:35:28.368266	/home/group/icomic/data/kegg/ligand/LATEST	True	0	False	1000	30,30,1	594	15.9006968641	4.55422989838	574	None	None	C00036	True	/group/home/urenzyme/public_html/retrace/run090707-times-ktwo	C00018	u
0.966666666667	24.7748275862	718.47	0:00:25.231408	0:12:11.710840	/home/group/icomic/data/kegg/ligand/LATEST	True	0	False	1000	30,30,1	31	6.1724137931	1.8949836778	29	None	None	C00031	True	/group/home/urenzyme/public_html/retrace/run090707-times-ktwo	C00011	u
0.974091260634	0.239610906122	410.932704	0:00:02.755124	1:18:45.039367	/home/group/icomic/data/kegg/ligand/LATEST	True	0	False	1000	30,30,1	1804	25.6443148688	7.75728875986	1715	None	None	C00011	True	/group/home/urenzyme/public_html/retrace/run090707-times-ktwo	C00002	u
0.992346187813	0.802520568638	1479.045408	0:00:05.578068	2:51:20.380184	/home/group/icomic/data/kegg/ligand/LATEST	True	0	False	1000	25,25,1	3122	36.7867607162	12.817200465	1843	None	None	C00002	True	/group/home/urenzyme/public_html/retrace/run090707-times-ktwo	C00128	u
0.970398970399	0.271069507765	576.022704	0:00:02.337183	1:22:46.514504	/home/group/icomic/data/kegg/ligand/LATEST	True	0	False	1000	30,30,1	2239	30.5383529412	9.37501370629	2125	None	None	C00011	True	/group/home/urenzyme/public_html/retrace/run090707-times-ktwo	C00194	u
0.961340206186	0.252743316757	701.362704	0:00:01.807638	1:23:36.196685	/home/group/icomic/data/kegg/ligand/LATEST	True	0	False	1000	30,30,1	2826	84.0028828829	102.580977421	2775	None	None	C00011	True	/group/home/urenzyme/public_html/retrace/run090707-times-ktwo	C00019	u
0.666666666667	35.565	711.3	0:00:36.265840	0:12:05.316809	/home/group/icomic/data/kegg/ligand/LATEST	True	0	False	1000	30,30,1	22	5.05	1.96150452459	20	None	None	C00108	True	/group/home/urenzyme/public_html/retrace/run090707-times-ktwo	C00011	u
0.990173410405	0.149884254585	138.942704	0:00:04.792692	1:14:02.826317	/home/group/icomic/data/kegg/ligand/LATEST	True	0	False	1000	30,30,1	977	18.2265372168	4.42124262974	927	None	None	C00022	True	/group/home/urenzyme/public_html/retrace/run090707-times-ktwo	C00002	u
0.915377616015	-2.80454271207	-1811.734592	0:00:10.704098	1:55:14.847891	/home/group/icomic/data/kegg/ligand/LATEST	True	0	False	1000	30,30,1	846	17.7476780186	6.16439787083	646	None	None	C00011	True	/group/home/urenzyme/public_html/retrace/run090707-times-ktwo	C00022	u
0.99785254116	0.0508675960912	31.232704	0:00:07.185475	1:13:31.882210	/home/group/icomic/data/kegg/ligand/LATEST	True	0	False	1000	30,30,1	616	17.0472312704	3.7407062453	614	None	None	C00036	True	/group/home/urenzyme/public_html/retrace/run090707-times-ktwo	C00031	u
0.931690445309	-0.922546733333	-1328.467296	0:00:02.081614	0:49:57.524290	/home/group/icomic/data/kegg/ligand/LATEST	True	0	False	1000	30,30,1	1643	23.5076388889	12.0296484424	1440	None	None	C00025	True	/group/home/urenzyme/public_html/retrace/run090707-times-ktwo	C00036	u
0.988660524451	0.608493887155	506.875408	0:00:11.141757	2:34:41.083596	/home/group/icomic/data/kegg/ligand/LATEST	True	0	False	1000	25,25,1	908	35.1404561825	16.9002641258	833	None	None	C00128	True	/group/home/urenzyme/public_html/retrace/run090707-times-ktwo	C00194	u
0.99627039627	0.445942349418	536.022704	0:00:04.086227	1:21:51.645537	/home/group/icomic/data/kegg/ligand/LATEST	True	0	False	1000	30,30,1	1276	22.5873544093	6.0039731567	1202	None	None	C00022	True	/group/home/urenzyme/public_html/retrace/run090707-times-ktwo	C00194	u
0.988727858293	-1.4788140087	-1699.157296	0:00:02.302284	0:44:05.324575	/home/group/icomic/data/kegg/ligand/LATEST	True	0	False	1000	30,30,1	1264	19.1470844212	4.93457127572	1149	None	None	C00031	True	/group/home/urenzyme/public_html/retrace/run090707-times-ktwo	C00018	u
0.854716981132	3.65776674938	1474.08	0:00:03.672752	0:24:40.119452	/home/group/icomic/data/kegg/ligand/LATEST	True	0	False	1000	30,30,1	452	18.0248138958	4.28041644186	403	None	None	C00108	True	/group/home/urenzyme/public_html/retrace/run090707-times-ktwo	C00025	u
0.995511049724	0.284056133276	664.975408	0:00:03.973072	2:35:00.963233	/home/group/icomic/data/kegg/ligand/LATEST	True	0	False	1000	25,25,1	2457	206.998718496	121.570895769	2341	None	None	C00128	True	/group/home/urenzyme/public_html/retrace/run090707-times-ktwo	C00019	u
0.97729422895	-0.723004362438	-877.727296	0:00:02.866944	0:58:00.470695	/home/group/icomic/data/kegg/ligand/LATEST	True	0	False	1000	30,30,1	1361	21.6120263591	6.82327302016	1214	None	None	C00025	True	/group/home/urenzyme/public_html/retrace/run090707-times-ktwo	C00018	u
0.982798165138	0.0845803977486	90.162704	0:00:04.192436	1:14:29.136831	/home/group/icomic/data/kegg/ligand/LATEST	True	0	False	1000	30,30,1	1092	18.2073170732	3.39561340009	1066	None	None	C00036	True	/group/home/urenzyme/public_html/retrace/run090707-times-ktwo	C00015	u
0.961392884179	-1.4319174202	-879.197296	0:00:05.586612	0:57:10.180046	/home/group/icomic/data/kegg/ligand/LATEST	True	0	False	1000	30,30,1	663	21.6140065147	5.16621440169	614	None	None	C00031	True	/group/home/urenzyme/public_html/retrace/run090707-times-ktwo	C00108	u
0.879751745539	-1.80757144969	-880.287296	0:00:07.147370	0:58:00.769279	/home/group/icomic/data/kegg/ligand/LATEST	True	0	False	1000	30,30,1	604	22.5071868583	5.97182378803	487	None	None	C00031	True	/group/home/urenzyme/public_html/retrace/run090707-times-ktwo	C00025	u
0.9805	0.306295069767	434.632704	0:00:03.345581	1:19:07.380724	/home/group/icomic/data/kegg/ligand/LATEST	True	0	False	1000	30,30,1	1421	19.4446793517	6.33793501434	1419	None	None	C00036	True	/group/home/urenzyme/public_html/retrace/run090707-times-ktwo	C00128	u
0.97661097852	-0.210502391788	-246.077296	0:00:03.522775	1:08:38.124867	/home/group/icomic/data/kegg/ligand/LATEST	True	0	False	1000	30,30,1	1255	22.0436270317	7.36247014639	1169	None	None	C00025	True	/group/home/urenzyme/public_html/retrace/run090707-times-ktwo	C00031	u
0.854447439353	6.36580569697	1680.572704	0:00:22.727074	1:39:59.947706	/home/group/icomic/data/kegg/ligand/LATEST	True	0	False	1000	30,30,1	277	10.6060606061	5.1075665435	264	None	None	C00036	True	/group/home/urenzyme/public_html/retrace/run090707-times-ktwo	C00022	u
0.931129476584	-0.103945886873	-97.397296	0:00:04.500894	1:10:17.337999	/home/group/icomic/data/kegg/ligand/LATEST	True	0	False	1000	30,30,1	975	20.7598719317	5.26085513789	937	None	None	C00025	True	/group/home/urenzyme/public_html/retrace/run090707-times-ktwo	C00015	u
0.993482309125	1.11046216196	589.655408	0:00:17.582085	2:35:36.087507	/home/group/icomic/data/kegg/ligand/LATEST	True	0	False	1000	25,25,1	595	42.3615819209	21.1767103833	531	None	None	C00223	True	/group/home/urenzyme/public_html/retrace/run090707-times-ktwo	C00194	u
0.7	34.8914285714	732.72	0:00:35.553858	0:12:26.631026	/home/group/icomic/data/kegg/ligand/LATEST	True	0	False	1000	30,30,1	23	5.7619047619	1.77025050433	21	None	None	C00018	True	/group/home/urenzyme/public_html/retrace/run090707-times-ktwo	C00011	u
0.995171414775	1.09468939351	1382.592704	0:00:04.544805	1:35:40.088995	/home/group/icomic/data/kegg/ligand/LATEST	True	0	False	1000	30,30,1	1289	19.982581156	5.18353694438	1263	None	None	C00036	True	/group/home/urenzyme/public_html/retrace/run090707-times-ktwo	C00002	u
0.961073825503	-1.38487978208	-1931.907296	0:00:03.441343	1:20:00.673824	/home/group/icomic/data/kegg/ligand/LATEST	True	0	False	1000	30,30,1	1453	75.3741935484	94.78301449	1395	None	None	C00025	True	/group/home/urenzyme/public_html/retrace/run090707-times-ktwo	C00019	u
0.986413043478	-0.606322201427	-1529.144592	0:00:02.849234	1:59:45.769111	/home/group/icomic/data/kegg/ligand/LATEST	True	0	False	1000	30,30,1	2559	31.6249008723	12.8329280724	2522	None	None	C00022	True	/group/home/urenzyme/public_html/retrace/run090707-times-ktwo	C00223	u
0.92671009772	-0.68902651552	-1021.137296	0:00:02.240409	0:55:20.286654	/home/group/icomic/data/kegg/ligand/LATEST	True	0	False	1000	30,30,1	1717	22.677462888	10.6749870739	1482	None	None	C00108	True	/group/home/urenzyme/public_html/retrace/run090707-times-ktwo	C00036	u
0.988693136997	0.258839941953	784.802704	0:00:01.682087	1:25:00.090756	/home/group/icomic/data/kegg/ligand/LATEST	True	0	False	1000	30,30,1	3137	38.8618073879	12.0542296151	3032	None	None	C00025	True	/group/home/urenzyme/public_html/retrace/run090707-times-ktwo	C00108	u
0.974368231047	-0.696480307532	-1340.724592	0:00:03.842157	2:03:16.153445	/home/group/icomic/data/kegg/ligand/LATEST	True	0	False	1000	30,30,1	1990	77.8883116883	104.551457503	1925	None	None	C00022	True	/group/home/urenzyme/public_html/retrace/run090707-times-ktwo	C00019	u
0.986760124611	-0.972414033735	-1614.207296	0:00:03.101274	1:25:48.115202	/home/group/icomic/data/kegg/ligand/LATEST	True	0	False	1000	30,30,1	1699	44.2018072289	17.0003436283	1660	None	None	C00025	True	/group/home/urenzyme/public_html/retrace/run090707-times-ktwo	C00223	u
0.992634463857	0.264481481717	1330.870816	0:00:03.693604	5:09:46.219173	/home/group/icomic/data/kegg/ligand/LATEST	True	0	False	1000	25,25,1	5353	43.0210651828	15.6984815366	5032	None	None	C00031	True	/group/home/urenzyme/public_html/retrace/run090707-times-ktwo	C00223	u
0.957966764418	2.83671848014	1642.46	0:00:02.849361	0:27:29.780461	/home/group/icomic/data/kegg/ligand/LATEST	True	0	False	1000	30,30,1	620	14.3316062176	3.02560506694	579	None	None	C00018	True	/group/home/urenzyme/public_html/retrace/run090707-times-ktwo	C00031	u
0.978144247963	0.360498749413	1382.512704	0:00:01.507696	1:36:22.015725	/home/group/icomic/data/kegg/ligand/LATEST	True	0	False	1000	30,30,1	4280	38.5908735332	12.8899572864	3835	None	None	C00025	True	/group/home/urenzyme/public_html/retrace/run090707-times-ktwo	C00128	u
0.984253936516	-0.679579385933	-2222.224592	0:00:01.989810	1:48:26.679833	/home/group/icomic/data/kegg/ligand/LATEST	True	0	False	1000	30,30,1	3306	29.7948012232	11.9563082223	3270	None	None	C00036	True	/group/home/urenzyme/public_html/retrace/run090707-times-ktwo	C00223	u
0.866666666667	27.55	716.3	0:00:28.030008	0:12:08.780211	/home/group/icomic/data/kegg/ligand/LATEST	True	0	False	1000	30,30,1	28	8.42307692308	1.62132606987	26	None	None	C00015	True	/group/home/urenzyme/public_html/retrace/run090707-times-ktwo	C00011	u
0.945716154349	1.12920395294	1343.752704	0:00:04.755809	1:34:19.413685	/home/group/icomic/data/kegg/ligand/LATEST	True	0	False	1000	30,30,1	1196	20.9991596639	6.726655815	1190	None	None	C00031	True	/group/home/urenzyme/public_html/retrace/run090707-times-ktwo	C00015	u
0.994729444835	0.891193226508	1801.992704	0:00:03.026978	1:42:00.550599	/home/group/icomic/data/kegg/ligand/LATEST	True	0	False	1000	30,30,1	2064	25.1795252226	7.23143731427	2022	None	None	C00025	True	/group/home/urenzyme/public_html/retrace/run090707-times-ktwo	C00002	u
0.848857644991	-4.27764756025	-2023.327296	0:00:04.882135	0:38:29.250103	/home/group/icomic/data/kegg/ligand/LATEST	True	0	False	1000	30,30,1	559	20.9471458774	5.78502818062	473	None	None	C00018	True	/group/home/urenzyme/public_html/retrace/run090707-times-ktwo	C00025	u
0.97559735638	-0.118247775159	-130.427296	0:00:03.832369	1:10:27.103619	/home/group/icomic/data/kegg/ligand/LATEST	True	0	False	1000	30,30,1	1128	21.1441523119	7.41944223664	1103	None	None	C00108	True	/group/home/urenzyme/public_html/retrace/run090707-times-ktwo	C00031	u
0.981499051233	-0.0276792871287	-33.547296	0:00:03.532510	1:11:21.402712	/home/group/icomic/data/kegg/ligand/LATEST	True	0	False	1000	30,30,1	1326	22.4925742574	7.85590805655	1212	None	None	C00108	True	/group/home/urenzyme/public_html/retrace/run090707-times-ktwo	C00018	u
0.997053872054	-1.05507173663	-1538.294592	0:00:04.930815	1:59:49.129273	/home/group/icomic/data/kegg/ligand/LATEST	True	0	False	1000	30,30,1	1507	23.2009602195	5.87968758535	1458	None	None	C00036	True	/group/home/urenzyme/public_html/retrace/run090707-times-ktwo	C00194	u
0.954545454545	5.42958333333	1042.48	0:00:05.535989	0:17:42.910046	/home/group/icomic/data/kegg/ligand/LATEST	True	0	False	1000	30,30,1	194	21.84375	7.92257865876	192	None	None	C00015	True	/group/home/urenzyme/public_html/retrace/run090707-times-ktwo	C00002	u
0.968525676422	-1.44339298649	-1708.977296	0:00:02.228987	0:43:59.120966	/home/group/icomic/data/kegg/ligand/LATEST	True	0	False	1000	30,30,1	1279	20.9552364865	5.7853370348	1184	None	None	C00018	True	/group/home/urenzyme/public_html/retrace/run090707-times-ktwo	C00108	u
0.836177474403	2.69436454849	1611.23	0:00:02.748417	0:27:23.553722	/home/group/icomic/data/kegg/ligand/LATEST	True	0	False	1000	30,30,1	684	18.3963210702	2.9919266805	598	None	None	C00015	True	/group/home/urenzyme/public_html/retrace/run090707-times-ktwo	C00031	u
0.866666666667	27.5684615385	716.78	0:00:27.704245	0:12:00.310389	/home/group/icomic/data/kegg/ligand/LATEST	True	0	False	1000	30,30,1	28	6.30769230769	0.910166120477	26	None	None	C00002	True	/group/home/urenzyme/public_html/retrace/run090707-times-ktwo	C00011	u
0.98833819242	2.44692701665	1911.05	0:00:02.496835	0:32:30.028895	/home/group/icomic/data/kegg/ligand/LATEST	True	0	False	1000	30,30,1	838	17.119078105	4.53552286424	781	None	None	C00015	True	/group/home/urenzyme/public_html/retrace/run090707-times-ktwo	C00018	u
0.974789915966	-0.0294218807075	-71.524592	0:00:03.517897	2:22:32.009232	/home/group/icomic/data/kegg/ligand/LATEST	True	0	False	1000	30,30,1	2492	87.5446318387	111.742525395	2431	None	None	C00036	True	/group/home/urenzyme/public_html/retrace/run090707-times-ktwo	C00019	u
0.933441558442	1.08142546804	1048.982704	0:00:05.619769	1:30:51.176804	/home/group/icomic/data/kegg/ligand/LATEST	True	0	False	1000	30,30,1	1008	21.1628865979	5.52951442822	970	None	None	C00108	True	/group/home/urenzyme/public_html/retrace/run090707-times-ktwo	C00015	u
0.997271073378	-0.361360615385	-864.374592	0:00:03.294114	2:11:19.522967	/home/group/icomic/data/kegg/ligand/LATEST	True	0	False	1000	30,30,1	2429	28.724916388	8.09411082267	2392	None	None	C00025	True	/group/home/urenzyme/public_html/retrace/run090707-times-ktwo	C00194	u
0.826538176427	3.52077689243	1767.43	0:00:03.592165	0:30:03.267060	/home/group/icomic/data/kegg/ligand/LATEST	True	0	False	1000	30,30,1	571	16.6673306773	3.05573858388	502	None	None	C00002	True	/group/home/urenzyme/public_html/retrace/run090707-times-ktwo	C00031	u
0.992453884852	-0.0639818019802	-155.091888	0:00:05.355091	3:36:20.740976	/home/group/icomic/data/kegg/ligand/LATEST	True	0	False	1000	25,25,1	3298	40.6489273927	13.6968630808	2424	None	None	C00194	True	/group/home/urenzyme/public_html/retrace/run090707-times-ktwo	C00128	u
0.870873074101	3.88169354839	1925.32	0:00:07.436302	1:01:28.406054	/home/group/icomic/data/kegg/ligand/LATEST	True	0	False	1000	30,30,1	738	24.4092741935	4.91990635129	496	None	None	C00015	True	/group/home/urenzyme/public_html/retrace/run090707-times-ktwo	C00025	u
0.996644295302	5.89087272727	1619.99	0:00:06.007459	0:27:32.051274	/home/group/icomic/data/kegg/ligand/LATEST	True	0	False	1000	30,30,1	277	22.2654545455	7.70917324141	275	None	None	C00002	True	/group/home/urenzyme/public_html/retrace/run090707-times-ktwo	C00015	u
0.963994565217	0.938879002188	858.135408	0:00:10.379212	2:38:06.600343	/home/group/icomic/data/kegg/ligand/LATEST	True	0	False	1000	30,30,1	1004	23.3785557987	10.3204148398	914	None	None	C00025	True	/group/home/urenzyme/public_html/retrace/run090707-times-ktwo	C00022	u
0.733333333333	32.7804545455	721.17	0:00:33.466618	0:12:16.265605	/home/group/icomic/data/kegg/ligand/LATEST	True	0	False	1000	30,30,1	24	4.40909090909	1.46656961863	22	None	None	C00019	True	/group/home/urenzyme/public_html/retrace/run090707-times-ktwo	C00011	u
0.988433228181	2.40217877095	1719.96	0:00:02.482649	0:29:37.576995	/home/group/icomic/data/kegg/ligand/LATEST	True	0	False	1000	30,30,1	774	16.2444134078	5.08918061114	716	None	None	C00002	True	/group/home/urenzyme/public_html/retrace/run090707-times-ktwo	C00018	u
0.991022638564	0.581780186047	1100.728112	0:00:07.420662	3:53:59.893709	/home/group/icomic/data/kegg/ligand/LATEST	True	0	False	1000	25,25,1	1975	209.776427061	121.864107479	1892	None	None	C00223	True	/group/home/urenzyme/public_html/retrace/run090707-times-ktwo	C00019	u
0.958935018051	0.218398248956	261.422704	0:00:03.822698	1:16:15.770571	/home/group/icomic/data/kegg/ligand/LATEST	True	0	False	1000	30,30,1	1347	25.671679198	8.10808202285	1197	None	None	C00018	True	/group/home/urenzyme/public_html/retrace/run090707-times-ktwo	C00223	u
0.988017008118	0.748518146572	1266.492704	0:00:03.351791	1:34:31.231967	/home/group/icomic/data/kegg/ligand/LATEST	True	0	False	1000	30,30,1	1747	36.5721040189	13.7430877384	1692	None	None	C00108	True	/group/home/urenzyme/public_html/retrace/run090707-times-ktwo	C00223	u
0.905091137649	0.438589875983	502.185408	0:00:07.972022	2:32:07.966251	/home/group/icomic/data/kegg/ligand/LATEST	True	0	False	1000	30,30,1	1291	15.935371179	3.2144892315	1145	None	None	C00031	True	/group/home/urenzyme/public_html/retrace/run090707-times-ktwo	C00036	u
0.903803131991	-0.30325521519	-191.657296	0:00:06.595270	1:09:28.211230	/home/group/icomic/data/kegg/ligand/LATEST	True	0	False	1000	30,30,1	658	22.164556962	5.83676774552	632	None	None	C00015	True	/group/home/urenzyme/public_html/retrace/run090707-times-ktwo	C00036	u
0.909845788849	-1.27717223077	-1062.607296	0:00:03.899648	0:54:04.507174	/home/group/icomic/data/kegg/ligand/LATEST	True	0	False	1000	30,30,1	904	39.1995192308	9.99223736013	832	None	None	C00015	True	/group/home/urenzyme/public_html/retrace/run090707-times-ktwo	C00223	u
0.960739030023	3.58302521008	426.38	0:00:03.655360	0:07:14.987910	/home/group/icomic/data/kegg/ligand/LATEST	True	0	False	1000	30,30,1	121	10.4033613445	2.26155047481	119	None	None	C00019	True	/group/home/urenzyme/public_html/retrace/run090707-times-ktwo	C00002	u
0.979296066253	1.02508527633	1294.682704	0:00:04.441128	1:33:29.144755	/home/group/icomic/data/kegg/ligand/LATEST	True	0	False	1000	30,30,1	1273	22.3444180523	5.08184620439	1263	None	None	C00018	True	/group/home/urenzyme/public_html/retrace/run090707-times-ktwo	C00015	u
0.986815821015	-0.90556228233	-1834.669184	0:00:07.603246	4:16:44.176950	/home/group/icomic/data/kegg/ligand/LATEST	True	0	False	1000	25,25,1	2048	29.0745310958	10.7182287411	2026	None	None	C00223	True	/group/home/urenzyme/public_html/retrace/run090707-times-ktwo	C00128	u
0.947128532361	0.971549697217	1431.092704	0:00:03.902377	1:35:48.201884	/home/group/icomic/data/kegg/ligand/LATEST	True	0	False	1000	30,30,1	1515	22.3183978276	6.06088543531	1473	None	None	C00018	True	/group/home/urenzyme/public_html/retrace/run090707-times-ktwo	C00002	u
0.996226415094	-0.799823339848	-1473.274592	0:00:03.871763	1:58:51.788205	/home/group/icomic/data/kegg/ligand/LATEST	True	0	False	1000	30,30,1	1868	25.7589576547	8.20247894254	1842	None	None	C00108	True	/group/home/urenzyme/public_html/retrace/run090707-times-ktwo	C00002	u
0.85308056872	2.50156521739	1150.72	0:00:02.520899	0:19:19.613587	/home/group/icomic/data/kegg/ligand/LATEST	True	0	False	1000	30,30,1	510	17.7195652174	4.26125719177	460	None	None	C00019	True	/group/home/urenzyme/public_html/retrace/run090707-times-ktwo	C00025	u
0.9	26.4407407407	713.9	0:00:27.029696	0:12:09.801799	/home/group/icomic/data/kegg/ligand/LATEST	True	0	False	1000	30,30,1	29	5.0	0.860662965824	27	None	None	C00128	True	/group/home/urenzyme/public_html/retrace/run090707-times-ktwo	C00011	u
0.978490832158	0.694895042071	1288.335408	0:00:05.350918	2:45:20.602457	/home/group/icomic/data/kegg/ligand/LATEST	True	0	False	1000	30,30,1	2001	70.0469255663	90.1056580969	1854	None	None	C00031	True	/group/home/urenzyme/public_html/retrace/run090707-times-ktwo	C00019	u
0.958881578947	-2.18624408969	-1462.597296	0:00:04.320267	0:48:10.258699	/home/group/icomic/data/kegg/ligand/LATEST	True	0	False	1000	30,30,1	706	222.568011958	108.978681391	669	None	None	C00002	True	/group/home/urenzyme/public_html/retrace/run090707-times-ktwo	C00019	u
0.942830365511	-3.21857172308	-1673.657296	0:00:05.062357	0:43:52.425786	/home/group/icomic/data/kegg/ligand/LATEST	True	0	False	1000	30,30,1	546	32.9269230769	8.1185001311	520	None	None	C00002	True	/group/home/urenzyme/public_html/retrace/run090707-times-ktwo	C00223	u
0.971023824855	0.566747677865	1231.542704	0:00:02.553889	1:32:29.601941	/home/group/icomic/data/kegg/ligand/LATEST	True	0	False	1000	30,30,1	2295	212.513575702	115.618067085	2173	None	None	C00018	True	/group/home/urenzyme/public_html/retrace/run090707-times-ktwo	C00019	u
0.833333333333	2.73454545455	60.16	0:00:02.744834	0:01:00.386369	/home/group/icomic/data/kegg/ligand/LATEST	True	0	False	1000	30,30,1	24	4.59090909091	0.834434534122	22	None	None	C00128	True	/group/home/urenzyme/public_html/retrace/run090707-times-ktwo	C00015	u
0.971603163192	0.749887119454	1757.735408	0:00:04.432293	2:53:09.295392	/home/group/icomic/data/kegg/ligand/LATEST	True	0	False	1000	30,30,1	2407	24.6271331058	7.16784731461	2344	None	None	C00031	True	/group/home/urenzyme/public_html/retrace/run090707-times-ktwo	C00002	u
0.977631578947	-0.839167963842	-1485.327296	0:00:03.020492	1:29:06.271737	/home/group/icomic/data/kegg/ligand/LATEST	True	0	False	1000	30,30,1	1842	27.7937853107	9.1611970833	1770	None	None	C00015	True	/group/home/urenzyme/public_html/retrace/run090707-times-ktwo	C00108	u
0.997663551402	5.80814925373	1945.73	0:00:05.836279	0:32:35.153576	/home/group/icomic/data/kegg/ligand/LATEST	True	0	False	1000	30,30,1	337	20.5313432836	6.90217808918	335	None	None	C00019	True	/group/home/urenzyme/public_html/retrace/run090707-times-ktwo	C00015	u
0.977818853974	-0.279416417353	-1017.634592	0:00:02.106941	2:07:53.481619	/home/group/icomic/data/kegg/ligand/LATEST	True	0	False	1000	30,30,1	4116	38.6098297639	13.2600874752	3642	None	None	C00108	True	/group/home/urenzyme/public_html/retrace/run090707-times-ktwo	C00128	u
0.945729537367	0.557548344786	924.972704	0:00:03.194433	1:28:19.565119	/home/group/icomic/data/kegg/ligand/LATEST	True	0	False	1000	30,30,1	1732	138.136829415	128.954945241	1659	None	None	C00015	True	/group/home/urenzyme/public_html/retrace/run090707-times-ktwo	C00019	u
0.914685314685	-2.52852916738	-1178.294592	0:00:15.963483	2:03:58.983422	/home/group/icomic/data/kegg/ligand/LATEST	True	0	False	1000	30,30,1	493	14.1566523605	3.19386629751	466	None	None	C00018	True	/group/home/urenzyme/public_html/retrace/run090707-times-ktwo	C00022	u
0.980643402399	-0.747030973098	-1943.774592	0:00:02.603550	1:52:54.439480	/home/group/icomic/data/kegg/ligand/LATEST	True	0	False	1000	30,30,1	3197	31.2086856264	11.6077594	2602	None	None	C00018	True	/group/home/urenzyme/public_html/retrace/run090707-times-ktwo	C00128	u
0.941700960219	1.37628178588	1208.375408	0:00:11.182436	2:43:38.179060	/home/group/icomic/data/kegg/ligand/LATEST	True	0	False	1000	30,30,1	969	21.8940774487	8.87955017963	878	None	None	C00108	True	/group/home/urenzyme/public_html/retrace/run090707-times-ktwo	C00022	u
0.895875591616	0.155895323263	103.202704	0:00:06.677490	1:13:40.498796	/home/group/icomic/data/kegg/ligand/LATEST	True	0	False	1000	30,30,1	737	23.1359516616	5.52907234649	662	None	None	C00002	True	/group/home/urenzyme/public_html/retrace/run090707-times-ktwo	C00025	u
0.966473988439	1.97610474632	1207.4	0:00:01.983030	0:20:11.631799	/home/group/icomic/data/kegg/ligand/LATEST	True	0	False	1000	30,30,1	653	16.1636661211	4.1053303317	611	None	None	C00128	True	/group/home/urenzyme/public_html/retrace/run090707-times-ktwo	C00018	u
0.981751824818	0.27287479558	395.122704	0:00:03.300308	1:19:38.846187	/home/group/icomic/data/kegg/ligand/LATEST	True	0	False	1000	30,30,1	1558	21.4537292818	6.71236694992	1448	None	None	C00002	True	/group/home/urenzyme/public_html/retrace/run090707-times-ktwo	C00036	u
0.866666666667	19.0119230769	494.31	0:00:19.082360	0:08:16.141370	/home/group/icomic/data/kegg/ligand/LATEST	True	0	False	1000	30,30,1	28	4.61538461538	1.30315956508	26	None	None	C00223	True	/group/home/urenzyme/public_html/retrace/run090707-times-ktwo	C00011	u
0.84681130835	-1.16413021818	-1024.434592	0:00:08.748832	2:08:18.972857	/home/group/icomic/data/kegg/ligand/LATEST	True	0	False	1000	30,30,1	996	15.3818181818	3.89050550158	880	None	None	C00018	True	/group/home/urenzyme/public_html/retrace/run090707-times-ktwo	C00036	u
0.933333333333	4.36285714286	91.62	0:00:04.374948	0:01:31.873920	/home/group/icomic/data/kegg/ligand/LATEST	True	0	False	1000	30,30,1	23	4.95238095238	0.843811673651	21	None	None	C00223	True	/group/home/urenzyme/public_html/retrace/run090707-times-ktwo	C00002	u
0.997728010386	-0.391046537792	-853.654592	0:00:03.610835	2:11:22.454951	/home/group/icomic/data/kegg/ligand/LATEST	True	0	False	1000	30,30,1	2212	29.4603756299	9.21013210744	2183	None	None	C00108	True	/group/home/urenzyme/public_html/retrace/run090707-times-ktwo	C00194	u
0.988566402814	-3.09450194012	-2067.127296	0:00:03.442332	0:38:19.478314	/home/group/icomic/data/kegg/ligand/LATEST	True	0	False	1000	30,30,1	674	27.4206586826	10.0130749037	668	None	None	C00019	True	/group/home/urenzyme/public_html/retrace/run090707-times-ktwo	C00194	u
0.951012145749	-1.02136068612	-1714.864592	0:00:04.148169	1:56:04.776137	/home/group/icomic/data/kegg/ligand/LATEST	True	0	False	1000	30,30,1	1717	25.7391304348	6.80572487574	1679	None	None	C00018	True	/group/home/urenzyme/public_html/retrace/run090707-times-ktwo	C00194	u
0.994884910486	-5.99284909524	-2013.597296	0:00:06.818596	0:38:11.048324	/home/group/icomic/data/kegg/ligand/LATEST	True	0	False	1000	30,30,1	338	14.7172619048	2.41900946434	336	None	None	C00128	True	/group/home/urenzyme/public_html/retrace/run090707-times-ktwo	C00031	u
0.974632843792	-2.44650957968	-2118.677296	0:00:02.553399	0:36:51.243919	/home/group/icomic/data/kegg/ligand/LATEST	True	0	False	1000	30,30,1	925	15.6143187067	3.06571264975	866	None	None	C00128	True	/group/home/urenzyme/public_html/retrace/run090707-times-ktwo	C00108	u
0.933333333333	1.8592248062	479.68	0:00:03.780387	0:16:15.339882	/home/group/icomic/data/kegg/ligand/LATEST	True	0	False	1000	30,30,1	260	11.2131782946	2.55427532905	258	None	None	C00223	True	/group/home/urenzyme/public_html/retrace/run090707-times-ktwo	C00108	u
0.985294117647	0.127496013188	386.695408	0:00:03.012900	2:32:18.125975	/home/group/icomic/data/kegg/ligand/LATEST	True	0	False	1000	30,30,1	3094	72.9162545335	90.9138074514	3033	None	None	C00108	True	/group/home/urenzyme/public_html/retrace/run090707-times-ktwo	C00019	u
0.961715160796	-3.48424465823	-1926.787296	0:00:04.292021	0:39:33.488155	/home/group/icomic/data/kegg/ligand/LATEST	True	0	False	1000	30,30,1	569	21.287522604	5.73137109758	553	None	None	C00128	True	/group/home/urenzyme/public_html/retrace/run090707-times-ktwo	C00002	u
0.866666666667	27.3284615385	710.54	0:00:28.280217	0:12:15.285656	/home/group/icomic/data/kegg/ligand/LATEST	True	0	False	1000	30,30,1	28	7.30769230769	0.910166120477	26	None	None	C00194	True	/group/home/urenzyme/public_html/retrace/run090707-times-ktwo	C00011	u
0.931524008351	0.406500796823	614.222704	0:00:03.319022	1:23:35.043342	/home/group/icomic/data/kegg/ligand/LATEST	True	0	False	1000	30,30,1	1706	24.4123097287	12.1501779404	1511	None	None	C00019	True	/group/home/urenzyme/public_html/retrace/run090707-times-ktwo	C00036	u
0.952086553323	-1.73254624599	-1295.944592	0:00:09.790301	2:02:03.145859	/home/group/icomic/data/kegg/ligand/LATEST	True	0	False	1000	30,30,1	877	20.4946524064	5.67325305978	748	None	None	C00002	True	/group/home/urenzyme/public_html/retrace/run090707-times-ktwo	C00022	u
0.947939262473	8.68136752137	1015.72	0:00:08.722829	0:17:00.571105	/home/group/icomic/data/kegg/ligand/LATEST	True	0	False	1000	30,30,1	119	15.9743589744	3.83296885327	117	None	None	C00194	True	/group/home/urenzyme/public_html/retrace/run090707-times-ktwo	C00002	u
0.932493702771	-0.227073146758	-199.597296	0:00:04.746320	1:09:32.015493	/home/group/icomic/data/kegg/ligand/LATEST	True	0	False	1000	30,30,1	1362	20.268486917	5.01268437569	879	None	None	C00128	True	/group/home/urenzyme/public_html/retrace/run090707-times-ktwo	C00025	u
0.970404984424	0.635684445923	764.092704	0:00:04.295547	1:26:03.248500	/home/group/icomic/data/kegg/ligand/LATEST	True	0	False	1000	30,30,1	1206	21.3161397671	7.70870819941	1202	None	None	C00019	True	/group/home/urenzyme/public_html/retrace/run090707-times-ktwo	C00031	u
0.984387838948	-0.84039155726	-1533.714592	0:00:03.945921	2:00:01.306385	/home/group/icomic/data/kegg/ligand/LATEST	True	0	False	1000	30,30,1	1881	25.3210958904	7.6118090593	1825	None	None	C00002	True	/group/home/urenzyme/public_html/retrace/run090707-times-ktwo	C00108	u
0.877714285714	1.01298788235	551.065408	0:00:16.868029	2:32:56.207814	/home/group/icomic/data/kegg/ligand/LATEST	True	0	False	1000	30,30,1	575	19.3253676471	4.89924400052	544	None	None	C00015	True	/group/home/urenzyme/public_html/retrace/run090707-times-ktwo	C00022	u
0.986788617886	2.16131406045	1644.76	0:00:02.170097	0:27:31.444154	/home/group/icomic/data/kegg/ligand/LATEST	True	0	False	1000	30,30,1	820	17.6754270696	5.95193521751	761	None	None	C00194	True	/group/home/urenzyme/public_html/retrace/run090707-times-ktwo	C00018	u
0.996296296296	6.3737751004	1587.07	0:00:06.508292	0:27:00.564743	/home/group/icomic/data/kegg/ligand/LATEST	True	0	False	1000	30,30,1	251	22.0040160643	7.07021468404	249	None	None	C00194	True	/group/home/urenzyme/public_html/retrace/run090707-times-ktwo	C00015	u
0.965174129353	2.16218171915	1524.338112	0:00:20.526288	4:01:11.033352	/home/group/icomic/data/kegg/ligand/LATEST	True	0	False	1000	30,30,1	716	13.609929078	2.53366846322	705	None	None	C00031	True	/group/home/urenzyme/public_html/retrace/run090707-times-ktwo	C00022	u
0.790769230769	3.36421836228	1355.78	0:00:03.374274	0:22:39.832644	/home/group/icomic/data/kegg/ligand/LATEST	True	0	False	1000	35,35,1	483	20.3846153846	7.00361208036	403	None	None	C00011	True	/group/home/urenzyme/public_html/retrace/run090707-times-ktwo	C00025	u
0.984973703982	-1.43592957785	-1659.934592	0:00:06.099486	1:57:31.006619	/home/group/icomic/data/kegg/ligand/LATEST	True	0	False	1000	30,30,1	1158	47.2698961938	17.0815718604	1156	None	None	C00002	True	/group/home/urenzyme/public_html/retrace/run090707-times-ktwo	C00194	u
0.876198083067	-0.844246938947	-401.017296	0:00:08.244133	1:05:15.963240	/home/group/icomic/data/kegg/ligand/LATEST	True	0	False	1000	30,30,1	528	18.4105263158	4.21499762588	475	None	None	C00223	True	/group/home/urenzyme/public_html/retrace/run090707-times-ktwo	C00025	u
0.837947332883	-3.10648861927	-1966.407296	0:00:03.688192	0:38:54.625605	/home/group/icomic/data/kegg/ligand/LATEST	True	0	False	1000	30,30,1	700	18.1816745656	3.03380308802	633	None	None	C00194	True	/group/home/urenzyme/public_html/retrace/run090707-times-ktwo	C00031	u
0.880555555556	4.01414740562	999.522704	0:00:21.350411	1:28:36.252578	/home/group/icomic/data/kegg/ligand/LATEST	True	0	False	1000	30,30,1	251	10.4457831325	2.23113966978	249	None	None	C00128	True	/group/home/urenzyme/public_html/retrace/run090707-times-ktwo	C00022	u
0.929025423729	1.70249204643	1026.602704	0:00:08.861030	1:29:03.201129	/home/group/icomic/data/kegg/ligand/LATEST	True	0	False	1000	30,30,1	696	12.0597014925	2.79654215126	603	None	None	C00128	True	/group/home/urenzyme/public_html/retrace/run090707-times-ktwo	C00036	u
0.927588703838	-0.153907074157	-136.977296	0:00:04.688251	1:09:32.543542	/home/group/icomic/data/kegg/ligand/LATEST	True	0	False	1000	30,30,1	1019	14.8460674157	5.35733365217	890	None	None	C00223	True	/group/home/urenzyme/public_html/retrace/run090707-times-ktwo	C00036	u
0.963056255248	1.73225301205	1437.77	0:00:01.769088	0:24:28.343378	/home/group/icomic/data/kegg/ligand/LATEST	True	0	False	1000	35,35,1	867	34.2240963855	11.1818655939	830	None	None	C00011	True	/group/home/urenzyme/public_html/retrace/run090707-times-ktwo	C00108	u
0.993243243243	-0.666687663158	-443.347296	0:00:05.820452	1:04:30.600869	/home/group/icomic/data/kegg/ligand/LATEST	True	0	False	1000	30,30,1	671	21.5037593985	5.24357689453	665	None	None	C00223	True	/group/home/urenzyme/public_html/retrace/run090707-times-ktwo	C00015	u
0.986226549513	0.278061670477	826.955408	0:00:03.178661	2:37:33.339589	/home/group/icomic/data/kegg/ligand/LATEST	True	0	False	1000	30,30,1	3863	37.9794889038	14.911166553	2974	None	None	C00015	True	/group/home/urenzyme/public_html/retrace/run090707-times-ktwo	C00128	u
0.930131004367	-3.38461472848	-2044.307296	0:00:03.787814	0:38:07.839932	/home/group/icomic/data/kegg/ligand/LATEST	True	0	False	1000	30,30,1	627	156.746688742	130.88299362	604	None	None	C00194	True	/group/home/urenzyme/public_html/retrace/run090707-times-ktwo	C00019	u
0.760115606936	-1.80030850839	-1501.457296	0:00:03.407221	0:47:21.622886	/home/group/icomic/data/kegg/ligand/LATEST	True	0	False	1000	35,35,1	1241	18.1726618705	6.53079191479	834	None	None	C00011	True	/group/home/urenzyme/public_html/retrace/run090707-times-ktwo	C00036	u
0.742857142857	32.4919230769	844.79	0:00:32.560639	0:14:06.576630	/home/group/icomic/data/kegg/ligand/LATEST	True	0	False	1000	35,35,1	28	3.76923076923	1.15384615385	26	None	None	C00022	True	/group/home/urenzyme/public_html/retrace/run090707-times-ktwo	C00011	u
0.949070331447	-2.27636529537	-1279.317296	0:00:05.460834	0:51:08.988764	/home/group/icomic/data/kegg/ligand/LATEST	True	0	False	1000	30,30,1	629	34.0551601423	7.59884918656	562	None	None	C00194	True	/group/home/urenzyme/public_html/retrace/run090707-times-ktwo	C00223	u
0.988797169811	-0.646811125292	-1662.304592	0:00:02.706620	1:55:56.014483	/home/group/icomic/data/kegg/ligand/LATEST	True	0	False	1000	30,30,1	2712	38.1272373541	12.495561755	2570	None	None	C00019	True	/group/home/urenzyme/public_html/retrace/run090707-times-ktwo	C00108	u
0.962884088835	-0.853385181856	-2050.684592	0:00:02.779279	1:51:18.607585	/home/group/icomic/data/kegg/ligand/LATEST	True	0	False	1000	30,30,1	2447	45.5230961298	20.085703474	2403	None	None	C00019	True	/group/home/urenzyme/public_html/retrace/run090707-times-ktwo	C00223	u
0.771428571429	30.2666666667	817.2	0:00:30.421550	0:13:41.381861	/home/group/icomic/data/kegg/ligand/LATEST	True	0	False	1000	35,35,1	29	3.62962962963	1.33744222854	27	None	None	C00036	True	/group/home/urenzyme/public_html/retrace/run090707-times-ktwo	C00011	u
0.960850489369	-0.621353384946	-1155.717296	0:00:01.714923	0:53:09.756882	/home/group/icomic/data/kegg/ligand/LATEST	True	0	False	1000	35,35,1	2012	24.0322580645	7.77907534227	1860	None	None	C00011	True	/group/home/urenzyme/public_html/retrace/run090707-times-ktwo	C00018	u
0.949713558243	2.62523224044	1921.67	0:00:02.638690	0:32:11.521486	/home/group/icomic/data/kegg/ligand/LATEST	True	0	False	1000	35,35,1	803	13.9426229508	3.26087716667	732	None	None	C00022	True	/group/home/urenzyme/public_html/retrace/run090707-times-ktwo	C00108	u
0.973092750871	-0.196122629032	-389.107296	0:00:02.017507	1:06:42.734579	/home/group/icomic/data/kegg/ligand/LATEST	True	0	False	1000	35,35,1	2038	23.2963709677	6.81575402719	1984	None	None	C00011	True	/group/home/urenzyme/public_html/retrace/run090707-times-ktwo	C00031	u
0.899214659686	1.06108650267	793.692704	0:00:06.944651	1:26:34.598996	/home/group/icomic/data/kegg/ligand/LATEST	True	0	False	1000	30,30,1	823	25.6778074866	6.56674408008	748	None	None	C00194	True	/group/home/urenzyme/public_html/retrace/run090707-times-ktwo	C00025	u
0.946386946387	-2.63714309202	-1719.417296	0:00:04.027224	0:43:45.750181	/home/group/icomic/data/kegg/ligand/LATEST	True	0	False	1000	35,35,1	700	14.5337423313	4.12389744862	652	None	None	C00022	True	/group/home/urenzyme/public_html/retrace/run090707-times-ktwo	C00018	u
0.997524752475	-1.87153420462	-1701.224592	0:00:07.687392	1:56:27.839446	/home/group/icomic/data/kegg/ligand/LATEST	True	0	False	1000	30,30,1	911	20.5665566557	4.83469575908	909	None	None	C00223	True	/group/home/urenzyme/public_html/retrace/run090707-times-ktwo	C00031	u
0.910275689223	-1.41432623059	-1202.177296	0:00:03.657943	0:51:49.251844	/home/group/icomic/data/kegg/ligand/LATEST	True	0	False	1000	35,35,1	1291	18.2329411765	5.02743972346	850	None	None	C00022	True	/group/home/urenzyme/public_html/retrace/run090707-times-ktwo	C00025	u
0.91766800178	-0.240320502618	-275.407296	0:00:03.520896	1:07:14.947749	/home/group/icomic/data/kegg/ligand/LATEST	True	0	False	1000	35,35,1	1194	20.8464223386	5.43989611558	1146	None	None	C00011	True	/group/home/urenzyme/public_html/retrace/run090707-times-ktwo	C00015	u
0.874770922419	-2.89849173901	-2176.767296	0:00:02.828277	0:35:24.036681	/home/group/icomic/data/kegg/ligand/LATEST	True	0	False	1000	35,35,1	809	17.2157123835	3.88089221177	751	None	None	C00036	True	/group/home/urenzyme/public_html/retrace/run090707-times-ktwo	C00025	u
0.979872361316	0.978453823834	1510.732704	0:00:03.777310	1:37:12.167894	/home/group/icomic/data/kegg/ligand/LATEST	True	0	False	1000	30,30,1	1663	24.6126943005	8.78383138369	1544	None	None	C00194	True	/group/home/urenzyme/public_html/retrace/run090707-times-ktwo	C00036	u
0.970210280374	-2.08436894704	-2007.247296	0:00:02.386031	0:38:17.748110	/home/group/icomic/data/kegg/ligand/LATEST	True	0	False	1000	35,35,1	1009	14.7943925234	3.52785823371	963	None	None	C00036	True	/group/home/urenzyme/public_html/retrace/run090707-times-ktwo	C00108	u
0.974479516454	-1.18852966038	-1133.857296	0:00:03.327356	0:52:54.298259	/home/group/icomic/data/kegg/ligand/LATEST	True	0	False	1000	35,35,1	956	17.4612159329	5.70547798389	954	None	None	C00022	True	/group/home/urenzyme/public_html/retrace/run090707-times-ktwo	C00128	u
0.966623876765	1.97598786898	2051.075408	0:00:10.296576	2:58:07.845915	/home/group/icomic/data/kegg/ligand/LATEST	True	0	False	1000	30,30,1	1128	22.5838150289	10.3220869914	1038	None	None	C00019	True	/group/home/urenzyme/public_html/retrace/run090707-times-ktwo	C00022	u
0.990768463074	-0.754519985752	-1694.651888	0:00:05.076495	3:10:01.808714	/home/group/icomic/data/kegg/ligand/LATEST	True	0	False	1000	30,30,1	3650	35.1589492431	12.5097336122	2246	None	None	C00002	True	/group/home/urenzyme/public_html/retrace/run090707-times-ktwo	C00128	u
0.993985516141	0.273698757583	1164.040816	0:00:04.399068	5:11:49.237603	/home/group/icomic/data/kegg/ligand/LATEST	True	0	False	1000	30,30,1	7659	37.2445332706	14.1213184728	4253	None	None	C00031	True	/group/home/urenzyme/public_html/retrace/run090707-times-ktwo	C00128	u
0.895256916996	-0.691522109091	-456.404592	0:00:12.368746	2:16:03.372653	/home/group/icomic/data/kegg/ligand/LATEST	True	0	False	1000	30,30,1	726	13.4757575758	4.56578383214	660	None	None	C00223	True	/group/home/urenzyme/public_html/retrace/run090707-times-ktwo	C00022	u
0.986454183267	-0.0878497780776	-260.474592	0:00:02.855541	2:21:06.679425	/home/group/icomic/data/kegg/ligand/LATEST	True	0	False	1000	30,30,1	3043	27.6806070826	9.62866250428	2965	None	None	C00128	True	/group/home/urenzyme/public_html/retrace/run090707-times-ktwo	C00223	u
0.944644140906	-0.414874724324	-307.007296	0:00:05.475592	1:07:31.938647	/home/group/icomic/data/kegg/ligand/LATEST	True	0	False	1000	35,35,1	743	15.5743243243	3.20112145935	740	None	None	C00022	True	/group/home/urenzyme/public_html/retrace/run090707-times-ktwo	C00031	u
0.957565605807	0.0998277915078	392.622704	0:00:01.215590	1:19:40.915596	/home/group/icomic/data/kegg/ligand/LATEST	True	0	False	1000	35,35,1	4422	36.8822781592	13.1130981152	3933	None	None	C00011	True	/group/home/urenzyme/public_html/retrace/run090707-times-ktwo	C00128	u
0.956196181206	0.314210927614	468.802704	0:00:03.205505	1:19:42.613505	/home/group/icomic/data/kegg/ligand/LATEST	True	0	False	1000	35,35,1	1652	40.2680965147	16.4418049495	1492	None	None	C00011	True	/group/home/urenzyme/public_html/retrace/run090707-times-ktwo	C00223	u
0.981360671016	-0.570984948487	-698.314592	0:00:06.522315	2:12:56.791502	/home/group/icomic/data/kegg/ligand/LATEST	True	0	False	1000	30,30,1	1310	18.6631234669	4.27118421638	1223	None	None	C00223	True	/group/home/urenzyme/public_html/retrace/run090707-times-ktwo	C00018	u
0.858439201452	-2.97066446322	-1898.254592	0:00:10.585828	1:52:44.344504	/home/group/icomic/data/kegg/ligand/LATEST	True	0	False	1000	30,30,1	660	22.627543036	6.83397514936	639	None	None	C00194	True	/group/home/urenzyme/public_html/retrace/run090707-times-ktwo	C00022	u
0.8	29.7078571429	831.82	0:00:30.324854	0:14:09.095913	/home/group/icomic/data/kegg/ligand/LATEST	True	0	False	1000	35,35,1	30	5.0	1.51185789204	28	None	None	C00025	True	/group/home/urenzyme/public_html/retrace/run090707-times-ktwo	C00011	u
0.948415622697	-0.880460497854	-205.147296	0:00:17.624996	1:08:26.624198	/home/group/icomic/data/kegg/ligand/LATEST	True	0	False	1000	35,35,1	235	17.1115879828	4.37271029596	233	None	None	C00022	True	/group/home/urenzyme/public_html/retrace/run090707-times-ktwo	C00015	u
0.849557522124	0.147103637188	64.872704	0:00:10.060711	1:13:56.773711	/home/group/icomic/data/kegg/ligand/LATEST	True	0	False	1000	35,35,1	493	11.7210884354	3.88633686584	441	None	None	C00022	True	/group/home/urenzyme/public_html/retrace/run090707-times-ktwo	C00036	u
0.966626578473	0.477847661972	1051.742704	0:00:02.438355	1:29:26.821348	/home/group/icomic/data/kegg/ligand/LATEST	True	0	False	1000	35,35,1	2307	25.877782826	7.55774750092	2201	None	None	C00011	True	/group/home/urenzyme/public_html/retrace/run090707-times-ktwo	C00002	u
0.949141767324	-1.70164797919	-1308.567296	0:00:03.961537	0:50:46.422691	/home/group/icomic/data/kegg/ligand/LATEST	True	0	False	1000	35,35,1	790	16.2561768531	4.54718552258	769	None	None	C00036	True	/group/home/urenzyme/public_html/retrace/run090707-times-ktwo	C00018	u
0.981596558317	0.379258247749	1221.590816	0:00:05.816456	5:12:14.807188	/home/group/icomic/data/kegg/ligand/LATEST	True	0	False	1000	30,30,1	3315	36.7488357653	19.2006174236	3221	None	None	C00031	True	/group/home/urenzyme/public_html/retrace/run090707-times-ktwo	C00194	u
0.980392156863	0.345659537415	1371.922704	0:00:02.701535	2:58:42.395115	/home/group/icomic/data/kegg/ligand/LATEST	True	0	False	1000	30,30,1	4704	40.9627110103	14.1229393285	3969	None	None	C00019	True	/group/home/urenzyme/public_html/retrace/run090707-times-ktwo	C00128	u
0.971428571429	25.1308823529	854.45	0:00:25.623607	0:14:31.202668	/home/group/icomic/data/kegg/ligand/LATEST	True	0	False	1000	35,35,1	36	6.14705882353	1.76788928555	34	None	None	C00031	True	/group/home/urenzyme/public_html/retrace/run090707-times-ktwo	C00011	u
0.985068762279	-0.184006867769	-356.237296	0:00:03.974998	2:08:15.597047	/home/group/icomic/data/kegg/ligand/LATEST	True	0	False	1000	30,30,1	1992	28.3352272727	9.54430289319	1936	None	None	C00194	True	/group/home/urenzyme/public_html/retrace/run090707-times-ktwo	C00108	u
0.987449392713	0.663794708902	1215.408112	0:00:07.834500	3:59:04.970091	/home/group/icomic/data/kegg/ligand/LATEST	True	0	False	1000	30,30,1	1833	44.1518296013	14.7090440079	1831	None	None	C00015	True	/group/home/urenzyme/public_html/retrace/run090707-times-ktwo	C00194	u
0.967945604662	0.461405825627	1307.162704	0:00:02.008864	1:34:51.113580	/home/group/icomic/data/kegg/ligand/LATEST	True	0	False	1000	35,35,1	2963	30.1941404871	8.9899191048	2833	None	None	C00011	True	/group/home/urenzyme/public_html/retrace/run090707-times-ktwo	C00194	u
0.988134788799	0.877606571693	948.692704	0:00:04.862373	1:27:36.225738	/home/group/icomic/data/kegg/ligand/LATEST	True	0	False	1000	35,35,1	1156	18.5272895467	4.46172383838	1081	None	None	C00022	True	/group/home/urenzyme/public_html/retrace/run090707-times-ktwo	C00002	u
0.994967649173	0.650280067314	1004.682704	0:00:03.480226	1:29:36.949641	/home/group/icomic/data/kegg/ligand/LATEST	True	0	False	1000	35,35,1	1661	23.6245954693	6.34887882833	1545	None	None	C00022	True	/group/home/urenzyme/public_html/retrace/run090707-times-ktwo	C00194	u
0.978618421053	0.664634804657	513.762704	0:00:06.332016	1:21:34.648756	/home/group/icomic/data/kegg/ligand/LATEST	True	0	False	1000	35,35,1	780	16.7593790427	3.76633904931	773	None	None	C00036	True	/group/home/urenzyme/public_html/retrace/run090707-times-ktwo	C00031	u
0.6	37.8219047619	794.26	0:00:38.012142	0:13:18.255000	/home/group/icomic/data/kegg/ligand/LATEST	True	0	False	1000	35,35,1	23	5.19047619048	2.01468531441	21	None	None	C00108	True	/group/home/urenzyme/public_html/retrace/run090707-times-ktwo	C00011	u
0.959161855891	-0.505291243824	-1881.704592	0:00:01.809234	1:52:17.588652	/home/group/icomic/data/kegg/ligand/LATEST	True	0	False	1000	35,35,1	3794	86.3037056928	103.723771171	3724	None	None	C00011	True	/group/home/urenzyme/public_html/retrace/run090707-times-ktwo	C00019	u
[truncated: 488 more rows]
