# Supplementary material for: Inferring branching pathways in genome-scale metabolic networks
Source: BMC Syst Biol. 2009 Oct 29;3:103. doi: 10.1186/1752-0509-3-103 (PMC2791103; doi:10.1186/1752-0509-3-103)
Supplement: Additional file 2 — ReTrace results from experiments. Summary data and html output from ReTrace runs performed for the queries discussed in the section Results. A self-contained web site: unpack archive and open index.html in a web browser. [file 1752-0509-3-103-S2.zip › retrace-AF2/summary.txt]

#CPUtime,time/path CPUtime,total Computationtime,time/path Computationtime,total Database(-d) GreedyFinish(-g) KDiminish(-n) MaxDepth(-m) NumPaths(-k) PathwayAvgLen PathwayLenStdDev Pathways(complete)found Pathways(incomplete)found Pathwaysfound PruneToSize(-p) Scores(-c) Sources StorePartials(-i) Targetdir(-o) Targets UseDijkstra(-q) 
2.02993595901	6339.49	0:00:02.712310	2:21:10.544551	/home/group/icomic/data/kegg/ligand/2009.03.30	False	('list', [100, 25, 1])	6	10	23.2110150496	6.44456995732	23	3100	3123	None	None	C00031	True	/fs-1/2/epitkane/public_html/pub/retrace/090624-IMP-lipids	C00002	False	
3.95352987421	10057.78	0:00:05.518623	3:53:59.377730	/home/group/icomic/data/kegg/ligand/2009.03.30	False	('list', [100, 25, 1])	6	10	19.8856975381	5.71195610692	22	2522	2544	None	None	C00117	True	/fs-1/2/epitkane/public_html/pub/retrace/090624-IMP-lipids	C00130	False	
2.70333051921	12808.38	0:00:02.972564	3:54:44.012294	/home/group/icomic/data/kegg/ligand/2009.03.30	False	('list', [100, 25, 1])	6	10	23.2583120205	6.09492482806	207	4531	4738	None	None	C00031	True	/fs-1/2/epitkane/public_html/pub/retrace/090624-IMP-lipids	C00130	False	
8.21752819125	18218.26	0:00:08.219288	5:03:42.162320	/home/group/icomic/data/kegg/ligand/2009.03.30	False	('list', [100, 25, 1])	6	10	14.1154713577	5.0873488506	1763	454	2217	None	None	C00024	True	/fs-1/2/epitkane/public_html/pub/retrace/090624-IMP-lipids	C00074	False	
6.03052852079	18712.73	0:00:06.308900	5:26:16.517584	/home/group/icomic/data/kegg/ligand/2009.03.30	False	('list', [100, 25, 1])	6	10	20.3358040606	5.40985637311	36	3067	3103	None	None	C00117	True	/fs-1/2/epitkane/public_html/pub/retrace/090624-IMP-lipids	C00002	False	
9.09315814851	18859.21	0:00:09.705634	5:35:29.486707	/home/group/icomic/data/kegg/ligand/2009.03.30	False	('list', [100, 25, 1])	6	10	12.8097395243	2.7480119943	1795	279	2074	None	None	C00024	True	/fs-1/2/epitkane/public_html/pub/retrace/090624-IMP-lipids	C00022	False	
12.3182765432	24944.51	0:00:12.319330	6:55:46.644808	/home/group/icomic/data/kegg/ligand/2009.03.30	False	('list', [100, 25, 1])	6	10	18.2775308642	4.574757777	708	1317	2025	None	None	C00024	True	/fs-1/2/epitkane/public_html/pub/retrace/090624-IMP-lipids	C00031	False	
7.15282945736	23990.59	0:00:10.590200	9:51:59.532495	/home/group/icomic/data/kegg/ligand/2009.03.30	False	('list', [100, 25, 1])	6	10	19.122242099	4.51426813533	705	2649	3354	None	None	C00024	True	/fs-1/2/epitkane/public_html/pub/retrace/090624-IMP-lipids	C00668	False	
