# Supplementary material for: Inferring branching pathways in genome-scale metabolic networks
Source: BMC Syst Biol. 2009 Oct 29;3:103. doi: 10.1186/1752-0509-3-103 (PMC2791103; doi:10.1186/1752-0509-3-103)
Supplement: Additional file 2 — ReTrace results from experiments. Summary data and html output from ReTrace runs performed for the queries discussed in the section Results. A self-contained web site: unpack archive and open index.html in a web browser. [file 1752-0509-3-103-S2.zip › retrace-AF2/pathways-C00031-to-C00002.txt]

# Pathways from D-Glucose; (C00031) to ATP; (C00002)
# CPU time, time/path:	2.02993595901
# CPU time, total:	6339.49
# Computation time, time/path:	0:00:02.712310
# Computation time, total:	2:21:10.544551
# Database (-d):	/home/group/icomic/data/kegg/ligand/2009.03.30
# GreedyFinish (-g):	False
# KDiminish (-n):	('list', [100, 25, 1])
# MaxDepth (-m):	6
# NumPaths (-k):	10
# PathwayAvgLen:	23.2110150496
# PathwayLenStdDev:	6.44456995732
# Pathways (complete) found:	23
# Pathways (incomplete) found:	3100
# Pathways found:	3123
# PruneToSize (-p):	None
# Scores (-c):	None
# Sources:	C00031
# StorePartials (-i):	True
# Target dir (-o):	/fs-1/2/epitkane/public_html/pub/retrace/090624-IMP-lipids
# Targets:	C00002
# UseDijkstra (-q):	False
#PathIndex ZoScore AvgReactionScore NumRpairs NumReactions ZeroScores ScoresUnderThr CompositeMap Rpairs Reactions
1	1.00	 0	33	164	0	33	C00031->C00002:[1->12,2->13,4->10,4->11,4->17,4->4,5->8,7->10,7->11,7->4,7->5,9->2,9->3]	RP01095,RP06552,RP01925,RP01262,RP00196,RP04543,RP04472,RP01384,RP04030,RP00242,RP01133,RP01994,RP00380,RP00008,RP00861,RP01670,RP08324,RP08291,RP07161,RP10817,RP02114,RP01093,RP04372,RP02443,RP03650,RP04656,RP04373,RP00060,RP06373,RP00208,RP06299,RP06593,RP01576	R05339,R01384,R01386,R07658,R02035,R01056,R00289,R00287,R00955,R00286,R04857,R01244,R00182,R00760,R01140,R08406,R00876,R00835,R02141,R01768,R01769,R03876,R04604,R06746,R06769,R07640,R01300,R07646,R01406,R03631,R05577,R05451,R00982,R01558,R03038,R00381,R02539,R08117,R05537,R00389,R01991,R04773,R00912,R08088,R00910,R00235,R06410,R01954,R01357,R03932,R01407,R04157,R05620,R00189,R01280,R00578,R06409,R03974,R06751,R04507,R02918,R03665,R03664,R03661,R03660,R03663,R03662,R04449,R00735,R01616,R02986,R01598,R02255,R01490,R00436,R08244,R02794,R08218,R01164,R02194,R04870,R02699,R01230,R01231,R06944,R05467,R05452,R04036,R06515,R00483,R03658,R03659,R02718,R05578,R00686,R03651,R03652,R02711,R03654,R03655,R03656,R03657,R04580,R07416,R04582,R07887,R02221,R07325,R06777,R01075,R06778,R01176,R01723,R03647,R03286,R06731,R02473,R04274,R01422,R04563,R04562,R03648,R00390,R03646,R04030,R00257,R06583,R04230,R03650,R03209,R01943,R06368,R05193,R00925,R00190,R00182,R01655,R04857,R04732,R02729,R07226,R02302,R00771,R04731,R02729,R04026,R00307,R04732,R00725,R01139,R00299,R08404,R02185,R05804,R00303,R00850,R00941,R00016,R00550,R08514,R00304,R00761,R01528,R05338
2	1.00	 0	30	157	0	30	C00031->C00002:[1->12,2->13,4->10,4->11,4->17,4->4,5->8,7->5,9->2,9->3]	RP01095,RP06552,RP04543,RP01262,RP00196,RP06299,RP04472,RP01384,RP04030,RP00242,RP01994,RP00380,RP00008,RP00861,RP01670,RP08324,RP08291,RP07161,RP10817,RP02114,RP06373,RP04372,RP00208,RP02443,RP03650,RP04656,RP04373,RP06317,RP00205,RP01576	R05339,R01384,R01386,R07658,R00286,R01056,R00289,R00287,R00955,R00761,R04857,R01244,R00182,R00760,R01140,R08406,R00876,R02141,R01768,R01769,R03876,R04604,R06746,R06769,R07640,R01300,R07646,R01406,R03631,R05577,R05451,R00982,R01558,R03038,R00381,R02539,R08117,R05537,R00389,R01991,R04773,R00912,R08088,R00910,R00235,R06410,R01954,R01357,R03932,R01407,R04157,R05620,R00189,R01280,R00578,R06409,R03974,R06751,R04507,R02918,R03665,R03664,R03661,R03660,R03663,R03662,R04449,R00735,R01616,R02986,R01598,R02255,R01490,R00436,R08244,R02794,R08218,R01164,R02194,R04870,R02699,R01230,R01231,R06944,R05467,R05452,R04036,R06515,R00483,R03658,R03659,R02718,R05578,R00686,R03651,R03652,R02711,R03654,R03655,R03656,R03657,R04580,R07416,R04582,R07887,R02221,R07325,R06777,R01075,R06778,R01176,R01723,R03647,R03286,R06731,R02473,R04274,R01422,R04563,R04562,R03648,R00390,R03646,R04030,R00257,R06583,R04230,R03650,R03209,R01943,R06368,R05193,R00925,R00190,R00182,R01655,R04857,R04732,R02729,R07226,R02302,R00941,R04731,R00016,R00550,R08514,R00304,R02729,R04026,R00307,R04732,R00806,R00801,R00015,R04194,R05140,R05338
3	1.00	 0	34	169	0	34	C00031->C00002:[1->12,2->13,4->10,4->11,4->17,4->4,5->8,7->10,7->11,7->4,7->5,9->2,9->3]	RP01095,RP06552,RP04543,RP01262,RP00321,RP00196,RP06299,RP04472,RP01384,RP04030,RP00242,RP01728,RP00380,RP01994,RP01569,RP00861,RP01670,RP08324,RP08291,RP07161,RP10817,RP02114,RP01093,RP04372,RP02443,RP03650,RP04656,RP04373,RP00008,RP00060,RP06373,RP00208,RP06593,RP01576	R05339,R01384,R01386,R07658,R00286,R01056,R07147,R06620,R00300,R00874,R00305,R00289,R00287,R00955,R00761,R04857,R01244,R00182,R00760,R01140,R08406,R00876,R01737,R01768,R01769,R02141,R01519,R00190,R00182,R01655,R04857,R04732,R02729,R07226,R02302,R00771,R04731,R02729,R04026,R00307,R04732,R03876,R04604,R06746,R06769,R07640,R01300,R07646,R01406,R03631,R05577,R05451,R00982,R01558,R03038,R00381,R02539,R08117,R05537,R00389,R01991,R04773,R00912,R08088,R00910,R00235,R06410,R01954,R01357,R03932,R01407,R04157,R05620,R00189,R01280,R00578,R06409,R03974,R06751,R04507,R02918,R03665,R03664,R03661,R03660,R03663,R03662,R04449,R00735,R01616,R02986,R01598,R02255,R01490,R00436,R08244,R02794,R08218,R01164,R02194,R04870,R02699,R01230,R01231,R06944,R05467,R05452,R04036,R06515,R00483,R03658,R03659,R02718,R05578,R00686,R03651,R03652,R02711,R03654,R03655,R03656,R03657,R04580,R07416,R04582,R07887,R02221,R07325,R06777,R01075,R06778,R01176,R01723,R03647,R03286,R06731,R02473,R04274,R01422,R04563,R04562,R03648,R00390,R03646,R04030,R00257,R06583,R04230,R03650,R03209,R01943,R06368,R05193,R00925,R00725,R01139,R00299,R08404,R02185,R05804,R00303,R00850,R00941,R00016,R00550,R08514,R00304,R01528,R05338
4	1.00	 0	34	169	0	34	C00031->C00002:[1->12,2->13,4->10,4->11,4->17,4->4,5->8,7->10,7->11,7->4,7->5,9->2,9->3]	RP06552,RP01925,RP01262,RP00321,RP00196,RP04543,RP04472,RP01384,RP04030,RP00242,RP01133,RP01728,RP00380,RP01994,RP01572,RP01569,RP00861,RP01670,RP08324,RP08291,RP07161,RP10817,RP02114,RP06373,RP04372,RP02443,RP03650,RP04656,RP04373,RP00008,RP00060,RP06299,RP06593,RP00208	R01384,R01386,R07658,R02035,R01056,R07147,R06620,R00300,R00874,R00305,R00289,R00287,R00955,R00286,R04857,R01244,R00182,R00760,R01140,R08406,R00876,R00835,R01737,R01768,R01769,R02141,R01528,R01519,R00190,R00182,R01655,R04857,R04732,R02729,R07226,R02302,R00941,R04731,R02729,R04026,R00307,R04732,R03876,R04604,R06746,R06769,R07640,R01300,R07646,R01406,R03631,R05577,R05451,R00982,R01558,R03038,R00381,R02539,R08117,R05537,R00389,R01991,R04773,R00912,R08088,R00910,R00235,R06410,R01954,R01357,R03932,R01407,R04157,R05620,R00189,R01280,R00578,R06409,R03974,R06751,R04507,R02918,R03665,R03664,R03661,R03660,R03663,R03662,R04449,R00735,R01616,R02986,R01598,R02255,R01490,R00436,R08244,R02794,R08218,R01164,R02194,R04870,R02699,R01230,R01231,R06944,R05467,R05452,R04036,R06515,R00483,R03658,R03659,R02718,R05578,R00686,R03651,R03652,R02711,R03654,R03655,R03656,R03657,R04580,R07416,R04582,R07887,R02221,R07325,R06777,R01075,R06778,R01176,R01723,R03647,R03286,R06731,R02473,R04274,R01422,R04563,R04562,R03648,R00390,R03646,R04030,R00257,R06583,R04230,R03650,R03209,R01943,R06368,R05193,R00925,R00725,R01139,R00299,R08404,R02185,R05804,R00303,R00850,R00761,R01528,R00016,R00550,R08514,R00304
5	1.00	 0	31	165	0	31	C00031->C00002:[1->12,2->13,4->10,4->11,4->17,4->2,4->4,5->8,7->5,9->2,9->3]	RP06552,RP01925,RP01262,RP00196,RP06299,RP04472,RP01384,RP04030,RP00242,RP01133,RP01994,RP00380,RP00008,RP01572,RP00861,RP01670,RP08324,RP08291,RP07161,RP10817,RP02114,RP06373,RP04372,RP02443,RP03650,RP04656,RP04373,RP00060,RP05769,RP04543,RP00208	R01384,R01386,R07658,R02035,R01056,R00289,R00287,R00955,R00761,R04857,R01244,R00182,R00760,R01140,R08406,R00876,R00835,R02141,R01768,R01769,R03876,R04604,R06746,R06769,R07640,R01300,R07646,R01406,R03631,R05577,R05451,R00982,R01558,R03038,R00381,R02539,R08117,R05537,R00389,R01991,R04773,R00912,R08088,R00910,R00235,R06410,R01954,R01357,R03932,R01407,R04157,R05620,R00189,R01280,R00578,R06409,R03974,R06751,R04507,R02918,R03665,R03664,R03661,R03660,R03663,R03662,R04449,R00735,R01616,R02986,R01598,R02255,R01490,R00436,R08244,R02794,R08218,R01164,R02194,R04870,R02699,R01230,R01231,R06944,R05467,R05452,R04036,R06515,R00483,R03658,R03659,R02718,R05578,R00686,R03651,R03652,R02711,R03654,R03655,R03656,R03657,R04580,R07416,R04582,R07887,R02221,R07325,R06777,R01075,R06778,R01176,R01723,R03647,R03286,R06731,R02473,R04274,R01422,R04563,R04562,R03648,R00390,R03646,R04030,R00257,R06583,R04230,R03650,R03209,R01943,R06368,R05193,R00925,R01528,R00190,R00182,R01655,R04857,R04732,R02729,R07226,R02302,R00941,R04731,R02729,R04026,R00307,R04732,R00725,R01139,R00299,R08404,R02185,R05804,R00303,R00850,R05704,R00830,R01221,R03425,R00286,R00016,R00550,R08514,R00304
6	1.00	 0	30	161	0	30	C00031->C00002:[1->12,2->13,4->10,4->11,4->17,4->4,5->8,7->5,9->2,9->3]	RP06552,RP01925,RP01262,RP00196,RP04543,RP04472,RP01384,RP04030,RP00242,RP01133,RP01994,RP00380,RP00008,RP01572,RP00861,RP01670,RP08324,RP08291,RP07161,RP10817,RP02114,RP06373,RP04372,RP02443,RP03650,RP04656,RP04373,RP00060,RP06299,RP00208	R01384,R01386,R07658,R02035,R01056,R00289,R00287,R00955,R00286,R04857,R01244,R00182,R00760,R01140,R08406,R00876,R00835,R02141,R01768,R01769,R03876,R04604,R06746,R06769,R07640,R01300,R07646,R01406,R03631,R05577,R05451,R00982,R01558,R03038,R00381,R02539,R08117,R05537,R00389,R01991,R04773,R00912,R08088,R00910,R00235,R06410,R01954,R01357,R03932,R01407,R04157,R05620,R00189,R01280,R00578,R06409,R03974,R06751,R04507,R02918,R03665,R03664,R03661,R03660,R03663,R03662,R04449,R00735,R01616,R02986,R01598,R02255,R01490,R00436,R08244,R02794,R08218,R01164,R02194,R04870,R02699,R01230,R01231,R06944,R05467,R05452,R04036,R06515,R00483,R03658,R03659,R02718,R05578,R00686,R03651,R03652,R02711,R03654,R03655,R03656,R03657,R04580,R07416,R04582,R07887,R02221,R07325,R06777,R01075,R06778,R01176,R01723,R03647,R03286,R06731,R02473,R04274,R01422,R04563,R04562,R03648,R00390,R03646,R04030,R00257,R06583,R04230,R03650,R03209,R01943,R06368,R05193,R00925,R01528,R00190,R00182,R01655,R04857,R04732,R02729,R07226,R02302,R00941,R04731,R02729,R04026,R00307,R04732,R00725,R01139,R00299,R08404,R02185,R05804,R00303,R00850,R00761,R00016,R00550,R08514,R00304
7	1.00	 0	29	156	0	29	C00031->C00002:[1->12,2->13,4->10,4->11,4->17,4->2,4->4,5->8,7->5,9->2,9->3]	RP01095,RP06552,RP04543,RP01262,RP00196,RP06299,RP04472,RP01384,RP04030,RP00242,RP01994,RP00380,RP00008,RP00861,RP01670,RP08324,RP08291,RP07161,RP10817,RP02114,RP06373,RP04372,RP02443,RP03650,RP04656,RP04373,RP05769,RP00208,RP01576	R05339,R01384,R01386,R07658,R00286,R01056,R00289,R00287,R00955,R00761,R04857,R01244,R00182,R00760,R01140,R08406,R00876,R02141,R01768,R01769,R03876,R04604,R06746,R06769,R07640,R01300,R07646,R01406,R03631,R05577,R05451,R00982,R01558,R03038,R00381,R02539,R08117,R05537,R00389,R01991,R04773,R00912,R08088,R00910,R00235,R06410,R01954,R01357,R03932,R01407,R04157,R05620,R00189,R01280,R00578,R06409,R03974,R06751,R04507,R02918,R03665,R03664,R03661,R03660,R03663,R03662,R04449,R00735,R01616,R02986,R01598,R02255,R01490,R00436,R08244,R02794,R08218,R01164,R02194,R04870,R02699,R01230,R01231,R06944,R05467,R05452,R04036,R06515,R00483,R03658,R03659,R02718,R05578,R00686,R03651,R03652,R02711,R03654,R03655,R03656,R03657,R04580,R07416,R04582,R07887,R02221,R07325,R06777,R01075,R06778,R01176,R01723,R03647,R03286,R06731,R02473,R04274,R01422,R04563,R04562,R03648,R00390,R03646,R04030,R00257,R06583,R04230,R03650,R03209,R01943,R06368,R05193,R00925,R00190,R00182,R01655,R04857,R04732,R02729,R07226,R02302,R00941,R04731,R02729,R04026,R00307,R04732,R05704,R00830,R01221,R03425,R00016,R00550,R08514,R00304,R05338
8	1.00	 0	28	152	0	28	C00031->C00002:[1->12,2->13,4->10,4->11,4->17,4->4,5->8,7->5,9->2,9->3]	RP01095,RP06552,RP04543,RP01262,RP00196,RP06299,RP04472,RP01384,RP04030,RP00242,RP01994,RP00380,RP00008,RP00861,RP01670,RP08324,RP08291,RP07161,RP10817,RP02114,RP06373,RP04372,RP02443,RP03650,RP04656,RP04373,RP01576,RP00208	R05339,R01384,R01386,R07658,R00286,R01056,R00289,R00287,R00955,R00761,R04857,R01244,R00182,R00760,R01140,R08406,R00876,R02141,R01768,R01769,R03876,R04604,R06746,R06769,R07640,R01300,R07646,R01406,R03631,R05577,R05451,R00982,R01558,R03038,R00381,R02539,R08117,R05537,R00389,R01991,R04773,R00912,R08088,R00910,R00235,R06410,R01954,R01357,R03932,R01407,R04157,R05620,R00189,R01280,R00578,R06409,R03974,R06751,R04507,R02918,R03665,R03664,R03661,R03660,R03663,R03662,R04449,R00735,R01616,R02986,R01598,R02255,R01490,R00436,R08244,R02794,R08218,R01164,R02194,R04870,R02699,R01230,R01231,R06944,R05467,R05452,R04036,R06515,R00483,R03658,R03659,R02718,R05578,R00686,R03651,R03652,R02711,R03654,R03655,R03656,R03657,R04580,R07416,R04582,R07887,R02221,R07325,R06777,R01075,R06778,R01176,R01723,R03647,R03286,R06731,R02473,R04274,R01422,R04563,R04562,R03648,R00390,R03646,R04030,R00257,R06583,R04230,R03650,R03209,R01943,R06368,R05193,R00925,R00190,R00182,R01655,R04857,R04732,R02729,R07226,R02302,R00941,R04731,R02729,R04026,R00307,R04732,R05338,R00016,R00550,R08514,R00304
9	1.00	 0	31	162	0	31	C00031->C00002:[1->12,2->13,4->10,4->11,4->17,4->2,4->4,5->8,7->5,9->2,9->3]	RP06552,RP02114,RP04543,RP01262,RP00321,RP00196,RP06299,RP04472,RP01384,RP01994,RP00242,RP04030,RP00380,RP00008,RP01572,RP01569,RP00861,RP01670,RP08324,RP08291,RP07161,RP10817,RP01728,RP06373,RP04372,RP02443,RP03650,RP04656,RP04373,RP05769,RP00208	R01384,R01386,R07658,R02302,R00286,R01056,R07147,R06620,R00300,R00874,R00305,R00289,R00287,R00955,R00761,R04857,R01244,R02141,R00760,R01140,R08406,R00876,R00182,R01768,R01769,R03876,R04604,R06746,R06769,R07640,R01300,R07646,R01406,R03631,R05577,R05451,R00982,R01558,R03038,R00381,R02539,R08117,R05537,R00389,R01991,R04773,R00912,R08088,R00910,R00235,R06410,R01954,R01357,R03932,R01407,R04157,R05620,R00189,R01280,R00578,R06409,R03974,R06751,R04507,R02918,R03665,R03664,R03661,R03660,R03663,R03662,R04449,R00735,R01616,R02986,R01598,R02255,R01490,R00436,R08244,R02794,R08218,R01164,R02194,R04870,R02699,R01230,R01231,R06944,R05467,R05452,R04036,R06515,R00483,R03658,R03659,R02718,R05578,R00686,R03651,R03652,R02711,R03654,R03655,R03656,R03657,R04580,R07416,R04582,R07887,R02221,R07325,R06777,R01075,R06778,R01176,R01723,R03647,R03286,R06731,R02473,R04274,R01422,R04563,R04562,R03648,R00390,R03646,R04030,R00257,R06583,R04230,R03650,R03209,R01943,R06368,R05193,R00925,R01528,R01519,R00190,R00182,R01655,R04857,R04732,R02729,R07226,R01737,R00941,R04731,R02729,R04026,R00307,R04732,R05704,R00830,R01221,R03425,R00016,R00550,R08514,R00304
10	1.00	 0	31	165	0	31	C00031->C00002:[1->12,2->13,4->10,4->11,4->17,4->2,4->4,5->8,7->5,9->2,9->3]	RP01095,RP06552,RP04543,RP01262,RP00196,RP06299,RP04472,RP01384,RP04030,RP00242,RP01994,RP00380,RP00008,RP00861,RP01670,RP08324,RP08291,RP07161,RP10817,RP02114,RP01093,RP04372,RP02443,RP03650,RP04656,RP04373,RP00060,RP06373,RP05769,RP00208,RP01576	R05339,R01384,R01386,R07658,R00286,R01056,R00289,R00287,R00955,R00761,R04857,R01244,R00182,R00760,R01140,R08406,R00876,R02141,R01768,R01769,R03876,R04604,R06746,R06769,R07640,R01300,R07646,R01406,R03631,R05577,R05451,R00982,R01558,R03038,R00381,R02539,R08117,R05537,R00389,R01991,R04773,R00912,R08088,R00910,R00235,R06410,R01954,R01357,R03932,R01407,R04157,R05620,R00189,R01280,R00578,R06409,R03974,R06751,R04507,R02918,R03665,R03664,R03661,R03660,R03663,R03662,R04449,R00735,R01616,R02986,R01598,R02255,R01490,R00436,R08244,R02794,R08218,R01164,R02194,R04870,R02699,R01230,R01231,R06944,R05467,R05452,R04036,R06515,R00483,R03658,R03659,R02718,R05578,R00686,R03651,R03652,R02711,R03654,R03655,R03656,R03657,R04580,R07416,R04582,R07887,R02221,R07325,R06777,R01075,R06778,R01176,R01723,R03647,R03286,R06731,R02473,R04274,R01422,R04563,R04562,R03648,R00390,R03646,R04030,R00257,R06583,R04230,R03650,R03209,R01943,R06368,R05193,R00925,R00190,R00182,R01655,R04857,R04732,R02729,R07226,R02302,R00771,R04731,R02729,R04026,R00307,R04732,R00725,R01139,R00299,R08404,R02185,R05804,R00303,R00850,R00941,R05704,R00830,R01221,R03425,R00016,R00550,R08514,R00304,R05338
11	1.00	 0	32	164	0	32	C00031->C00002:[1->12,2->13,4->10,4->11,4->17,4->4,5->8,7->5,9->2,9->3]	RP01095,RP06552,RP01134,RP04543,RP01262,RP00196,RP06299,RP04472,RP01384,RP04030,RP00242,RP05915,RP01994,RP00380,RP00008,RP00861,RP01670,RP08324,RP08291,RP07161,RP10817,RP02114,RP01093,RP04372,RP02443,RP03650,RP04656,RP04373,RP00060,RP06373,RP00208,RP01576	R05339,R01384,R01386,R07658,R00837,R00286,R01056,R00289,R00287,R00955,R00761,R04857,R01244,R00182,R00760,R01140,R08406,R00876,R02737,R00836,R02141,R01768,R01769,R03876,R04604,R06746,R06769,R07640,R01300,R07646,R01406,R03631,R05577,R05451,R00982,R01558,R03038,R00381,R02539,R08117,R05537,R00389,R01991,R04773,R00912,R08088,R00910,R00235,R06410,R01954,R01357,R03932,R01407,R04157,R05620,R00189,R01280,R00578,R06409,R03974,R06751,R04507,R02918,R03665,R03664,R03661,R03660,R03663,R03662,R04449,R00735,R01616,R02986,R01598,R02255,R01490,R00436,R08244,R02794,R08218,R01164,R02194,R04870,R02699,R01230,R01231,R06944,R05467,R05452,R04036,R06515,R00483,R03658,R03659,R02718,R05578,R00686,R03651,R03652,R02711,R03654,R03655,R03656,R03657,R04580,R07416,R04582,R07887,R02221,R07325,R06777,R01075,R06778,R01176,R01723,R03647,R03286,R06731,R02473,R04274,R01422,R04563,R04562,R03648,R00390,R03646,R04030,R00257,R06583,R04230,R03650,R03209,R01943,R06368,R05193,R00925,R00190,R00182,R01655,R04857,R04732,R02729,R07226,R02302,R00771,R04731,R02729,R04026,R00307,R04732,R00725,R01139,R00299,R08404,R02185,R05804,R00303,R00850,R00941,R00016,R00550,R08514,R00304,R05338
12	1.00	 0	32	166	0	32	C00031->C00002:[1->12,2->13,4->10,4->11,4->17,4->4,5->8,7->5,9->2,9->3]	RP01095,RP06552,RP04543,RP01262,RP00196,RP06299,RP04472,RP01384,RP04030,RP00242,RP01994,RP00380,RP00008,RP00861,RP01670,RP08324,RP08291,RP07161,RP10817,RP02114,RP01093,RP04372,RP00208,RP02443,RP03650,RP04656,RP04373,RP00060,RP06373,RP06317,RP00205,RP01576	R05339,R01384,R01386,R07658,R00286,R01056,R00289,R00287,R00955,R00761,R04857,R01244,R00182,R00760,R01140,R08406,R00876,R02141,R01768,R01769,R03876,R04604,R06746,R06769,R07640,R01300,R07646,R01406,R03631,R05577,R05451,R00982,R01558,R03038,R00381,R02539,R08117,R05537,R00389,R01991,R04773,R00912,R08088,R00910,R00235,R06410,R01954,R01357,R03932,R01407,R04157,R05620,R00189,R01280,R00578,R06409,R03974,R06751,R04507,R02918,R03665,R03664,R03661,R03660,R03663,R03662,R04449,R00735,R01616,R02986,R01598,R02255,R01490,R00436,R08244,R02794,R08218,R01164,R02194,R04870,R02699,R01230,R01231,R06944,R05467,R05452,R04036,R06515,R00483,R03658,R03659,R02718,R05578,R00686,R03651,R03652,R02711,R03654,R03655,R03656,R03657,R04580,R07416,R04582,R07887,R02221,R07325,R06777,R01075,R06778,R01176,R01723,R03647,R03286,R06731,R02473,R04274,R01422,R04563,R04562,R03648,R00390,R03646,R04030,R00257,R06583,R04230,R03650,R03209,R01943,R06368,R05193,R00925,R00190,R00182,R01655,R04857,R04732,R02729,R07226,R02302,R00771,R04731,R00016,R00550,R08514,R00304,R02729,R04026,R00307,R04732,R00725,R01139,R00299,R08404,R02185,R05804,R00303,R00850,R00941,R00806,R00801,R00015,R04194,R05140,R05338
13	1.00	 0	31	159	0	31	C00031->C00002:[1->12,2->13,4->10,4->11,4->17,4->4,5->8,7->10,7->11,7->4,7->5,9->2,9->3]	RP06552,RP04543,RP01262,RP00321,RP00196,RP06299,RP04472,RP01384,RP01994,RP00242,RP01728,RP04030,RP00380,RP00008,RP01572,RP01569,RP00861,RP01670,RP08324,RP08291,RP07161,RP10817,RP02114,RP06373,RP04372,RP02443,RP03650,RP04656,RP04373,RP06593,RP00208	R01384,R01386,R07658,R00286,R01056,R07147,R06620,R00300,R00874,R00305,R00289,R00287,R00955,R00761,R04857,R01244,R02141,R00760,R01140,R08406,R00876,R01737,R00182,R01768,R01769,R03876,R04604,R06746,R06769,R07640,R01300,R07646,R01406,R03631,R05577,R05451,R00982,R01558,R03038,R00381,R02539,R08117,R05537,R00389,R01991,R04773,R00912,R08088,R00910,R00235,R06410,R01954,R01357,R03932,R01407,R04157,R05620,R00189,R01280,R00578,R06409,R03974,R06751,R04507,R02918,R03665,R03664,R03661,R03660,R03663,R03662,R04449,R00735,R01616,R02986,R01598,R02255,R01490,R00436,R08244,R02794,R08218,R01164,R02194,R04870,R02699,R01230,R01231,R06944,R05467,R05452,R04036,R06515,R00483,R03658,R03659,R02718,R05578,R00686,R03651,R03652,R02711,R03654,R03655,R03656,R03657,R04580,R07416,R04582,R07887,R02221,R07325,R06777,R01075,R06778,R01176,R01723,R03647,R03286,R06731,R02473,R04274,R01422,R04563,R04562,R03648,R00390,R03646,R04030,R00257,R06583,R04230,R03650,R03209,R01943,R06368,R05193,R00925,R01528,R01519,R00190,R00182,R01655,R04857,R04732,R02729,R07226,R02302,R00941,R04731,R02729,R04026,R00307,R04732,R01528,R00016,R00550,R08514,R00304
14	1.00	 0	32	161	0	32	C00031->C00002:[1->12,2->13,4->10,4->11,4->17,4->4,5->8,7->5,9->2,9->3]	RP06552,RP02114,RP01134,RP04543,RP01262,RP00321,RP00196,RP06299,RP04472,RP01384,RP01994,RP00242,RP05915,RP04030,RP00380,RP00008,RP01572,RP01569,RP00861,RP01670,RP08324,RP08291,RP07161,RP10817,RP01728,RP06373,RP04372,RP02443,RP03650,RP04656,RP04373,RP00208	R01384,R01386,R07658,R02302,R00837,R00286,R01056,R07147,R06620,R00300,R00874,R00305,R00289,R00287,R00955,R00761,R04857,R01244,R02141,R00760,R01140,R08406,R00876,R02737,R00836,R00182,R01768,R01769,R03876,R04604,R06746,R06769,R07640,R01300,R07646,R01406,R03631,R05577,R05451,R00982,R01558,R03038,R00381,R02539,R08117,R05537,R00389,R01991,R04773,R00912,R08088,R00910,R00235,R06410,R01954,R01357,R03932,R01407,R04157,R05620,R00189,R01280,R00578,R06409,R03974,R06751,R04507,R02918,R03665,R03664,R03661,R03660,R03663,R03662,R04449,R00735,R01616,R02986,R01598,R02255,R01490,R00436,R08244,R02794,R08218,R01164,R02194,R04870,R02699,R01230,R01231,R06944,R05467,R05452,R04036,R06515,R00483,R03658,R03659,R02718,R05578,R00686,R03651,R03652,R02711,R03654,R03655,R03656,R03657,R04580,R07416,R04582,R07887,R02221,R07325,R06777,R01075,R06778,R01176,R01723,R03647,R03286,R06731,R02473,R04274,R01422,R04563,R04562,R03648,R00390,R03646,R04030,R00257,R06583,R04230,R03650,R03209,R01943,R06368,R05193,R00925,R01528,R01519,R00190,R00182,R01655,R04857,R04732,R02729,R07226,R01737,R00941,R04731,R02729,R04026,R00307,R04732,R00016,R00550,R08514,R00304
15	1.00	 0	32	164	0	32	C00031->C00002:[1->12,2->13,4->10,4->11,4->17,4->4,5->8,7->5,9->2,9->3]	RP06552,RP01134,RP01925,RP01262,RP00196,RP04543,RP04472,RP01384,RP04030,RP00242,RP01133,RP05915,RP01994,RP00380,RP00008,RP01572,RP00861,RP01670,RP08324,RP08291,RP07161,RP10817,RP02114,RP06373,RP04372,RP02443,RP03650,RP04656,RP04373,RP00060,RP06299,RP00208	R01384,R01386,R07658,R00837,R02035,R01056,R00289,R00287,R00955,R00286,R04857,R01244,R00182,R00760,R01140,R08406,R00876,R00835,R02737,R00836,R02141,R01768,R01769,R03876,R04604,R06746,R06769,R07640,R01300,R07646,R01406,R03631,R05577,R05451,R00982,R01558,R03038,R00381,R02539,R08117,R05537,R00389,R01991,R04773,R00912,R08088,R00910,R00235,R06410,R01954,R01357,R03932,R01407,R04157,R05620,R00189,R01280,R00578,R06409,R03974,R06751,R04507,R02918,R03665,R03664,R03661,R03660,R03663,R03662,R04449,R00735,R01616,R02986,R01598,R02255,R01490,R00436,R08244,R02794,R08218,R01164,R02194,R04870,R02699,R01230,R01231,R06944,R05467,R05452,R04036,R06515,R00483,R03658,R03659,R02718,R05578,R00686,R03651,R03652,R02711,R03654,R03655,R03656,R03657,R04580,R07416,R04582,R07887,R02221,R07325,R06777,R01075,R06778,R01176,R01723,R03647,R03286,R06731,R02473,R04274,R01422,R04563,R04562,R03648,R00390,R03646,R04030,R00257,R06583,R04230,R03650,R03209,R01943,R06368,R05193,R00925,R01528,R00190,R00182,R01655,R04857,R04732,R02729,R07226,R02302,R00941,R04731,R02729,R04026,R00307,R04732,R00725,R01139,R00299,R08404,R02185,R05804,R00303,R00850,R00761,R00016,R00550,R08514,R00304
16	1.00	 0	32	160	0	32	C00031->C00002:[1->12,2->13,4->10,4->11,4->17,4->4,5->8,7->10,7->11,7->4,7->5,9->2,9->3]	RP01095,RP06552,RP04543,RP01262,RP00321,RP00196,RP06299,RP04472,RP01384,RP04030,RP00242,RP01728,RP00380,RP01994,RP01569,RP00861,RP01670,RP08324,RP08291,RP07161,RP10817,RP02114,RP06373,RP04372,RP02443,RP03650,RP04656,RP04373,RP00008,RP00208,RP06593,RP01576	R05339,R01384,R01386,R07658,R00286,R01056,R07147,R06620,R00300,R00874,R00305,R00289,R00287,R00955,R00761,R04857,R01244,R00182,R00760,R01140,R08406,R00876,R01737,R01768,R01769,R02141,R01519,R00190,R00182,R01655,R04857,R04732,R02729,R07226,R02302,R00941,R04731,R02729,R04026,R00307,R04732,R03876,R04604,R06746,R06769,R07640,R01300,R07646,R01406,R03631,R05577,R05451,R00982,R01558,R03038,R00381,R02539,R08117,R05537,R00389,R01991,R04773,R00912,R08088,R00910,R00235,R06410,R01954,R01357,R03932,R01407,R04157,R05620,R00189,R01280,R00578,R06409,R03974,R06751,R04507,R02918,R03665,R03664,R03661,R03660,R03663,R03662,R04449,R00735,R01616,R02986,R01598,R02255,R01490,R00436,R08244,R02794,R08218,R01164,R02194,R04870,R02699,R01230,R01231,R06944,R05467,R05452,R04036,R06515,R00483,R03658,R03659,R02718,R05578,R00686,R03651,R03652,R02711,R03654,R03655,R03656,R03657,R04580,R07416,R04582,R07887,R02221,R07325,R06777,R01075,R06778,R01176,R01723,R03647,R03286,R06731,R02473,R04274,R01422,R04563,R04562,R03648,R00390,R03646,R04030,R00257,R06583,R04230,R03650,R03209,R01943,R06368,R05193,R00925,R00016,R00550,R08514,R00304,R01528,R05338
17	1.00	 0	32	163	0	32	C00031->C00002:[1->12,2->13,4->10,4->11,4->17,4->4,5->8,7->5,9->2,9->3]	RP06552,RP02114,RP04543,RP01262,RP00321,RP00196,RP06299,RP04472,RP01384,RP01994,RP00242,RP04030,RP00380,RP00008,RP01572,RP01569,RP00861,RP01670,RP08324,RP08291,RP07161,RP10817,RP01728,RP06373,RP04372,RP02443,RP03650,RP04656,RP04373,RP06317,RP00205,RP00208	R01384,R01386,R07658,R02302,R00286,R01056,R07147,R06620,R00300,R00874,R00305,R00289,R00287,R00955,R00761,R04857,R01244,R02141,R00760,R01140,R08406,R00876,R00182,R01768,R01769,R03876,R04604,R06746,R06769,R07640,R01300,R07646,R01406,R03631,R05577,R05451,R00982,R01558,R03038,R00381,R02539,R08117,R05537,R00389,R01991,R04773,R00912,R08088,R00910,R00235,R06410,R01954,R01357,R03932,R01407,R04157,R05620,R00189,R01280,R00578,R06409,R03974,R06751,R04507,R02918,R03665,R03664,R03661,R03660,R03663,R03662,R04449,R00735,R01616,R02986,R01598,R02255,R01490,R00436,R08244,R02794,R08218,R01164,R02194,R04870,R02699,R01230,R01231,R06944,R05467,R05452,R04036,R06515,R00483,R03658,R03659,R02718,R05578,R00686,R03651,R03652,R02711,R03654,R03655,R03656,R03657,R04580,R07416,R04582,R07887,R02221,R07325,R06777,R01075,R06778,R01176,R01723,R03647,R03286,R06731,R02473,R04274,R01422,R04563,R04562,R03648,R00390,R03646,R04030,R00257,R06583,R04230,R03650,R03209,R01943,R06368,R05193,R00925,R01528,R01519,R00190,R00182,R01655,R04857,R04732,R02729,R07226,R01737,R00941,R04731,R02729,R04026,R00307,R04732,R00806,R00801,R00015,R04194,R05140,R00016,R00550,R08514,R00304
18	1.00	 0	30	158	0	30	C00031->C00002:[1->12,2->13,4->10,4->11,4->17,4->4,5->8,7->5,9->2,9->3]	RP06552,RP02114,RP04543,RP01262,RP00321,RP00196,RP06299,RP04472,RP01384,RP01994,RP00242,RP04030,RP00380,RP00008,RP01572,RP01569,RP00861,RP01670,RP08324,RP08291,RP07161,RP10817,RP01728,RP06373,RP04372,RP02443,RP03650,RP04656,RP04373,RP00208	R01384,R01386,R07658,R02302,R00286,R01056,R07147,R06620,R00300,R00874,R00305,R00289,R00287,R00955,R00761,R04857,R01244,R02141,R00760,R01140,R08406,R00876,R00182,R01768,R01769,R03876,R04604,R06746,R06769,R07640,R01300,R07646,R01406,R03631,R05577,R05451,R00982,R01558,R03038,R00381,R02539,R08117,R05537,R00389,R01991,R04773,R00912,R08088,R00910,R00235,R06410,R01954,R01357,R03932,R01407,R04157,R05620,R00189,R01280,R00578,R06409,R03974,R06751,R04507,R02918,R03665,R03664,R03661,R03660,R03663,R03662,R04449,R00735,R01616,R02986,R01598,R02255,R01490,R00436,R08244,R02794,R08218,R01164,R02194,R04870,R02699,R01230,R01231,R06944,R05467,R05452,R04036,R06515,R00483,R03658,R03659,R02718,R05578,R00686,R03651,R03652,R02711,R03654,R03655,R03656,R03657,R04580,R07416,R04582,R07887,R02221,R07325,R06777,R01075,R06778,R01176,R01723,R03647,R03286,R06731,R02473,R04274,R01422,R04563,R04562,R03648,R00390,R03646,R04030,R00257,R06583,R04230,R03650,R03209,R01943,R06368,R05193,R00925,R01528,R01519,R00190,R00182,R01655,R04857,R04732,R02729,R07226,R01737,R00941,R04731,R02729,R04026,R00307,R04732,R00016,R00550,R08514,R00304
19	1.00	 0	30	161	0	30	C00031->C00002:[1->12,2->13,4->10,4->11,4->17,4->4,5->8,7->5,9->2,9->3]	RP01095,RP06552,RP04543,RP01262,RP00196,RP06299,RP04472,RP01384,RP04030,RP00242,RP01994,RP00380,RP00008,RP00861,RP01670,RP08324,RP08291,RP07161,RP10817,RP02114,RP01093,RP04372,RP02443,RP03650,RP04656,RP04373,RP00060,RP06373,RP01576,RP00208	R05339,R01384,R01386,R07658,R00286,R01056,R00289,R00287,R00955,R00761,R04857,R01244,R00182,R00760,R01140,R08406,R00876,R02141,R01768,R01769,R03876,R04604,R06746,R06769,R07640,R01300,R07646,R01406,R03631,R05577,R05451,R00982,R01558,R03038,R00381,R02539,R08117,R05537,R00389,R01991,R04773,R00912,R08088,R00910,R00235,R06410,R01954,R01357,R03932,R01407,R04157,R05620,R00189,R01280,R00578,R06409,R03974,R06751,R04507,R02918,R03665,R03664,R03661,R03660,R03663,R03662,R04449,R00735,R01616,R02986,R01598,R02255,R01490,R00436,R08244,R02794,R08218,R01164,R02194,R04870,R02699,R01230,R01231,R06944,R05467,R05452,R04036,R06515,R00483,R03658,R03659,R02718,R05578,R00686,R03651,R03652,R02711,R03654,R03655,R03656,R03657,R04580,R07416,R04582,R07887,R02221,R07325,R06777,R01075,R06778,R01176,R01723,R03647,R03286,R06731,R02473,R04274,R01422,R04563,R04562,R03648,R00390,R03646,R04030,R00257,R06583,R04230,R03650,R03209,R01943,R06368,R05193,R00925,R00190,R00182,R01655,R04857,R04732,R02729,R07226,R02302,R00771,R04731,R02729,R04026,R00307,R04732,R00725,R01139,R00299,R08404,R02185,R05804,R00303,R00850,R00941,R05338,R00016,R00550,R08514,R00304
20	1.00	 0	32	166	0	32	C00031->C00002:[1->12,2->13,4->10,4->11,4->17,4->4,5->8,7->5,9->2,9->3]	RP06552,RP01925,RP01262,RP00196,RP04543,RP04472,RP01384,RP04030,RP00242,RP01133,RP01994,RP00380,RP00008,RP01572,RP00861,RP01670,RP08324,RP08291,RP07161,RP10817,RP02114,RP06373,RP04372,RP02443,RP03650,RP04656,RP04373,RP00060,RP06317,RP06299,RP00205,RP00208	R01384,R01386,R07658,R02035,R01056,R00289,R00287,R00955,R00286,R04857,R01244,R00182,R00760,R01140,R08406,R00876,R00835,R02141,R01768,R01769,R03876,R04604,R06746,R06769,R07640,R01300,R07646,R01406,R03631,R05577,R05451,R00982,R01558,R03038,R00381,R02539,R08117,R05537,R00389,R01991,R04773,R00912,R08088,R00910,R00235,R06410,R01954,R01357,R03932,R01407,R04157,R05620,R00189,R01280,R00578,R06409,R03974,R06751,R04507,R02918,R03665,R03664,R03661,R03660,R03663,R03662,R04449,R00735,R01616,R02986,R01598,R02255,R01490,R00436,R08244,R02794,R08218,R01164,R02194,R04870,R02699,R01230,R01231,R06944,R05467,R05452,R04036,R06515,R00483,R03658,R03659,R02718,R05578,R00686,R03651,R03652,R02711,R03654,R03655,R03656,R03657,R04580,R07416,R04582,R07887,R02221,R07325,R06777,R01075,R06778,R01176,R01723,R03647,R03286,R06731,R02473,R04274,R01422,R04563,R04562,R03648,R00390,R03646,R04030,R00257,R06583,R04230,R03650,R03209,R01943,R06368,R05193,R00925,R01528,R00190,R00182,R01655,R04857,R04732,R02729,R07226,R02302,R00941,R04731,R02729,R04026,R00307,R04732,R00725,R01139,R00299,R08404,R02185,R05804,R00303,R00850,R00806,R00761,R00801,R00015,R04194,R05140,R00016,R00550,R08514,R00304
21	1.00	 0	31	162	0	31	C00031->C00002:[1->12,2->13,4->10,4->11,4->17,4->4,5->8,7->10,7->11,7->4,7->5,9->2,9->3]	RP06552,RP01925,RP01262,RP00196,RP04543,RP04472,RP01384,RP04030,RP00242,RP01133,RP01994,RP00380,RP00008,RP01572,RP00861,RP01670,RP08324,RP08291,RP07161,RP10817,RP02114,RP06373,RP04372,RP02443,RP03650,RP04656,RP04373,RP00060,RP06299,RP06593,RP00208	R01384,R01386,R07658,R02035,R01056,R00289,R00287,R00955,R00286,R04857,R01244,R00182,R00760,R01140,R08406,R00876,R00835,R02141,R01768,R01769,R03876,R04604,R06746,R06769,R07640,R01300,R07646,R01406,R03631,R05577,R05451,R00982,R01558,R03038,R00381,R02539,R08117,R05537,R00389,R01991,R04773,R00912,R08088,R00910,R00235,R06410,R01954,R01357,R03932,R01407,R04157,R05620,R00189,R01280,R00578,R06409,R03974,R06751,R04507,R02918,R03665,R03664,R03661,R03660,R03663,R03662,R04449,R00735,R01616,R02986,R01598,R02255,R01490,R00436,R08244,R02794,R08218,R01164,R02194,R04870,R02699,R01230,R01231,R06944,R05467,R05452,R04036,R06515,R00483,R03658,R03659,R02718,R05578,R00686,R03651,R03652,R02711,R03654,R03655,R03656,R03657,R04580,R07416,R04582,R07887,R02221,R07325,R06777,R01075,R06778,R01176,R01723,R03647,R03286,R06731,R02473,R04274,R01422,R04563,R04562,R03648,R00390,R03646,R04030,R00257,R06583,R04230,R03650,R03209,R01943,R06368,R05193,R00925,R01528,R00190,R00182,R01655,R04857,R04732,R02729,R07226,R02302,R00941,R04731,R02729,R04026,R00307,R04732,R00725,R01139,R00299,R08404,R02185,R05804,R00303,R00850,R00761,R01528,R00016,R00550,R08514,R00304
22	1.00	 0	30	155	0	30	C00031->C00002:[1->12,2->13,4->10,4->11,4->17,4->4,5->8,7->5,9->2,9->3]	RP01095,RP06552,RP01134,RP04543,RP01262,RP00196,RP06299,RP04472,RP01384,RP04030,RP00242,RP05915,RP01994,RP00380,RP00008,RP00861,RP01670,RP08324,RP08291,RP07161,RP10817,RP02114,RP06373,RP04372,RP02443,RP03650,RP04656,RP04373,RP00208,RP01576	R05339,R01384,R01386,R07658,R00837,R00286,R01056,R00289,R00287,R00955,R00761,R04857,R01244,R00182,R00760,R01140,R08406,R00876,R02737,R00836,R02141,R01768,R01769,R03876,R04604,R06746,R06769,R07640,R01300,R07646,R01406,R03631,R05577,R05451,R00982,R01558,R03038,R00381,R02539,R08117,R05537,R00389,R01991,R04773,R00912,R08088,R00910,R00235,R06410,R01954,R01357,R03932,R01407,R04157,R05620,R00189,R01280,R00578,R06409,R03974,R06751,R04507,R02918,R03665,R03664,R03661,R03660,R03663,R03662,R04449,R00735,R01616,R02986,R01598,R02255,R01490,R00436,R08244,R02794,R08218,R01164,R02194,R04870,R02699,R01230,R01231,R06944,R05467,R05452,R04036,R06515,R00483,R03658,R03659,R02718,R05578,R00686,R03651,R03652,R02711,R03654,R03655,R03656,R03657,R04580,R07416,R04582,R07887,R02221,R07325,R06777,R01075,R06778,R01176,R01723,R03647,R03286,R06731,R02473,R04274,R01422,R04563,R04562,R03648,R00390,R03646,R04030,R00257,R06583,R04230,R03650,R03209,R01943,R06368,R05193,R00925,R00190,R00182,R01655,R04857,R04732,R02729,R07226,R02302,R00941,R04731,R02729,R04026,R00307,R04732,R00016,R00550,R08514,R00304,R05338
23	1.00	 0	32	163	0	32	C00031->C00002:[1->12,2->13,4->10,4->11,4->17,4->4,5->8,7->10,7->11,7->4,7->5,9->2,9->3]	RP01095,RP06552,RP01925,RP01262,RP00196,RP04543,RP04472,RP01384,RP04030,RP00242,RP01133,RP01994,RP00380,RP00008,RP00861,RP01670,RP08324,RP08291,RP07161,RP10817,RP02114,RP06373,RP04372,RP02443,RP03650,RP04656,RP04373,RP00060,RP00208,RP06299,RP06593,RP01576	R05339,R01384,R01386,R07658,R02035,R01056,R00289,R00287,R00955,R00286,R04857,R01244,R00182,R00760,R01140,R08406,R00876,R00835,R02141,R01768,R01769,R03876,R04604,R06746,R06769,R07640,R01300,R07646,R01406,R03631,R05577,R05451,R00982,R01558,R03038,R00381,R02539,R08117,R05537,R00389,R01991,R04773,R00912,R08088,R00910,R00235,R06410,R01954,R01357,R03932,R01407,R04157,R05620,R00189,R01280,R00578,R06409,R03974,R06751,R04507,R02918,R03665,R03664,R03661,R03660,R03663,R03662,R04449,R00735,R01616,R02986,R01598,R02255,R01490,R00436,R08244,R02794,R08218,R01164,R02194,R04870,R02699,R01230,R01231,R06944,R05467,R05452,R04036,R06515,R00483,R03658,R03659,R02718,R05578,R00686,R03651,R03652,R02711,R03654,R03655,R03656,R03657,R04580,R07416,R04582,R07887,R02221,R07325,R06777,R01075,R06778,R01176,R01723,R03647,R03286,R06731,R02473,R04274,R01422,R04563,R04562,R03648,R00390,R03646,R04030,R00257,R06583,R04230,R03650,R03209,R01943,R06368,R05193,R00925,R00190,R00182,R01655,R04857,R04732,R02729,R07226,R02302,R00941,R04731,R02729,R04026,R00307,R04732,R00725,R01139,R00299,R08404,R02185,R05804,R00303,R00850,R00016,R00550,R08514,R00304,R00761,R01528,R05338
24	0.50	 0	13	132	0	13	C00031->C00002:[2->8,5->13,5->3,7->17,9->12]	RP00861,RP01787,RP00649,RP00820,RP02454,RP04030,RP04656,RP01654,RP02452,RP01090,RP06726,RP00008,RP00231	R00190,R00182,R01827,R00761,R01067,R02704,R02167,R02740,R00182,R00307,R06590,R06863,R01641,R02738,R00758,R01827,R03876,R04604,R06746,R06769,R07640,R01300,R07646,R01406,R03631,R05577,R05451,R00982,R01558,R03038,R00381,R02539,R08117,R05537,R00389,R01991,R04773,R00912,R08088,R00910,R00235,R06410,R01954,R01357,R03932,R01407,R04157,R05620,R00189,R01280,R00578,R06409,R03974,R06751,R04507,R02918,R03665,R03664,R03661,R03660,R03663,R03662,R04449,R00735,R01616,R02986,R01598,R02255,R01490,R00436,R08244,R02794,R08218,R01164,R02194,R04870,R02699,R01230,R01231,R06944,R05467,R05452,R04036,R06515,R00483,R03658,R03659,R02718,R05578,R00686,R03651,R03652,R02711,R03654,R03655,R03656,R03657,R04580,R07416,R04582,R07887,R02221,R07325,R06777,R01075,R06778,R01176,R01723,R03647,R03286,R06731,R02473,R04274,R01422,R04563,R04562,R03648,R00390,R03646,R04030,R00257,R06583,R04230,R03650,R03209,R01943,R06368,R05193,R00925,R00870,R00868,R00865
25	0.60	 0	23	152	0	23	C00031->C00002:[4->11,5->13,7->17,7->3,9->12,9->8]	RP06552,RP01262,RP00196,RP04543,RP02454,RP04472,RP01384,RP04030,RP01994,RP00380,RP02452,RP00680,RP00861,RP01787,RP01238,RP06651,RP08324,RP00080,RP04656,RP00008,RP01573,RP02311,RP00208	R01384,R01386,R07658,R01056,R00289,R00287,R00955,R00286,R02740,R04857,R01244,R00182,R02141,R01768,R01769,R02738,R03232,R08407,R00866,R08548,R00190,R00182,R01827,R01015,R01641,R04857,R01067,R06861,R01641,R01830,R01621,R01440,R00307,R03876,R04604,R06746,R06769,R07640,R01300,R07646,R01406,R03631,R05577,R05451,R00982,R01558,R03038,R00381,R02539,R08117,R05537,R00389,R01991,R04773,R00912,R08088,R00910,R00235,R06410,R01954,R01357,R03932,R01407,R04157,R05620,R00189,R01280,R00578,R06409,R03974,R06751,R04507,R02918,R03665,R03664,R03661,R03660,R03663,R03662,R04449,R00735,R01616,R02986,R01598,R02255,R01490,R00436,R08244,R02794,R08218,R01164,R02194,R04870,R02699,R01230,R01231,R06944,R05467,R05452,R04036,R06515,R00483,R03658,R03659,R02718,R05578,R00686,R03651,R03652,R02711,R03654,R03655,R03656,R03657,R04580,R07416,R04582,R07887,R02221,R07325,R06777,R01075,R06778,R01176,R01723,R03647,R03286,R06731,R02473,R04274,R01422,R04563,R04562,R03648,R00390,R03646,R04030,R00257,R06583,R04230,R03650,R03209,R01943,R06368,R05193,R00925,R01529,R02568,R00016,R00550,R08514,R00304
26	0.50	 0	14	36	0	14	C00031->C00002:[5->13,7->17,7->3,9->12,9->8]	RP03973,RP12346,RP01274,RP01320,RP01262,RP00470,RP00242,RP00080,RP04656,RP01148,RP01238,RP06427,RP01573,RP00191	R00181,R01049,R03503,R05625,R05735,R00199,R03258,R03595,R00429,R00206,R00619,R00085,R00087,R01070,R01128,R01056,R01128,R01132,R00760,R01140,R08406,R00876,R01067,R06861,R01641,R01830,R01621,R01440,R00307,R00867,R01015,R01067,R01529,R02073,R04780,R04779
27	0.90	 0	34	182	0	34	C00031->C00002:[4->10,4->11,5->17,7->13,7->3,7->5,9->12,9->2,9->8]	RP03973,RP06552,RP00164,RP06299,RP01262,RP00196,RP04543,RP04472,RP01994,RP10817,RP00242,RP03650,RP01140,RP00380,RP00008,RP01320,RP08324,RP08291,RP07161,RP00470,RP01093,RP04372,RP00157,RP02443,RP00080,RP04656,RP00052,RP06427,RP00060,RP00194,RP04373,RP01573,RP01270,RP00208	R00181,R01384,R01386,R07658,R01010,R01011,R01012,R00761,R01056,R00289,R00287,R00955,R00286,R04857,R02141,R07226,R00760,R01140,R08406,R00876,R04026,R00845,R01768,R01769,R03876,R04604,R06746,R06769,R07640,R01300,R07646,R01406,R03631,R05577,R05451,R00982,R01558,R03038,R00381,R02539,R08117,R05537,R00389,R01991,R04773,R00912,R08088,R00910,R00235,R06410,R01954,R01357,R03932,R01407,R04157,R05620,R00189,R01280,R00578,R06409,R03974,R06751,R04507,R02918,R03665,R03664,R03661,R03660,R03663,R03662,R04449,R00735,R01616,R02986,R01598,R02255,R01490,R00436,R08244,R02794,R08218,R01164,R02194,R04870,R02699,R01230,R01231,R06944,R05467,R05452,R04036,R06515,R00483,R03658,R03659,R02718,R05578,R00686,R03651,R03652,R02711,R03654,R03655,R03656,R03657,R04580,R07416,R04582,R07887,R02221,R07325,R06777,R01075,R06778,R01176,R01723,R03647,R03286,R06731,R02473,R04274,R01422,R04563,R04562,R03648,R00390,R03646,R04030,R00257,R06583,R04230,R03650,R03209,R01943,R06368,R05193,R00925,R01128,R04857,R04732,R02729,R01128,R01132,R00771,R04731,R01034,R01045,R01039,R02729,R01067,R06861,R01641,R01830,R01621,R01440,R00307,R00756,R00769,R05805,R00770,R00762,R00764,R00767,R01067,R00725,R01139,R00299,R08404,R02185,R05804,R00303,R00850,R00850,R00847,R00841,R04732,R01529,R01068,R00016,R00550,R08514,R00304
28	0.90	 0	31	61	0	31	C00031->C00002:[4->10,4->11,5->13,7->17,7->3,7->5,9->12,9->2,9->8]	RP06552,RP04543,RP12346,RP01262,RP00196,RP06299,RP02454,RP04472,RP01384,RP04030,RP06639,RP00242,RP01274,RP03650,RP00191,RP01994,RP00380,RP02452,RP00861,RP01238,RP08324,RP08291,RP07161,RP10817,RP04372,RP02443,RP00080,RP04656,RP04373,RP01573,RP00208	R01384,R01386,R07658,R00286,R01049,R03503,R05625,R05735,R00199,R03258,R03595,R00429,R00206,R00619,R00085,R00087,R01056,R00289,R00287,R00955,R00761,R02740,R04857,R01244,R00182,R01621,R00760,R01140,R08406,R00876,R01070,R04026,R02073,R04780,R04779,R02141,R01768,R01769,R02738,R00190,R00182,R01015,R04857,R04732,R02729,R07226,R04731,R02729,R01067,R06861,R01641,R01830,R01621,R01440,R00307,R04732,R01529,R00016,R00550,R08514,R00304
29	0.60	 0	24	376	0	24	C00031->C00002:[4->11,5->13,7->17,7->3,9->12,9->8]	RP06552,RP01262,RP00196,RP04543,RP02454,RP04472,RP01384,RP04030,RP01274,RP00191,RP01994,RP00380,RP00861,RP00080,RP08324,RP01093,RP00208,RP01238,RP06427,RP00060,RP00003,RP01573,RP00056,RP01197	R01384,R01386,R07658,R01056,R00289,R00287,R00955,R00286,R02740,R04857,R01244,R00182,R01070,R02073,R04780,R04779,R02141,R01768,R01769,R00190,R00182,R01067,R06861,R01641,R01830,R01621,R01440,R04857,R00771,R00016,R00550,R08514,R00304,R01015,R01067,R00725,R01139,R00299,R08404,R02185,R05804,R00303,R00850,R04126,R05030,R01417,R00949,R00334,R05225,R05033,R07642,R01654,R05221,R00943,R00942,R03632,R02326,R03840,R00344,R00229,R00341,R04463,R02976,R00076,R01021,R00156,R00742,R03785,R01857,R00509,R06396,R00150,R08232,R04358,R04241,R03449,R01859,R00158,R03822,R03236,R01917,R05800,R00573,R07641,R01150,R04023,R08572,R05028,R04002,R02884,R04555,R00332,R04589,R00330,R00331,R06529,R01395,R01567,R01011,R04657,R03187,R02649,R03182,R01961,R01843,R03471,R01092,R00141,R00140,R01844,R03478,R03479,R03744,R00149,R06282,R03576,R05815,R02324,R00866,R00867,R01926,R03387,R01495,R03150,R03347,R08233,R04143,R08242,R02404,R03877,R08241,R02451,R08323,R07302,R08352,R05795,R02090,R01476,R04572,R02650,R04267,R03193,R08354,R08355,R02658,R00480,R00482,R03613,R03298,R00405,R00174,R00299,R03469,R02584,R05224,R01256,R05646,R00240,R00241,R05803,R05802,R05801,R04591,R05806,R00722,R01353,R04357,R07279,R05661,R02783,R02785,R03494,R02786,R02788,R05197,R04448,R03905,R00554,R04779,R05626,R00315,R00497,R01468,R02626,R02071,R02625,R03361,R03362,R04401,R02575,R00251,R00162,R00253,R08124,R01771,R00756,R00964,R04504,R03161,R00518,R00847,R07414,R03920,R04275,R01541,R04385,R02402,R07127,R04573,R02732,R03770,R00549,R01512,R01514,R04144,R04369,R03766,R00894,R01182,R02089,R03607,R06842,R04208,R06836,R02240,R01666,R01665,R02245,R05799,R01585,R03272,R08154,R03274,R01526,R00185,R01059,R04617,R01523,R03939,R05186,R02848,R01050,R01051,R01053,R04509,R01688,R02412,R01201,R04351,R01881,R03433,R00760,R00575,R02927,R04388,R00570,R00571,R01441,R01888,R03241,R07404,R01967,R02099,R02098,R04212,R02094,R03384,R00105,R00104,R02093,R05185,R06367,R02184,R08223,R03516,R02493,R00352,R00774,R01754,R01322,R04235,R01326,R04928,R02705,R01737,R08201,R00513,R02971,R00200,R00130,R01980,R01121,R03429,R03428,R00139,R05634,R02757,R05202,R02750,R03395,R01573,R03014,R02301,R00617,R02758,R04068,R03315,R01600,R03944,R03095,R05496,R04391,R03157,R00283,R03819,R02227,R00136,R02225,R01137,R07828,R04730,R08353,R02903,R05227,R01131,R03530,R02865,R06974,R08217,R04138,R01547,R02439,R04403,R00127,R01786,R01228,R03245,R00129,R02430,R03754,R00086,R03691,R04545,R00002,R02741,R03018,R00124,R06976,R02331,R02303,R06975,R00512,R00239,R02664,R02980,R02136,R02238,R02134,R00616,R01902,R01639,R01901,R03780,R02929,R00920,R02237,R01909,R01529,R00157,R00333,R00122,R00127,R05805,R05804,R01568,R00959
30	0.60	 0	26	161	0	26	C00031->C00002:[4->11,5->17,7->13,7->3,9->12,9->8]	RP06552,RP01994,RP00164,RP01262,RP02940,RP04543,RP04472,RP01384,RP04030,RP06727,RP01140,RP00380,RP00008,RP00680,RP00861,RP02311,RP08324,RP00157,RP00080,RP04656,RP02452,RP00194,RP01573,RP02453,RP00196,RP00208	R01384,R01386,R07658,R02141,R01010,R01011,R01012,R01056,R03321,R00286,R04857,R01244,R00182,R01830,R00845,R01768,R01769,R03876,R04604,R06746,R06769,R07640,R01300,R07646,R01406,R03631,R05577,R05451,R00982,R01558,R03038,R00381,R02539,R08117,R05537,R00389,R01991,R04773,R00912,R08088,R00910,R00235,R06410,R01954,R01357,R03932,R01407,R04157,R05620,R00189,R01280,R00578,R06409,R03974,R06751,R04507,R02918,R03665,R03664,R03661,R03660,R03663,R03662,R04449,R00735,R01616,R02986,R01598,R02255,R01490,R00436,R08244,R02794,R08218,R01164,R02194,R04870,R02699,R01230,R01231,R06944,R05467,R05452,R04036,R06515,R00483,R03658,R03659,R02718,R05578,R00686,R03651,R03652,R02711,R03654,R03655,R03656,R03657,R04580,R07416,R04582,R07887,R02221,R07325,R06777,R01075,R06778,R01176,R01723,R03647,R03286,R06731,R02473,R04274,R01422,R04563,R04562,R03648,R00390,R03646,R04030,R00257,R06583,R04230,R03650,R03209,R01943,R06368,R05193,R00925,R03232,R08407,R00866,R08548,R00190,R00182,R02568,R04857,R01034,R01045,R01039,R01067,R06861,R01641,R01830,R01621,R01440,R00307,R02738,R00850,R00847,R00841,R01529,R02739,R00289,R00287,R00955,R00016,R00550,R08514,R00304
31	0.70	 0	23	152	0	23	C00031->C00002:[1->12,2->13,4->10,4->11,4->17,7->3,9->8]	RP06552,RP01262,RP00196,RP04543,RP04472,RP01384,RP01994,RP00242,RP00380,RP00008,RP13340,RP00861,RP01148,RP08324,RP08291,RP01255,RP04092,RP00080,RP04656,RP04373,RP06427,RP01573,RP00208	R01384,R01386,R07658,R01056,R00289,R00287,R00955,R00286,R04857,R01244,R02141,R00760,R01140,R08406,R00876,R01768,R01769,R03876,R04604,R06746,R06769,R07640,R01300,R07646,R01406,R03631,R05577,R05451,R00982,R01558,R03038,R00381,R02539,R08117,R05537,R00389,R01991,R04773,R00912,R08088,R00910,R00235,R06410,R01954,R01357,R03932,R01407,R04157,R05620,R00189,R01280,R00578,R06409,R03974,R06751,R04507,R02918,R03665,R03664,R03661,R03660,R03663,R03662,R04449,R00735,R01616,R02986,R01598,R02255,R01490,R00436,R08244,R02794,R08218,R01164,R02194,R04870,R02699,R01230,R01231,R06944,R05467,R05452,R04036,R06515,R00483,R03658,R03659,R02718,R05578,R00686,R03651,R03652,R02711,R03654,R03655,R03656,R03657,R04580,R07416,R04582,R07887,R02221,R07325,R06777,R01075,R06778,R01176,R01723,R03647,R03286,R06731,R02473,R04274,R01422,R04563,R04562,R03648,R00390,R03646,R04030,R00257,R06583,R04230,R03650,R03209,R01943,R06368,R05193,R00925,R01827,R00190,R00182,R00867,R04857,R04732,R01049,R00190,R01067,R06861,R01641,R01830,R01621,R01440,R00307,R04732,R01067,R01529,R00016,R00550,R08514,R00304
32	0.60	 0	19	138	0	19	C00031->C00002:[1->12,2->13,4->17,5->3,5->8,7->11]	RP03973,RP01319,RP00321,RP04205,RP06373,RP08184,RP01790,RP01728,RP06726,RP04021,RP00008,RP01569,RP01787,RP01148,RP01255,RP04656,RP01654,RP04020,RP06593	R00181,R01127,R07147,R06620,R00300,R00874,R00305,R06975,R04560,R00941,R04560,R01830,R01737,R01827,R04378,R03876,R04604,R06746,R06769,R07640,R01300,R07646,R01406,R03631,R05577,R05451,R00982,R01558,R03038,R00381,R02539,R08117,R05537,R00389,R01991,R04773,R00912,R08088,R00910,R00235,R06410,R01954,R01357,R03932,R01407,R04157,R05620,R00189,R01280,R00578,R06409,R03974,R06751,R04507,R02918,R03665,R03664,R03661,R03660,R03663,R03662,R04449,R00735,R01616,R02986,R01598,R02255,R01490,R00436,R08244,R02794,R08218,R01164,R02194,R04870,R02699,R01230,R01231,R06944,R05467,R05452,R04036,R06515,R00483,R03658,R03659,R02718,R05578,R00686,R03651,R03652,R02711,R03654,R03655,R03656,R03657,R04580,R07416,R04582,R07887,R02221,R07325,R06777,R01075,R06778,R01176,R01723,R03647,R03286,R06731,R02473,R04274,R01422,R04563,R04562,R03648,R00390,R03646,R04030,R00257,R06583,R04230,R03650,R03209,R01943,R06368,R05193,R00925,R01519,R01827,R00867,R01049,R00307,R06590,R06863,R01641,R04378,R01528
33	0.70	 0	26	56	0	26	C00031->C00002:[4->10,4->11,5->13,7->17,7->3,9->12,9->8]	RP03973,RP06552,RP12346,RP01262,RP02940,RP04543,RP04472,RP01994,RP00242,RP01274,RP00191,RP00380,RP02452,RP01320,RP08324,RP00080,RP00470,RP01238,RP04656,RP04373,RP06427,RP08291,RP01573,RP02453,RP00196,RP00208	R00181,R01384,R01386,R07658,R01049,R03503,R05625,R05735,R00199,R03258,R03595,R00429,R00206,R00619,R00085,R00087,R01056,R03321,R00286,R04857,R02141,R00760,R01140,R08406,R00876,R01070,R02073,R04780,R04779,R01768,R01769,R02738,R01128,R04857,R01067,R06861,R01641,R01830,R01621,R01440,R01128,R01132,R01015,R00307,R04732,R01067,R04732,R01529,R02739,R00289,R00287,R00955,R00016,R00550,R08514,R00304
34	0.60	 0	22	148	0	22	C00031->C00002:[1->12,2->13,4->11,4->17,7->3,9->8]	RP06552,RP00196,RP02454,RP04472,RP04030,RP00380,RP00861,RP08324,RP00080,RP02452,RP01573,RP01262,RP04543,RP01384,RP01994,RP00008,RP13340,RP01787,RP01148,RP06651,RP04656,RP00208	R01384,R01386,R07658,R00289,R00287,R00955,R02740,R04857,R00182,R01768,R01769,R00190,R00182,R04857,R01067,R06861,R01641,R01830,R01621,R01440,R02738,R01529,R01056,R00286,R01244,R02141,R03876,R04604,R06746,R06769,R07640,R01300,R07646,R01406,R03631,R05577,R05451,R00982,R01558,R03038,R00381,R02539,R08117,R05537,R00389,R01991,R04773,R00912,R08088,R00910,R00235,R06410,R01954,R01357,R03932,R01407,R04157,R05620,R00189,R01280,R00578,R06409,R03974,R06751,R04507,R02918,R03665,R03664,R03661,R03660,R03663,R03662,R04449,R00735,R01616,R02986,R01598,R02255,R01490,R00436,R08244,R02794,R08218,R01164,R02194,R04870,R02699,R01230,R01231,R06944,R05467,R05452,R04036,R06515,R00483,R03658,R03659,R02718,R05578,R00686,R03651,R03652,R02711,R03654,R03655,R03656,R03657,R04580,R07416,R04582,R07887,R02221,R07325,R06777,R01075,R06778,R01176,R01723,R03647,R03286,R06731,R02473,R04274,R01422,R04563,R04562,R03648,R00390,R03646,R04030,R00257,R06583,R04230,R03650,R03209,R01943,R06368,R05193,R00925,R01827,R01827,R00867,R01641,R00307,R00016,R00550,R08514,R00304
35	0.50	 0	12	32	0	12	C00031->C00002:[1->12,2->13,4->17,7->3,9->8]	RP12346,RP00861,RP01262,RP06639,RP06299,RP00242,RP04030,RP00080,RP04656,RP01148,RP01573,RP13340	R01049,R03503,R05625,R05735,R00199,R03258,R03595,R00429,R00206,R00619,R00085,R00087,R00190,R00182,R01056,R01621,R00761,R00760,R01140,R08406,R00876,R00182,R01067,R06861,R01641,R01830,R01621,R01440,R00307,R00867,R01529,R01827
36	0.70	 0	26	49	0	26	C00031->C00002:[4->10,4->11,5->13,7->17,7->3,9->12,9->8]	RP06552,RP01065,RP01262,RP02940,RP04543,RP04472,RP01994,RP03415,RP08291,RP01274,RP00191,RP00380,RP02452,RP01320,RP08324,RP00080,RP00470,RP01093,RP01238,RP04373,RP06427,RP00060,RP01573,RP02453,RP00196,RP00208	R01384,R01386,R07658,R00720,R01056,R03321,R00286,R04857,R02141,R00088,R04732,R01070,R02073,R04780,R04779,R01768,R01769,R02738,R01128,R04857,R01067,R06861,R01641,R01830,R01621,R01440,R01128,R01132,R00771,R01015,R04732,R01067,R00725,R01139,R00299,R08404,R02185,R05804,R00303,R00850,R01529,R02739,R00289,R00287,R00955,R00016,R00550,R08514,R00304
37	0.60	 0	17	141	0	17	C00031->C00002:[1->12,2->13,4->17,5->8,7->11,9->3]	RP01095,RP03973,RP01575,RP04656,RP01262,RP10097,RP00528,RP04205,RP04020,RP01093,RP01255,RP00242,RP00060,RP01319,RP04021,RP00008,RP01576	R05339,R00181,R05338,R00307,R01056,R06975,R00604,R02479,R06975,R04560,R04378,R00771,R01049,R00760,R01140,R08406,R00876,R00725,R01139,R00299,R08404,R02185,R05804,R00303,R00850,R01127,R04378,R03876,R04604,R06746,R06769,R07640,R01300,R07646,R01406,R03631,R05577,R05451,R00982,R01558,R03038,R00381,R02539,R08117,R05537,R00389,R01991,R04773,R00912,R08088,R00910,R00235,R06410,R01954,R01357,R03932,R01407,R04157,R05620,R00189,R01280,R00578,R06409,R03974,R06751,R04507,R02918,R03665,R03664,R03661,R03660,R03663,R03662,R04449,R00735,R01616,R02986,R01598,R02255,R01490,R00436,R08244,R02794,R08218,R01164,R02194,R04870,R02699,R01230,R01231,R06944,R05467,R05452,R04036,R06515,R00483,R03658,R03659,R02718,R05578,R00686,R03651,R03652,R02711,R03654,R03655,R03656,R03657,R04580,R07416,R04582,R07887,R02221,R07325,R06777,R01075,R06778,R01176,R01723,R03647,R03286,R06731,R02473,R04274,R01422,R04563,R04562,R03648,R00390,R03646,R04030,R00257,R06583,R04230,R03650,R03209,R01943,R06368,R05193,R00925,R05338
38	0.50	 0	16	353	0	16	C00031->C00002:[5->13,7->17,7->3,9->12,9->8]	RP02453,RP00861,RP01262,RP01274,RP02940,RP01148,RP00003,RP04030,RP00080,RP04656,RP01238,RP06727,RP01573,RP00056,RP00191,RP02452	R02739,R00190,R00182,R01056,R01070,R03321,R00867,R04126,R05030,R01417,R00949,R00334,R05225,R05033,R07642,R01654,R05221,R00943,R00942,R03632,R02326,R03840,R00344,R00229,R00341,R04463,R02976,R00076,R01021,R00156,R00742,R03785,R01857,R00509,R06396,R00150,R08232,R04358,R04241,R03449,R01859,R00158,R03822,R03236,R01917,R05800,R00573,R07641,R01150,R04023,R08572,R05028,R04002,R02884,R04555,R00332,R04589,R00330,R00331,R06529,R01395,R01567,R01011,R04657,R03187,R02649,R03182,R01961,R01843,R03471,R01092,R00141,R00140,R01844,R03478,R03479,R03744,R00149,R06282,R03576,R05815,R02324,R00866,R00867,R01926,R03387,R01495,R03150,R03347,R08233,R04143,R08242,R02404,R03877,R08241,R02451,R08323,R07302,R08352,R05795,R02090,R01476,R04572,R02650,R04267,R03193,R08354,R08355,R02658,R00480,R00482,R03613,R03298,R00405,R00174,R00299,R03469,R02584,R05224,R01256,R05646,R00240,R00241,R05803,R05802,R05801,R04591,R05806,R00722,R01353,R04357,R07279,R05661,R02783,R02785,R03494,R02786,R02788,R05197,R04448,R03905,R00554,R04779,R05626,R00315,R00497,R01468,R02626,R02071,R02625,R03361,R03362,R04401,R02575,R00251,R00162,R00253,R08124,R01771,R00756,R00964,R04504,R03161,R00518,R00847,R07414,R03920,R04275,R01541,R04385,R02402,R07127,R04573,R02732,R03770,R00549,R01512,R01514,R04144,R04369,R03766,R00894,R01182,R02089,R03607,R06842,R04208,R06836,R02240,R01666,R01665,R02245,R05799,R01585,R03272,R08154,R03274,R01526,R00185,R01059,R04617,R01523,R03939,R05186,R02848,R01050,R01051,R01053,R04509,R01688,R02412,R01201,R04351,R01881,R03433,R00760,R00575,R02927,R04388,R00570,R00571,R01441,R01888,R03241,R07404,R01967,R02099,R02098,R04212,R02094,R03384,R00105,R00104,R02093,R05185,R06367,R02184,R08223,R03516,R02493,R00352,R00774,R01754,R01322,R04235,R01326,R04928,R02705,R01737,R08201,R00513,R02971,R00200,R00130,R01980,R01121,R03429,R03428,R00139,R05634,R02757,R05202,R02750,R03395,R01573,R03014,R02301,R00617,R02758,R04068,R03315,R01600,R03944,R03095,R05496,R04391,R03157,R00283,R03819,R02227,R00136,R02225,R01137,R07828,R04730,R08353,R02903,R05227,R01131,R03530,R02865,R06974,R08217,R04138,R01547,R02439,R04403,R00127,R01786,R01228,R03245,R00129,R02430,R03754,R00086,R03691,R04545,R00002,R02741,R03018,R00124,R06976,R02331,R02303,R06975,R00512,R00239,R02664,R02980,R02136,R02238,R02134,R00616,R01902,R01639,R01901,R03780,R02929,R00920,R02237,R01909,R00182,R01067,R06861,R01641,R01830,R01621,R01440,R00307,R01015,R01830,R01529,R00157,R00333,R00122,R00127,R05805,R05804,R01568,R02073,R04780,R04779,R02738
39	0.90	 0	34	172	0	34	C00031->C00002:[4->10,4->11,5->13,7->17,7->3,7->5,9->12,9->2,9->8]	RP03973,RP06552,RP06299,RP01262,RP02940,RP04543,RP04472,RP01994,RP01238,RP10817,RP00242,RP01274,RP03650,RP00191,RP00380,RP00008,RP01320,RP08324,RP08291,RP07161,RP00470,RP01093,RP04372,RP02443,RP00080,RP04656,RP04373,RP02452,RP06427,RP00060,RP01573,RP02453,RP00196,RP00208	R00181,R01384,R01386,R07658,R00761,R01056,R03321,R00286,R04857,R02141,R01015,R07226,R00760,R01140,R08406,R00876,R01070,R04026,R02073,R04780,R04779,R01768,R01769,R03876,R04604,R06746,R06769,R07640,R01300,R07646,R01406,R03631,R05577,R05451,R00982,R01558,R03038,R00381,R02539,R08117,R05537,R00389,R01991,R04773,R00912,R08088,R00910,R00235,R06410,R01954,R01357,R03932,R01407,R04157,R05620,R00189,R01280,R00578,R06409,R03974,R06751,R04507,R02918,R03665,R03664,R03661,R03660,R03663,R03662,R04449,R00735,R01616,R02986,R01598,R02255,R01490,R00436,R08244,R02794,R08218,R01164,R02194,R04870,R02699,R01230,R01231,R06944,R05467,R05452,R04036,R06515,R00483,R03658,R03659,R02718,R05578,R00686,R03651,R03652,R02711,R03654,R03655,R03656,R03657,R04580,R07416,R04582,R07887,R02221,R07325,R06777,R01075,R06778,R01176,R01723,R03647,R03286,R06731,R02473,R04274,R01422,R04563,R04562,R03648,R00390,R03646,R04030,R00257,R06583,R04230,R03650,R03209,R01943,R06368,R05193,R00925,R01128,R04857,R04732,R02729,R01128,R01132,R00771,R04731,R02729,R01067,R06861,R01641,R01830,R01621,R01440,R00307,R04732,R02738,R01067,R00725,R01139,R00299,R08404,R02185,R05804,R00303,R00850,R01529,R02739,R00289,R00287,R00955,R00016,R00550,R08514,R00304
40	0.50	 0	13	131	0	13	C00031->C00002:[2->8,5->13,5->3,7->17,9->12]	RP00861,RP01787,RP01148,RP00649,RP00820,RP04030,RP04656,RP01654,RP01090,RP05301,RP01153,RP06726,RP00008	R00190,R00182,R01827,R00867,R00761,R01067,R02704,R02167,R00182,R00307,R06590,R06863,R01641,R00758,R07135,R05698,R00877,R01827,R03876,R04604,R06746,R06769,R07640,R01300,R07646,R01406,R03631,R05577,R05451,R00982,R01558,R03038,R00381,R02539,R08117,R05537,R00389,R01991,R04773,R00912,R08088,R00910,R00235,R06410,R01954,R01357,R03932,R01407,R04157,R05620,R00189,R01280,R00578,R06409,R03974,R06751,R04507,R02918,R03665,R03664,R03661,R03660,R03663,R03662,R04449,R00735,R01616,R02986,R01598,R02255,R01490,R00436,R08244,R02794,R08218,R01164,R02194,R04870,R02699,R01230,R01231,R06944,R05467,R05452,R04036,R06515,R00483,R03658,R03659,R02718,R05578,R00686,R03651,R03652,R02711,R03654,R03655,R03656,R03657,R04580,R07416,R04582,R07887,R02221,R07325,R06777,R01075,R06778,R01176,R01723,R03647,R03286,R06731,R02473,R04274,R01422,R04563,R04562,R03648,R00390,R03646,R04030,R00257,R06583,R04230,R03650,R03209,R01943,R06368,R05193,R00925
41	0.90	 0	32	50	0	32	C00031->C00002:[4->10,4->11,5->13,7->17,7->3,7->5,9->12,9->2,9->8]	RP06552,RP01065,RP06299,RP01788,RP01262,RP00196,RP04543,RP02454,RP04472,RP01994,RP03415,RP00242,RP01238,RP03650,RP11137,RP00380,RP02452,RP10817,RP01787,RP01320,RP08324,RP08291,RP07161,RP00470,RP04372,RP02443,RP00080,RP04656,RP04373,RP06427,RP01573,RP00208	R01384,R01386,R07658,R00720,R00761,R01829,R01056,R00289,R00287,R00955,R00286,R02740,R04857,R02141,R00088,R00760,R01140,R08406,R00876,R01015,R04026,R01843,R01845,R01768,R01769,R02738,R07226,R01827,R01128,R04857,R04732,R02729,R01128,R01132,R04731,R02729,R01067,R06861,R01641,R01830,R01621,R01440,R00307,R04732,R01067,R01529,R00016,R00550,R08514,R00304
42	0.60	 0	22	150	0	22	C00031->C00002:[4->11,5->13,7->17,7->3,9->12,9->8]	RP06552,RP01274,RP00196,RP04472,RP04030,RP00191,RP00380,RP00861,RP08324,RP00080,RP00008,RP01573,RP02453,RP01262,RP02940,RP04543,RP01384,RP01994,RP06727,RP02452,RP01238,RP00208	R01384,R01386,R07658,R01070,R00289,R00287,R00955,R04857,R00182,R02073,R04780,R04779,R01768,R01769,R00190,R00182,R04857,R01067,R06861,R01641,R01830,R01621,R01440,R03876,R04604,R06746,R06769,R07640,R01300,R07646,R01406,R03631,R05577,R05451,R00982,R01558,R03038,R00381,R02539,R08117,R05537,R00389,R01991,R04773,R00912,R08088,R00910,R00235,R06410,R01954,R01357,R03932,R01407,R04157,R05620,R00189,R01280,R00578,R06409,R03974,R06751,R04507,R02918,R03665,R03664,R03661,R03660,R03663,R03662,R04449,R00735,R01616,R02986,R01598,R02255,R01490,R00436,R08244,R02794,R08218,R01164,R02194,R04870,R02699,R01230,R01231,R06944,R05467,R05452,R04036,R06515,R00483,R03658,R03659,R02718,R05578,R00686,R03651,R03652,R02711,R03654,R03655,R03656,R03657,R04580,R07416,R04582,R07887,R02221,R07325,R06777,R01075,R06778,R01176,R01723,R03647,R03286,R06731,R02473,R04274,R01422,R04563,R04562,R03648,R00390,R03646,R04030,R00257,R06583,R04230,R03650,R03209,R01943,R06368,R05193,R00925,R01529,R02739,R01056,R03321,R00286,R01244,R02141,R01830,R02738,R01015,R00016,R00550,R08514,R00304
43	0.60	 0	24	153	0	24	C00031->C00002:[1->12,2->13,4->11,4->17,5->3,5->8]	RP06552,RP00649,RP04543,RP02454,RP04472,RP01238,RP04030,RP00242,RP01384,RP01994,RP06726,RP00380,RP00008,RP13340,RP00861,RP01787,RP08324,RP04656,RP01654,RP02452,RP01274,RP00196,RP00191,RP00208	R01384,R01386,R07658,R00761,R01067,R00286,R02740,R04857,R01015,R00182,R00760,R01140,R08406,R00876,R01244,R02141,R01827,R01768,R01769,R03876,R04604,R06746,R06769,R07640,R01300,R07646,R01406,R03631,R05577,R05451,R00982,R01558,R03038,R00381,R02539,R08117,R05537,R00389,R01991,R04773,R00912,R08088,R00910,R00235,R06410,R01954,R01357,R03932,R01407,R04157,R05620,R00189,R01280,R00578,R06409,R03974,R06751,R04507,R02918,R03665,R03664,R03661,R03660,R03663,R03662,R04449,R00735,R01616,R02986,R01598,R02255,R01490,R00436,R08244,R02794,R08218,R01164,R02194,R04870,R02699,R01230,R01231,R06944,R05467,R05452,R04036,R06515,R00483,R03658,R03659,R02718,R05578,R00686,R03651,R03652,R02711,R03654,R03655,R03656,R03657,R04580,R07416,R04582,R07887,R02221,R07325,R06777,R01075,R06778,R01176,R01723,R03647,R03286,R06731,R02473,R04274,R01422,R04563,R04562,R03648,R00390,R03646,R04030,R00257,R06583,R04230,R03650,R03209,R01943,R06368,R05193,R00925,R01827,R00190,R00182,R01827,R04857,R00307,R06590,R06863,R01641,R02738,R01070,R00289,R00287,R00955,R02073,R04780,R04779,R00016,R00550,R08514,R00304
44	0.60	 0	21	35	0	21	C00031->C00002:[1->12,2->13,4->11,4->17,7->3,9->8]	RP06552,RP01065,RP00470,RP13340,RP01320,RP08324,RP00080,RP00196,RP01262,RP02454,RP04472,RP01994,RP04543,RP03415,RP04656,RP01148,RP06727,RP01573,RP00380,RP02452,RP00208	R01384,R01386,R07658,R00720,R01128,R01132,R01827,R01128,R04857,R01067,R06861,R01641,R01830,R01621,R01440,R00289,R00287,R00955,R01056,R02740,R04857,R02141,R00286,R00088,R00307,R00867,R01830,R01529,R01768,R01769,R02738,R00016,R00550,R08514,R00304
45	0.70	 0	26	155	0	26	C00031->C00002:[1->12,2->13,4->10,4->11,4->17,5->3,5->8]	RP06552,RP00649,RP04543,RP02454,RP04472,RP01238,RP04030,RP00242,RP04373,RP01384,RP01994,RP06726,RP00380,RP00008,RP00861,RP13340,RP01787,RP08324,RP08291,RP00191,RP04656,RP01654,RP02452,RP01274,RP00196,RP00208	R01384,R01386,R07658,R00761,R01067,R00286,R02740,R04857,R01015,R00182,R00760,R01140,R08406,R00876,R04732,R01244,R02141,R01827,R01768,R01769,R03876,R04604,R06746,R06769,R07640,R01300,R07646,R01406,R03631,R05577,R05451,R00982,R01558,R03038,R00381,R02539,R08117,R05537,R00389,R01991,R04773,R00912,R08088,R00910,R00235,R06410,R01954,R01357,R03932,R01407,R04157,R05620,R00189,R01280,R00578,R06409,R03974,R06751,R04507,R02918,R03665,R03664,R03661,R03660,R03663,R03662,R04449,R00735,R01616,R02986,R01598,R02255,R01490,R00436,R08244,R02794,R08218,R01164,R02194,R04870,R02699,R01230,R01231,R06944,R05467,R05452,R04036,R06515,R00483,R03658,R03659,R02718,R05578,R00686,R03651,R03652,R02711,R03654,R03655,R03656,R03657,R04580,R07416,R04582,R07887,R02221,R07325,R06777,R01075,R06778,R01176,R01723,R03647,R03286,R06731,R02473,R04274,R01422,R04563,R04562,R03648,R00390,R03646,R04030,R00257,R06583,R04230,R03650,R03209,R01943,R06368,R05193,R00925,R00190,R00182,R01827,R01827,R04857,R04732,R02073,R04780,R04779,R00307,R06590,R06863,R01641,R02738,R01070,R00289,R00287,R00955,R00016,R00550,R08514,R00304
46	0.60	 0	21	369	0	21	C00031->C00002:[1->12,2->13,4->11,4->17,5->3,5->8]	RP06552,RP00380,RP00861,RP01787,RP01148,RP08324,RP00649,RP04543,RP04472,RP00003,RP01384,RP04030,RP04656,RP01654,RP01093,RP00060,RP00056,RP06726,RP00196,RP01994,RP00208	R01384,R01386,R07658,R01768,R01769,R00190,R00182,R01827,R00867,R04857,R00761,R01067,R00286,R04857,R04126,R05030,R01417,R00949,R00334,R05225,R05033,R07642,R01654,R05221,R00943,R00942,R03632,R02326,R03840,R00344,R00229,R00341,R04463,R02976,R00076,R01021,R00156,R00742,R03785,R01857,R00509,R06396,R00150,R08232,R04358,R04241,R03449,R01859,R00158,R03822,R03236,R01917,R05800,R00573,R07641,R01150,R04023,R08572,R05028,R04002,R02884,R04555,R00332,R04589,R00330,R00331,R06529,R01395,R01567,R01011,R04657,R03187,R02649,R03182,R01961,R01843,R03471,R01092,R00141,R00140,R01844,R03478,R03479,R03744,R00149,R06282,R03576,R05815,R02324,R00866,R00867,R01926,R03387,R01495,R03150,R03347,R08233,R04143,R08242,R02404,R03877,R08241,R02451,R08323,R07302,R08352,R05795,R02090,R01476,R04572,R02650,R04267,R03193,R08354,R08355,R02658,R00480,R00482,R03613,R03298,R00405,R00174,R00299,R03469,R02584,R05224,R01256,R05646,R00240,R00241,R05803,R05802,R05801,R04591,R05806,R00722,R01353,R04357,R07279,R05661,R02783,R02785,R03494,R02786,R02788,R05197,R04448,R03905,R00554,R04779,R05626,R00315,R00497,R01468,R02626,R02071,R02625,R03361,R03362,R04401,R02575,R00251,R00162,R00253,R08124,R01771,R00756,R00964,R04504,R03161,R00518,R00847,R07414,R03920,R04275,R01541,R04385,R02402,R07127,R04573,R02732,R03770,R00549,R01512,R01514,R04144,R04369,R03766,R00894,R01182,R02089,R03607,R06842,R04208,R06836,R02240,R01666,R01665,R02245,R05799,R01585,R03272,R08154,R03274,R01526,R00185,R01059,R04617,R01523,R03939,R05186,R02848,R01050,R01051,R01053,R04509,R01688,R02412,R01201,R04351,R01881,R03433,R00760,R00575,R02927,R04388,R00570,R00571,R01441,R01888,R03241,R07404,R01967,R02099,R02098,R04212,R02094,R03384,R00105,R00104,R02093,R05185,R06367,R02184,R08223,R03516,R02493,R00352,R00774,R01754,R01322,R04235,R01326,R04928,R02705,R01737,R08201,R00513,R02971,R00200,R00130,R01980,R01121,R03429,R03428,R00139,R05634,R02757,R05202,R02750,R03395,R01573,R03014,R02301,R00617,R02758,R04068,R03315,R01600,R03944,R03095,R05496,R04391,R03157,R00283,R03819,R02227,R00136,R02225,R01137,R07828,R04730,R08353,R02903,R05227,R01131,R03530,R02865,R06974,R08217,R04138,R01547,R02439,R04403,R00127,R01786,R01228,R03245,R00129,R02430,R03754,R00086,R03691,R04545,R00002,R02741,R03018,R00124,R06976,R02331,R02303,R06975,R00512,R00239,R02664,R02980,R02136,R02238,R02134,R00616,R01902,R01639,R01901,R03780,R02929,R00920,R02237,R01909,R01244,R00182,R00307,R06590,R06863,R01641,R00771,R00725,R01139,R00299,R08404,R02185,R05804,R00303,R00850,R00157,R00333,R00122,R00127,R05805,R05804,R01568,R01827,R00289,R00287,R00955,R02141,R00016,R00550,R08514,R00304
47	0.70	 0	27	379	0	27	C00031->C00002:[4->10,4->11,5->13,7->17,7->3,9->12,9->8]	RP06552,RP01262,RP00196,RP04543,RP02454,RP04472,RP01384,RP04030,RP00242,RP01274,RP00191,RP01994,RP00380,RP02452,RP00861,RP08324,RP08291,RP00003,RP01140,RP00080,RP04656,RP04373,RP06427,RP00077,RP01573,RP00056,RP00208	R01384,R01386,R07658,R01056,R00289,R00287,R00955,R00286,R02740,R04857,R01244,R00182,R00760,R01140,R08406,R00876,R01070,R02073,R04780,R04779,R02141,R01768,R01769,R02738,R00190,R00182,R04857,R04732,R04126,R05030,R01417,R00949,R00334,R05225,R05033,R07642,R01654,R05221,R00943,R00942,R03632,R02326,R03840,R00344,R00229,R00341,R04463,R02976,R00076,R01021,R00156,R00742,R03785,R01857,R00509,R06396,R00150,R08232,R04358,R04241,R03449,R01859,R00158,R03822,R03236,R01917,R05800,R00573,R07641,R01150,R04023,R08572,R05028,R04002,R02884,R04555,R00332,R04589,R00330,R00331,R06529,R01395,R01567,R01011,R04657,R03187,R02649,R03182,R01961,R01843,R03471,R01092,R00141,R00140,R01844,R03478,R03479,R03744,R00149,R06282,R03576,R05815,R02324,R00866,R00867,R01926,R03387,R01495,R03150,R03347,R08233,R04143,R08242,R02404,R03877,R08241,R02451,R08323,R07302,R08352,R05795,R02090,R01476,R04572,R02650,R04267,R03193,R08354,R08355,R02658,R00480,R00482,R03613,R03298,R00405,R00174,R00299,R03469,R02584,R05224,R01256,R05646,R00240,R00241,R05803,R05802,R05801,R04591,R05806,R00722,R01353,R04357,R07279,R05661,R02783,R02785,R03494,R02786,R02788,R05197,R04448,R03905,R00554,R04779,R05626,R00315,R00497,R01468,R02626,R02071,R02625,R03361,R03362,R04401,R02575,R00251,R00162,R00253,R08124,R01771,R00756,R00964,R04504,R03161,R00518,R00847,R07414,R03920,R04275,R01541,R04385,R02402,R07127,R04573,R02732,R03770,R00549,R01512,R01514,R04144,R04369,R03766,R00894,R01182,R02089,R03607,R06842,R04208,R06836,R02240,R01666,R01665,R02245,R05799,R01585,R03272,R08154,R03274,R01526,R00185,R01059,R04617,R01523,R03939,R05186,R02848,R01050,R01051,R01053,R04509,R01688,R02412,R01201,R04351,R01881,R03433,R00760,R00575,R02927,R04388,R00570,R00571,R01441,R01888,R03241,R07404,R01967,R02099,R02098,R04212,R02094,R03384,R00105,R00104,R02093,R05185,R06367,R02184,R08223,R03516,R02493,R00352,R00774,R01754,R01322,R04235,R01326,R04928,R02705,R01737,R08201,R00513,R02971,R00200,R00130,R01980,R01121,R03429,R03428,R00139,R05634,R02757,R05202,R02750,R03395,R01573,R03014,R02301,R00617,R02758,R04068,R03315,R01600,R03944,R03095,R05496,R04391,R03157,R00283,R03819,R02227,R00136,R02225,R01137,R07828,R04730,R08353,R02903,R05227,R01131,R03530,R02865,R06974,R08217,R04138,R01547,R02439,R04403,R00127,R01786,R01228,R03245,R00129,R02430,R03754,R00086,R03691,R04545,R00002,R02741,R03018,R00124,R06976,R02331,R02303,R06975,R00512,R00239,R02664,R02980,R02136,R02238,R02134,R00616,R01902,R01639,R01901,R03780,R02929,R00920,R02237,R01909,R00845,R01067,R06861,R01641,R01830,R01621,R01440,R00307,R04732,R01067,R00844,R00846,R00848,R00849,R00842,R01529,R00157,R00333,R00122,R00127,R05805,R05804,R01568,R00016,R00550,R08514,R00304
48	0.60	 0	27	389	0	27	C00031->C00002:[4->11,5->17,7->13,7->3,9->12,9->8]	RP06552,RP00164,RP01262,RP00196,RP04543,RP04472,RP01384,RP04030,RP01093,RP06727,RP00157,RP01270,RP01994,RP00380,RP00861,RP01148,RP08324,RP00003,RP01140,RP00080,RP04656,RP00052,RP00060,RP00194,RP01573,RP00056,RP00208	R01384,R01386,R07658,R01010,R01011,R01012,R01056,R00289,R00287,R00955,R00286,R04857,R01244,R00182,R00771,R01830,R01034,R01045,R01039,R01068,R02141,R01768,R01769,R00190,R00182,R00867,R04857,R04126,R05030,R01417,R00949,R00334,R05225,R05033,R07642,R01654,R05221,R00943,R00942,R03632,R02326,R03840,R00344,R00229,R00341,R04463,R02976,R00076,R01021,R00156,R00742,R03785,R01857,R00509,R06396,R00150,R08232,R04358,R04241,R03449,R01859,R00158,R03822,R03236,R01917,R05800,R00573,R07641,R01150,R04023,R08572,R05028,R04002,R02884,R04555,R00332,R04589,R00330,R00331,R06529,R01395,R01567,R01011,R04657,R03187,R02649,R03182,R01961,R01843,R03471,R01092,R00141,R00140,R01844,R03478,R03479,R03744,R00149,R06282,R03576,R05815,R02324,R00866,R00867,R01926,R03387,R01495,R03150,R03347,R08233,R04143,R08242,R02404,R03877,R08241,R02451,R08323,R07302,R08352,R05795,R02090,R01476,R04572,R02650,R04267,R03193,R08354,R08355,R02658,R00480,R00482,R03613,R03298,R00405,R00174,R00299,R03469,R02584,R05224,R01256,R05646,R00240,R00241,R05803,R05802,R05801,R04591,R05806,R00722,R01353,R04357,R07279,R05661,R02783,R02785,R03494,R02786,R02788,R05197,R04448,R03905,R00554,R04779,R05626,R00315,R00497,R01468,R02626,R02071,R02625,R03361,R03362,R04401,R02575,R00251,R00162,R00253,R08124,R01771,R00756,R00964,R04504,R03161,R00518,R00847,R07414,R03920,R04275,R01541,R04385,R02402,R07127,R04573,R02732,R03770,R00549,R01512,R01514,R04144,R04369,R03766,R00894,R01182,R02089,R03607,R06842,R04208,R06836,R02240,R01666,R01665,R02245,R05799,R01585,R03272,R08154,R03274,R01526,R00185,R01059,R04617,R01523,R03939,R05186,R02848,R01050,R01051,R01053,R04509,R01688,R02412,R01201,R04351,R01881,R03433,R00760,R00575,R02927,R04388,R00570,R00571,R01441,R01888,R03241,R07404,R01967,R02099,R02098,R04212,R02094,R03384,R00105,R00104,R02093,R05185,R06367,R02184,R08223,R03516,R02493,R00352,R00774,R01754,R01322,R04235,R01326,R04928,R02705,R01737,R08201,R00513,R02971,R00200,R00130,R01980,R01121,R03429,R03428,R00139,R05634,R02757,R05202,R02750,R03395,R01573,R03014,R02301,R00617,R02758,R04068,R03315,R01600,R03944,R03095,R05496,R04391,R03157,R00283,R03819,R02227,R00136,R02225,R01137,R07828,R04730,R08353,R02903,R05227,R01131,R03530,R02865,R06974,R08217,R04138,R01547,R02439,R04403,R00127,R01786,R01228,R03245,R00129,R02430,R03754,R00086,R03691,R04545,R00002,R02741,R03018,R00124,R06976,R02331,R02303,R06975,R00512,R00239,R02664,R02980,R02136,R02238,R02134,R00616,R01902,R01639,R01901,R03780,R02929,R00920,R02237,R01909,R00845,R01067,R06861,R01641,R01830,R01621,R01440,R00307,R00756,R00769,R05805,R00770,R00762,R00764,R00767,R00725,R01139,R00299,R08404,R02185,R05804,R00303,R00850,R00850,R00847,R00841,R01529,R00157,R00333,R00122,R00127,R05805,R05804,R01568,R00016,R00550,R08514,R00304
49	0.90	 0	32	58	0	32	C00031->C00002:[4->10,4->11,5->17,7->13,7->3,7->5,9->12,9->2,9->8]	RP06552,RP01065,RP06299,RP01262,RP00196,RP04543,RP04472,RP01994,RP10817,RP03415,RP00242,RP03650,RP01140,RP00380,RP00164,RP00680,RP01320,RP08324,RP08291,RP07161,RP00470,RP04372,RP00157,RP02443,RP00080,RP04656,RP04373,RP06427,RP00194,RP01573,RP02311,RP00208	R01384,R01386,R07658,R00720,R00761,R01056,R00289,R00287,R00955,R00286,R04857,R02141,R07226,R00088,R00760,R01140,R08406,R00876,R04026,R00845,R01768,R01769,R01010,R01011,R01012,R03232,R08407,R00866,R08548,R01128,R04857,R04732,R02729,R01128,R01132,R04731,R01034,R01045,R01039,R02729,R01067,R06861,R01641,R01830,R01621,R01440,R00307,R04732,R01067,R00850,R00847,R00841,R01529,R02568,R00016,R00550,R08514,R00304
50	0.90	 0	31	62	0	31	C00031->C00002:[4->10,4->11,5->13,7->17,7->3,7->5,9->12,9->2,9->8]	RP06552,RP06299,RP12346,RP01262,RP02421,RP00196,RP04543,RP04472,RP01384,RP01994,RP00242,RP04372,RP00380,RP13340,RP10817,RP00861,RP03650,RP08324,RP08291,RP07161,RP00820,RP01255,RP04092,RP02443,RP00080,RP04656,RP04373,RP06427,RP01573,RP00208,RP00231	R01384,R01386,R07658,R00761,R01049,R03503,R05625,R05735,R00199,R03258,R03595,R00429,R00206,R00619,R00085,R00087,R01056,R02703,R00289,R00287,R00955,R00286,R04857,R01244,R02141,R00760,R01140,R08406,R00876,R04731,R01768,R01769,R01827,R07226,R00190,R00182,R04026,R04857,R04732,R02729,R02704,R02167,R01049,R00190,R02729,R01067,R06861,R01641,R01830,R01621,R01440,R00307,R04732,R01067,R01529,R00016,R00550,R08514,R00304,R00870,R00868,R00865
51	0.90	 0	33	163	0	33	C00031->C00002:[1->12,2->13,4->10,4->11,4->17,5->3,5->8,7->10,7->11,7->5,9->2]	RP06552,RP06299,RP01790,RP00196,RP04543,RP02454,RP04472,RP01384,RP04030,RP00242,RP01728,RP06726,RP00380,RP00008,RP01569,RP00861,RP01787,RP01148,RP08324,RP08291,RP07161,RP10817,RP04372,RP02443,RP03650,RP04656,RP01654,RP02452,RP00321,RP04373,RP01994,RP06593,RP00208	R01384,R01386,R07658,R00761,R01830,R00289,R00287,R00955,R00286,R02740,R04857,R01244,R00182,R00760,R01140,R08406,R00876,R01737,R01827,R01768,R01769,R03876,R04604,R06746,R06769,R07640,R01300,R07646,R01406,R03631,R05577,R05451,R00982,R01558,R03038,R00381,R02539,R08117,R05537,R00389,R01991,R04773,R00912,R08088,R00910,R00235,R06410,R01954,R01357,R03932,R01407,R04157,R05620,R00189,R01280,R00578,R06409,R03974,R06751,R04507,R02918,R03665,R03664,R03661,R03660,R03663,R03662,R04449,R00735,R01616,R02986,R01598,R02255,R01490,R00436,R08244,R02794,R08218,R01164,R02194,R04870,R02699,R01230,R01231,R06944,R05467,R05452,R04036,R06515,R00483,R03658,R03659,R02718,R05578,R00686,R03651,R03652,R02711,R03654,R03655,R03656,R03657,R04580,R07416,R04582,R07887,R02221,R07325,R06777,R01075,R06778,R01176,R01723,R03647,R03286,R06731,R02473,R04274,R01422,R04563,R04562,R03648,R00390,R03646,R04030,R00257,R06583,R04230,R03650,R03209,R01943,R06368,R05193,R00925,R01519,R00190,R00182,R01827,R00867,R04857,R04732,R02729,R07226,R04731,R02729,R04026,R00307,R06590,R06863,R01641,R02738,R07147,R06620,R00300,R00874,R00305,R04732,R02141,R01528,R00016,R00550,R08514,R00304
52	0.90	 0	31	380	0	31	C00031->C00002:[4->10,4->11,5->13,7->17,7->3,7->5,9->12,9->2,9->8]	RP06552,RP06299,RP01262,RP02421,RP00196,RP04543,RP04472,RP01384,RP04030,RP00242,RP01994,RP00380,RP13340,RP10817,RP00861,RP03650,RP08324,RP08291,RP07161,RP00820,RP00003,RP04372,RP00208,RP02443,RP00080,RP04656,RP04373,RP06427,RP01573,RP00056,RP00231	R01384,R01386,R07658,R00761,R01056,R02703,R00289,R00287,R00955,R00286,R04857,R01244,R00182,R00760,R01140,R08406,R00876,R02141,R01768,R01769,R01827,R07226,R00190,R00182,R04026,R04857,R04732,R02729,R02704,R02167,R04126,R05030,R01417,R00949,R00334,R05225,R05033,R07642,R01654,R05221,R00943,R00942,R03632,R02326,R03840,R00344,R00229,R00341,R04463,R02976,R00076,R01021,R00156,R00742,R03785,R01857,R00509,R06396,R00150,R08232,R04358,R04241,R03449,R01859,R00158,R03822,R03236,R01917,R05800,R00573,R07641,R01150,R04023,R08572,R05028,R04002,R02884,R04555,R00332,R04589,R00330,R00331,R06529,R01395,R01567,R01011,R04657,R03187,R02649,R03182,R01961,R01843,R03471,R01092,R00141,R00140,R01844,R03478,R03479,R03744,R00149,R06282,R03576,R05815,R02324,R00866,R00867,R01926,R03387,R01495,R03150,R03347,R08233,R04143,R08242,R02404,R03877,R08241,R02451,R08323,R07302,R08352,R05795,R02090,R01476,R04572,R02650,R04267,R03193,R08354,R08355,R02658,R00480,R00482,R03613,R03298,R00405,R00174,R00299,R03469,R02584,R05224,R01256,R05646,R00240,R00241,R05803,R05802,R05801,R04591,R05806,R00722,R01353,R04357,R07279,R05661,R02783,R02785,R03494,R02786,R02788,R05197,R04448,R03905,R00554,R04779,R05626,R00315,R00497,R01468,R02626,R02071,R02625,R03361,R03362,R04401,R02575,R00251,R00162,R00253,R08124,R01771,R00756,R00964,R04504,R03161,R00518,R00847,R07414,R03920,R04275,R01541,R04385,R02402,R07127,R04573,R02732,R03770,R00549,R01512,R01514,R04144,R04369,R03766,R00894,R01182,R02089,R03607,R06842,R04208,R06836,R02240,R01666,R01665,R02245,R05799,R01585,R03272,R08154,R03274,R01526,R00185,R01059,R04617,R01523,R03939,R05186,R02848,R01050,R01051,R01053,R04509,R01688,R02412,R01201,R04351,R01881,R03433,R00760,R00575,R02927,R04388,R00570,R00571,R01441,R01888,R03241,R07404,R01967,R02099,R02098,R04212,R02094,R03384,R00105,R00104,R02093,R05185,R06367,R02184,R08223,R03516,R02493,R00352,R00774,R01754,R01322,R04235,R01326,R04928,R02705,R01737,R08201,R00513,R02971,R00200,R00130,R01980,R01121,R03429,R03428,R00139,R05634,R02757,R05202,R02750,R03395,R01573,R03014,R02301,R00617,R02758,R04068,R03315,R01600,R03944,R03095,R05496,R04391,R03157,R00283,R03819,R02227,R00136,R02225,R01137,R07828,R04730,R08353,R02903,R05227,R01131,R03530,R02865,R06974,R08217,R04138,R01547,R02439,R04403,R00127,R01786,R01228,R03245,R00129,R02430,R03754,R00086,R03691,R04545,R00002,R02741,R03018,R00124,R06976,R02331,R02303,R06975,R00512,R00239,R02664,R02980,R02136,R02238,R02134,R00616,R01902,R01639,R01901,R03780,R02929,R00920,R02237,R01909,R04731,R00016,R00550,R08514,R00304,R02729,R01067,R06861,R01641,R01830,R01621,R01440,R00307,R04732,R01067,R01529,R00157,R00333,R00122,R00127,R05805,R05804,R01568,R00870,R00868,R00865
53	0.90	 0	30	166	0	30	C00031->C00002:[1->12,2->13,4->10,4->11,4->17,7->3,7->5,9->2,9->8]	RP06552,RP06299,RP01262,RP00196,RP04543,RP04472,RP01384,RP04030,RP06639,RP00242,RP03650,RP01994,RP00380,RP00008,RP00861,RP13340,RP01148,RP08324,RP08291,RP07161,RP10817,RP01093,RP04372,RP02443,RP00080,RP04656,RP04373,RP00060,RP01573,RP00208	R01384,R01386,R07658,R00761,R01056,R00289,R00287,R00955,R00286,R04857,R01244,R00182,R01621,R00760,R01140,R08406,R00876,R04026,R02141,R01768,R01769,R03876,R04604,R06746,R06769,R07640,R01300,R07646,R01406,R03631,R05577,R05451,R00982,R01558,R03038,R00381,R02539,R08117,R05537,R00389,R01991,R04773,R00912,R08088,R00910,R00235,R06410,R01954,R01357,R03932,R01407,R04157,R05620,R00189,R01280,R00578,R06409,R03974,R06751,R04507,R02918,R03665,R03664,R03661,R03660,R03663,R03662,R04449,R00735,R01616,R02986,R01598,R02255,R01490,R00436,R08244,R02794,R08218,R01164,R02194,R04870,R02699,R01230,R01231,R06944,R05467,R05452,R04036,R06515,R00483,R03658,R03659,R02718,R05578,R00686,R03651,R03652,R02711,R03654,R03655,R03656,R03657,R04580,R07416,R04582,R07887,R02221,R07325,R06777,R01075,R06778,R01176,R01723,R03647,R03286,R06731,R02473,R04274,R01422,R04563,R04562,R03648,R00390,R03646,R04030,R00257,R06583,R04230,R03650,R03209,R01943,R06368,R05193,R00925,R00190,R00182,R01827,R00867,R04857,R04732,R02729,R07226,R00771,R04731,R02729,R01067,R06861,R01641,R01830,R01621,R01440,R00307,R04732,R00725,R01139,R00299,R08404,R02185,R05804,R00303,R00850,R01529,R00016,R00550,R08514,R00304
54	0.90	 0	28	156	0	28	C00031->C00002:[1->12,2->13,4->10,4->11,4->17,5->8,7->10,7->11,7->5,9->2,9->3]	RP06552,RP06299,RP01262,RP00321,RP00196,RP04543,RP04472,RP01384,RP01994,RP00242,RP01728,RP04030,RP00380,RP00008,RP01572,RP01569,RP00861,RP08324,RP08291,RP07161,RP10817,RP04372,RP02443,RP03650,RP04656,RP04373,RP06593,RP00208	R01384,R01386,R07658,R00761,R01056,R07147,R06620,R00300,R00874,R00305,R00289,R00287,R00955,R00286,R04857,R01244,R02141,R00760,R01140,R08406,R00876,R01737,R00182,R01768,R01769,R03876,R04604,R06746,R06769,R07640,R01300,R07646,R01406,R03631,R05577,R05451,R00982,R01558,R03038,R00381,R02539,R08117,R05537,R00389,R01991,R04773,R00912,R08088,R00910,R00235,R06410,R01954,R01357,R03932,R01407,R04157,R05620,R00189,R01280,R00578,R06409,R03974,R06751,R04507,R02918,R03665,R03664,R03661,R03660,R03663,R03662,R04449,R00735,R01616,R02986,R01598,R02255,R01490,R00436,R08244,R02794,R08218,R01164,R02194,R04870,R02699,R01230,R01231,R06944,R05467,R05452,R04036,R06515,R00483,R03658,R03659,R02718,R05578,R00686,R03651,R03652,R02711,R03654,R03655,R03656,R03657,R04580,R07416,R04582,R07887,R02221,R07325,R06777,R01075,R06778,R01176,R01723,R03647,R03286,R06731,R02473,R04274,R01422,R04563,R04562,R03648,R00390,R03646,R04030,R00257,R06583,R04230,R03650,R03209,R01943,R06368,R05193,R00925,R01528,R01519,R00190,R00182,R04857,R04732,R02729,R07226,R04731,R02729,R04026,R00307,R04732,R01528,R00016,R00550,R08514,R00304
55	0.90	 0	30	162	0	30	C00031->C00002:[4->10,4->11,5->13,7->17,7->3,7->5,9->12,9->2,9->8]	RP03973,RP06552,RP00470,RP01262,RP00196,RP04543,RP04472,RP01994,RP10817,RP06727,RP03650,RP00380,RP00008,RP00680,RP01148,RP08324,RP08291,RP07161,RP01320,RP00242,RP04372,RP02443,RP01238,RP04656,RP04373,RP06299,RP01573,RP02311,RP00080,RP00208	R00181,R01384,R01386,R07658,R01128,R01132,R01056,R00289,R00287,R00955,R00286,R04857,R02141,R07226,R01830,R04026,R01768,R01769,R03876,R04604,R06746,R06769,R07640,R01300,R07646,R01406,R03631,R05577,R05451,R00982,R01558,R03038,R00381,R02539,R08117,R05537,R00389,R01991,R04773,R00912,R08088,R00910,R00235,R06410,R01954,R01357,R03932,R01407,R04157,R05620,R00189,R01280,R00578,R06409,R03974,R06751,R04507,R02918,R03665,R03664,R03661,R03660,R03663,R03662,R04449,R00735,R01616,R02986,R01598,R02255,R01490,R00436,R08244,R02794,R08218,R01164,R02194,R04870,R02699,R01230,R01231,R06944,R05467,R05452,R04036,R06515,R00483,R03658,R03659,R02718,R05578,R00686,R03651,R03652,R02711,R03654,R03655,R03656,R03657,R04580,R07416,R04582,R07887,R02221,R07325,R06777,R01075,R06778,R01176,R01723,R03647,R03286,R06731,R02473,R04274,R01422,R04563,R04562,R03648,R00390,R03646,R04030,R00257,R06583,R04230,R03650,R03209,R01943,R06368,R05193,R00925,R03232,R08407,R00866,R08548,R00867,R04857,R04732,R02729,R01128,R00760,R01140,R08406,R00876,R04731,R02729,R01015,R00307,R04732,R00761,R01529,R02568,R01067,R06861,R01641,R01830,R01621,R01440,R00016,R00550,R08514,R00304
56	0.60	 0	18	142	0	18	C00031->C00002:[1->12,2->13,4->17,5->8,7->11,9->3]	RP01095,RP03973,RP01572,RP01575,RP01262,RP10097,RP00528,RP04205,RP04020,RP00242,RP01255,RP04656,RP01925,RP01133,RP00060,RP01319,RP04021,RP00008	R05339,R00181,R01528,R05338,R01056,R06975,R00604,R02479,R06975,R04560,R04378,R00760,R01140,R08406,R00876,R01049,R00307,R02035,R00835,R00725,R01139,R00299,R08404,R02185,R05804,R00303,R00850,R01127,R04378,R03876,R04604,R06746,R06769,R07640,R01300,R07646,R01406,R03631,R05577,R05451,R00982,R01558,R03038,R00381,R02539,R08117,R05537,R00389,R01991,R04773,R00912,R08088,R00910,R00235,R06410,R01954,R01357,R03932,R01407,R04157,R05620,R00189,R01280,R00578,R06409,R03974,R06751,R04507,R02918,R03665,R03664,R03661,R03660,R03663,R03662,R04449,R00735,R01616,R02986,R01598,R02255,R01490,R00436,R08244,R02794,R08218,R01164,R02194,R04870,R02699,R01230,R01231,R06944,R05467,R05452,R04036,R06515,R00483,R03658,R03659,R02718,R05578,R00686,R03651,R03652,R02711,R03654,R03655,R03656,R03657,R04580,R07416,R04582,R07887,R02221,R07325,R06777,R01075,R06778,R01176,R01723,R03647,R03286,R06731,R02473,R04274,R01422,R04563,R04562,R03648,R00390,R03646,R04030,R00257,R06583,R04230,R03650,R03209,R01943,R06368,R05193,R00925
57	0.70	 0	24	152	0	24	C00031->C00002:[1->12,2->13,4->10,4->17,4->4,5->8,9->3]	RP01095,RP06552,RP05463,RP01262,RP00196,RP04543,RP01973,RP04030,RP02201,RP00242,RP01594,RP00380,RP00008,RP02199,RP07011,RP00861,RP00569,RP06127,RP05464,RP04656,RP00596,RP00175,RP01576,RP00208	R05339,R01384,R01386,R07658,R06063,R01056,R00289,R00287,R00955,R00286,R02106,R00182,R02425,R00760,R01140,R08406,R00876,R01560,R01768,R01769,R03876,R04604,R06746,R06769,R07640,R01300,R07646,R01406,R03631,R05577,R05451,R00982,R01558,R03038,R00381,R02539,R08117,R05537,R00389,R01991,R04773,R00912,R08088,R00910,R00235,R06410,R01954,R01357,R03932,R01407,R04157,R05620,R00189,R01280,R00578,R06409,R03974,R06751,R04507,R02918,R03665,R03664,R03661,R03660,R03663,R03662,R04449,R00735,R01616,R02986,R01598,R02255,R01490,R00436,R08244,R02794,R08218,R01164,R02194,R04870,R02699,R01230,R01231,R06944,R05467,R05452,R04036,R06515,R00483,R03658,R03659,R02718,R05578,R00686,R03651,R03652,R02711,R03654,R03655,R03656,R03657,R04580,R07416,R04582,R07887,R02221,R07325,R06777,R01075,R06778,R01176,R01723,R03647,R03286,R06731,R02473,R04274,R01422,R04563,R04562,R03648,R00390,R03646,R04030,R00257,R06583,R04230,R03650,R03209,R01943,R06368,R05193,R00925,R02423,R02423,R00190,R00182,R02107,R02103,R06063,R06064,R06064,R00307,R01561,R01245,R01770,R01863,R05338,R00016,R00550,R08514,R00304
58	0.90	 0	34	165	0	34	C00031->C00002:[4->10,4->11,5->13,7->17,7->3,7->5,9->12,9->2,9->8]	RP06552,RP06299,RP01262,RP02940,RP04543,RP02454,RP04472,RP01384,RP04030,RP00242,RP01274,RP03650,RP00191,RP01994,RP00380,RP02452,RP00861,RP01787,RP01238,RP06651,RP08291,RP07161,RP10817,RP04372,RP08324,RP02443,RP00080,RP04656,RP04373,RP00008,RP01573,RP02453,RP00196,RP00208	R01384,R01386,R07658,R00761,R01056,R03321,R00286,R02740,R04857,R01244,R00182,R00760,R01140,R08406,R00876,R01070,R04026,R02073,R04780,R04779,R02141,R01768,R01769,R02738,R00190,R00182,R01827,R01015,R01641,R04732,R02729,R07226,R04731,R04857,R02729,R01067,R06861,R01641,R01830,R01621,R01440,R00307,R04732,R03876,R04604,R06746,R06769,R07640,R01300,R07646,R01406,R03631,R05577,R05451,R00982,R01558,R03038,R00381,R02539,R08117,R05537,R00389,R01991,R04773,R00912,R08088,R00910,R00235,R06410,R01954,R01357,R03932,R01407,R04157,R05620,R00189,R01280,R00578,R06409,R03974,R06751,R04507,R02918,R03665,R03664,R03661,R03660,R03663,R03662,R04449,R00735,R01616,R02986,R01598,R02255,R01490,R00436,R08244,R02794,R08218,R01164,R02194,R04870,R02699,R01230,R01231,R06944,R05467,R05452,R04036,R06515,R00483,R03658,R03659,R02718,R05578,R00686,R03651,R03652,R02711,R03654,R03655,R03656,R03657,R04580,R07416,R04582,R07887,R02221,R07325,R06777,R01075,R06778,R01176,R01723,R03647,R03286,R06731,R02473,R04274,R01422,R04563,R04562,R03648,R00390,R03646,R04030,R00257,R06583,R04230,R03650,R03209,R01943,R06368,R05193,R00925,R01529,R02739,R00289,R00287,R00955,R00016,R00550,R08514,R00304
59	0.60	 0	23	151	0	23	C00031->C00002:[4->11,5->13,7->17,7->3,9->12,9->8]	RP03973,RP06552,RP06727,RP01262,RP00196,RP04543,RP02454,RP04472,RP01994,RP01238,RP01148,RP01274,RP00191,RP00380,RP00008,RP01320,RP08324,RP00470,RP00080,RP04656,RP01573,RP00208,RP01197	R00181,R01384,R01386,R07658,R01830,R01056,R00289,R00287,R00955,R00286,R02740,R04857,R02141,R01015,R00867,R01070,R02073,R04780,R04779,R01768,R01769,R03876,R04604,R06746,R06769,R07640,R01300,R07646,R01406,R03631,R05577,R05451,R00982,R01558,R03038,R00381,R02539,R08117,R05537,R00389,R01991,R04773,R00912,R08088,R00910,R00235,R06410,R01954,R01357,R03932,R01407,R04157,R05620,R00189,R01280,R00578,R06409,R03974,R06751,R04507,R02918,R03665,R03664,R03661,R03660,R03663,R03662,R04449,R00735,R01616,R02986,R01598,R02255,R01490,R00436,R08244,R02794,R08218,R01164,R02194,R04870,R02699,R01230,R01231,R06944,R05467,R05452,R04036,R06515,R00483,R03658,R03659,R02718,R05578,R00686,R03651,R03652,R02711,R03654,R03655,R03656,R03657,R04580,R07416,R04582,R07887,R02221,R07325,R06777,R01075,R06778,R01176,R01723,R03647,R03286,R06731,R02473,R04274,R01422,R04563,R04562,R03648,R00390,R03646,R04030,R00257,R06583,R04230,R03650,R03209,R01943,R06368,R05193,R00925,R01128,R04857,R01128,R01132,R01067,R06861,R01641,R01830,R01621,R01440,R00307,R01529,R00016,R00550,R08514,R00304,R00959
60	0.70	 0	26	68	0	26	C00031->C00002:[4->10,4->11,5->13,7->17,7->3,9->12,9->8]	RP06552,RP12346,RP01262,RP00196,RP04543,RP02454,RP04472,RP01384,RP04030,RP06727,RP01994,RP00380,RP02452,RP00861,RP08324,RP08291,RP01573,RP01093,RP01140,RP00080,RP00052,RP00060,RP00077,RP04373,RP01270,RP00208	R01384,R01386,R07658,R01049,R03503,R05625,R05735,R00199,R03258,R03595,R00429,R00206,R00619,R00085,R00087,R01056,R00289,R00287,R00955,R00286,R02740,R04857,R01244,R00182,R01830,R02141,R01768,R01769,R02738,R00190,R00182,R04857,R04732,R01529,R00771,R00845,R01067,R06861,R01641,R01830,R01621,R01440,R00756,R00769,R05805,R00770,R00762,R00764,R00767,R00725,R01139,R00299,R08404,R02185,R05804,R00303,R00850,R00844,R00846,R00848,R00849,R00842,R04732,R01068,R00016,R00550,R08514,R00304
61	0.50	 0	15	359	0	15	C00031->C00002:[5->13,7->17,7->3,9->12,9->8]	RP00861,RP01262,RP01274,RP01238,RP01093,RP04030,RP00080,RP04656,RP01148,RP06427,RP00060,RP00003,RP01573,RP00056,RP00191	R00190,R00182,R01056,R01070,R01015,R00771,R00182,R01067,R06861,R01641,R01830,R01621,R01440,R00307,R00867,R01067,R00725,R01139,R00299,R08404,R02185,R05804,R00303,R00850,R04126,R05030,R01417,R00949,R00334,R05225,R05033,R07642,R01654,R05221,R00943,R00942,R03632,R02326,R03840,R00344,R00229,R00341,R04463,R02976,R00076,R01021,R00156,R00742,R03785,R01857,R00509,R06396,R00150,R08232,R04358,R04241,R03449,R01859,R00158,R03822,R03236,R01917,R05800,R00573,R07641,R01150,R04023,R08572,R05028,R04002,R02884,R04555,R00332,R04589,R00330,R00331,R06529,R01395,R01567,R01011,R04657,R03187,R02649,R03182,R01961,R01843,R03471,R01092,R00141,R00140,R01844,R03478,R03479,R03744,R00149,R06282,R03576,R05815,R02324,R00866,R00867,R01926,R03387,R01495,R03150,R03347,R08233,R04143,R08242,R02404,R03877,R08241,R02451,R08323,R07302,R08352,R05795,R02090,R01476,R04572,R02650,R04267,R03193,R08354,R08355,R02658,R00480,R00482,R03613,R03298,R00405,R00174,R00299,R03469,R02584,R05224,R01256,R05646,R00240,R00241,R05803,R05802,R05801,R04591,R05806,R00722,R01353,R04357,R07279,R05661,R02783,R02785,R03494,R02786,R02788,R05197,R04448,R03905,R00554,R04779,R05626,R00315,R00497,R01468,R02626,R02071,R02625,R03361,R03362,R04401,R02575,R00251,R00162,R00253,R08124,R01771,R00756,R00964,R04504,R03161,R00518,R00847,R07414,R03920,R04275,R01541,R04385,R02402,R07127,R04573,R02732,R03770,R00549,R01512,R01514,R04144,R04369,R03766,R00894,R01182,R02089,R03607,R06842,R04208,R06836,R02240,R01666,R01665,R02245,R05799,R01585,R03272,R08154,R03274,R01526,R00185,R01059,R04617,R01523,R03939,R05186,R02848,R01050,R01051,R01053,R04509,R01688,R02412,R01201,R04351,R01881,R03433,R00760,R00575,R02927,R04388,R00570,R00571,R01441,R01888,R03241,R07404,R01967,R02099,R02098,R04212,R02094,R03384,R00105,R00104,R02093,R05185,R06367,R02184,R08223,R03516,R02493,R00352,R00774,R01754,R01322,R04235,R01326,R04928,R02705,R01737,R08201,R00513,R02971,R00200,R00130,R01980,R01121,R03429,R03428,R00139,R05634,R02757,R05202,R02750,R03395,R01573,R03014,R02301,R00617,R02758,R04068,R03315,R01600,R03944,R03095,R05496,R04391,R03157,R00283,R03819,R02227,R00136,R02225,R01137,R07828,R04730,R08353,R02903,R05227,R01131,R03530,R02865,R06974,R08217,R04138,R01547,R02439,R04403,R00127,R01786,R01228,R03245,R00129,R02430,R03754,R00086,R03691,R04545,R00002,R02741,R03018,R00124,R06976,R02331,R02303,R06975,R00512,R00239,R02664,R02980,R02136,R02238,R02134,R00616,R01902,R01639,R01901,R03780,R02929,R00920,R02237,R01909,R01529,R00157,R00333,R00122,R00127,R05805,R05804,R01568,R02073,R04780,R04779
62	0.60	 0	24	60	0	24	C00031->C00002:[1->12,2->13,4->11,4->17,5->3,5->8]	RP06552,RP12346,RP00649,RP04543,RP02454,RP04472,RP01384,RP04030,RP01090,RP01994,RP06726,RP00380,RP02452,RP00861,RP01787,RP08324,RP00820,RP01093,RP01654,RP00242,RP00060,RP00208,RP00196,RP00231	R01384,R01386,R07658,R01049,R03503,R05625,R05735,R00199,R03258,R03595,R00429,R00206,R00619,R00085,R00087,R00761,R01067,R00286,R02740,R04857,R01244,R00182,R00758,R02141,R01827,R01768,R01769,R02738,R00190,R00182,R01827,R04857,R02704,R02167,R00771,R06590,R06863,R01641,R00760,R01140,R08406,R00876,R00725,R01139,R00299,R08404,R02185,R05804,R00303,R00850,R00016,R00550,R08514,R00304,R00289,R00287,R00955,R00870,R00868,R00865
63	0.60	 0	25	156	0	25	C00031->C00002:[4->11,5->17,7->13,7->3,9->12,9->8]	RP06552,RP06727,RP01262,RP00321,RP00196,RP04543,RP01580,RP04472,RP01384,RP04030,RP02454,RP00283,RP13333,RP00380,RP00008,RP01569,RP00861,RP00080,RP08324,RP01238,RP02452,RP01239,RP01573,RP01994,RP00208	R01384,R01386,R07658,R01830,R01056,R07147,R06620,R00300,R00874,R00305,R00289,R00287,R00955,R00286,R01538,R04857,R01244,R00182,R02740,R00203,R00205,R08570,R01768,R01769,R03876,R04604,R06746,R06769,R07640,R01300,R07646,R01406,R03631,R05577,R05451,R00982,R01558,R03038,R00381,R02539,R08117,R05537,R00389,R01991,R04773,R00912,R08088,R00910,R00235,R06410,R01954,R01357,R03932,R01407,R04157,R05620,R00189,R01280,R00578,R06409,R03974,R06751,R04507,R02918,R03665,R03664,R03661,R03660,R03663,R03662,R04449,R00735,R01616,R02986,R01598,R02255,R01490,R00436,R08244,R02794,R08218,R01164,R02194,R04870,R02699,R01230,R01231,R06944,R05467,R05452,R04036,R06515,R00483,R03658,R03659,R02718,R05578,R00686,R03651,R03652,R02711,R03654,R03655,R03656,R03657,R04580,R07416,R04582,R07887,R02221,R07325,R06777,R01075,R06778,R01176,R01723,R03647,R03286,R06731,R02473,R04274,R01422,R04563,R04562,R03648,R00390,R03646,R04030,R00257,R06583,R04230,R03650,R03209,R01943,R06368,R05193,R00925,R01519,R00190,R00182,R01067,R06861,R01641,R01830,R01621,R01440,R04857,R01015,R02738,R01016,R01529,R02141,R00016,R00550,R08514,R00304
64	0.70	 0	25	159	0	25	C00031->C00002:[1->12,2->13,2->3,4->10,4->11,4->17,5->8]	RP06552,RP00649,RP04543,RP04472,RP01384,RP04030,RP01778,RP01994,RP06726,RP00380,RP00008,RP00861,RP01787,RP08324,RP08291,RP00820,RP01093,RP01780,RP04656,RP01654,RP00060,RP04373,RP00231,RP00196,RP00208	R01384,R01386,R07658,R00761,R01067,R00286,R04857,R01244,R00182,R01817,R02141,R01827,R01768,R01769,R03876,R04604,R06746,R06769,R07640,R01300,R07646,R01406,R03631,R05577,R05451,R00982,R01558,R03038,R00381,R02539,R08117,R05537,R00389,R01991,R04773,R00912,R08088,R00910,R00235,R06410,R01954,R01357,R03932,R01407,R04157,R05620,R00189,R01280,R00578,R06409,R03974,R06751,R04507,R02918,R03665,R03664,R03661,R03660,R03663,R03662,R04449,R00735,R01616,R02986,R01598,R02255,R01490,R00436,R08244,R02794,R08218,R01164,R02194,R04870,R02699,R01230,R01231,R06944,R05467,R05452,R04036,R06515,R00483,R03658,R03659,R02718,R05578,R00686,R03651,R03652,R02711,R03654,R03655,R03656,R03657,R04580,R07416,R04582,R07887,R02221,R07325,R06777,R01075,R06778,R01176,R01723,R03647,R03286,R06731,R02473,R04274,R01422,R04563,R04562,R03648,R00390,R03646,R04030,R00257,R06583,R04230,R03650,R03209,R01943,R06368,R05193,R00925,R00190,R00182,R01827,R04857,R04732,R02704,R02167,R00771,R01819,R00307,R06590,R06863,R01641,R00725,R01139,R00299,R08404,R02185,R05804,R00303,R00850,R04732,R00870,R00868,R00865,R00289,R00287,R00955,R00016,R00550,R08514,R00304
65	0.70	 0	28	50	0	28	C00031->C00002:[4->10,4->11,5->17,7->13,7->3,9->12,9->8]	RP06552,RP04478,RP01239,RP01262,RP00321,RP00196,RP04543,RP01580,RP04472,RP01384,RP04030,RP00242,RP00283,RP13333,RP00380,RP01994,RP01569,RP00861,RP01238,RP08324,RP08291,RP00080,RP04656,RP04373,RP06427,RP00485,RP01573,RP00208	R01384,R01386,R07658,R04863,R01016,R01056,R07147,R06620,R00300,R00874,R00305,R00289,R00287,R00955,R00286,R01538,R04857,R01244,R00182,R00760,R01140,R08406,R00876,R00203,R00205,R08570,R01768,R01769,R02141,R01519,R00190,R00182,R01015,R04857,R04732,R01067,R06861,R01641,R01830,R01621,R01440,R00307,R04732,R01067,R03098,R01529,R00016,R00550,R08514,R00304
66	0.50	 0	11	129	0	11	C00031->C00002:[1->12,2->13,4->17,7->3,9->8]	RP00861,RP01787,RP01262,RP06651,RP01148,RP04030,RP00080,RP04656,RP01573,RP00008,RP13340	R00190,R00182,R01827,R01056,R01641,R00867,R00182,R01067,R06861,R01641,R01830,R01621,R01440,R00307,R01529,R03876,R04604,R06746,R06769,R07640,R01300,R07646,R01406,R03631,R05577,R05451,R00982,R01558,R03038,R00381,R02539,R08117,R05537,R00389,R01991,R04773,R00912,R08088,R00910,R00235,R06410,R01954,R01357,R03932,R01407,R04157,R05620,R00189,R01280,R00578,R06409,R03974,R06751,R04507,R02918,R03665,R03664,R03661,R03660,R03663,R03662,R04449,R00735,R01616,R02986,R01598,R02255,R01490,R00436,R08244,R02794,R08218,R01164,R02194,R04870,R02699,R01230,R01231,R06944,R05467,R05452,R04036,R06515,R00483,R03658,R03659,R02718,R05578,R00686,R03651,R03652,R02711,R03654,R03655,R03656,R03657,R04580,R07416,R04582,R07887,R02221,R07325,R06777,R01075,R06778,R01176,R01723,R03647,R03286,R06731,R02473,R04274,R01422,R04563,R04562,R03648,R00390,R03646,R04030,R00257,R06583,R04230,R03650,R03209,R01943,R06368,R05193,R00925,R01827
67	0.60	 0	24	372	0	24	C00031->C00002:[4->11,5->13,7->17,7->3,9->12,9->8]	RP06552,RP01262,RP00196,RP04543,RP02454,RP04472,RP01384,RP04030,RP00242,RP01274,RP00191,RP01994,RP00380,RP02452,RP00861,RP01238,RP08324,RP00003,RP00080,RP04656,RP06427,RP01573,RP00056,RP00208	R01384,R01386,R07658,R01056,R00289,R00287,R00955,R00286,R02740,R04857,R01244,R00182,R00760,R01140,R08406,R00876,R01070,R02073,R04780,R04779,R02141,R01768,R01769,R02738,R00190,R00182,R01015,R04857,R04126,R05030,R01417,R00949,R00334,R05225,R05033,R07642,R01654,R05221,R00943,R00942,R03632,R02326,R03840,R00344,R00229,R00341,R04463,R02976,R00076,R01021,R00156,R00742,R03785,R01857,R00509,R06396,R00150,R08232,R04358,R04241,R03449,R01859,R00158,R03822,R03236,R01917,R05800,R00573,R07641,R01150,R04023,R08572,R05028,R04002,R02884,R04555,R00332,R04589,R00330,R00331,R06529,R01395,R01567,R01011,R04657,R03187,R02649,R03182,R01961,R01843,R03471,R01092,R00141,R00140,R01844,R03478,R03479,R03744,R00149,R06282,R03576,R05815,R02324,R00866,R00867,R01926,R03387,R01495,R03150,R03347,R08233,R04143,R08242,R02404,R03877,R08241,R02451,R08323,R07302,R08352,R05795,R02090,R01476,R04572,R02650,R04267,R03193,R08354,R08355,R02658,R00480,R00482,R03613,R03298,R00405,R00174,R00299,R03469,R02584,R05224,R01256,R05646,R00240,R00241,R05803,R05802,R05801,R04591,R05806,R00722,R01353,R04357,R07279,R05661,R02783,R02785,R03494,R02786,R02788,R05197,R04448,R03905,R00554,R04779,R05626,R00315,R00497,R01468,R02626,R02071,R02625,R03361,R03362,R04401,R02575,R00251,R00162,R00253,R08124,R01771,R00756,R00964,R04504,R03161,R00518,R00847,R07414,R03920,R04275,R01541,R04385,R02402,R07127,R04573,R02732,R03770,R00549,R01512,R01514,R04144,R04369,R03766,R00894,R01182,R02089,R03607,R06842,R04208,R06836,R02240,R01666,R01665,R02245,R05799,R01585,R03272,R08154,R03274,R01526,R00185,R01059,R04617,R01523,R03939,R05186,R02848,R01050,R01051,R01053,R04509,R01688,R02412,R01201,R04351,R01881,R03433,R00760,R00575,R02927,R04388,R00570,R00571,R01441,R01888,R03241,R07404,R01967,R02099,R02098,R04212,R02094,R03384,R00105,R00104,R02093,R05185,R06367,R02184,R08223,R03516,R02493,R00352,R00774,R01754,R01322,R04235,R01326,R04928,R02705,R01737,R08201,R00513,R02971,R00200,R00130,R01980,R01121,R03429,R03428,R00139,R05634,R02757,R05202,R02750,R03395,R01573,R03014,R02301,R00617,R02758,R04068,R03315,R01600,R03944,R03095,R05496,R04391,R03157,R00283,R03819,R02227,R00136,R02225,R01137,R07828,R04730,R08353,R02903,R05227,R01131,R03530,R02865,R06974,R08217,R04138,R01547,R02439,R04403,R00127,R01786,R01228,R03245,R00129,R02430,R03754,R00086,R03691,R04545,R00002,R02741,R03018,R00124,R06976,R02331,R02303,R06975,R00512,R00239,R02664,R02980,R02136,R02238,R02134,R00616,R01902,R01639,R01901,R03780,R02929,R00920,R02237,R01909,R01067,R06861,R01641,R01830,R01621,R01440,R00307,R01067,R01529,R00157,R00333,R00122,R00127,R05805,R05804,R01568,R00016,R00550,R08514,R00304
68	0.50	 0	15	43	0	15	C00031->C00002:[1->12,2->13,4->17,5->3,5->8]	RP12346,RP00861,RP01787,RP00649,RP00820,RP02454,RP01093,RP04030,RP01654,RP00242,RP01090,RP00060,RP06726,RP02452,RP00231	R01049,R03503,R05625,R05735,R00199,R03258,R03595,R00429,R00206,R00619,R00085,R00087,R00190,R00182,R01827,R00761,R01067,R02704,R02167,R02740,R00771,R00182,R06590,R06863,R01641,R00760,R01140,R08406,R00876,R00758,R00725,R01139,R00299,R08404,R02185,R05804,R00303,R00850,R01827,R02738,R00870,R00868,R00865
69	0.50	 0	15	150	0	15	C00031->C00002:[5->13,7->17,7->3,9->12,9->8]	RP00861,RP01262,RP02454,RP01093,RP04030,RP00080,RP00052,RP00008,RP06727,RP00060,RP00077,RP01573,RP01140,RP01270,RP02452	R00190,R00182,R01056,R02740,R00771,R00182,R01067,R06861,R01641,R01830,R01621,R01440,R00756,R00769,R05805,R00770,R00762,R00764,R00767,R03876,R04604,R06746,R06769,R07640,R01300,R07646,R01406,R03631,R05577,R05451,R00982,R01558,R03038,R00381,R02539,R08117,R05537,R00389,R01991,R04773,R00912,R08088,R00910,R00235,R06410,R01954,R01357,R03932,R01407,R04157,R05620,R00189,R01280,R00578,R06409,R03974,R06751,R04507,R02918,R03665,R03664,R03661,R03660,R03663,R03662,R04449,R00735,R01616,R02986,R01598,R02255,R01490,R00436,R08244,R02794,R08218,R01164,R02194,R04870,R02699,R01230,R01231,R06944,R05467,R05452,R04036,R06515,R00483,R03658,R03659,R02718,R05578,R00686,R03651,R03652,R02711,R03654,R03655,R03656,R03657,R04580,R07416,R04582,R07887,R02221,R07325,R06777,R01075,R06778,R01176,R01723,R03647,R03286,R06731,R02473,R04274,R01422,R04563,R04562,R03648,R00390,R03646,R04030,R00257,R06583,R04230,R03650,R03209,R01943,R06368,R05193,R00925,R01830,R00725,R01139,R00299,R08404,R02185,R05804,R00303,R00850,R00844,R00846,R00848,R00849,R00842,R01529,R00845,R01068,R02738
70	0.50	 0	15	143	0	15	C00031->C00002:[5->13,7->17,7->3,9->12,9->8]	RP00861,RP01262,RP02421,RP00820,RP01093,RP01255,RP04092,RP00080,RP04656,RP06427,RP00060,RP01573,RP00231,RP00008,RP13340	R00190,R00182,R01056,R02703,R02704,R02167,R00771,R01049,R00190,R01067,R06861,R01641,R01830,R01621,R01440,R00307,R01067,R00725,R01139,R00299,R08404,R02185,R05804,R00303,R00850,R01529,R00870,R00868,R00865,R03876,R04604,R06746,R06769,R07640,R01300,R07646,R01406,R03631,R05577,R05451,R00982,R01558,R03038,R00381,R02539,R08117,R05537,R00389,R01991,R04773,R00912,R08088,R00910,R00235,R06410,R01954,R01357,R03932,R01407,R04157,R05620,R00189,R01280,R00578,R06409,R03974,R06751,R04507,R02918,R03665,R03664,R03661,R03660,R03663,R03662,R04449,R00735,R01616,R02986,R01598,R02255,R01490,R00436,R08244,R02794,R08218,R01164,R02194,R04870,R02699,R01230,R01231,R06944,R05467,R05452,R04036,R06515,R00483,R03658,R03659,R02718,R05578,R00686,R03651,R03652,R02711,R03654,R03655,R03656,R03657,R04580,R07416,R04582,R07887,R02221,R07325,R06777,R01075,R06778,R01176,R01723,R03647,R03286,R06731,R02473,R04274,R01422,R04563,R04562,R03648,R00390,R03646,R04030,R00257,R06583,R04230,R03650,R03209,R01943,R06368,R05193,R00925,R01827
71	0.60	 0	23	151	0	23	C00031->C00002:[4->11,5->13,7->17,7->3,9->12,9->8]	RP03973,RP06552,RP01274,RP01262,RP00196,RP04543,RP02454,RP04472,RP01994,RP01238,RP01148,RP06727,RP00191,RP00380,RP02452,RP01320,RP08324,RP00470,RP00080,RP04656,RP00008,RP01573,RP00208	R00181,R01384,R01386,R07658,R01070,R01056,R00289,R00287,R00955,R00286,R02740,R04857,R02141,R01015,R00867,R01830,R02073,R04780,R04779,R01768,R01769,R02738,R01128,R04857,R01128,R01132,R01067,R06861,R01641,R01830,R01621,R01440,R00307,R03876,R04604,R06746,R06769,R07640,R01300,R07646,R01406,R03631,R05577,R05451,R00982,R01558,R03038,R00381,R02539,R08117,R05537,R00389,R01991,R04773,R00912,R08088,R00910,R00235,R06410,R01954,R01357,R03932,R01407,R04157,R05620,R00189,R01280,R00578,R06409,R03974,R06751,R04507,R02918,R03665,R03664,R03661,R03660,R03663,R03662,R04449,R00735,R01616,R02986,R01598,R02255,R01490,R00436,R08244,R02794,R08218,R01164,R02194,R04870,R02699,R01230,R01231,R06944,R05467,R05452,R04036,R06515,R00483,R03658,R03659,R02718,R05578,R00686,R03651,R03652,R02711,R03654,R03655,R03656,R03657,R04580,R07416,R04582,R07887,R02221,R07325,R06777,R01075,R06778,R01176,R01723,R03647,R03286,R06731,R02473,R04274,R01422,R04563,R04562,R03648,R00390,R03646,R04030,R00257,R06583,R04230,R03650,R03209,R01943,R06368,R05193,R00925,R01529,R00016,R00550,R08514,R00304
72	0.90	 0	30	166	0	30	C00031->C00002:[1->12,2->13,4->10,4->11,4->17,7->3,7->5,9->2,9->8]	RP03973,RP06552,RP00470,RP01262,RP00196,RP04543,RP04472,RP01994,RP10817,RP00242,RP03650,RP00380,RP00008,RP13340,RP01148,RP08324,RP08291,RP07161,RP01320,RP01093,RP04372,RP02443,RP00080,RP04656,RP04373,RP06427,RP00060,RP01573,RP06299,RP00208	R00181,R01384,R01386,R07658,R01128,R01132,R01056,R00289,R00287,R00955,R00286,R04857,R02141,R07226,R00760,R01140,R08406,R00876,R04026,R01768,R01769,R03876,R04604,R06746,R06769,R07640,R01300,R07646,R01406,R03631,R05577,R05451,R00982,R01558,R03038,R00381,R02539,R08117,R05537,R00389,R01991,R04773,R00912,R08088,R00910,R00235,R06410,R01954,R01357,R03932,R01407,R04157,R05620,R00189,R01280,R00578,R06409,R03974,R06751,R04507,R02918,R03665,R03664,R03661,R03660,R03663,R03662,R04449,R00735,R01616,R02986,R01598,R02255,R01490,R00436,R08244,R02794,R08218,R01164,R02194,R04870,R02699,R01230,R01231,R06944,R05467,R05452,R04036,R06515,R00483,R03658,R03659,R02718,R05578,R00686,R03651,R03652,R02711,R03654,R03655,R03656,R03657,R04580,R07416,R04582,R07887,R02221,R07325,R06777,R01075,R06778,R01176,R01723,R03647,R03286,R06731,R02473,R04274,R01422,R04563,R04562,R03648,R00390,R03646,R04030,R00257,R06583,R04230,R03650,R03209,R01943,R06368,R05193,R00925,R01827,R00867,R04857,R04732,R02729,R01128,R00771,R04731,R02729,R01067,R06861,R01641,R01830,R01621,R01440,R00307,R04732,R01067,R00725,R01139,R00299,R08404,R02185,R05804,R00303,R00850,R01529,R00761,R00016,R00550,R08514,R00304
73	0.50	 0	16	136	0	16	C00031->C00002:[5->13,7->17,7->3,9->12,9->8]	RP03973,RP01274,RP01320,RP01262,RP00470,RP02452,RP00080,RP04656,RP01148,RP01238,RP06727,RP00191,RP01573,RP02453,RP02940,RP00008	R00181,R01070,R01128,R01056,R01128,R01132,R02738,R01067,R06861,R01641,R01830,R01621,R01440,R00307,R00867,R01015,R01830,R02073,R04780,R04779,R01529,R02739,R03321,R03876,R04604,R06746,R06769,R07640,R01300,R07646,R01406,R03631,R05577,R05451,R00982,R01558,R03038,R00381,R02539,R08117,R05537,R00389,R01991,R04773,R00912,R08088,R00910,R00235,R06410,R01954,R01357,R03932,R01407,R04157,R05620,R00189,R01280,R00578,R06409,R03974,R06751,R04507,R02918,R03665,R03664,R03661,R03660,R03663,R03662,R04449,R00735,R01616,R02986,R01598,R02255,R01490,R00436,R08244,R02794,R08218,R01164,R02194,R04870,R02699,R01230,R01231,R06944,R05467,R05452,R04036,R06515,R00483,R03658,R03659,R02718,R05578,R00686,R03651,R03652,R02711,R03654,R03655,R03656,R03657,R04580,R07416,R04582,R07887,R02221,R07325,R06777,R01075,R06778,R01176,R01723,R03647,R03286,R06731,R02473,R04274,R01422,R04563,R04562,R03648,R00390,R03646,R04030,R00257,R06583,R04230,R03650,R03209,R01943,R06368,R05193,R00925
74	0.60	 0	24	151	0	24	C00031->C00002:[4->11,5->13,7->17,7->3,9->12,9->8]	RP03973,RP06552,RP01788,RP01262,RP00196,RP04543,RP02454,RP04472,RP01994,RP01238,RP01148,RP06727,RP11137,RP00380,RP02452,RP01787,RP01320,RP08324,RP00470,RP00080,RP04656,RP00008,RP01573,RP00208	R00181,R01384,R01386,R07658,R01829,R01056,R00289,R00287,R00955,R00286,R02740,R04857,R02141,R01015,R00867,R01830,R01843,R01845,R01768,R01769,R02738,R01827,R01128,R04857,R01128,R01132,R01067,R06861,R01641,R01830,R01621,R01440,R00307,R03876,R04604,R06746,R06769,R07640,R01300,R07646,R01406,R03631,R05577,R05451,R00982,R01558,R03038,R00381,R02539,R08117,R05537,R00389,R01991,R04773,R00912,R08088,R00910,R00235,R06410,R01954,R01357,R03932,R01407,R04157,R05620,R00189,R01280,R00578,R06409,R03974,R06751,R04507,R02918,R03665,R03664,R03661,R03660,R03663,R03662,R04449,R00735,R01616,R02986,R01598,R02255,R01490,R00436,R08244,R02794,R08218,R01164,R02194,R04870,R02699,R01230,R01231,R06944,R05467,R05452,R04036,R06515,R00483,R03658,R03659,R02718,R05578,R00686,R03651,R03652,R02711,R03654,R03655,R03656,R03657,R04580,R07416,R04582,R07887,R02221,R07325,R06777,R01075,R06778,R01176,R01723,R03647,R03286,R06731,R02473,R04274,R01422,R04563,R04562,R03648,R00390,R03646,R04030,R00257,R06583,R04230,R03650,R03209,R01943,R06368,R05193,R00925,R01529,R00016,R00550,R08514,R00304
75	0.50	 0	16	358	0	16	C00031->C00002:[5->17,7->13,7->3,9->12,9->8]	RP00680,RP00861,RP01262,RP01148,RP00003,RP00848,RP04030,RP00080,RP04656,RP02311,RP06727,RP01251,RP00194,RP01573,RP00056,RP01140	R03232,R08407,R00866,R08548,R00190,R00182,R01056,R00867,R04126,R05030,R01417,R00949,R00334,R05225,R05033,R07642,R01654,R05221,R00943,R00942,R03632,R02326,R03840,R00344,R00229,R00341,R04463,R02976,R00076,R01021,R00156,R00742,R03785,R01857,R00509,R06396,R00150,R08232,R04358,R04241,R03449,R01859,R00158,R03822,R03236,R01917,R05800,R00573,R07641,R01150,R04023,R08572,R05028,R04002,R02884,R04555,R00332,R04589,R00330,R00331,R06529,R01395,R01567,R01011,R04657,R03187,R02649,R03182,R01961,R01843,R03471,R01092,R00141,R00140,R01844,R03478,R03479,R03744,R00149,R06282,R03576,R05815,R02324,R00866,R00867,R01926,R03387,R01495,R03150,R03347,R08233,R04143,R08242,R02404,R03877,R08241,R02451,R08323,R07302,R08352,R05795,R02090,R01476,R04572,R02650,R04267,R03193,R08354,R08355,R02658,R00480,R00482,R03613,R03298,R00405,R00174,R00299,R03469,R02584,R05224,R01256,R05646,R00240,R00241,R05803,R05802,R05801,R04591,R05806,R00722,R01353,R04357,R07279,R05661,R02783,R02785,R03494,R02786,R02788,R05197,R04448,R03905,R00554,R04779,R05626,R00315,R00497,R01468,R02626,R02071,R02625,R03361,R03362,R04401,R02575,R00251,R00162,R00253,R08124,R01771,R00756,R00964,R04504,R03161,R00518,R00847,R07414,R03920,R04275,R01541,R04385,R02402,R07127,R04573,R02732,R03770,R00549,R01512,R01514,R04144,R04369,R03766,R00894,R01182,R02089,R03607,R06842,R04208,R06836,R02240,R01666,R01665,R02245,R05799,R01585,R03272,R08154,R03274,R01526,R00185,R01059,R04617,R01523,R03939,R05186,R02848,R01050,R01051,R01053,R04509,R01688,R02412,R01201,R04351,R01881,R03433,R00760,R00575,R02927,R04388,R00570,R00571,R01441,R01888,R03241,R07404,R01967,R02099,R02098,R04212,R02094,R03384,R00105,R00104,R02093,R05185,R06367,R02184,R08223,R03516,R02493,R00352,R00774,R01754,R01322,R04235,R01326,R04928,R02705,R01737,R08201,R00513,R02971,R00200,R00130,R01980,R01121,R03429,R03428,R00139,R05634,R02757,R05202,R02750,R03395,R01573,R03014,R02301,R00617,R02758,R04068,R03315,R01600,R03944,R03095,R05496,R04391,R03157,R00283,R03819,R02227,R00136,R02225,R01137,R07828,R04730,R08353,R02903,R05227,R01131,R03530,R02865,R06974,R08217,R04138,R01547,R02439,R04403,R00127,R01786,R01228,R03245,R00129,R02430,R03754,R00086,R03691,R04545,R00002,R02741,R03018,R00124,R06976,R02331,R02303,R06975,R00512,R00239,R02664,R02980,R02136,R02238,R02134,R00616,R01902,R01639,R01901,R03780,R02929,R00920,R02237,R01909,R05679,R05680,R00182,R01067,R06861,R01641,R01830,R01621,R01440,R00307,R02568,R01830,R07298,R01044,R00850,R00847,R00841,R01529,R00157,R00333,R00122,R00127,R05805,R05804,R01568,R00845
76	0.50	 0	14	358	0	14	C00031->C00002:[5->13,7->17,7->3,9->12,9->8]	RP00242,RP00861,RP01262,RP01148,RP00003,RP04030,RP00080,RP04656,RP00052,RP01238,RP06727,RP01573,RP00056,RP01270	R00760,R01140,R08406,R00876,R00190,R00182,R01056,R00867,R04126,R05030,R01417,R00949,R00334,R05225,R05033,R07642,R01654,R05221,R00943,R00942,R03632,R02326,R03840,R00344,R00229,R00341,R04463,R02976,R00076,R01021,R00156,R00742,R03785,R01857,R00509,R06396,R00150,R08232,R04358,R04241,R03449,R01859,R00158,R03822,R03236,R01917,R05800,R00573,R07641,R01150,R04023,R08572,R05028,R04002,R02884,R04555,R00332,R04589,R00330,R00331,R06529,R01395,R01567,R01011,R04657,R03187,R02649,R03182,R01961,R01843,R03471,R01092,R00141,R00140,R01844,R03478,R03479,R03744,R00149,R06282,R03576,R05815,R02324,R00866,R00867,R01926,R03387,R01495,R03150,R03347,R08233,R04143,R08242,R02404,R03877,R08241,R02451,R08323,R07302,R08352,R05795,R02090,R01476,R04572,R02650,R04267,R03193,R08354,R08355,R02658,R00480,R00482,R03613,R03298,R00405,R00174,R00299,R03469,R02584,R05224,R01256,R05646,R00240,R00241,R05803,R05802,R05801,R04591,R05806,R00722,R01353,R04357,R07279,R05661,R02783,R02785,R03494,R02786,R02788,R05197,R04448,R03905,R00554,R04779,R05626,R00315,R00497,R01468,R02626,R02071,R02625,R03361,R03362,R04401,R02575,R00251,R00162,R00253,R08124,R01771,R00756,R00964,R04504,R03161,R00518,R00847,R07414,R03920,R04275,R01541,R04385,R02402,R07127,R04573,R02732,R03770,R00549,R01512,R01514,R04144,R04369,R03766,R00894,R01182,R02089,R03607,R06842,R04208,R06836,R02240,R01666,R01665,R02245,R05799,R01585,R03272,R08154,R03274,R01526,R00185,R01059,R04617,R01523,R03939,R05186,R02848,R01050,R01051,R01053,R04509,R01688,R02412,R01201,R04351,R01881,R03433,R00760,R00575,R02927,R04388,R00570,R00571,R01441,R01888,R03241,R07404,R01967,R02099,R02098,R04212,R02094,R03384,R00105,R00104,R02093,R05185,R06367,R02184,R08223,R03516,R02493,R00352,R00774,R01754,R01322,R04235,R01326,R04928,R02705,R01737,R08201,R00513,R02971,R00200,R00130,R01980,R01121,R03429,R03428,R00139,R05634,R02757,R05202,R02750,R03395,R01573,R03014,R02301,R00617,R02758,R04068,R03315,R01600,R03944,R03095,R05496,R04391,R03157,R00283,R03819,R02227,R00136,R02225,R01137,R07828,R04730,R08353,R02903,R05227,R01131,R03530,R02865,R06974,R08217,R04138,R01547,R02439,R04403,R00127,R01786,R01228,R03245,R00129,R02430,R03754,R00086,R03691,R04545,R00002,R02741,R03018,R00124,R06976,R02331,R02303,R06975,R00512,R00239,R02664,R02980,R02136,R02238,R02134,R00616,R01902,R01639,R01901,R03780,R02929,R00920,R02237,R01909,R00182,R01067,R06861,R01641,R01830,R01621,R01440,R00307,R00756,R00769,R05805,R00770,R00762,R00764,R00767,R01015,R01830,R01529,R00157,R00333,R00122,R00127,R05805,R05804,R01568,R01068
77	0.70	 0	25	161	0	25	C00031->C00002:[4->10,4->11,5->13,7->17,7->3,9->12,9->8]	RP06552,RP01262,RP00196,RP04543,RP04472,RP01384,RP01994,RP00242,RP04092,RP00380,RP00008,RP00680,RP00861,RP00080,RP08324,RP08291,RP01255,RP01140,RP02311,RP04656,RP04373,RP06427,RP00077,RP01573,RP00208	R01384,R01386,R07658,R01056,R00289,R00287,R00955,R00286,R04857,R01244,R02141,R00760,R01140,R08406,R00876,R00190,R01768,R01769,R03876,R04604,R06746,R06769,R07640,R01300,R07646,R01406,R03631,R05577,R05451,R00982,R01558,R03038,R00381,R02539,R08117,R05537,R00389,R01991,R04773,R00912,R08088,R00910,R00235,R06410,R01954,R01357,R03932,R01407,R04157,R05620,R00189,R01280,R00578,R06409,R03974,R06751,R04507,R02918,R03665,R03664,R03661,R03660,R03663,R03662,R04449,R00735,R01616,R02986,R01598,R02255,R01490,R00436,R08244,R02794,R08218,R01164,R02194,R04870,R02699,R01230,R01231,R06944,R05467,R05452,R04036,R06515,R00483,R03658,R03659,R02718,R05578,R00686,R03651,R03652,R02711,R03654,R03655,R03656,R03657,R04580,R07416,R04582,R07887,R02221,R07325,R06777,R01075,R06778,R01176,R01723,R03647,R03286,R06731,R02473,R04274,R01422,R04563,R04562,R03648,R00390,R03646,R04030,R00257,R06583,R04230,R03650,R03209,R01943,R06368,R05193,R00925,R03232,R08407,R00866,R08548,R00190,R00182,R01067,R06861,R01641,R01830,R01621,R01440,R04857,R04732,R01049,R00845,R02568,R00307,R04732,R01067,R00844,R00846,R00848,R00849,R00842,R01529,R00016,R00550,R08514,R00304
78	0.60	 0	25	62	0	25	C00031->C00002:[4->11,5->17,7->13,7->3,9->12,9->8]	RP06552,RP04543,RP12346,RP01262,RP00321,RP00196,RP00060,RP01580,RP04472,RP01384,RP04030,RP01569,RP13333,RP00380,RP01994,RP00283,RP00861,RP00080,RP08324,RP01093,RP01238,RP06427,RP01239,RP01573,RP00208	R01384,R01386,R07658,R00286,R01049,R03503,R05625,R05735,R00199,R03258,R03595,R00429,R00206,R00619,R00085,R00087,R01056,R07147,R06620,R00300,R00874,R00305,R00289,R00287,R00955,R00725,R01139,R00299,R08404,R02185,R05804,R00303,R00850,R01538,R04857,R01244,R00182,R01519,R08570,R01768,R01769,R02141,R00203,R00205,R00190,R00182,R01067,R06861,R01641,R01830,R01621,R01440,R04857,R00771,R01015,R01067,R01016,R01529,R00016,R00550,R08514,R00304
79	0.60	 0	22	151	0	22	C00031->C00002:[1->12,2->13,4->17,7->11,7->3,9->8]	RP03973,RP01319,RP01262,RP00321,RP04205,RP00060,RP06373,RP08184,RP04021,RP01728,RP00008,RP01569,RP13340,RP01148,RP01093,RP01255,RP00080,RP04656,RP06427,RP04020,RP01573,RP06593	R00181,R01127,R01056,R07147,R06620,R00300,R00874,R00305,R06975,R04560,R00725,R01139,R00299,R08404,R02185,R05804,R00303,R00850,R00941,R04560,R04378,R01737,R03876,R04604,R06746,R06769,R07640,R01300,R07646,R01406,R03631,R05577,R05451,R00982,R01558,R03038,R00381,R02539,R08117,R05537,R00389,R01991,R04773,R00912,R08088,R00910,R00235,R06410,R01954,R01357,R03932,R01407,R04157,R05620,R00189,R01280,R00578,R06409,R03974,R06751,R04507,R02918,R03665,R03664,R03661,R03660,R03663,R03662,R04449,R00735,R01616,R02986,R01598,R02255,R01490,R00436,R08244,R02794,R08218,R01164,R02194,R04870,R02699,R01230,R01231,R06944,R05467,R05452,R04036,R06515,R00483,R03658,R03659,R02718,R05578,R00686,R03651,R03652,R02711,R03654,R03655,R03656,R03657,R04580,R07416,R04582,R07887,R02221,R07325,R06777,R01075,R06778,R01176,R01723,R03647,R03286,R06731,R02473,R04274,R01422,R04563,R04562,R03648,R00390,R03646,R04030,R00257,R06583,R04230,R03650,R03209,R01943,R06368,R05193,R00925,R01519,R01827,R00867,R00771,R01049,R01067,R06861,R01641,R01830,R01621,R01440,R00307,R01067,R04378,R01529,R01528
80	0.70	 0	26	154	0	26	C00031->C00002:[4->10,4->11,5->13,7->17,7->3,9->12,9->8]	RP06552,RP01262,RP00196,RP04543,RP02454,RP04472,RP01384,RP04030,RP01274,RP00191,RP01994,RP00380,RP00008,RP00861,RP01787,RP01148,RP06651,RP00080,RP08324,RP01238,RP04656,RP04373,RP08291,RP01573,RP01197,RP00208	R01384,R01386,R07658,R01056,R00289,R00287,R00955,R00286,R02740,R04857,R01244,R00182,R01070,R02073,R04780,R04779,R02141,R01768,R01769,R03876,R04604,R06746,R06769,R07640,R01300,R07646,R01406,R03631,R05577,R05451,R00982,R01558,R03038,R00381,R02539,R08117,R05537,R00389,R01991,R04773,R00912,R08088,R00910,R00235,R06410,R01954,R01357,R03932,R01407,R04157,R05620,R00189,R01280,R00578,R06409,R03974,R06751,R04507,R02918,R03665,R03664,R03661,R03660,R03663,R03662,R04449,R00735,R01616,R02986,R01598,R02255,R01490,R00436,R08244,R02794,R08218,R01164,R02194,R04870,R02699,R01230,R01231,R06944,R05467,R05452,R04036,R06515,R00483,R03658,R03659,R02718,R05578,R00686,R03651,R03652,R02711,R03654,R03655,R03656,R03657,R04580,R07416,R04582,R07887,R02221,R07325,R06777,R01075,R06778,R01176,R01723,R03647,R03286,R06731,R02473,R04274,R01422,R04563,R04562,R03648,R00390,R03646,R04030,R00257,R06583,R04230,R03650,R03209,R01943,R06368,R05193,R00925,R00190,R00182,R01827,R00867,R01641,R01067,R06861,R01641,R01830,R01621,R01440,R04857,R01015,R00307,R04732,R04732,R01529,R00959,R00016,R00550,R08514,R00304
81	0.70	 0	23	152	0	23	C00031->C00002:[1->12,2->13,4->10,4->11,4->17,7->3,9->8]	RP06552,RP01262,RP00196,RP04543,RP02454,RP04472,RP01384,RP04030,RP00242,RP01994,RP00380,RP00008,RP13340,RP00861,RP08324,RP08291,RP00080,RP04656,RP04373,RP02452,RP06427,RP01573,RP00208	R01384,R01386,R07658,R01056,R00289,R00287,R00955,R00286,R02740,R04857,R01244,R00182,R00760,R01140,R08406,R00876,R02141,R01768,R01769,R03876,R04604,R06746,R06769,R07640,R01300,R07646,R01406,R03631,R05577,R05451,R00982,R01558,R03038,R00381,R02539,R08117,R05537,R00389,R01991,R04773,R00912,R08088,R00910,R00235,R06410,R01954,R01357,R03932,R01407,R04157,R05620,R00189,R01280,R00578,R06409,R03974,R06751,R04507,R02918,R03665,R03664,R03661,R03660,R03663,R03662,R04449,R00735,R01616,R02986,R01598,R02255,R01490,R00436,R08244,R02794,R08218,R01164,R02194,R04870,R02699,R01230,R01231,R06944,R05467,R05452,R04036,R06515,R00483,R03658,R03659,R02718,R05578,R00686,R03651,R03652,R02711,R03654,R03655,R03656,R03657,R04580,R07416,R04582,R07887,R02221,R07325,R06777,R01075,R06778,R01176,R01723,R03647,R03286,R06731,R02473,R04274,R01422,R04563,R04562,R03648,R00390,R03646,R04030,R00257,R06583,R04230,R03650,R03209,R01943,R06368,R05193,R00925,R01827,R00190,R00182,R04857,R04732,R01067,R06861,R01641,R01830,R01621,R01440,R00307,R04732,R02738,R01067,R01529,R00016,R00550,R08514,R00304
82	0.60	 0	24	366	0	24	C00031->C00002:[1->12,2->13,4->11,4->17,5->3,5->8]	RP06552,RP02421,RP01790,RP00196,RP04543,RP02454,RP04472,RP01384,RP04030,RP05301,RP01994,RP06726,RP00380,RP02452,RP00861,RP01787,RP08324,RP00820,RP00003,RP01153,RP04656,RP01654,RP00056,RP00208	R01384,R01386,R07658,R02703,R01830,R00289,R00287,R00955,R00286,R02740,R04857,R01244,R00182,R07135,R05698,R02141,R01827,R01768,R01769,R02738,R00190,R00182,R01827,R04857,R02704,R02167,R04126,R05030,R01417,R00949,R00334,R05225,R05033,R07642,R01654,R05221,R00943,R00942,R03632,R02326,R03840,R00344,R00229,R00341,R04463,R02976,R00076,R01021,R00156,R00742,R03785,R01857,R00509,R06396,R00150,R08232,R04358,R04241,R03449,R01859,R00158,R03822,R03236,R01917,R05800,R00573,R07641,R01150,R04023,R08572,R05028,R04002,R02884,R04555,R00332,R04589,R00330,R00331,R06529,R01395,R01567,R01011,R04657,R03187,R02649,R03182,R01961,R01843,R03471,R01092,R00141,R00140,R01844,R03478,R03479,R03744,R00149,R06282,R03576,R05815,R02324,R00866,R00867,R01926,R03387,R01495,R03150,R03347,R08233,R04143,R08242,R02404,R03877,R08241,R02451,R08323,R07302,R08352,R05795,R02090,R01476,R04572,R02650,R04267,R03193,R08354,R08355,R02658,R00480,R00482,R03613,R03298,R00405,R00174,R00299,R03469,R02584,R05224,R01256,R05646,R00240,R00241,R05803,R05802,R05801,R04591,R05806,R00722,R01353,R04357,R07279,R05661,R02783,R02785,R03494,R02786,R02788,R05197,R04448,R03905,R00554,R04779,R05626,R00315,R00497,R01468,R02626,R02071,R02625,R03361,R03362,R04401,R02575,R00251,R00162,R00253,R08124,R01771,R00756,R00964,R04504,R03161,R00518,R00847,R07414,R03920,R04275,R01541,R04385,R02402,R07127,R04573,R02732,R03770,R00549,R01512,R01514,R04144,R04369,R03766,R00894,R01182,R02089,R03607,R06842,R04208,R06836,R02240,R01666,R01665,R02245,R05799,R01585,R03272,R08154,R03274,R01526,R00185,R01059,R04617,R01523,R03939,R05186,R02848,R01050,R01051,R01053,R04509,R01688,R02412,R01201,R04351,R01881,R03433,R00760,R00575,R02927,R04388,R00570,R00571,R01441,R01888,R03241,R07404,R01967,R02099,R02098,R04212,R02094,R03384,R00105,R00104,R02093,R05185,R06367,R02184,R08223,R03516,R02493,R00352,R00774,R01754,R01322,R04235,R01326,R04928,R02705,R01737,R08201,R00513,R02971,R00200,R00130,R01980,R01121,R03429,R03428,R00139,R05634,R02757,R05202,R02750,R03395,R01573,R03014,R02301,R00617,R02758,R04068,R03315,R01600,R03944,R03095,R05496,R04391,R03157,R00283,R03819,R02227,R00136,R02225,R01137,R07828,R04730,R08353,R02903,R05227,R01131,R03530,R02865,R06974,R08217,R04138,R01547,R02439,R04403,R00127,R01786,R01228,R03245,R00129,R02430,R03754,R00086,R03691,R04545,R00002,R02741,R03018,R00124,R06976,R02331,R02303,R06975,R00512,R00239,R02664,R02980,R02136,R02238,R02134,R00616,R01902,R01639,R01901,R03780,R02929,R00920,R02237,R01909,R00877,R00307,R06590,R06863,R01641,R00157,R00333,R00122,R00127,R05805,R05804,R01568,R00016,R00550,R08514,R00304
83	0.60	 0	21	42	0	21	C00031->C00002:[1->12,2->13,4->11,4->17,7->3,9->8]	RP06552,RP01065,RP00470,RP13340,RP01320,RP08324,RP00080,RP00196,RP01262,RP04472,RP01093,RP01994,RP04543,RP03415,RP04656,RP01148,RP06427,RP00060,RP01573,RP00380,RP00208	R01384,R01386,R07658,R00720,R01128,R01132,R01827,R01128,R04857,R01067,R06861,R01641,R01830,R01621,R01440,R00289,R00287,R00955,R01056,R04857,R00771,R02141,R00286,R00088,R00307,R00867,R01067,R00725,R01139,R00299,R08404,R02185,R05804,R00303,R00850,R01529,R01768,R01769,R00016,R00550,R08514,R00304
84	0.70	 0	27	381	0	27	C00031->C00002:[1->12,2->13,4->10,4->11,4->17,5->3,5->8]	RP06552,RP00649,RP04543,RP04472,RP01384,RP04030,RP04373,RP01090,RP01994,RP06726,RP00380,RP00231,RP00861,RP01787,RP01148,RP08324,RP08291,RP00820,RP01093,RP04656,RP01654,RP00242,RP00060,RP00003,RP00056,RP00196,RP00208	R01384,R01386,R07658,R00761,R01067,R00286,R04857,R01244,R00182,R04732,R00758,R02141,R01827,R01768,R01769,R00870,R00868,R00865,R00190,R00182,R01827,R00867,R04857,R04732,R02704,R02167,R00771,R00307,R06590,R06863,R01641,R00760,R01140,R08406,R00876,R00725,R01139,R00299,R08404,R02185,R05804,R00303,R00850,R04126,R05030,R01417,R00949,R00334,R05225,R05033,R07642,R01654,R05221,R00943,R00942,R03632,R02326,R03840,R00344,R00229,R00341,R04463,R02976,R00076,R01021,R00156,R00742,R03785,R01857,R00509,R06396,R00150,R08232,R04358,R04241,R03449,R01859,R00158,R03822,R03236,R01917,R05800,R00573,R07641,R01150,R04023,R08572,R05028,R04002,R02884,R04555,R00332,R04589,R00330,R00331,R06529,R01395,R01567,R01011,R04657,R03187,R02649,R03182,R01961,R01843,R03471,R01092,R00141,R00140,R01844,R03478,R03479,R03744,R00149,R06282,R03576,R05815,R02324,R00866,R00867,R01926,R03387,R01495,R03150,R03347,R08233,R04143,R08242,R02404,R03877,R08241,R02451,R08323,R07302,R08352,R05795,R02090,R01476,R04572,R02650,R04267,R03193,R08354,R08355,R02658,R00480,R00482,R03613,R03298,R00405,R00174,R00299,R03469,R02584,R05224,R01256,R05646,R00240,R00241,R05803,R05802,R05801,R04591,R05806,R00722,R01353,R04357,R07279,R05661,R02783,R02785,R03494,R02786,R02788,R05197,R04448,R03905,R00554,R04779,R05626,R00315,R00497,R01468,R02626,R02071,R02625,R03361,R03362,R04401,R02575,R00251,R00162,R00253,R08124,R01771,R00756,R00964,R04504,R03161,R00518,R00847,R07414,R03920,R04275,R01541,R04385,R02402,R07127,R04573,R02732,R03770,R00549,R01512,R01514,R04144,R04369,R03766,R00894,R01182,R02089,R03607,R06842,R04208,R06836,R02240,R01666,R01665,R02245,R05799,R01585,R03272,R08154,R03274,R01526,R00185,R01059,R04617,R01523,R03939,R05186,R02848,R01050,R01051,R01053,R04509,R01688,R02412,R01201,R04351,R01881,R03433,R00760,R00575,R02927,R04388,R00570,R00571,R01441,R01888,R03241,R07404,R01967,R02099,R02098,R04212,R02094,R03384,R00105,R00104,R02093,R05185,R06367,R02184,R08223,R03516,R02493,R00352,R00774,R01754,R01322,R04235,R01326,R04928,R02705,R01737,R08201,R00513,R02971,R00200,R00130,R01980,R01121,R03429,R03428,R00139,R05634,R02757,R05202,R02750,R03395,R01573,R03014,R02301,R00617,R02758,R04068,R03315,R01600,R03944,R03095,R05496,R04391,R03157,R00283,R03819,R02227,R00136,R02225,R01137,R07828,R04730,R08353,R02903,R05227,R01131,R03530,R02865,R06974,R08217,R04138,R01547,R02439,R04403,R00127,R01786,R01228,R03245,R00129,R02430,R03754,R00086,R03691,R04545,R00002,R02741,R03018,R00124,R06976,R02331,R02303,R06975,R00512,R00239,R02664,R02980,R02136,R02238,R02134,R00616,R01902,R01639,R01901,R03780,R02929,R00920,R02237,R01909,R00157,R00333,R00122,R00127,R05805,R05804,R01568,R00289,R00287,R00955,R00016,R00550,R08514,R00304
85	0.50	 0	18	142	0	18	C00031->C00002:[5->13,7->17,7->3,9->12,9->8]	RP01262,RP04030,RP06639,RP00242,RP01238,RP06727,RP00008,RP00680,RP00861,RP09657,RP06651,RP01148,RP05875,RP00080,RP04656,RP06427,RP01573,RP02311	R01056,R00182,R01621,R00760,R01140,R08406,R00876,R01015,R01830,R03876,R04604,R06746,R06769,R07640,R01300,R07646,R01406,R03631,R05577,R05451,R00982,R01558,R03038,R00381,R02539,R08117,R05537,R00389,R01991,R04773,R00912,R08088,R00910,R00235,R06410,R01954,R01357,R03932,R01407,R04157,R05620,R00189,R01280,R00578,R06409,R03974,R06751,R04507,R02918,R03665,R03664,R03661,R03660,R03663,R03662,R04449,R00735,R01616,R02986,R01598,R02255,R01490,R00436,R08244,R02794,R08218,R01164,R02194,R04870,R02699,R01230,R01231,R06944,R05467,R05452,R04036,R06515,R00483,R03658,R03659,R02718,R05578,R00686,R03651,R03652,R02711,R03654,R03655,R03656,R03657,R04580,R07416,R04582,R07887,R02221,R07325,R06777,R01075,R06778,R01176,R01723,R03647,R03286,R06731,R02473,R04274,R01422,R04563,R04562,R03648,R00390,R03646,R04030,R00257,R06583,R04230,R03650,R03209,R01943,R06368,R05193,R00925,R03232,R08407,R00866,R08548,R00190,R00182,R06861,R01641,R00867,R01440,R01067,R06861,R01641,R01830,R01621,R01440,R00307,R01067,R01529,R02568
86	0.70	 0	27	159	0	27	C00031->C00002:[4->10,4->11,5->13,7->17,7->3,9->12,9->8]	RP06552,RP01262,RP00196,RP04543,RP02454,RP04472,RP01384,RP04030,RP01274,RP00191,RP01994,RP00380,RP02452,RP00861,RP01787,RP01148,RP08324,RP00080,RP01140,RP06651,RP04656,RP04373,RP00008,RP08291,RP00077,RP01573,RP00208	R01384,R01386,R07658,R01056,R00289,R00287,R00955,R00286,R02740,R04857,R01244,R00182,R01070,R02073,R04780,R04779,R02141,R01768,R01769,R02738,R00190,R00182,R01827,R00867,R04857,R01067,R06861,R01641,R01830,R01621,R01440,R00845,R01641,R00307,R04732,R03876,R04604,R06746,R06769,R07640,R01300,R07646,R01406,R03631,R05577,R05451,R00982,R01558,R03038,R00381,R02539,R08117,R05537,R00389,R01991,R04773,R00912,R08088,R00910,R00235,R06410,R01954,R01357,R03932,R01407,R04157,R05620,R00189,R01280,R00578,R06409,R03974,R06751,R04507,R02918,R03665,R03664,R03661,R03660,R03663,R03662,R04449,R00735,R01616,R02986,R01598,R02255,R01490,R00436,R08244,R02794,R08218,R01164,R02194,R04870,R02699,R01230,R01231,R06944,R05467,R05452,R04036,R06515,R00483,R03658,R03659,R02718,R05578,R00686,R03651,R03652,R02711,R03654,R03655,R03656,R03657,R04580,R07416,R04582,R07887,R02221,R07325,R06777,R01075,R06778,R01176,R01723,R03647,R03286,R06731,R02473,R04274,R01422,R04563,R04562,R03648,R00390,R03646,R04030,R00257,R06583,R04230,R03650,R03209,R01943,R06368,R05193,R00925,R04732,R00844,R00846,R00848,R00849,R00842,R01529,R00016,R00550,R08514,R00304
87	0.90	 0	27	155	0	27	C00031->C00002:[1->12,2->13,4->10,4->11,4->17,5->8,7->5,9->2,9->3]	RP06552,RP06299,RP01262,RP00321,RP00196,RP04543,RP04472,RP01384,RP01994,RP00242,RP04030,RP00380,RP00008,RP02443,RP01572,RP01569,RP00861,RP08324,RP08291,RP07161,RP10817,RP04372,RP01728,RP03650,RP04656,RP04373,RP00208	R01384,R01386,R07658,R00761,R01056,R07147,R06620,R00300,R00874,R00305,R00289,R00287,R00955,R00286,R04857,R01244,R02141,R00760,R01140,R08406,R00876,R00182,R01768,R01769,R03876,R04604,R06746,R06769,R07640,R01300,R07646,R01406,R03631,R05577,R05451,R00982,R01558,R03038,R00381,R02539,R08117,R05537,R00389,R01991,R04773,R00912,R08088,R00910,R00235,R06410,R01954,R01357,R03932,R01407,R04157,R05620,R00189,R01280,R00578,R06409,R03974,R06751,R04507,R02918,R03665,R03664,R03661,R03660,R03663,R03662,R04449,R00735,R01616,R02986,R01598,R02255,R01490,R00436,R08244,R02794,R08218,R01164,R02194,R04870,R02699,R01230,R01231,R06944,R05467,R05452,R04036,R06515,R00483,R03658,R03659,R02718,R05578,R00686,R03651,R03652,R02711,R03654,R03655,R03656,R03657,R04580,R07416,R04582,R07887,R02221,R07325,R06777,R01075,R06778,R01176,R01723,R03647,R03286,R06731,R02473,R04274,R01422,R04563,R04562,R03648,R00390,R03646,R04030,R00257,R06583,R04230,R03650,R03209,R01943,R06368,R05193,R00925,R02729,R01528,R01519,R00190,R00182,R04857,R04732,R02729,R07226,R04731,R01737,R04026,R00307,R04732,R00016,R00550,R08514,R00304
88	0.60	 0	24	376	0	24	C00031->C00002:[4->11,5->13,7->17,7->3,9->12,9->8]	RP06552,RP01262,RP00196,RP04543,RP02454,RP04472,RP01384,RP04030,RP01274,RP00191,RP01994,RP00380,RP02452,RP00861,RP01238,RP08324,RP01093,RP00080,RP06427,RP00060,RP00003,RP01573,RP00056,RP00208	R01384,R01386,R07658,R01056,R00289,R00287,R00955,R00286,R02740,R04857,R01244,R00182,R01070,R02073,R04780,R04779,R02141,R01768,R01769,R02738,R00190,R00182,R01015,R04857,R00771,R01067,R06861,R01641,R01830,R01621,R01440,R01067,R00725,R01139,R00299,R08404,R02185,R05804,R00303,R00850,R04126,R05030,R01417,R00949,R00334,R05225,R05033,R07642,R01654,R05221,R00943,R00942,R03632,R02326,R03840,R00344,R00229,R00341,R04463,R02976,R00076,R01021,R00156,R00742,R03785,R01857,R00509,R06396,R00150,R08232,R04358,R04241,R03449,R01859,R00158,R03822,R03236,R01917,R05800,R00573,R07641,R01150,R04023,R08572,R05028,R04002,R02884,R04555,R00332,R04589,R00330,R00331,R06529,R01395,R01567,R01011,R04657,R03187,R02649,R03182,R01961,R01843,R03471,R01092,R00141,R00140,R01844,R03478,R03479,R03744,R00149,R06282,R03576,R05815,R02324,R00866,R00867,R01926,R03387,R01495,R03150,R03347,R08233,R04143,R08242,R02404,R03877,R08241,R02451,R08323,R07302,R08352,R05795,R02090,R01476,R04572,R02650,R04267,R03193,R08354,R08355,R02658,R00480,R00482,R03613,R03298,R00405,R00174,R00299,R03469,R02584,R05224,R01256,R05646,R00240,R00241,R05803,R05802,R05801,R04591,R05806,R00722,R01353,R04357,R07279,R05661,R02783,R02785,R03494,R02786,R02788,R05197,R04448,R03905,R00554,R04779,R05626,R00315,R00497,R01468,R02626,R02071,R02625,R03361,R03362,R04401,R02575,R00251,R00162,R00253,R08124,R01771,R00756,R00964,R04504,R03161,R00518,R00847,R07414,R03920,R04275,R01541,R04385,R02402,R07127,R04573,R02732,R03770,R00549,R01512,R01514,R04144,R04369,R03766,R00894,R01182,R02089,R03607,R06842,R04208,R06836,R02240,R01666,R01665,R02245,R05799,R01585,R03272,R08154,R03274,R01526,R00185,R01059,R04617,R01523,R03939,R05186,R02848,R01050,R01051,R01053,R04509,R01688,R02412,R01201,R04351,R01881,R03433,R00760,R00575,R02927,R04388,R00570,R00571,R01441,R01888,R03241,R07404,R01967,R02099,R02098,R04212,R02094,R03384,R00105,R00104,R02093,R05185,R06367,R02184,R08223,R03516,R02493,R00352,R00774,R01754,R01322,R04235,R01326,R04928,R02705,R01737,R08201,R00513,R02971,R00200,R00130,R01980,R01121,R03429,R03428,R00139,R05634,R02757,R05202,R02750,R03395,R01573,R03014,R02301,R00617,R02758,R04068,R03315,R01600,R03944,R03095,R05496,R04391,R03157,R00283,R03819,R02227,R00136,R02225,R01137,R07828,R04730,R08353,R02903,R05227,R01131,R03530,R02865,R06974,R08217,R04138,R01547,R02439,R04403,R00127,R01786,R01228,R03245,R00129,R02430,R03754,R00086,R03691,R04545,R00002,R02741,R03018,R00124,R06976,R02331,R02303,R06975,R00512,R00239,R02664,R02980,R02136,R02238,R02134,R00616,R01902,R01639,R01901,R03780,R02929,R00920,R02237,R01909,R01529,R00157,R00333,R00122,R00127,R05805,R05804,R01568,R00016,R00550,R08514,R00304
89	0.70	 0	24	158	0	24	C00031->C00002:[1->12,2->13,2->3,4->10,4->11,4->17,5->8]	RP06552,RP00820,RP00196,RP04543,RP04472,RP01384,RP04030,RP08291,RP01994,RP00231,RP00380,RP00008,RP00861,RP01787,RP01148,RP08324,RP06726,RP01093,RP04373,RP01654,RP00060,RP01090,RP00649,RP00208	R01384,R01386,R07658,R02704,R02167,R00289,R00287,R00955,R00286,R04857,R01244,R00182,R04732,R02141,R00870,R00868,R00865,R01768,R01769,R03876,R04604,R06746,R06769,R07640,R01300,R07646,R01406,R03631,R05577,R05451,R00982,R01558,R03038,R00381,R02539,R08117,R05537,R00389,R01991,R04773,R00912,R08088,R00910,R00235,R06410,R01954,R01357,R03932,R01407,R04157,R05620,R00189,R01280,R00578,R06409,R03974,R06751,R04507,R02918,R03665,R03664,R03661,R03660,R03663,R03662,R04449,R00735,R01616,R02986,R01598,R02255,R01490,R00436,R08244,R02794,R08218,R01164,R02194,R04870,R02699,R01230,R01231,R06944,R05467,R05452,R04036,R06515,R00483,R03658,R03659,R02718,R05578,R00686,R03651,R03652,R02711,R03654,R03655,R03656,R03657,R04580,R07416,R04582,R07887,R02221,R07325,R06777,R01075,R06778,R01176,R01723,R03647,R03286,R06731,R02473,R04274,R01422,R04563,R04562,R03648,R00390,R03646,R04030,R00257,R06583,R04230,R03650,R03209,R01943,R06368,R05193,R00925,R00190,R00182,R01827,R00867,R04857,R01827,R00771,R04732,R06590,R06863,R01641,R00725,R01139,R00299,R08404,R02185,R05804,R00303,R00850,R00758,R00761,R01067,R00016,R00550,R08514,R00304
90	0.60	 0	23	165	0	23	C00031->C00002:[4->11,5->13,7->17,7->3,9->12,9->8]	RP06552,RP01262,RP00196,RP04543,RP04472,RP01384,RP04030,RP00242,RP01994,RP01270,RP00008,RP00861,RP01238,RP08324,RP01093,RP00380,RP00080,RP04656,RP00052,RP06427,RP00060,RP01573,RP00208	R01384,R01386,R07658,R01056,R00289,R00287,R00955,R00286,R04857,R01244,R00182,R00760,R01140,R08406,R00876,R02141,R01068,R03876,R04604,R06746,R06769,R07640,R01300,R07646,R01406,R03631,R05577,R05451,R00982,R01558,R03038,R00381,R02539,R08117,R05537,R00389,R01991,R04773,R00912,R08088,R00910,R00235,R06410,R01954,R01357,R03932,R01407,R04157,R05620,R00189,R01280,R00578,R06409,R03974,R06751,R04507,R02918,R03665,R03664,R03661,R03660,R03663,R03662,R04449,R00735,R01616,R02986,R01598,R02255,R01490,R00436,R08244,R02794,R08218,R01164,R02194,R04870,R02699,R01230,R01231,R06944,R05467,R05452,R04036,R06515,R00483,R03658,R03659,R02718,R05578,R00686,R03651,R03652,R02711,R03654,R03655,R03656,R03657,R04580,R07416,R04582,R07887,R02221,R07325,R06777,R01075,R06778,R01176,R01723,R03647,R03286,R06731,R02473,R04274,R01422,R04563,R04562,R03648,R00390,R03646,R04030,R00257,R06583,R04230,R03650,R03209,R01943,R06368,R05193,R00925,R00190,R00182,R01015,R04857,R00771,R01768,R01769,R01067,R06861,R01641,R01830,R01621,R01440,R00307,R00756,R00769,R05805,R00770,R00762,R00764,R00767,R01067,R00725,R01139,R00299,R08404,R02185,R05804,R00303,R00850,R01529,R00016,R00550,R08514,R00304
91	0.60	 0	19	139	0	19	C00031->C00002:[1->12,2->13,4->17,5->3,5->8,7->11]	RP01095,RP03973,RP01575,RP00528,RP04205,RP00242,RP01322,RP01319,RP04021,RP06726,RP00008,RP01787,RP01320,RP10097,RP01148,RP04656,RP01654,RP04020,RP00649	R05339,R00181,R05338,R00604,R02479,R06975,R04560,R00760,R01140,R08406,R00876,R01132,R01127,R04378,R01827,R03876,R04604,R06746,R06769,R07640,R01300,R07646,R01406,R03631,R05577,R05451,R00982,R01558,R03038,R00381,R02539,R08117,R05537,R00389,R01991,R04773,R00912,R08088,R00910,R00235,R06410,R01954,R01357,R03932,R01407,R04157,R05620,R00189,R01280,R00578,R06409,R03974,R06751,R04507,R02918,R03665,R03664,R03661,R03660,R03663,R03662,R04449,R00735,R01616,R02986,R01598,R02255,R01490,R00436,R08244,R02794,R08218,R01164,R02194,R04870,R02699,R01230,R01231,R06944,R05467,R05452,R04036,R06515,R00483,R03658,R03659,R02718,R05578,R00686,R03651,R03652,R02711,R03654,R03655,R03656,R03657,R04580,R07416,R04582,R07887,R02221,R07325,R06777,R01075,R06778,R01176,R01723,R03647,R03286,R06731,R02473,R04274,R01422,R04563,R04562,R03648,R00390,R03646,R04030,R00257,R06583,R04230,R03650,R03209,R01943,R06368,R05193,R00925,R01827,R01128,R06975,R00867,R00307,R06590,R06863,R01641,R04378,R00761,R01067
92	0.60	 0	26	168	0	26	C00031->C00002:[4->11,5->17,7->13,7->3,9->12,9->8]	RP06552,RP00164,RP04543,RP01262,RP00196,RP06299,RP04472,RP01384,RP04030,RP06639,RP01140,RP00380,RP00008,RP00680,RP00861,RP02311,RP08324,RP01093,RP00157,RP00080,RP04656,RP00060,RP00194,RP01573,RP01994,RP00208	R01384,R01386,R07658,R01010,R01011,R01012,R00286,R01056,R00289,R00287,R00955,R00761,R04857,R01244,R00182,R01621,R00845,R01768,R01769,R03876,R04604,R06746,R06769,R07640,R01300,R07646,R01406,R03631,R05577,R05451,R00982,R01558,R03038,R00381,R02539,R08117,R05537,R00389,R01991,R04773,R00912,R08088,R00910,R00235,R06410,R01954,R01357,R03932,R01407,R04157,R05620,R00189,R01280,R00578,R06409,R03974,R06751,R04507,R02918,R03665,R03664,R03661,R03660,R03663,R03662,R04449,R00735,R01616,R02986,R01598,R02255,R01490,R00436,R08244,R02794,R08218,R01164,R02194,R04870,R02699,R01230,R01231,R06944,R05467,R05452,R04036,R06515,R00483,R03658,R03659,R02718,R05578,R00686,R03651,R03652,R02711,R03654,R03655,R03656,R03657,R04580,R07416,R04582,R07887,R02221,R07325,R06777,R01075,R06778,R01176,R01723,R03647,R03286,R06731,R02473,R04274,R01422,R04563,R04562,R03648,R00390,R03646,R04030,R00257,R06583,R04230,R03650,R03209,R01943,R06368,R05193,R00925,R03232,R08407,R00866,R08548,R00190,R00182,R02568,R04857,R00771,R01034,R01045,R01039,R01067,R06861,R01641,R01830,R01621,R01440,R00307,R00725,R01139,R00299,R08404,R02185,R05804,R00303,R00850,R00850,R00847,R00841,R01529,R02141,R00016,R00550,R08514,R00304
93	0.70	 0	26	162	0	26	C00031->C00002:[4->10,4->11,5->13,7->17,7->3,9->12,9->8]	RP06552,RP01262,RP02421,RP00196,RP04543,RP04472,RP01384,RP01994,RP00380,RP00008,RP00861,RP13340,RP08324,RP08291,RP00820,RP01093,RP01255,RP04092,RP00080,RP04656,RP04373,RP06427,RP00060,RP01573,RP00231,RP00208	R01384,R01386,R07658,R01056,R02703,R00289,R00287,R00955,R00286,R04857,R01244,R02141,R01768,R01769,R03876,R04604,R06746,R06769,R07640,R01300,R07646,R01406,R03631,R05577,R05451,R00982,R01558,R03038,R00381,R02539,R08117,R05537,R00389,R01991,R04773,R00912,R08088,R00910,R00235,R06410,R01954,R01357,R03932,R01407,R04157,R05620,R00189,R01280,R00578,R06409,R03974,R06751,R04507,R02918,R03665,R03664,R03661,R03660,R03663,R03662,R04449,R00735,R01616,R02986,R01598,R02255,R01490,R00436,R08244,R02794,R08218,R01164,R02194,R04870,R02699,R01230,R01231,R06944,R05467,R05452,R04036,R06515,R00483,R03658,R03659,R02718,R05578,R00686,R03651,R03652,R02711,R03654,R03655,R03656,R03657,R04580,R07416,R04582,R07887,R02221,R07325,R06777,R01075,R06778,R01176,R01723,R03647,R03286,R06731,R02473,R04274,R01422,R04563,R04562,R03648,R00390,R03646,R04030,R00257,R06583,R04230,R03650,R03209,R01943,R06368,R05193,R00925,R00190,R00182,R01827,R04857,R04732,R02704,R02167,R00771,R01049,R00190,R01067,R06861,R01641,R01830,R01621,R01440,R00307,R04732,R01067,R00725,R01139,R00299,R08404,R02185,R05804,R00303,R00850,R01529,R00870,R00868,R00865,R00016,R00550,R08514,R00304
94	0.90	 0	31	378	0	31	C00031->C00002:[1->12,2->13,4->10,4->11,4->17,5->3,5->8,7->5,9->2]	RP06552,RP06299,RP00820,RP00649,RP04543,RP04472,RP01384,RP04030,RP00242,RP01090,RP01994,RP06726,RP00380,RP00861,RP01787,RP01148,RP08324,RP00231,RP07161,RP10817,RP00003,RP04372,RP02443,RP03650,RP04656,RP04373,RP08291,RP01654,RP00056,RP00196,RP00208	R01384,R01386,R07658,R00761,R02704,R02167,R00761,R01067,R00286,R04857,R01244,R00182,R00760,R01140,R08406,R00876,R00758,R02141,R01827,R01768,R01769,R00190,R00182,R01827,R00867,R04857,R00870,R00868,R00865,R02729,R07226,R04126,R05030,R01417,R00949,R00334,R05225,R05033,R07642,R01654,R05221,R00943,R00942,R03632,R02326,R03840,R00344,R00229,R00341,R04463,R02976,R00076,R01021,R00156,R00742,R03785,R01857,R00509,R06396,R00150,R08232,R04358,R04241,R03449,R01859,R00158,R03822,R03236,R01917,R05800,R00573,R07641,R01150,R04023,R08572,R05028,R04002,R02884,R04555,R00332,R04589,R00330,R00331,R06529,R01395,R01567,R01011,R04657,R03187,R02649,R03182,R01961,R01843,R03471,R01092,R00141,R00140,R01844,R03478,R03479,R03744,R00149,R06282,R03576,R05815,R02324,R00866,R00867,R01926,R03387,R01495,R03150,R03347,R08233,R04143,R08242,R02404,R03877,R08241,R02451,R08323,R07302,R08352,R05795,R02090,R01476,R04572,R02650,R04267,R03193,R08354,R08355,R02658,R00480,R00482,R03613,R03298,R00405,R00174,R00299,R03469,R02584,R05224,R01256,R05646,R00240,R00241,R05803,R05802,R05801,R04591,R05806,R00722,R01353,R04357,R07279,R05661,R02783,R02785,R03494,R02786,R02788,R05197,R04448,R03905,R00554,R04779,R05626,R00315,R00497,R01468,R02626,R02071,R02625,R03361,R03362,R04401,R02575,R00251,R00162,R00253,R08124,R01771,R00756,R00964,R04504,R03161,R00518,R00847,R07414,R03920,R04275,R01541,R04385,R02402,R07127,R04573,R02732,R03770,R00549,R01512,R01514,R04144,R04369,R03766,R00894,R01182,R02089,R03607,R06842,R04208,R06836,R02240,R01666,R01665,R02245,R05799,R01585,R03272,R08154,R03274,R01526,R00185,R01059,R04617,R01523,R03939,R05186,R02848,R01050,R01051,R01053,R04509,R01688,R02412,R01201,R04351,R01881,R03433,R00760,R00575,R02927,R04388,R00570,R00571,R01441,R01888,R03241,R07404,R01967,R02099,R02098,R04212,R02094,R03384,R00105,R00104,R02093,R05185,R06367,R02184,R08223,R03516,R02493,R00352,R00774,R01754,R01322,R04235,R01326,R04928,R02705,R01737,R08201,R00513,R02971,R00200,R00130,R01980,R01121,R03429,R03428,R00139,R05634,R02757,R05202,R02750,R03395,R01573,R03014,R02301,R00617,R02758,R04068,R03315,R01600,R03944,R03095,R05496,R04391,R03157,R00283,R03819,R02227,R00136,R02225,R01137,R07828,R04730,R08353,R02903,R05227,R01131,R03530,R02865,R06974,R08217,R04138,R01547,R02439,R04403,R00127,R01786,R01228,R03245,R00129,R02430,R03754,R00086,R03691,R04545,R00002,R02741,R03018,R00124,R06976,R02331,R02303,R06975,R00512,R00239,R02664,R02980,R02136,R02238,R02134,R00616,R01902,R01639,R01901,R03780,R02929,R00920,R02237,R01909,R04731,R02729,R04026,R00307,R04732,R04732,R06590,R06863,R01641,R00157,R00333,R00122,R00127,R05805,R05804,R01568,R00289,R00287,R00955,R00016,R00550,R08514,R00304
95	0.70	 0	23	43	0	23	C00031->C00002:[4->10,4->11,5->13,7->17,7->3,9->12,9->8]	RP06552,RP01065,RP01262,RP00196,RP04543,RP04472,RP01994,RP03415,RP00242,RP01238,RP00380,RP00680,RP01320,RP08324,RP08291,RP00470,RP00080,RP04656,RP04373,RP06427,RP01573,RP02311,RP00208	R01384,R01386,R07658,R00720,R01056,R00289,R00287,R00955,R00286,R04857,R02141,R00088,R00760,R01140,R08406,R00876,R01015,R01768,R01769,R03232,R08407,R00866,R08548,R01128,R04857,R04732,R01128,R01132,R01067,R06861,R01641,R01830,R01621,R01440,R00307,R04732,R01067,R01529,R02568,R00016,R00550,R08514,R00304
96	0.90	 0	31	160	0	31	C00031->C00002:[1->12,2->13,4->10,4->11,4->17,5->3,5->8,7->5,9->2]	RP06552,RP06299,RP00649,RP04543,RP04472,RP01238,RP04030,RP00242,RP01384,RP01274,RP01994,RP06726,RP00380,RP00008,RP13340,RP00861,RP01787,RP01148,RP08324,RP08291,RP07161,RP10817,RP04372,RP02443,RP03650,RP04656,RP04373,RP01654,RP00196,RP00191,RP00208	R01384,R01386,R07658,R00761,R00761,R01067,R00286,R04857,R01015,R00182,R00760,R01140,R08406,R00876,R01244,R01070,R02141,R01827,R01768,R01769,R03876,R04604,R06746,R06769,R07640,R01300,R07646,R01406,R03631,R05577,R05451,R00982,R01558,R03038,R00381,R02539,R08117,R05537,R00389,R01991,R04773,R00912,R08088,R00910,R00235,R06410,R01954,R01357,R03932,R01407,R04157,R05620,R00189,R01280,R00578,R06409,R03974,R06751,R04507,R02918,R03665,R03664,R03661,R03660,R03663,R03662,R04449,R00735,R01616,R02986,R01598,R02255,R01490,R00436,R08244,R02794,R08218,R01164,R02194,R04870,R02699,R01230,R01231,R06944,R05467,R05452,R04036,R06515,R00483,R03658,R03659,R02718,R05578,R00686,R03651,R03652,R02711,R03654,R03655,R03656,R03657,R04580,R07416,R04582,R07887,R02221,R07325,R06777,R01075,R06778,R01176,R01723,R03647,R03286,R06731,R02473,R04274,R01422,R04563,R04562,R03648,R00390,R03646,R04030,R00257,R06583,R04230,R03650,R03209,R01943,R06368,R05193,R00925,R01827,R00190,R00182,R01827,R00867,R04857,R04732,R02729,R07226,R04731,R02729,R04026,R00307,R04732,R06590,R06863,R01641,R00289,R00287,R00955,R02073,R04780,R04779,R00016,R00550,R08514,R00304
97	0.50	 0	12	30	0	12	C00031->C00002:[2->8,5->13,5->3,7->17,9->12]	RP12346,RP00861,RP01787,RP01148,RP00649,RP00820,RP04030,RP04656,RP01654,RP01090,RP06726,RP00231	R01049,R03503,R05625,R05735,R00199,R03258,R03595,R00429,R00206,R00619,R00085,R00087,R00190,R00182,R01827,R00867,R00761,R01067,R02704,R02167,R00182,R00307,R06590,R06863,R01641,R00758,R01827,R00870,R00868,R00865
98	0.90	 0	32	381	0	32	C00031->C00002:[1->12,2->13,4->10,4->11,4->17,7->3,7->5,9->2,9->8]	RP06552,RP06299,RP01262,RP02421,RP00196,RP04543,RP04472,RP01384,RP04030,RP10817,RP06727,RP03650,RP01994,RP00380,RP13340,RP00861,RP01148,RP08324,RP08291,RP07161,RP00820,RP00003,RP04372,RP00208,RP02443,RP00080,RP04656,RP04373,RP00242,RP01573,RP00056,RP00231	R01384,R01386,R07658,R00761,R01056,R02703,R00289,R00287,R00955,R00286,R04857,R01244,R00182,R07226,R01830,R04026,R02141,R01768,R01769,R01827,R00190,R00182,R00867,R04857,R04732,R02729,R02704,R02167,R04126,R05030,R01417,R00949,R00334,R05225,R05033,R07642,R01654,R05221,R00943,R00942,R03632,R02326,R03840,R00344,R00229,R00341,R04463,R02976,R00076,R01021,R00156,R00742,R03785,R01857,R00509,R06396,R00150,R08232,R04358,R04241,R03449,R01859,R00158,R03822,R03236,R01917,R05800,R00573,R07641,R01150,R04023,R08572,R05028,R04002,R02884,R04555,R00332,R04589,R00330,R00331,R06529,R01395,R01567,R01011,R04657,R03187,R02649,R03182,R01961,R01843,R03471,R01092,R00141,R00140,R01844,R03478,R03479,R03744,R00149,R06282,R03576,R05815,R02324,R00866,R00867,R01926,R03387,R01495,R03150,R03347,R08233,R04143,R08242,R02404,R03877,R08241,R02451,R08323,R07302,R08352,R05795,R02090,R01476,R04572,R02650,R04267,R03193,R08354,R08355,R02658,R00480,R00482,R03613,R03298,R00405,R00174,R00299,R03469,R02584,R05224,R01256,R05646,R00240,R00241,R05803,R05802,R05801,R04591,R05806,R00722,R01353,R04357,R07279,R05661,R02783,R02785,R03494,R02786,R02788,R05197,R04448,R03905,R00554,R04779,R05626,R00315,R00497,R01468,R02626,R02071,R02625,R03361,R03362,R04401,R02575,R00251,R00162,R00253,R08124,R01771,R00756,R00964,R04504,R03161,R00518,R00847,R07414,R03920,R04275,R01541,R04385,R02402,R07127,R04573,R02732,R03770,R00549,R01512,R01514,R04144,R04369,R03766,R00894,R01182,R02089,R03607,R06842,R04208,R06836,R02240,R01666,R01665,R02245,R05799,R01585,R03272,R08154,R03274,R01526,R00185,R01059,R04617,R01523,R03939,R05186,R02848,R01050,R01051,R01053,R04509,R01688,R02412,R01201,R04351,R01881,R03433,R00760,R00575,R02927,R04388,R00570,R00571,R01441,R01888,R03241,R07404,R01967,R02099,R02098,R04212,R02094,R03384,R00105,R00104,R02093,R05185,R06367,R02184,R08223,R03516,R02493,R00352,R00774,R01754,R01322,R04235,R01326,R04928,R02705,R01737,R08201,R00513,R02971,R00200,R00130,R01980,R01121,R03429,R03428,R00139,R05634,R02757,R05202,R02750,R03395,R01573,R03014,R02301,R00617,R02758,R04068,R03315,R01600,R03944,R03095,R05496,R04391,R03157,R00283,R03819,R02227,R00136,R02225,R01137,R07828,R04730,R08353,R02903,R05227,R01131,R03530,R02865,R06974,R08217,R04138,R01547,R02439,R04403,R00127,R01786,R01228,R03245,R00129,R02430,R03754,R00086,R03691,R04545,R00002,R02741,R03018,R00124,R06976,R02331,R02303,R06975,R00512,R00239,R02664,R02980,R02136,R02238,R02134,R00616,R01902,R01639,R01901,R03780,R02929,R00920,R02237,R01909,R04731,R00016,R00550,R08514,R00304,R02729,R01067,R06861,R01641,R01830,R01621,R01440,R00307,R04732,R00760,R01140,R08406,R00876,R01529,R00157,R00333,R00122,R00127,R05805,R05804,R01568,R00870,R00868,R00865
99	0.90	 0	33	167	0	33	C00031->C00002:[4->10,4->11,5->17,7->13,7->3,7->5,9->12,9->2,9->8]	RP03973,RP06552,RP06299,RP01262,RP00321,RP00196,RP04543,RP01580,RP04472,RP01994,RP01238,RP00242,RP03650,RP00283,RP13333,RP00380,RP00008,RP10817,RP01569,RP01320,RP08324,RP08291,RP07161,RP00470,RP04372,RP02443,RP00080,RP04656,RP04373,RP06427,RP01239,RP01573,RP00208	R00181,R01384,R01386,R07658,R00761,R01056,R07147,R06620,R00300,R00874,R00305,R00289,R00287,R00955,R00286,R01538,R04857,R02141,R01015,R00760,R01140,R08406,R00876,R04026,R00203,R00205,R08570,R01768,R01769,R03876,R04604,R06746,R06769,R07640,R01300,R07646,R01406,R03631,R05577,R05451,R00982,R01558,R03038,R00381,R02539,R08117,R05537,R00389,R01991,R04773,R00912,R08088,R00910,R00235,R06410,R01954,R01357,R03932,R01407,R04157,R05620,R00189,R01280,R00578,R06409,R03974,R06751,R04507,R02918,R03665,R03664,R03661,R03660,R03663,R03662,R04449,R00735,R01616,R02986,R01598,R02255,R01490,R00436,R08244,R02794,R08218,R01164,R02194,R04870,R02699,R01230,R01231,R06944,R05467,R05452,R04036,R06515,R00483,R03658,R03659,R02718,R05578,R00686,R03651,R03652,R02711,R03654,R03655,R03656,R03657,R04580,R07416,R04582,R07887,R02221,R07325,R06777,R01075,R06778,R01176,R01723,R03647,R03286,R06731,R02473,R04274,R01422,R04563,R04562,R03648,R00390,R03646,R04030,R00257,R06583,R04230,R03650,R03209,R01943,R06368,R05193,R00925,R07226,R01519,R01128,R04857,R04732,R02729,R01128,R01132,R04731,R02729,R01067,R06861,R01641,R01830,R01621,R01440,R00307,R04732,R01067,R01016,R01529,R00016,R00550,R08514,R00304
100	0.90	 0	32	171	0	32	C00031->C00002:[4->10,4->11,5->13,7->17,7->3,7->5,9->12,9->2,9->8]	RP06552,RP06299,RP01262,RP02421,RP00196,RP04543,RP04472,RP01384,RP04030,RP10817,RP00242,RP01994,RP00380,RP00008,RP13340,RP00861,RP03650,RP08324,RP08291,RP07161,RP00820,RP01093,RP04372,RP02443,RP00080,RP04656,RP04373,RP06427,RP00060,RP01573,RP00208,RP00231	R01384,R01386,R07658,R00761,R01056,R02703,R00289,R00287,R00955,R00286,R04857,R01244,R00182,R07226,R00760,R01140,R08406,R00876,R02141,R01768,R01769,R03876,R04604,R06746,R06769,R07640,R01300,R07646,R01406,R03631,R05577,R05451,R00982,R01558,R03038,R00381,R02539,R08117,R05537,R00389,R01991,R04773,R00912,R08088,R00910,R00235,R06410,R01954,R01357,R03932,R01407,R04157,R05620,R00189,R01280,R00578,R06409,R03974,R06751,R04507,R02918,R03665,R03664,R03661,R03660,R03663,R03662,R04449,R00735,R01616,R02986,R01598,R02255,R01490,R00436,R08244,R02794,R08218,R01164,R02194,R04870,R02699,R01230,R01231,R06944,R05467,R05452,R04036,R06515,R00483,R03658,R03659,R02718,R05578,R00686,R03651,R03652,R02711,R03654,R03655,R03656,R03657,R04580,R07416,R04582,R07887,R02221,R07325,R06777,R01075,R06778,R01176,R01723,R03647,R03286,R06731,R02473,R04274,R01422,R04563,R04562,R03648,R00390,R03646,R04030,R00257,R06583,R04230,R03650,R03209,R01943,R06368,R05193,R00925,R01827,R00190,R00182,R04026,R04857,R04732,R02729,R02704,R02167,R00771,R04731,R02729,R01067,R06861,R01641,R01830,R01621,R01440,R00307,R04732,R01067,R00725,R01139,R00299,R08404,R02185,R05804,R00303,R00850,R01529,R00016,R00550,R08514,R00304,R00870,R00868,R00865
101	0.50	 0	12	32	0	12	C00031->C00002:[1->12,2->13,4->17,7->3,9->8]	RP12346,RP00861,RP01262,RP02454,RP04656,RP04030,RP00080,RP00242,RP06427,RP01573,RP02452,RP13340	R01049,R03503,R05625,R05735,R00199,R03258,R03595,R00429,R00206,R00619,R00085,R00087,R00190,R00182,R01056,R02740,R00307,R00182,R01067,R06861,R01641,R01830,R01621,R01440,R00760,R01140,R08406,R00876,R01067,R01529,R02738,R01827
102	0.60	 0	23	154	0	23	C00031->C00002:[4->11,5->13,7->17,7->3,9->12,9->8]	RP03973,RP06552,RP01262,RP00196,RP04543,RP02454,RP04472,RP01994,RP01238,RP00242,RP01274,RP00191,RP00380,RP00008,RP01320,RP08324,RP00470,RP00080,RP04656,RP06427,RP01573,RP00208,RP01197	R00181,R01384,R01386,R07658,R01056,R00289,R00287,R00955,R00286,R02740,R04857,R02141,R01015,R00760,R01140,R08406,R00876,R01070,R02073,R04780,R04779,R01768,R01769,R03876,R04604,R06746,R06769,R07640,R01300,R07646,R01406,R03631,R05577,R05451,R00982,R01558,R03038,R00381,R02539,R08117,R05537,R00389,R01991,R04773,R00912,R08088,R00910,R00235,R06410,R01954,R01357,R03932,R01407,R04157,R05620,R00189,R01280,R00578,R06409,R03974,R06751,R04507,R02918,R03665,R03664,R03661,R03660,R03663,R03662,R04449,R00735,R01616,R02986,R01598,R02255,R01490,R00436,R08244,R02794,R08218,R01164,R02194,R04870,R02699,R01230,R01231,R06944,R05467,R05452,R04036,R06515,R00483,R03658,R03659,R02718,R05578,R00686,R03651,R03652,R02711,R03654,R03655,R03656,R03657,R04580,R07416,R04582,R07887,R02221,R07325,R06777,R01075,R06778,R01176,R01723,R03647,R03286,R06731,R02473,R04274,R01422,R04563,R04562,R03648,R00390,R03646,R04030,R00257,R06583,R04230,R03650,R03209,R01943,R06368,R05193,R00925,R01128,R04857,R01128,R01132,R01067,R06861,R01641,R01830,R01621,R01440,R00307,R01067,R01529,R00016,R00550,R08514,R00304,R00959
103	0.50	 0	14	36	0	14	C00031->C00002:[5->13,7->17,7->3,9->12,9->8]	RP12346,RP00861,RP01262,RP01274,RP01238,RP00242,RP01255,RP04092,RP00080,RP04656,RP01148,RP06427,RP01573,RP00191	R01049,R03503,R05625,R05735,R00199,R03258,R03595,R00429,R00206,R00619,R00085,R00087,R00190,R00182,R01056,R01070,R01015,R00760,R01140,R08406,R00876,R01049,R00190,R01067,R06861,R01641,R01830,R01621,R01440,R00307,R00867,R01067,R01529,R02073,R04780,R04779
104	0.60	 0	25	163	0	25	C00031->C00002:[4->11,5->17,7->13,7->3,9->12,9->8]	RP06552,RP04543,RP01262,RP00321,RP00196,RP00060,RP01580,RP04472,RP01384,RP04030,RP00283,RP13333,RP00380,RP00008,RP01569,RP00861,RP00080,RP08324,RP01093,RP01238,RP06427,RP01239,RP01573,RP01994,RP00208	R01384,R01386,R07658,R00286,R01056,R07147,R06620,R00300,R00874,R00305,R00289,R00287,R00955,R00725,R01139,R00299,R08404,R02185,R05804,R00303,R00850,R01538,R04857,R01244,R00182,R00203,R00205,R08570,R01768,R01769,R03876,R04604,R06746,R06769,R07640,R01300,R07646,R01406,R03631,R05577,R05451,R00982,R01558,R03038,R00381,R02539,R08117,R05537,R00389,R01991,R04773,R00912,R08088,R00910,R00235,R06410,R01954,R01357,R03932,R01407,R04157,R05620,R00189,R01280,R00578,R06409,R03974,R06751,R04507,R02918,R03665,R03664,R03661,R03660,R03663,R03662,R04449,R00735,R01616,R02986,R01598,R02255,R01490,R00436,R08244,R02794,R08218,R01164,R02194,R04870,R02699,R01230,R01231,R06944,R05467,R05452,R04036,R06515,R00483,R03658,R03659,R02718,R05578,R00686,R03651,R03652,R02711,R03654,R03655,R03656,R03657,R04580,R07416,R04582,R07887,R02221,R07325,R06777,R01075,R06778,R01176,R01723,R03647,R03286,R06731,R02473,R04274,R01422,R04563,R04562,R03648,R00390,R03646,R04030,R00257,R06583,R04230,R03650,R03209,R01943,R06368,R05193,R00925,R01519,R00190,R00182,R01067,R06861,R01641,R01830,R01621,R01440,R04857,R00771,R01015,R01067,R01016,R01529,R02141,R00016,R00550,R08514,R00304
105	0.70	 0	26	56	0	26	C00031->C00002:[4->10,4->11,5->13,7->17,7->3,9->12,9->8]	RP06552,RP06299,RP12346,RP01262,RP00196,RP04543,RP02454,RP04472,RP01384,RP04030,RP06639,RP00242,RP01274,RP00191,RP01994,RP00380,RP00861,RP00080,RP08324,RP08291,RP01238,RP04656,RP04373,RP01573,RP01197,RP00208	R01384,R01386,R07658,R00761,R01049,R03503,R05625,R05735,R00199,R03258,R03595,R00429,R00206,R00619,R00085,R00087,R01056,R00289,R00287,R00955,R00286,R02740,R04857,R01244,R00182,R01621,R00760,R01140,R08406,R00876,R01070,R02073,R04780,R04779,R02141,R01768,R01769,R00190,R00182,R01067,R06861,R01641,R01830,R01621,R01440,R04857,R04732,R01015,R00307,R04732,R01529,R00959,R00016,R00550,R08514,R00304
106	0.50	 0	13	136	0	13	C00031->C00002:[5->13,7->17,7->3,9->12,9->8]	RP00861,RP01262,RP01274,RP01238,RP04656,RP04030,RP00080,RP00242,RP01148,RP06427,RP01573,RP00191,RP00008	R00190,R00182,R01056,R01070,R01015,R00307,R00182,R01067,R06861,R01641,R01830,R01621,R01440,R00760,R01140,R08406,R00876,R00867,R01067,R01529,R02073,R04780,R04779,R03876,R04604,R06746,R06769,R07640,R01300,R07646,R01406,R03631,R05577,R05451,R00982,R01558,R03038,R00381,R02539,R08117,R05537,R00389,R01991,R04773,R00912,R08088,R00910,R00235,R06410,R01954,R01357,R03932,R01407,R04157,R05620,R00189,R01280,R00578,R06409,R03974,R06751,R04507,R02918,R03665,R03664,R03661,R03660,R03663,R03662,R04449,R00735,R01616,R02986,R01598,R02255,R01490,R00436,R08244,R02794,R08218,R01164,R02194,R04870,R02699,R01230,R01231,R06944,R05467,R05452,R04036,R06515,R00483,R03658,R03659,R02718,R05578,R00686,R03651,R03652,R02711,R03654,R03655,R03656,R03657,R04580,R07416,R04582,R07887,R02221,R07325,R06777,R01075,R06778,R01176,R01723,R03647,R03286,R06731,R02473,R04274,R01422,R04563,R04562,R03648,R00390,R03646,R04030,R00257,R06583,R04230,R03650,R03209,R01943,R06368,R05193,R00925
107	0.70	 0	25	154	0	25	C00031->C00002:[1->12,2->13,4->10,4->11,4->17,7->3,9->8]	RP06552,RP01262,RP02421,RP00196,RP04543,RP04472,RP01384,RP04030,RP01994,RP00380,RP00008,RP00861,RP13340,RP01787,RP01148,RP06651,RP00080,RP00820,RP08324,RP04656,RP04373,RP08291,RP01573,RP00231,RP00208	R01384,R01386,R07658,R01056,R02703,R00289,R00287,R00955,R00286,R04857,R01244,R00182,R02141,R01768,R01769,R03876,R04604,R06746,R06769,R07640,R01300,R07646,R01406,R03631,R05577,R05451,R00982,R01558,R03038,R00381,R02539,R08117,R05537,R00389,R01991,R04773,R00912,R08088,R00910,R00235,R06410,R01954,R01357,R03932,R01407,R04157,R05620,R00189,R01280,R00578,R06409,R03974,R06751,R04507,R02918,R03665,R03664,R03661,R03660,R03663,R03662,R04449,R00735,R01616,R02986,R01598,R02255,R01490,R00436,R08244,R02794,R08218,R01164,R02194,R04870,R02699,R01230,R01231,R06944,R05467,R05452,R04036,R06515,R00483,R03658,R03659,R02718,R05578,R00686,R03651,R03652,R02711,R03654,R03655,R03656,R03657,R04580,R07416,R04582,R07887,R02221,R07325,R06777,R01075,R06778,R01176,R01723,R03647,R03286,R06731,R02473,R04274,R01422,R04563,R04562,R03648,R00390,R03646,R04030,R00257,R06583,R04230,R03650,R03209,R01943,R06368,R05193,R00925,R00190,R00182,R01827,R01827,R00867,R01641,R01067,R06861,R01641,R01830,R01621,R01440,R02704,R02167,R04857,R00307,R04732,R04732,R01529,R00870,R00868,R00865,R00016,R00550,R08514,R00304
108	0.90	 0	29	161	0	29	C00031->C00002:[4->10,4->11,5->13,7->17,7->3,7->5,9->12,9->2,9->8]	RP06552,RP06299,RP01262,RP00196,RP04543,RP04472,RP01384,RP01994,RP00242,RP03650,RP04030,RP00380,RP00008,RP00680,RP00861,RP00080,RP08324,RP08291,RP07161,RP10817,RP04372,RP02443,RP01238,RP04656,RP04373,RP06427,RP01573,RP02311,RP00208	R01384,R01386,R07658,R00761,R01056,R00289,R00287,R00955,R00286,R04857,R01244,R02141,R00760,R01140,R08406,R00876,R04026,R00182,R01768,R01769,R03876,R04604,R06746,R06769,R07640,R01300,R07646,R01406,R03631,R05577,R05451,R00982,R01558,R03038,R00381,R02539,R08117,R05537,R00389,R01991,R04773,R00912,R08088,R00910,R00235,R06410,R01954,R01357,R03932,R01407,R04157,R05620,R00189,R01280,R00578,R06409,R03974,R06751,R04507,R02918,R03665,R03664,R03661,R03660,R03663,R03662,R04449,R00735,R01616,R02986,R01598,R02255,R01490,R00436,R08244,R02794,R08218,R01164,R02194,R04870,R02699,R01230,R01231,R06944,R05467,R05452,R04036,R06515,R00483,R03658,R03659,R02718,R05578,R00686,R03651,R03652,R02711,R03654,R03655,R03656,R03657,R04580,R07416,R04582,R07887,R02221,R07325,R06777,R01075,R06778,R01176,R01723,R03647,R03286,R06731,R02473,R04274,R01422,R04563,R04562,R03648,R00390,R03646,R04030,R00257,R06583,R04230,R03650,R03209,R01943,R06368,R05193,R00925,R03232,R08407,R00866,R08548,R00190,R00182,R01067,R06861,R01641,R01830,R01621,R01440,R04857,R04732,R02729,R07226,R04731,R02729,R01015,R00307,R04732,R01067,R01529,R02568,R00016,R00550,R08514,R00304
109	0.60	 0	25	55	0	25	C00031->C00002:[4->11,5->17,7->13,7->3,9->12,9->8]	RP06552,RP01065,RP01262,RP00196,RP04543,RP04472,RP00164,RP01994,RP03415,RP01140,RP00380,RP00680,RP01320,RP08324,RP00470,RP01093,RP00157,RP00080,RP04656,RP06427,RP00060,RP00194,RP01573,RP02311,RP00208	R01384,R01386,R07658,R00720,R01056,R00289,R00287,R00955,R00286,R04857,R01010,R01011,R01012,R02141,R00088,R00845,R01768,R01769,R03232,R08407,R00866,R08548,R01128,R04857,R01128,R01132,R00771,R01034,R01045,R01039,R01067,R06861,R01641,R01830,R01621,R01440,R00307,R01067,R00725,R01139,R00299,R08404,R02185,R05804,R00303,R00850,R00850,R00847,R00841,R01529,R02568,R00016,R00550,R08514,R00304
110	0.50	 0	16	139	0	16	C00031->C00002:[5->17,7->13,7->3,9->12,9->8]	RP01569,RP00861,RP01262,RP00321,RP01148,RP01580,RP04030,RP00080,RP04656,RP01238,RP06727,RP01239,RP00283,RP01573,RP13333,RP00008	R01519,R00190,R00182,R01056,R07147,R06620,R00300,R00874,R00305,R00867,R01538,R00182,R01067,R06861,R01641,R01830,R01621,R01440,R00307,R01015,R01830,R01016,R00203,R00205,R01529,R08570,R03876,R04604,R06746,R06769,R07640,R01300,R07646,R01406,R03631,R05577,R05451,R00982,R01558,R03038,R00381,R02539,R08117,R05537,R00389,R01991,R04773,R00912,R08088,R00910,R00235,R06410,R01954,R01357,R03932,R01407,R04157,R05620,R00189,R01280,R00578,R06409,R03974,R06751,R04507,R02918,R03665,R03664,R03661,R03660,R03663,R03662,R04449,R00735,R01616,R02986,R01598,R02255,R01490,R00436,R08244,R02794,R08218,R01164,R02194,R04870,R02699,R01230,R01231,R06944,R05467,R05452,R04036,R06515,R00483,R03658,R03659,R02718,R05578,R00686,R03651,R03652,R02711,R03654,R03655,R03656,R03657,R04580,R07416,R04582,R07887,R02221,R07325,R06777,R01075,R06778,R01176,R01723,R03647,R03286,R06731,R02473,R04274,R01422,R04563,R04562,R03648,R00390,R03646,R04030,R00257,R06583,R04230,R03650,R03209,R01943,R06368,R05193,R00925
111	0.70	 0	26	56	0	26	C00031->C00002:[4->10,4->11,5->13,7->17,7->3,9->12,9->8]	RP06552,RP12346,RP01262,RP00196,RP04543,RP02454,RP04472,RP01384,RP01994,RP00242,RP01274,RP00191,RP00380,RP00861,RP01238,RP08324,RP08291,RP01255,RP04092,RP00080,RP04656,RP04373,RP06427,RP01573,RP01197,RP00208	R01384,R01386,R07658,R01049,R03503,R05625,R05735,R00199,R03258,R03595,R00429,R00206,R00619,R00085,R00087,R01056,R00289,R00287,R00955,R00286,R02740,R04857,R01244,R02141,R00760,R01140,R08406,R00876,R01070,R02073,R04780,R04779,R01768,R01769,R00190,R00182,R01015,R04857,R04732,R01049,R00190,R01067,R06861,R01641,R01830,R01621,R01440,R00307,R04732,R01067,R01529,R00959,R00016,R00550,R08514,R00304
112	0.50	 0	18	145	0	18	C00031->C00002:[1->12,2->13,4->11,4->17,5->8]	RP06552,RP00861,RP01787,RP00380,RP08324,RP00649,RP04543,RP04472,RP04656,RP01384,RP04030,RP00242,RP01654,RP01994,RP06726,RP00196,RP00008,RP00208	R01384,R01386,R07658,R00190,R00182,R01827,R01768,R01769,R04857,R00761,R01067,R00286,R04857,R00307,R01244,R00182,R00760,R01140,R08406,R00876,R06590,R06863,R01641,R02141,R01827,R00289,R00287,R00955,R03876,R04604,R06746,R06769,R07640,R01300,R07646,R01406,R03631,R05577,R05451,R00982,R01558,R03038,R00381,R02539,R08117,R05537,R00389,R01991,R04773,R00912,R08088,R00910,R00235,R06410,R01954,R01357,R03932,R01407,R04157,R05620,R00189,R01280,R00578,R06409,R03974,R06751,R04507,R02918,R03665,R03664,R03661,R03660,R03663,R03662,R04449,R00735,R01616,R02986,R01598,R02255,R01490,R00436,R08244,R02794,R08218,R01164,R02194,R04870,R02699,R01230,R01231,R06944,R05467,R05452,R04036,R06515,R00483,R03658,R03659,R02718,R05578,R00686,R03651,R03652,R02711,R03654,R03655,R03656,R03657,R04580,R07416,R04582,R07887,R02221,R07325,R06777,R01075,R06778,R01176,R01723,R03647,R03286,R06731,R02473,R04274,R01422,R04563,R04562,R03648,R00390,R03646,R04030,R00257,R06583,R04230,R03650,R03209,R01943,R06368,R05193,R00925,R00016,R00550,R08514,R00304
113	0.60	 0	23	149	0	23	C00031->C00002:[2->8,4->11,5->13,5->3,7->17,9->12]	RP06552,RP00649,RP04543,RP02454,RP04472,RP01384,RP04030,RP05301,RP01090,RP01994,RP06726,RP00380,RP00008,RP00861,RP01787,RP08324,RP00820,RP01153,RP04656,RP01654,RP02452,RP00196,RP00208	R01384,R01386,R07658,R00761,R01067,R00286,R02740,R04857,R01244,R00182,R07135,R05698,R00758,R02141,R01827,R01768,R01769,R03876,R04604,R06746,R06769,R07640,R01300,R07646,R01406,R03631,R05577,R05451,R00982,R01558,R03038,R00381,R02539,R08117,R05537,R00389,R01991,R04773,R00912,R08088,R00910,R00235,R06410,R01954,R01357,R03932,R01407,R04157,R05620,R00189,R01280,R00578,R06409,R03974,R06751,R04507,R02918,R03665,R03664,R03661,R03660,R03663,R03662,R04449,R00735,R01616,R02986,R01598,R02255,R01490,R00436,R08244,R02794,R08218,R01164,R02194,R04870,R02699,R01230,R01231,R06944,R05467,R05452,R04036,R06515,R00483,R03658,R03659,R02718,R05578,R00686,R03651,R03652,R02711,R03654,R03655,R03656,R03657,R04580,R07416,R04582,R07887,R02221,R07325,R06777,R01075,R06778,R01176,R01723,R03647,R03286,R06731,R02473,R04274,R01422,R04563,R04562,R03648,R00390,R03646,R04030,R00257,R06583,R04230,R03650,R03209,R01943,R06368,R05193,R00925,R00190,R00182,R01827,R04857,R02704,R02167,R00877,R00307,R06590,R06863,R01641,R02738,R00289,R00287,R00955,R00016,R00550,R08514,R00304
114	0.70	 0	26	171	0	26	C00031->C00002:[4->10,4->11,5->17,7->13,7->3,9->12,9->8]	RP06552,RP00164,RP01262,RP00196,RP04543,RP04472,RP01384,RP04030,RP01140,RP00380,RP00008,RP00861,RP08324,RP08291,RP01573,RP01093,RP00157,RP00080,RP00052,RP06427,RP00060,RP00194,RP04373,RP01270,RP01994,RP00208	R01384,R01386,R07658,R01010,R01011,R01012,R01056,R00289,R00287,R00955,R00286,R04857,R01244,R00182,R00845,R01768,R01769,R03876,R04604,R06746,R06769,R07640,R01300,R07646,R01406,R03631,R05577,R05451,R00982,R01558,R03038,R00381,R02539,R08117,R05537,R00389,R01991,R04773,R00912,R08088,R00910,R00235,R06410,R01954,R01357,R03932,R01407,R04157,R05620,R00189,R01280,R00578,R06409,R03974,R06751,R04507,R02918,R03665,R03664,R03661,R03660,R03663,R03662,R04449,R00735,R01616,R02986,R01598,R02255,R01490,R00436,R08244,R02794,R08218,R01164,R02194,R04870,R02699,R01230,R01231,R06944,R05467,R05452,R04036,R06515,R00483,R03658,R03659,R02718,R05578,R00686,R03651,R03652,R02711,R03654,R03655,R03656,R03657,R04580,R07416,R04582,R07887,R02221,R07325,R06777,R01075,R06778,R01176,R01723,R03647,R03286,R06731,R02473,R04274,R01422,R04563,R04562,R03648,R00390,R03646,R04030,R00257,R06583,R04230,R03650,R03209,R01943,R06368,R05193,R00925,R00190,R00182,R04857,R04732,R01529,R00771,R01034,R01045,R01039,R01067,R06861,R01641,R01830,R01621,R01440,R00756,R00769,R05805,R00770,R00762,R00764,R00767,R01067,R00725,R01139,R00299,R08404,R02185,R05804,R00303,R00850,R00850,R00847,R00841,R04732,R01068,R02141,R00016,R00550,R08514,R00304
115	0.20	 0	10	30	0	10	C00031->C00002:[7->3,9->8]	RP12346,RP00861,RP01262,RP00080,RP06299,RP04656,RP04030,RP06639,RP00242,RP01573	R01049,R03503,R05625,R05735,R00199,R03258,R03595,R00429,R00206,R00619,R00085,R00087,R00190,R00182,R01056,R01067,R06861,R01641,R01830,R01621,R01440,R00761,R00307,R00182,R01621,R00760,R01140,R08406,R00876,R01529
116	0.60	 0	22	154	0	22	C00031->C00002:[4->11,5->13,7->17,7->3,9->12,9->8]	RP06552,RP01274,RP00196,RP02454,RP04472,RP04030,RP00191,RP00380,RP00861,RP08324,RP01140,RP00080,RP00008,RP00077,RP01573,RP01262,RP04543,RP01384,RP01994,RP06727,RP02452,RP00208	R01384,R01386,R07658,R01070,R00289,R00287,R00955,R02740,R04857,R00182,R02073,R04780,R04779,R01768,R01769,R00190,R00182,R04857,R00845,R01067,R06861,R01641,R01830,R01621,R01440,R03876,R04604,R06746,R06769,R07640,R01300,R07646,R01406,R03631,R05577,R05451,R00982,R01558,R03038,R00381,R02539,R08117,R05537,R00389,R01991,R04773,R00912,R08088,R00910,R00235,R06410,R01954,R01357,R03932,R01407,R04157,R05620,R00189,R01280,R00578,R06409,R03974,R06751,R04507,R02918,R03665,R03664,R03661,R03660,R03663,R03662,R04449,R00735,R01616,R02986,R01598,R02255,R01490,R00436,R08244,R02794,R08218,R01164,R02194,R04870,R02699,R01230,R01231,R06944,R05467,R05452,R04036,R06515,R00483,R03658,R03659,R02718,R05578,R00686,R03651,R03652,R02711,R03654,R03655,R03656,R03657,R04580,R07416,R04582,R07887,R02221,R07325,R06777,R01075,R06778,R01176,R01723,R03647,R03286,R06731,R02473,R04274,R01422,R04563,R04562,R03648,R00390,R03646,R04030,R00257,R06583,R04230,R03650,R03209,R01943,R06368,R05193,R00925,R00844,R00846,R00848,R00849,R00842,R01529,R01056,R00286,R01244,R02141,R01830,R02738,R00016,R00550,R08514,R00304
117	0.70	 0	21	147	0	21	C00031->C00002:[1->12,2->13,4->10,4->11,4->17,5->8,9->3]	RP06552,RP01134,RP01262,RP00321,RP00196,RP04543,RP04472,RP01384,RP01994,RP05915,RP04030,RP00380,RP00008,RP01572,RP01569,RP00861,RP08324,RP08291,RP01728,RP04373,RP00208	R01384,R01386,R07658,R00837,R01056,R07147,R06620,R00300,R00874,R00305,R00289,R00287,R00955,R00286,R04857,R01244,R02141,R02737,R00836,R00182,R01768,R01769,R03876,R04604,R06746,R06769,R07640,R01300,R07646,R01406,R03631,R05577,R05451,R00982,R01558,R03038,R00381,R02539,R08117,R05537,R00389,R01991,R04773,R00912,R08088,R00910,R00235,R06410,R01954,R01357,R03932,R01407,R04157,R05620,R00189,R01280,R00578,R06409,R03974,R06751,R04507,R02918,R03665,R03664,R03661,R03660,R03663,R03662,R04449,R00735,R01616,R02986,R01598,R02255,R01490,R00436,R08244,R02794,R08218,R01164,R02194,R04870,R02699,R01230,R01231,R06944,R05467,R05452,R04036,R06515,R00483,R03658,R03659,R02718,R05578,R00686,R03651,R03652,R02711,R03654,R03655,R03656,R03657,R04580,R07416,R04582,R07887,R02221,R07325,R06777,R01075,R06778,R01176,R01723,R03647,R03286,R06731,R02473,R04274,R01422,R04563,R04562,R03648,R00390,R03646,R04030,R00257,R06583,R04230,R03650,R03209,R01943,R06368,R05193,R00925,R01528,R01519,R00190,R00182,R04857,R04732,R01737,R04732,R00016,R00550,R08514,R00304
118	0.70	 0	24	152	0	24	C00031->C00002:[4->10,4->11,5->13,7->17,7->3,9->12,9->8]	RP06552,RP01262,RP00196,RP04543,RP04472,RP01384,RP04030,RP06651,RP01274,RP00191,RP01994,RP00380,RP00008,RP00861,RP01787,RP01148,RP08324,RP08291,RP01238,RP00080,RP04656,RP04373,RP01573,RP00208	R01384,R01386,R07658,R01056,R00289,R00287,R00955,R00286,R04857,R01244,R00182,R01641,R01070,R02073,R04780,R04779,R02141,R01768,R01769,R03876,R04604,R06746,R06769,R07640,R01300,R07646,R01406,R03631,R05577,R05451,R00982,R01558,R03038,R00381,R02539,R08117,R05537,R00389,R01991,R04773,R00912,R08088,R00910,R00235,R06410,R01954,R01357,R03932,R01407,R04157,R05620,R00189,R01280,R00578,R06409,R03974,R06751,R04507,R02918,R03665,R03664,R03661,R03660,R03663,R03662,R04449,R00735,R01616,R02986,R01598,R02255,R01490,R00436,R08244,R02794,R08218,R01164,R02194,R04870,R02699,R01230,R01231,R06944,R05467,R05452,R04036,R06515,R00483,R03658,R03659,R02718,R05578,R00686,R03651,R03652,R02711,R03654,R03655,R03656,R03657,R04580,R07416,R04582,R07887,R02221,R07325,R06777,R01075,R06778,R01176,R01723,R03647,R03286,R06731,R02473,R04274,R01422,R04563,R04562,R03648,R00390,R03646,R04030,R00257,R06583,R04230,R03650,R03209,R01943,R06368,R05193,R00925,R00190,R00182,R01827,R00867,R04857,R04732,R01015,R01067,R06861,R01641,R01830,R01621,R01440,R00307,R04732,R01529,R00016,R00550,R08514,R00304
119	0.90	 0	32	61	0	32	C00031->C00002:[4->10,4->11,5->13,7->17,7->3,7->5,9->12,9->2,9->8]	RP06552,RP06299,RP12346,RP01788,RP01262,RP00196,RP04543,RP02454,RP04472,RP01384,RP04030,RP00242,RP06727,RP03650,RP11137,RP00380,RP01994,RP00861,RP01787,RP00080,RP08324,RP08291,RP07161,RP10817,RP04372,RP02443,RP01238,RP04656,RP04373,RP02452,RP01573,RP00208	R01384,R01386,R07658,R00761,R01049,R03503,R05625,R05735,R00199,R03258,R03595,R00429,R00206,R00619,R00085,R00087,R01829,R01056,R00289,R00287,R00955,R00286,R02740,R04857,R01244,R00182,R00760,R01140,R08406,R00876,R01830,R04026,R01843,R01845,R01768,R01769,R02141,R00190,R00182,R01827,R01067,R06861,R01641,R01830,R01621,R01440,R04857,R04732,R02729,R07226,R04731,R02729,R01015,R00307,R04732,R02738,R01529,R00016,R00550,R08514,R00304
120	0.70	 0	26	161	0	26	C00031->C00002:[4->10,4->11,5->13,7->17,7->3,9->12,9->8]	RP06552,RP01262,RP02940,RP04543,RP04472,RP01384,RP04030,RP01274,RP00191,RP01994,RP00380,RP00008,RP00861,RP00080,RP08324,RP08291,RP01093,RP01238,RP04373,RP02452,RP06427,RP00060,RP01573,RP02453,RP00196,RP00208	R01384,R01386,R07658,R01056,R03321,R00286,R04857,R01244,R00182,R01070,R02073,R04780,R04779,R02141,R01768,R01769,R03876,R04604,R06746,R06769,R07640,R01300,R07646,R01406,R03631,R05577,R05451,R00982,R01558,R03038,R00381,R02539,R08117,R05537,R00389,R01991,R04773,R00912,R08088,R00910,R00235,R06410,R01954,R01357,R03932,R01407,R04157,R05620,R00189,R01280,R00578,R06409,R03974,R06751,R04507,R02918,R03665,R03664,R03661,R03660,R03663,R03662,R04449,R00735,R01616,R02986,R01598,R02255,R01490,R00436,R08244,R02794,R08218,R01164,R02194,R04870,R02699,R01230,R01231,R06944,R05467,R05452,R04036,R06515,R00483,R03658,R03659,R02718,R05578,R00686,R03651,R03652,R02711,R03654,R03655,R03656,R03657,R04580,R07416,R04582,R07887,R02221,R07325,R06777,R01075,R06778,R01176,R01723,R03647,R03286,R06731,R02473,R04274,R01422,R04563,R04562,R03648,R00390,R03646,R04030,R00257,R06583,R04230,R03650,R03209,R01943,R06368,R05193,R00925,R00190,R00182,R01067,R06861,R01641,R01830,R01621,R01440,R04857,R04732,R00771,R01015,R04732,R02738,R01067,R00725,R01139,R00299,R08404,R02185,R05804,R00303,R00850,R01529,R02739,R00289,R00287,R00955,R00016,R00550,R08514,R00304
121	0.30	 0	18	140	0	18	C00031->C00002:[7->11,7->3,9->8]	RP01095,RP03973,RP01575,RP01262,RP10097,RP00528,RP04205,RP01148,RP00242,RP01255,RP00080,RP04656,RP06727,RP04020,RP01319,RP01573,RP04021,RP00008	R05339,R00181,R05338,R01056,R06975,R00604,R02479,R06975,R04560,R00867,R00760,R01140,R08406,R00876,R01049,R01067,R06861,R01641,R01830,R01621,R01440,R00307,R01830,R04378,R01127,R01529,R04378,R03876,R04604,R06746,R06769,R07640,R01300,R07646,R01406,R03631,R05577,R05451,R00982,R01558,R03038,R00381,R02539,R08117,R05537,R00389,R01991,R04773,R00912,R08088,R00910,R00235,R06410,R01954,R01357,R03932,R01407,R04157,R05620,R00189,R01280,R00578,R06409,R03974,R06751,R04507,R02918,R03665,R03664,R03661,R03660,R03663,R03662,R04449,R00735,R01616,R02986,R01598,R02255,R01490,R00436,R08244,R02794,R08218,R01164,R02194,R04870,R02699,R01230,R01231,R06944,R05467,R05452,R04036,R06515,R00483,R03658,R03659,R02718,R05578,R00686,R03651,R03652,R02711,R03654,R03655,R03656,R03657,R04580,R07416,R04582,R07887,R02221,R07325,R06777,R01075,R06778,R01176,R01723,R03647,R03286,R06731,R02473,R04274,R01422,R04563,R04562,R03648,R00390,R03646,R04030,R00257,R06583,R04230,R03650,R03209,R01943,R06368,R05193,R00925
122	0.50	 0	11	129	0	11	C00031->C00002:[1->12,2->13,4->17,7->3,9->8]	RP03973,RP13340,RP01320,RP01262,RP00470,RP02454,RP00080,RP00008,RP06727,RP01573,RP02452	R00181,R01827,R01128,R01056,R01128,R01132,R02740,R01067,R06861,R01641,R01830,R01621,R01440,R03876,R04604,R06746,R06769,R07640,R01300,R07646,R01406,R03631,R05577,R05451,R00982,R01558,R03038,R00381,R02539,R08117,R05537,R00389,R01991,R04773,R00912,R08088,R00910,R00235,R06410,R01954,R01357,R03932,R01407,R04157,R05620,R00189,R01280,R00578,R06409,R03974,R06751,R04507,R02918,R03665,R03664,R03661,R03660,R03663,R03662,R04449,R00735,R01616,R02986,R01598,R02255,R01490,R00436,R08244,R02794,R08218,R01164,R02194,R04870,R02699,R01230,R01231,R06944,R05467,R05452,R04036,R06515,R00483,R03658,R03659,R02718,R05578,R00686,R03651,R03652,R02711,R03654,R03655,R03656,R03657,R04580,R07416,R04582,R07887,R02221,R07325,R06777,R01075,R06778,R01176,R01723,R03647,R03286,R06731,R02473,R04274,R01422,R04563,R04562,R03648,R00390,R03646,R04030,R00257,R06583,R04230,R03650,R03209,R01943,R06368,R05193,R00925,R01830,R01529,R02738
123	0.70	 0	23	51	0	23	C00031->C00002:[4->10,4->11,5->13,7->17,7->3,9->12,9->8]	RP06552,RP12346,RP01262,RP00196,RP04543,RP04472,RP01384,RP04030,RP06727,RP01994,RP00380,RP00680,RP00861,RP01148,RP08324,RP08291,RP01238,RP00080,RP04656,RP04373,RP01573,RP02311,RP00208	R01384,R01386,R07658,R01049,R03503,R05625,R05735,R00199,R03258,R03595,R00429,R00206,R00619,R00085,R00087,R01056,R00289,R00287,R00955,R00286,R04857,R01244,R00182,R01830,R02141,R01768,R01769,R03232,R08407,R00866,R08548,R00190,R00182,R00867,R04857,R04732,R01015,R01067,R06861,R01641,R01830,R01621,R01440,R00307,R04732,R01529,R02568,R00016,R00550,R08514,R00304
124	0.70	 0	28	75	0	28	C00031->C00002:[4->10,4->11,5->17,7->13,7->3,9->12,9->8]	RP03973,RP06552,RP00164,RP12346,RP01262,RP00196,RP04543,RP04472,RP01994,RP00242,RP01140,RP00380,RP01320,RP08324,RP08291,RP01573,RP00470,RP01093,RP00157,RP00080,RP04656,RP00052,RP06427,RP00060,RP00194,RP04373,RP01270,RP00208	R00181,R01384,R01386,R07658,R01010,R01011,R01012,R01049,R03503,R05625,R05735,R00199,R03258,R03595,R00429,R00206,R00619,R00085,R00087,R01056,R00289,R00287,R00955,R00286,R04857,R02141,R00760,R01140,R08406,R00876,R00845,R01768,R01769,R01128,R04857,R04732,R01529,R01128,R01132,R00771,R01034,R01045,R01039,R01067,R06861,R01641,R01830,R01621,R01440,R00307,R00756,R00769,R05805,R00770,R00762,R00764,R00767,R01067,R00725,R01139,R00299,R08404,R02185,R05804,R00303,R00850,R00850,R00847,R00841,R04732,R01068,R00016,R00550,R08514,R00304
125	0.70	 0	24	44	0	24	C00031->C00002:[4->10,4->11,5->13,7->17,7->3,9->12,9->8]	RP06552,RP01065,RP00470,RP01262,RP02421,RP00196,RP04543,RP04472,RP01994,RP03415,RP00242,RP00380,RP13340,RP01320,RP08324,RP08291,RP00820,RP00080,RP04656,RP04373,RP06427,RP01573,RP00208,RP00231	R01384,R01386,R07658,R00720,R01128,R01132,R01056,R02703,R00289,R00287,R00955,R00286,R04857,R02141,R00088,R00760,R01140,R08406,R00876,R01768,R01769,R01827,R01128,R04857,R04732,R02704,R02167,R01067,R06861,R01641,R01830,R01621,R01440,R00307,R04732,R01067,R01529,R00016,R00550,R08514,R00304,R00870,R00868,R00865
126	0.60	 0	20	363	0	20	C00031->C00002:[1->12,2->13,4->11,4->17,7->3,9->8]	RP06552,RP04543,RP00861,RP01262,RP08324,RP00196,RP01148,RP00208,RP00003,RP01384,RP04030,RP00080,RP04656,RP04472,RP06727,RP01573,RP00056,RP00380,RP01994,RP13340	R01384,R01386,R07658,R00286,R00190,R00182,R01056,R04857,R00289,R00287,R00955,R00867,R00016,R00550,R08514,R00304,R04126,R05030,R01417,R00949,R00334,R05225,R05033,R07642,R01654,R05221,R00943,R00942,R03632,R02326,R03840,R00344,R00229,R00341,R04463,R02976,R00076,R01021,R00156,R00742,R03785,R01857,R00509,R06396,R00150,R08232,R04358,R04241,R03449,R01859,R00158,R03822,R03236,R01917,R05800,R00573,R07641,R01150,R04023,R08572,R05028,R04002,R02884,R04555,R00332,R04589,R00330,R00331,R06529,R01395,R01567,R01011,R04657,R03187,R02649,R03182,R01961,R01843,R03471,R01092,R00141,R00140,R01844,R03478,R03479,R03744,R00149,R06282,R03576,R05815,R02324,R00866,R00867,R01926,R03387,R01495,R03150,R03347,R08233,R04143,R08242,R02404,R03877,R08241,R02451,R08323,R07302,R08352,R05795,R02090,R01476,R04572,R02650,R04267,R03193,R08354,R08355,R02658,R00480,R00482,R03613,R03298,R00405,R00174,R00299,R03469,R02584,R05224,R01256,R05646,R00240,R00241,R05803,R05802,R05801,R04591,R05806,R00722,R01353,R04357,R07279,R05661,R02783,R02785,R03494,R02786,R02788,R05197,R04448,R03905,R00554,R04779,R05626,R00315,R00497,R01468,R02626,R02071,R02625,R03361,R03362,R04401,R02575,R00251,R00162,R00253,R08124,R01771,R00756,R00964,R04504,R03161,R00518,R00847,R07414,R03920,R04275,R01541,R04385,R02402,R07127,R04573,R02732,R03770,R00549,R01512,R01514,R04144,R04369,R03766,R00894,R01182,R02089,R03607,R06842,R04208,R06836,R02240,R01666,R01665,R02245,R05799,R01585,R03272,R08154,R03274,R01526,R00185,R01059,R04617,R01523,R03939,R05186,R02848,R01050,R01051,R01053,R04509,R01688,R02412,R01201,R04351,R01881,R03433,R00760,R00575,R02927,R04388,R00570,R00571,R01441,R01888,R03241,R07404,R01967,R02099,R02098,R04212,R02094,R03384,R00105,R00104,R02093,R05185,R06367,R02184,R08223,R03516,R02493,R00352,R00774,R01754,R01322,R04235,R01326,R04928,R02705,R01737,R08201,R00513,R02971,R00200,R00130,R01980,R01121,R03429,R03428,R00139,R05634,R02757,R05202,R02750,R03395,R01573,R03014,R02301,R00617,R02758,R04068,R03315,R01600,R03944,R03095,R05496,R04391,R03157,R00283,R03819,R02227,R00136,R02225,R01137,R07828,R04730,R08353,R02903,R05227,R01131,R03530,R02865,R06974,R08217,R04138,R01547,R02439,R04403,R00127,R01786,R01228,R03245,R00129,R02430,R03754,R00086,R03691,R04545,R00002,R02741,R03018,R00124,R06976,R02331,R02303,R06975,R00512,R00239,R02664,R02980,R02136,R02238,R02134,R00616,R01902,R01639,R01901,R03780,R02929,R00920,R02237,R01909,R01244,R00182,R01067,R06861,R01641,R01830,R01621,R01440,R00307,R04857,R01830,R01529,R00157,R00333,R00122,R00127,R05805,R05804,R01568,R01768,R01769,R02141,R01827
127	0.90	 0	31	170	0	31	C00031->C00002:[4->10,4->11,5->13,7->17,7->3,7->5,9->12,9->2,9->8]	RP06552,RP06299,RP01262,RP00196,RP04543,RP04472,RP01384,RP04030,RP00242,RP03650,RP01994,RP00380,RP00008,RP00680,RP00861,RP01238,RP08324,RP08291,RP07161,RP10817,RP01093,RP04372,RP02443,RP00080,RP04656,RP04373,RP06427,RP00060,RP01573,RP02311,RP00208	R01384,R01386,R07658,R00761,R01056,R00289,R00287,R00955,R00286,R04857,R01244,R00182,R00760,R01140,R08406,R00876,R04026,R02141,R01768,R01769,R03876,R04604,R06746,R06769,R07640,R01300,R07646,R01406,R03631,R05577,R05451,R00982,R01558,R03038,R00381,R02539,R08117,R05537,R00389,R01991,R04773,R00912,R08088,R00910,R00235,R06410,R01954,R01357,R03932,R01407,R04157,R05620,R00189,R01280,R00578,R06409,R03974,R06751,R04507,R02918,R03665,R03664,R03661,R03660,R03663,R03662,R04449,R00735,R01616,R02986,R01598,R02255,R01490,R00436,R08244,R02794,R08218,R01164,R02194,R04870,R02699,R01230,R01231,R06944,R05467,R05452,R04036,R06515,R00483,R03658,R03659,R02718,R05578,R00686,R03651,R03652,R02711,R03654,R03655,R03656,R03657,R04580,R07416,R04582,R07887,R02221,R07325,R06777,R01075,R06778,R01176,R01723,R03647,R03286,R06731,R02473,R04274,R01422,R04563,R04562,R03648,R00390,R03646,R04030,R00257,R06583,R04230,R03650,R03209,R01943,R06368,R05193,R00925,R03232,R08407,R00866,R08548,R00190,R00182,R01015,R04857,R04732,R02729,R07226,R00771,R04731,R02729,R01067,R06861,R01641,R01830,R01621,R01440,R00307,R04732,R01067,R00725,R01139,R00299,R08404,R02185,R05804,R00303,R00850,R01529,R02568,R00016,R00550,R08514,R00304
128	0.20	 0	9	130	0	9	C00031->C00002:[7->3,9->8]	RP00080,RP00242,RP00861,RP06427,RP01262,RP01573,RP04656,RP00008,RP04030	R01067,R06861,R01641,R01830,R01621,R01440,R00760,R01140,R08406,R00876,R00190,R00182,R01067,R01056,R01529,R00307,R03876,R04604,R06746,R06769,R07640,R01300,R07646,R01406,R03631,R05577,R05451,R00982,R01558,R03038,R00381,R02539,R08117,R05537,R00389,R01991,R04773,R00912,R08088,R00910,R00235,R06410,R01954,R01357,R03932,R01407,R04157,R05620,R00189,R01280,R00578,R06409,R03974,R06751,R04507,R02918,R03665,R03664,R03661,R03660,R03663,R03662,R04449,R00735,R01616,R02986,R01598,R02255,R01490,R00436,R08244,R02794,R08218,R01164,R02194,R04870,R02699,R01230,R01231,R06944,R05467,R05452,R04036,R06515,R00483,R03658,R03659,R02718,R05578,R00686,R03651,R03652,R02711,R03654,R03655,R03656,R03657,R04580,R07416,R04582,R07887,R02221,R07325,R06777,R01075,R06778,R01176,R01723,R03647,R03286,R06731,R02473,R04274,R01422,R04563,R04562,R03648,R00390,R03646,R04030,R00257,R06583,R04230,R03650,R03209,R01943,R06368,R05193,R00925,R00182
129	0.50	 0	12	131	0	12	C00031->C00002:[2->8,5->13,5->3,7->17,9->12]	RP00861,RP01787,RP01148,RP00649,RP00820,RP04030,RP04656,RP01654,RP01090,RP06726,RP00008,RP00231	R00190,R00182,R01827,R00867,R00761,R01067,R02704,R02167,R00182,R00307,R06590,R06863,R01641,R00758,R01827,R03876,R04604,R06746,R06769,R07640,R01300,R07646,R01406,R03631,R05577,R05451,R00982,R01558,R03038,R00381,R02539,R08117,R05537,R00389,R01991,R04773,R00912,R08088,R00910,R00235,R06410,R01954,R01357,R03932,R01407,R04157,R05620,R00189,R01280,R00578,R06409,R03974,R06751,R04507,R02918,R03665,R03664,R03661,R03660,R03663,R03662,R04449,R00735,R01616,R02986,R01598,R02255,R01490,R00436,R08244,R02794,R08218,R01164,R02194,R04870,R02699,R01230,R01231,R06944,R05467,R05452,R04036,R06515,R00483,R03658,R03659,R02718,R05578,R00686,R03651,R03652,R02711,R03654,R03655,R03656,R03657,R04580,R07416,R04582,R07887,R02221,R07325,R06777,R01075,R06778,R01176,R01723,R03647,R03286,R06731,R02473,R04274,R01422,R04563,R04562,R03648,R00390,R03646,R04030,R00257,R06583,R04230,R03650,R03209,R01943,R06368,R05193,R00925,R00870,R00868,R00865
130	0.50	 0	15	41	0	15	C00031->C00002:[5->13,7->17,7->3,9->12,9->8]	RP12346,RP00861,RP01262,RP01274,RP02454,RP04656,RP04030,RP00080,RP00242,RP06427,RP00077,RP01573,RP01140,RP00191,RP02452	R01049,R03503,R05625,R05735,R00199,R03258,R03595,R00429,R00206,R00619,R00085,R00087,R00190,R00182,R01056,R01070,R02740,R00307,R00182,R01067,R06861,R01641,R01830,R01621,R01440,R00760,R01140,R08406,R00876,R01067,R00844,R00846,R00848,R00849,R00842,R01529,R00845,R02073,R04780,R04779,R02738
131	0.60	 0	25	377	0	25	C00031->C00002:[4->11,5->13,7->17,7->3,9->12,9->8]	RP06552,RP01262,RP02940,RP04543,RP04472,RP01384,RP04030,RP01274,RP00191,RP01994,RP00380,RP02452,RP00056,RP00861,RP00080,RP08324,RP01093,RP01238,RP06427,RP00060,RP00003,RP01573,RP02453,RP00196,RP00208	R01384,R01386,R07658,R01056,R03321,R00286,R04857,R01244,R00182,R01070,R02073,R04780,R04779,R02141,R01768,R01769,R02738,R00157,R00333,R00122,R00127,R05805,R05804,R01568,R00190,R00182,R01067,R06861,R01641,R01830,R01621,R01440,R04857,R00771,R01015,R01067,R00725,R01139,R00299,R08404,R02185,R05804,R00303,R00850,R04126,R05030,R01417,R00949,R00334,R05225,R05033,R07642,R01654,R05221,R00943,R00942,R03632,R02326,R03840,R00344,R00229,R00341,R04463,R02976,R00076,R01021,R00156,R00742,R03785,R01857,R00509,R06396,R00150,R08232,R04358,R04241,R03449,R01859,R00158,R03822,R03236,R01917,R05800,R00573,R07641,R01150,R04023,R08572,R05028,R04002,R02884,R04555,R00332,R04589,R00330,R00331,R06529,R01395,R01567,R01011,R04657,R03187,R02649,R03182,R01961,R01843,R03471,R01092,R00141,R00140,R01844,R03478,R03479,R03744,R00149,R06282,R03576,R05815,R02324,R00866,R00867,R01926,R03387,R01495,R03150,R03347,R08233,R04143,R08242,R02404,R03877,R08241,R02451,R08323,R07302,R08352,R05795,R02090,R01476,R04572,R02650,R04267,R03193,R08354,R08355,R02658,R00480,R00482,R03613,R03298,R00405,R00174,R00299,R03469,R02584,R05224,R01256,R05646,R00240,R00241,R05803,R05802,R05801,R04591,R05806,R00722,R01353,R04357,R07279,R05661,R02783,R02785,R03494,R02786,R02788,R05197,R04448,R03905,R00554,R04779,R05626,R00315,R00497,R01468,R02626,R02071,R02625,R03361,R03362,R04401,R02575,R00251,R00162,R00253,R08124,R01771,R00756,R00964,R04504,R03161,R00518,R00847,R07414,R03920,R04275,R01541,R04385,R02402,R07127,R04573,R02732,R03770,R00549,R01512,R01514,R04144,R04369,R03766,R00894,R01182,R02089,R03607,R06842,R04208,R06836,R02240,R01666,R01665,R02245,R05799,R01585,R03272,R08154,R03274,R01526,R00185,R01059,R04617,R01523,R03939,R05186,R02848,R01050,R01051,R01053,R04509,R01688,R02412,R01201,R04351,R01881,R03433,R00760,R00575,R02927,R04388,R00570,R00571,R01441,R01888,R03241,R07404,R01967,R02099,R02098,R04212,R02094,R03384,R00105,R00104,R02093,R05185,R06367,R02184,R08223,R03516,R02493,R00352,R00774,R01754,R01322,R04235,R01326,R04928,R02705,R01737,R08201,R00513,R02971,R00200,R00130,R01980,R01121,R03429,R03428,R00139,R05634,R02757,R05202,R02750,R03395,R01573,R03014,R02301,R00617,R02758,R04068,R03315,R01600,R03944,R03095,R05496,R04391,R03157,R00283,R03819,R02227,R00136,R02225,R01137,R07828,R04730,R08353,R02903,R05227,R01131,R03530,R02865,R06974,R08217,R04138,R01547,R02439,R04403,R00127,R01786,R01228,R03245,R00129,R02430,R03754,R00086,R03691,R04545,R00002,R02741,R03018,R00124,R06976,R02331,R02303,R06975,R00512,R00239,R02664,R02980,R02136,R02238,R02134,R00616,R01902,R01639,R01901,R03780,R02929,R00920,R02237,R01909,R01529,R02739,R00289,R00287,R00955,R00016,R00550,R08514,R00304
132	0.50	 0	18	155	0	18	C00031->C00002:[5->17,7->13,7->3,9->12,9->8]	RP00164,RP00861,RP01262,RP01140,RP02940,RP01093,RP04030,RP00080,RP00052,RP00008,RP06727,RP00060,RP00194,RP00157,RP01573,RP02453,RP01270,RP02452	R01010,R01011,R01012,R00190,R00182,R01056,R00845,R03321,R00771,R00182,R01067,R06861,R01641,R01830,R01621,R01440,R00756,R00769,R05805,R00770,R00762,R00764,R00767,R03876,R04604,R06746,R06769,R07640,R01300,R07646,R01406,R03631,R05577,R05451,R00982,R01558,R03038,R00381,R02539,R08117,R05537,R00389,R01991,R04773,R00912,R08088,R00910,R00235,R06410,R01954,R01357,R03932,R01407,R04157,R05620,R00189,R01280,R00578,R06409,R03974,R06751,R04507,R02918,R03665,R03664,R03661,R03660,R03663,R03662,R04449,R00735,R01616,R02986,R01598,R02255,R01490,R00436,R08244,R02794,R08218,R01164,R02194,R04870,R02699,R01230,R01231,R06944,R05467,R05452,R04036,R06515,R00483,R03658,R03659,R02718,R05578,R00686,R03651,R03652,R02711,R03654,R03655,R03656,R03657,R04580,R07416,R04582,R07887,R02221,R07325,R06777,R01075,R06778,R01176,R01723,R03647,R03286,R06731,R02473,R04274,R01422,R04563,R04562,R03648,R00390,R03646,R04030,R00257,R06583,R04230,R03650,R03209,R01943,R06368,R05193,R00925,R01830,R00725,R01139,R00299,R08404,R02185,R05804,R00303,R00850,R00850,R00847,R00841,R01034,R01045,R01039,R01529,R02739,R01068,R02738
133	0.70	 0	24	153	0	24	C00031->C00002:[4->10,4->11,5->13,7->17,7->3,9->12,9->8]	RP06552,RP01262,RP00196,RP04543,RP02454,RP04472,RP01384,RP04030,RP06727,RP01994,RP00380,RP00008,RP00680,RP00861,RP00080,RP08324,RP08291,RP01238,RP02311,RP04656,RP04373,RP02452,RP01573,RP00208	R01384,R01386,R07658,R01056,R00289,R00287,R00955,R00286,R02740,R04857,R01244,R00182,R01830,R02141,R01768,R01769,R03876,R04604,R06746,R06769,R07640,R01300,R07646,R01406,R03631,R05577,R05451,R00982,R01558,R03038,R00381,R02539,R08117,R05537,R00389,R01991,R04773,R00912,R08088,R00910,R00235,R06410,R01954,R01357,R03932,R01407,R04157,R05620,R00189,R01280,R00578,R06409,R03974,R06751,R04507,R02918,R03665,R03664,R03661,R03660,R03663,R03662,R04449,R00735,R01616,R02986,R01598,R02255,R01490,R00436,R08244,R02794,R08218,R01164,R02194,R04870,R02699,R01230,R01231,R06944,R05467,R05452,R04036,R06515,R00483,R03658,R03659,R02718,R05578,R00686,R03651,R03652,R02711,R03654,R03655,R03656,R03657,R04580,R07416,R04582,R07887,R02221,R07325,R06777,R01075,R06778,R01176,R01723,R03647,R03286,R06731,R02473,R04274,R01422,R04563,R04562,R03648,R00390,R03646,R04030,R00257,R06583,R04230,R03650,R03209,R01943,R06368,R05193,R00925,R03232,R08407,R00866,R08548,R00190,R00182,R01067,R06861,R01641,R01830,R01621,R01440,R04857,R04732,R01015,R02568,R00307,R04732,R02738,R01529,R00016,R00550,R08514,R00304
134	0.70	 0	28	173	0	28	C00031->C00002:[4->10,4->11,5->17,7->13,7->3,9->12,9->8]	RP03973,RP06552,RP00164,RP01262,RP00196,RP04543,RP02454,RP04472,RP01994,RP06727,RP00157,RP00380,RP00008,RP01320,RP08324,RP08291,RP01573,RP00470,RP01093,RP01140,RP00080,RP00052,RP02452,RP00060,RP00194,RP04373,RP01270,RP00208	R00181,R01384,R01386,R07658,R01010,R01011,R01012,R01056,R00289,R00287,R00955,R00286,R02740,R04857,R02141,R01830,R01034,R01045,R01039,R01768,R01769,R03876,R04604,R06746,R06769,R07640,R01300,R07646,R01406,R03631,R05577,R05451,R00982,R01558,R03038,R00381,R02539,R08117,R05537,R00389,R01991,R04773,R00912,R08088,R00910,R00235,R06410,R01954,R01357,R03932,R01407,R04157,R05620,R00189,R01280,R00578,R06409,R03974,R06751,R04507,R02918,R03665,R03664,R03661,R03660,R03663,R03662,R04449,R00735,R01616,R02986,R01598,R02255,R01490,R00436,R08244,R02794,R08218,R01164,R02194,R04870,R02699,R01230,R01231,R06944,R05467,R05452,R04036,R06515,R00483,R03658,R03659,R02718,R05578,R00686,R03651,R03652,R02711,R03654,R03655,R03656,R03657,R04580,R07416,R04582,R07887,R02221,R07325,R06777,R01075,R06778,R01176,R01723,R03647,R03286,R06731,R02473,R04274,R01422,R04563,R04562,R03648,R00390,R03646,R04030,R00257,R06583,R04230,R03650,R03209,R01943,R06368,R05193,R00925,R01128,R04857,R04732,R01529,R01128,R01132,R00771,R00845,R01067,R06861,R01641,R01830,R01621,R01440,R00756,R00769,R05805,R00770,R00762,R00764,R00767,R02738,R00725,R01139,R00299,R08404,R02185,R05804,R00303,R00850,R00850,R00847,R00841,R04732,R01068,R00016,R00550,R08514,R00304
135	0.60	 0	23	39	0	23	C00031->C00002:[4->11,5->13,7->17,7->3,9->12,9->8]	RP06552,RP01065,RP01274,RP01262,RP00196,RP04543,RP02454,RP04472,RP01994,RP03415,RP01148,RP01238,RP06727,RP00191,RP00380,RP02452,RP01320,RP08324,RP00470,RP00080,RP04656,RP01573,RP00208	R01384,R01386,R07658,R00720,R01070,R01056,R00289,R00287,R00955,R00286,R02740,R04857,R02141,R00088,R00867,R01015,R01830,R02073,R04780,R04779,R01768,R01769,R02738,R01128,R04857,R01128,R01132,R01067,R06861,R01641,R01830,R01621,R01440,R00307,R01529,R00016,R00550,R08514,R00304
136	0.70	 0	25	153	0	25	C00031->C00002:[4->10,4->11,5->13,7->17,7->3,9->12,9->8]	RP06552,RP06727,RP01262,RP00196,RP04543,RP02454,RP04472,RP01384,RP04030,RP01274,RP00191,RP01994,RP00380,RP02452,RP00861,RP01148,RP08324,RP00080,RP01238,RP04656,RP04373,RP00008,RP08291,RP01573,RP00208	R01384,R01386,R07658,R01830,R01056,R00289,R00287,R00955,R00286,R02740,R04857,R01244,R00182,R01070,R02073,R04780,R04779,R02141,R01768,R01769,R02738,R00190,R00182,R00867,R04857,R01067,R06861,R01641,R01830,R01621,R01440,R01015,R00307,R04732,R03876,R04604,R06746,R06769,R07640,R01300,R07646,R01406,R03631,R05577,R05451,R00982,R01558,R03038,R00381,R02539,R08117,R05537,R00389,R01991,R04773,R00912,R08088,R00910,R00235,R06410,R01954,R01357,R03932,R01407,R04157,R05620,R00189,R01280,R00578,R06409,R03974,R06751,R04507,R02918,R03665,R03664,R03661,R03660,R03663,R03662,R04449,R00735,R01616,R02986,R01598,R02255,R01490,R00436,R08244,R02794,R08218,R01164,R02194,R04870,R02699,R01230,R01231,R06944,R05467,R05452,R04036,R06515,R00483,R03658,R03659,R02718,R05578,R00686,R03651,R03652,R02711,R03654,R03655,R03656,R03657,R04580,R07416,R04582,R07887,R02221,R07325,R06777,R01075,R06778,R01176,R01723,R03647,R03286,R06731,R02473,R04274,R01422,R04563,R04562,R03648,R00390,R03646,R04030,R00257,R06583,R04230,R03650,R03209,R01943,R06368,R05193,R00925,R04732,R01529,R00016,R00550,R08514,R00304
137	0.90	 0	30	162	0	30	C00031->C00002:[4->10,4->11,5->13,7->17,7->3,7->5,9->12,9->2,9->8]	RP06552,RP04543,RP01262,RP02421,RP00196,RP06299,RP04472,RP01384,RP04030,RP06639,RP00242,RP01994,RP00380,RP00008,RP13340,RP10817,RP00861,RP03650,RP08324,RP08291,RP07161,RP00820,RP04372,RP02443,RP00080,RP04656,RP04373,RP01573,RP00208,RP00231	R01384,R01386,R07658,R00286,R01056,R02703,R00289,R00287,R00955,R00761,R04857,R01244,R00182,R01621,R00760,R01140,R08406,R00876,R02141,R01768,R01769,R03876,R04604,R06746,R06769,R07640,R01300,R07646,R01406,R03631,R05577,R05451,R00982,R01558,R03038,R00381,R02539,R08117,R05537,R00389,R01991,R04773,R00912,R08088,R00910,R00235,R06410,R01954,R01357,R03932,R01407,R04157,R05620,R00189,R01280,R00578,R06409,R03974,R06751,R04507,R02918,R03665,R03664,R03661,R03660,R03663,R03662,R04449,R00735,R01616,R02986,R01598,R02255,R01490,R00436,R08244,R02794,R08218,R01164,R02194,R04870,R02699,R01230,R01231,R06944,R05467,R05452,R04036,R06515,R00483,R03658,R03659,R02718,R05578,R00686,R03651,R03652,R02711,R03654,R03655,R03656,R03657,R04580,R07416,R04582,R07887,R02221,R07325,R06777,R01075,R06778,R01176,R01723,R03647,R03286,R06731,R02473,R04274,R01422,R04563,R04562,R03648,R00390,R03646,R04030,R00257,R06583,R04230,R03650,R03209,R01943,R06368,R05193,R00925,R01827,R07226,R00190,R00182,R04026,R04857,R04732,R02729,R02704,R02167,R04731,R02729,R01067,R06861,R01641,R01830,R01621,R01440,R00307,R04732,R01529,R00016,R00550,R08514,R00304,R00870,R00868,R00865
138	0.60	 0	21	144	0	21	C00031->C00002:[1->12,2->13,4->17,5->3,5->8,7->11]	RP03973,RP01319,RP04232,RP00321,RP04205,RP01580,RP00242,RP02454,RP04021,RP13333,RP06726,RP02452,RP01569,RP01787,RP10097,RP01255,RP04656,RP01654,RP00008,RP04020,RP00649	R00181,R01127,R00212,R07147,R06620,R00300,R00874,R00305,R06975,R04560,R01538,R00760,R01140,R08406,R00876,R02740,R04378,R08570,R01827,R02738,R01519,R01827,R06975,R01049,R00307,R06590,R06863,R01641,R03876,R04604,R06746,R06769,R07640,R01300,R07646,R01406,R03631,R05577,R05451,R00982,R01558,R03038,R00381,R02539,R08117,R05537,R00389,R01991,R04773,R00912,R08088,R00910,R00235,R06410,R01954,R01357,R03932,R01407,R04157,R05620,R00189,R01280,R00578,R06409,R03974,R06751,R04507,R02918,R03665,R03664,R03661,R03660,R03663,R03662,R04449,R00735,R01616,R02986,R01598,R02255,R01490,R00436,R08244,R02794,R08218,R01164,R02194,R04870,R02699,R01230,R01231,R06944,R05467,R05452,R04036,R06515,R00483,R03658,R03659,R02718,R05578,R00686,R03651,R03652,R02711,R03654,R03655,R03656,R03657,R04580,R07416,R04582,R07887,R02221,R07325,R06777,R01075,R06778,R01176,R01723,R03647,R03286,R06731,R02473,R04274,R01422,R04563,R04562,R03648,R00390,R03646,R04030,R00257,R06583,R04230,R03650,R03209,R01943,R06368,R05193,R00925,R04378,R00761,R01067
139	0.90	 0	30	50	0	30	C00031->C00002:[4->10,4->11,5->13,7->17,7->3,7->5,9->12,9->2,9->8]	RP06552,RP01065,RP00470,RP01262,RP00196,RP04543,RP04472,RP01994,RP03415,RP10817,RP06727,RP03650,RP00380,RP00680,RP01148,RP08324,RP08291,RP07161,RP01320,RP00242,RP04372,RP02443,RP01238,RP04656,RP04373,RP06299,RP01573,RP02311,RP00080,RP00208	R01384,R01386,R07658,R00720,R01128,R01132,R01056,R00289,R00287,R00955,R00286,R04857,R02141,R00088,R07226,R01830,R04026,R01768,R01769,R03232,R08407,R00866,R08548,R00867,R04857,R04732,R02729,R01128,R00760,R01140,R08406,R00876,R04731,R02729,R01015,R00307,R04732,R00761,R01529,R02568,R01067,R06861,R01641,R01830,R01621,R01440,R00016,R00550,R08514,R00304
140	0.50	 0	14	30	0	14	C00031->C00002:[1->12,2->13,4->17,5->3,5->8]	RP12346,RP00861,RP01787,RP02421,RP01790,RP00820,RP02454,RP04030,RP04656,RP01654,RP05301,RP01153,RP06726,RP02452	R01049,R03503,R05625,R05735,R00199,R03258,R03595,R00429,R00206,R00619,R00085,R00087,R00190,R00182,R01827,R02703,R01830,R02704,R02167,R02740,R00182,R00307,R06590,R06863,R01641,R07135,R05698,R00877,R01827,R02738
141	0.50	 0	16	362	0	16	C00031->C00002:[1->12,2->13,4->17,5->3,5->8]	RP00231,RP00861,RP01787,RP01148,RP00649,RP00820,RP00003,RP04030,RP04656,RP01654,RP01093,RP01090,RP00060,RP00056,RP06726,RP00242	R00870,R00868,R00865,R00190,R00182,R01827,R00867,R00761,R01067,R02704,R02167,R04126,R05030,R01417,R00949,R00334,R05225,R05033,R07642,R01654,R05221,R00943,R00942,R03632,R02326,R03840,R00344,R00229,R00341,R04463,R02976,R00076,R01021,R00156,R00742,R03785,R01857,R00509,R06396,R00150,R08232,R04358,R04241,R03449,R01859,R00158,R03822,R03236,R01917,R05800,R00573,R07641,R01150,R04023,R08572,R05028,R04002,R02884,R04555,R00332,R04589,R00330,R00331,R06529,R01395,R01567,R01011,R04657,R03187,R02649,R03182,R01961,R01843,R03471,R01092,R00141,R00140,R01844,R03478,R03479,R03744,R00149,R06282,R03576,R05815,R02324,R00866,R00867,R01926,R03387,R01495,R03150,R03347,R08233,R04143,R08242,R02404,R03877,R08241,R02451,R08323,R07302,R08352,R05795,R02090,R01476,R04572,R02650,R04267,R03193,R08354,R08355,R02658,R00480,R00482,R03613,R03298,R00405,R00174,R00299,R03469,R02584,R05224,R01256,R05646,R00240,R00241,R05803,R05802,R05801,R04591,R05806,R00722,R01353,R04357,R07279,R05661,R02783,R02785,R03494,R02786,R02788,R05197,R04448,R03905,R00554,R04779,R05626,R00315,R00497,R01468,R02626,R02071,R02625,R03361,R03362,R04401,R02575,R00251,R00162,R00253,R08124,R01771,R00756,R00964,R04504,R03161,R00518,R00847,R07414,R03920,R04275,R01541,R04385,R02402,R07127,R04573,R02732,R03770,R00549,R01512,R01514,R04144,R04369,R03766,R00894,R01182,R02089,R03607,R06842,R04208,R06836,R02240,R01666,R01665,R02245,R05799,R01585,R03272,R08154,R03274,R01526,R00185,R01059,R04617,R01523,R03939,R05186,R02848,R01050,R01051,R01053,R04509,R01688,R02412,R01201,R04351,R01881,R03433,R00760,R00575,R02927,R04388,R00570,R00571,R01441,R01888,R03241,R07404,R01967,R02099,R02098,R04212,R02094,R03384,R00105,R00104,R02093,R05185,R06367,R02184,R08223,R03516,R02493,R00352,R00774,R01754,R01322,R04235,R01326,R04928,R02705,R01737,R08201,R00513,R02971,R00200,R00130,R01980,R01121,R03429,R03428,R00139,R05634,R02757,R05202,R02750,R03395,R01573,R03014,R02301,R00617,R02758,R04068,R03315,R01600,R03944,R03095,R05496,R04391,R03157,R00283,R03819,R02227,R00136,R02225,R01137,R07828,R04730,R08353,R02903,R05227,R01131,R03530,R02865,R06974,R08217,R04138,R01547,R02439,R04403,R00127,R01786,R01228,R03245,R00129,R02430,R03754,R00086,R03691,R04545,R00002,R02741,R03018,R00124,R06976,R02331,R02303,R06975,R00512,R00239,R02664,R02980,R02136,R02238,R02134,R00616,R01902,R01639,R01901,R03780,R02929,R00920,R02237,R01909,R00182,R00307,R06590,R06863,R01641,R00771,R00758,R00725,R01139,R00299,R08404,R02185,R05804,R00303,R00850,R00157,R00333,R00122,R00127,R05805,R05804,R01568,R01827,R00760,R01140,R08406,R00876
142	0.50	 0	16	144	0	16	C00031->C00002:[5->17,7->13,7->3,9->12,9->8]	RP00680,RP00861,RP01262,RP06639,RP06299,RP00242,RP00848,RP04030,RP00080,RP04656,RP01251,RP00194,RP01573,RP02311,RP01140,RP00008	R03232,R08407,R00866,R08548,R00190,R00182,R01056,R01621,R00761,R00760,R01140,R08406,R00876,R05679,R05680,R00182,R01067,R06861,R01641,R01830,R01621,R01440,R00307,R07298,R01044,R00850,R00847,R00841,R01529,R02568,R00845,R03876,R04604,R06746,R06769,R07640,R01300,R07646,R01406,R03631,R05577,R05451,R00982,R01558,R03038,R00381,R02539,R08117,R05537,R00389,R01991,R04773,R00912,R08088,R00910,R00235,R06410,R01954,R01357,R03932,R01407,R04157,R05620,R00189,R01280,R00578,R06409,R03974,R06751,R04507,R02918,R03665,R03664,R03661,R03660,R03663,R03662,R04449,R00735,R01616,R02986,R01598,R02255,R01490,R00436,R08244,R02794,R08218,R01164,R02194,R04870,R02699,R01230,R01231,R06944,R05467,R05452,R04036,R06515,R00483,R03658,R03659,R02718,R05578,R00686,R03651,R03652,R02711,R03654,R03655,R03656,R03657,R04580,R07416,R04582,R07887,R02221,R07325,R06777,R01075,R06778,R01176,R01723,R03647,R03286,R06731,R02473,R04274,R01422,R04563,R04562,R03648,R00390,R03646,R04030,R00257,R06583,R04230,R03650,R03209,R01943,R06368,R05193,R00925
143	0.20	 0	10	30	0	10	C00031->C00002:[7->3,9->8]	RP12346,RP00861,RP01262,RP04656,RP01255,RP04092,RP00080,RP00242,RP06427,RP01573	R01049,R03503,R05625,R05735,R00199,R03258,R03595,R00429,R00206,R00619,R00085,R00087,R00190,R00182,R01056,R00307,R01049,R00190,R01067,R06861,R01641,R01830,R01621,R01440,R00760,R01140,R08406,R00876,R01067,R01529
144	0.50	 0	15	139	0	15	C00031->C00002:[5->13,7->17,7->3,9->12,9->8]	RP00861,RP01262,RP01274,RP02940,RP02454,RP04030,RP00080,RP00008,RP06727,RP00077,RP00191,RP01573,RP02453,RP01140,RP02452	R00190,R00182,R01056,R01070,R03321,R02740,R00182,R01067,R06861,R01641,R01830,R01621,R01440,R03876,R04604,R06746,R06769,R07640,R01300,R07646,R01406,R03631,R05577,R05451,R00982,R01558,R03038,R00381,R02539,R08117,R05537,R00389,R01991,R04773,R00912,R08088,R00910,R00235,R06410,R01954,R01357,R03932,R01407,R04157,R05620,R00189,R01280,R00578,R06409,R03974,R06751,R04507,R02918,R03665,R03664,R03661,R03660,R03663,R03662,R04449,R00735,R01616,R02986,R01598,R02255,R01490,R00436,R08244,R02794,R08218,R01164,R02194,R04870,R02699,R01230,R01231,R06944,R05467,R05452,R04036,R06515,R00483,R03658,R03659,R02718,R05578,R00686,R03651,R03652,R02711,R03654,R03655,R03656,R03657,R04580,R07416,R04582,R07887,R02221,R07325,R06777,R01075,R06778,R01176,R01723,R03647,R03286,R06731,R02473,R04274,R01422,R04563,R04562,R03648,R00390,R03646,R04030,R00257,R06583,R04230,R03650,R03209,R01943,R06368,R05193,R00925,R01830,R00844,R00846,R00848,R00849,R00842,R02073,R04780,R04779,R01529,R02739,R00845,R02738
145	0.70	 0	27	50	0	27	C00031->C00002:[4->10,4->11,5->13,7->17,7->3,9->12,9->8]	RP06552,RP04478,RP01262,RP00196,RP04543,RP02454,RP04472,RP01384,RP04030,RP00242,RP01274,RP00191,RP01994,RP00380,RP02452,RP00861,RP08324,RP08291,RP01140,RP00080,RP04656,RP04373,RP06427,RP00485,RP00077,RP01573,RP00208	R01384,R01386,R07658,R04863,R01056,R00289,R00287,R00955,R00286,R02740,R04857,R01244,R00182,R00760,R01140,R08406,R00876,R01070,R02073,R04780,R04779,R02141,R01768,R01769,R02738,R00190,R00182,R04857,R04732,R00845,R01067,R06861,R01641,R01830,R01621,R01440,R00307,R04732,R01067,R03098,R00844,R00846,R00848,R00849,R00842,R01529,R00016,R00550,R08514,R00304
146	0.50	 0	13	351	0	13	C00031->C00002:[1->12,2->13,4->17,7->3,9->8]	RP00861,RP01262,RP02454,RP00242,RP04030,RP00080,RP04656,RP06427,RP00003,RP01573,RP00056,RP02452,RP13340	R00190,R00182,R01056,R02740,R00760,R01140,R08406,R00876,R00182,R01067,R06861,R01641,R01830,R01621,R01440,R00307,R01067,R04126,R05030,R01417,R00949,R00334,R05225,R05033,R07642,R01654,R05221,R00943,R00942,R03632,R02326,R03840,R00344,R00229,R00341,R04463,R02976,R00076,R01021,R00156,R00742,R03785,R01857,R00509,R06396,R00150,R08232,R04358,R04241,R03449,R01859,R00158,R03822,R03236,R01917,R05800,R00573,R07641,R01150,R04023,R08572,R05028,R04002,R02884,R04555,R00332,R04589,R00330,R00331,R06529,R01395,R01567,R01011,R04657,R03187,R02649,R03182,R01961,R01843,R03471,R01092,R00141,R00140,R01844,R03478,R03479,R03744,R00149,R06282,R03576,R05815,R02324,R00866,R00867,R01926,R03387,R01495,R03150,R03347,R08233,R04143,R08242,R02404,R03877,R08241,R02451,R08323,R07302,R08352,R05795,R02090,R01476,R04572,R02650,R04267,R03193,R08354,R08355,R02658,R00480,R00482,R03613,R03298,R00405,R00174,R00299,R03469,R02584,R05224,R01256,R05646,R00240,R00241,R05803,R05802,R05801,R04591,R05806,R00722,R01353,R04357,R07279,R05661,R02783,R02785,R03494,R02786,R02788,R05197,R04448,R03905,R00554,R04779,R05626,R00315,R00497,R01468,R02626,R02071,R02625,R03361,R03362,R04401,R02575,R00251,R00162,R00253,R08124,R01771,R00756,R00964,R04504,R03161,R00518,R00847,R07414,R03920,R04275,R01541,R04385,R02402,R07127,R04573,R02732,R03770,R00549,R01512,R01514,R04144,R04369,R03766,R00894,R01182,R02089,R03607,R06842,R04208,R06836,R02240,R01666,R01665,R02245,R05799,R01585,R03272,R08154,R03274,R01526,R00185,R01059,R04617,R01523,R03939,R05186,R02848,R01050,R01051,R01053,R04509,R01688,R02412,R01201,R04351,R01881,R03433,R00760,R00575,R02927,R04388,R00570,R00571,R01441,R01888,R03241,R07404,R01967,R02099,R02098,R04212,R02094,R03384,R00105,R00104,R02093,R05185,R06367,R02184,R08223,R03516,R02493,R00352,R00774,R01754,R01322,R04235,R01326,R04928,R02705,R01737,R08201,R00513,R02971,R00200,R00130,R01980,R01121,R03429,R03428,R00139,R05634,R02757,R05202,R02750,R03395,R01573,R03014,R02301,R00617,R02758,R04068,R03315,R01600,R03944,R03095,R05496,R04391,R03157,R00283,R03819,R02227,R00136,R02225,R01137,R07828,R04730,R08353,R02903,R05227,R01131,R03530,R02865,R06974,R08217,R04138,R01547,R02439,R04403,R00127,R01786,R01228,R03245,R00129,R02430,R03754,R00086,R03691,R04545,R00002,R02741,R03018,R00124,R06976,R02331,R02303,R06975,R00512,R00239,R02664,R02980,R02136,R02238,R02134,R00616,R01902,R01639,R01901,R03780,R02929,R00920,R02237,R01909,R01529,R00157,R00333,R00122,R00127,R05805,R05804,R01568,R02738,R01827
147	0.50	 0	14	30	0	14	C00031->C00002:[5->13,7->17,7->3,9->12,9->8]	RP01065,RP00680,RP03415,RP01320,RP01262,RP00470,RP01093,RP00080,RP04656,RP01238,RP06427,RP00060,RP01573,RP02311	R00720,R03232,R08407,R00866,R08548,R00088,R01128,R01056,R01128,R01132,R00771,R01067,R06861,R01641,R01830,R01621,R01440,R00307,R01015,R01067,R00725,R01139,R00299,R08404,R02185,R05804,R00303,R00850,R01529,R02568
148	0.90	 0	32	163	0	32	C00031->C00002:[4->10,4->11,5->13,7->17,7->3,7->5,9->12,9->2,9->8]	RP06552,RP06299,RP01262,RP00196,RP04543,RP02454,RP04472,RP01384,RP01994,RP00242,RP04372,RP01274,RP03650,RP00191,RP00380,RP00008,RP00861,RP00080,RP08324,RP08291,RP07161,RP10817,RP01255,RP04092,RP02443,RP01238,RP04656,RP04373,RP06427,RP01573,RP00208,RP01197	R01384,R01386,R07658,R00761,R01056,R00289,R00287,R00955,R00286,R02740,R04857,R01244,R02141,R00760,R01140,R08406,R00876,R04731,R01070,R04026,R02073,R04780,R04779,R01768,R01769,R03876,R04604,R06746,R06769,R07640,R01300,R07646,R01406,R03631,R05577,R05451,R00982,R01558,R03038,R00381,R02539,R08117,R05537,R00389,R01991,R04773,R00912,R08088,R00910,R00235,R06410,R01954,R01357,R03932,R01407,R04157,R05620,R00189,R01280,R00578,R06409,R03974,R06751,R04507,R02918,R03665,R03664,R03661,R03660,R03663,R03662,R04449,R00735,R01616,R02986,R01598,R02255,R01490,R00436,R08244,R02794,R08218,R01164,R02194,R04870,R02699,R01230,R01231,R06944,R05467,R05452,R04036,R06515,R00483,R03658,R03659,R02718,R05578,R00686,R03651,R03652,R02711,R03654,R03655,R03656,R03657,R04580,R07416,R04582,R07887,R02221,R07325,R06777,R01075,R06778,R01176,R01723,R03647,R03286,R06731,R02473,R04274,R01422,R04563,R04562,R03648,R00390,R03646,R04030,R00257,R06583,R04230,R03650,R03209,R01943,R06368,R05193,R00925,R00190,R00182,R01067,R06861,R01641,R01830,R01621,R01440,R04857,R04732,R02729,R07226,R01049,R00190,R02729,R01015,R00307,R04732,R01067,R01529,R00016,R00550,R08514,R00304,R00959
149	0.50	 0	15	138	0	15	C00031->C00002:[5->13,7->17,7->3,9->12,9->8]	RP02452,RP00861,RP01262,RP06639,RP06299,RP02454,RP00242,RP04030,RP00080,RP04656,RP01238,RP01274,RP01573,RP00191,RP00008	R02738,R00190,R00182,R01056,R01621,R00761,R02740,R00760,R01140,R08406,R00876,R00182,R01067,R06861,R01641,R01830,R01621,R01440,R00307,R01015,R01070,R01529,R02073,R04780,R04779,R03876,R04604,R06746,R06769,R07640,R01300,R07646,R01406,R03631,R05577,R05451,R00982,R01558,R03038,R00381,R02539,R08117,R05537,R00389,R01991,R04773,R00912,R08088,R00910,R00235,R06410,R01954,R01357,R03932,R01407,R04157,R05620,R00189,R01280,R00578,R06409,R03974,R06751,R04507,R02918,R03665,R03664,R03661,R03660,R03663,R03662,R04449,R00735,R01616,R02986,R01598,R02255,R01490,R00436,R08244,R02794,R08218,R01164,R02194,R04870,R02699,R01230,R01231,R06944,R05467,R05452,R04036,R06515,R00483,R03658,R03659,R02718,R05578,R00686,R03651,R03652,R02711,R03654,R03655,R03656,R03657,R04580,R07416,R04582,R07887,R02221,R07325,R06777,R01075,R06778,R01176,R01723,R03647,R03286,R06731,R02473,R04274,R01422,R04563,R04562,R03648,R00390,R03646,R04030,R00257,R06583,R04230,R03650,R03209,R01943,R06368,R05193,R00925
150	0.70	 0	23	152	0	23	C00031->C00002:[1->12,2->13,4->10,4->11,4->17,7->3,9->8]	RP03973,RP06552,RP01262,RP00196,RP04543,RP02454,RP04472,RP01994,RP00242,RP00380,RP00008,RP13340,RP01320,RP08324,RP08291,RP00470,RP00080,RP04656,RP04373,RP02452,RP06427,RP01573,RP00208	R00181,R01384,R01386,R07658,R01056,R00289,R00287,R00955,R00286,R02740,R04857,R02141,R00760,R01140,R08406,R00876,R01768,R01769,R03876,R04604,R06746,R06769,R07640,R01300,R07646,R01406,R03631,R05577,R05451,R00982,R01558,R03038,R00381,R02539,R08117,R05537,R00389,R01991,R04773,R00912,R08088,R00910,R00235,R06410,R01954,R01357,R03932,R01407,R04157,R05620,R00189,R01280,R00578,R06409,R03974,R06751,R04507,R02918,R03665,R03664,R03661,R03660,R03663,R03662,R04449,R00735,R01616,R02986,R01598,R02255,R01490,R00436,R08244,R02794,R08218,R01164,R02194,R04870,R02699,R01230,R01231,R06944,R05467,R05452,R04036,R06515,R00483,R03658,R03659,R02718,R05578,R00686,R03651,R03652,R02711,R03654,R03655,R03656,R03657,R04580,R07416,R04582,R07887,R02221,R07325,R06777,R01075,R06778,R01176,R01723,R03647,R03286,R06731,R02473,R04274,R01422,R04563,R04562,R03648,R00390,R03646,R04030,R00257,R06583,R04230,R03650,R03209,R01943,R06368,R05193,R00925,R01827,R01128,R04857,R04732,R01128,R01132,R01067,R06861,R01641,R01830,R01621,R01440,R00307,R04732,R02738,R01067,R01529,R00016,R00550,R08514,R00304
151	0.50	 0	16	31	0	16	C00031->C00002:[5->13,7->17,7->3,9->12,9->8]	RP04478,RP00861,RP01262,RP01274,RP02454,RP00242,RP04030,RP00080,RP04656,RP06427,RP00485,RP00077,RP01573,RP01140,RP00191,RP02452	R04863,R00190,R00182,R01056,R01070,R02740,R00760,R01140,R08406,R00876,R00182,R01067,R06861,R01641,R01830,R01621,R01440,R00307,R01067,R03098,R00844,R00846,R00848,R00849,R00842,R01529,R00845,R02073,R04780,R04779,R02738
152	0.90	 0	31	163	0	31	C00031->C00002:[1->12,2->13,4->10,4->11,4->17,7->3,7->5,9->2,9->8]	RP06552,RP06299,RP01262,RP02421,RP00196,RP04543,RP04472,RP01384,RP04030,RP10817,RP06727,RP03650,RP01994,RP00380,RP00008,RP00861,RP13340,RP01148,RP08324,RP08291,RP07161,RP00820,RP00242,RP04372,RP02443,RP00080,RP04656,RP04373,RP01573,RP00231,RP00208	R01384,R01386,R07658,R00761,R01056,R02703,R00289,R00287,R00955,R00286,R04857,R01244,R00182,R07226,R01830,R04026,R02141,R01768,R01769,R03876,R04604,R06746,R06769,R07640,R01300,R07646,R01406,R03631,R05577,R05451,R00982,R01558,R03038,R00381,R02539,R08117,R05537,R00389,R01991,R04773,R00912,R08088,R00910,R00235,R06410,R01954,R01357,R03932,R01407,R04157,R05620,R00189,R01280,R00578,R06409,R03974,R06751,R04507,R02918,R03665,R03664,R03661,R03660,R03663,R03662,R04449,R00735,R01616,R02986,R01598,R02255,R01490,R00436,R08244,R02794,R08218,R01164,R02194,R04870,R02699,R01230,R01231,R06944,R05467,R05452,R04036,R06515,R00483,R03658,R03659,R02718,R05578,R00686,R03651,R03652,R02711,R03654,R03655,R03656,R03657,R04580,R07416,R04582,R07887,R02221,R07325,R06777,R01075,R06778,R01176,R01723,R03647,R03286,R06731,R02473,R04274,R01422,R04563,R04562,R03648,R00390,R03646,R04030,R00257,R06583,R04230,R03650,R03209,R01943,R06368,R05193,R00925,R00190,R00182,R01827,R00867,R04857,R04732,R02729,R02704,R02167,R00760,R01140,R08406,R00876,R04731,R02729,R01067,R06861,R01641,R01830,R01621,R01440,R00307,R04732,R01529,R00870,R00868,R00865,R00016,R00550,R08514,R00304
153	0.50	 0	13	144	0	13	C00031->C00002:[5->13,7->17,7->3,9->12,9->8]	RP00861,RP01262,RP01238,RP01093,RP01255,RP04092,RP00080,RP00052,RP06427,RP00060,RP01573,RP01270,RP00008	R00190,R00182,R01056,R01015,R00771,R01049,R00190,R01067,R06861,R01641,R01830,R01621,R01440,R00756,R00769,R05805,R00770,R00762,R00764,R00767,R01067,R00725,R01139,R00299,R08404,R02185,R05804,R00303,R00850,R01529,R01068,R03876,R04604,R06746,R06769,R07640,R01300,R07646,R01406,R03631,R05577,R05451,R00982,R01558,R03038,R00381,R02539,R08117,R05537,R00389,R01991,R04773,R00912,R08088,R00910,R00235,R06410,R01954,R01357,R03932,R01407,R04157,R05620,R00189,R01280,R00578,R06409,R03974,R06751,R04507,R02918,R03665,R03664,R03661,R03660,R03663,R03662,R04449,R00735,R01616,R02986,R01598,R02255,R01490,R00436,R08244,R02794,R08218,R01164,R02194,R04870,R02699,R01230,R01231,R06944,R05467,R05452,R04036,R06515,R00483,R03658,R03659,R02718,R05578,R00686,R03651,R03652,R02711,R03654,R03655,R03656,R03657,R04580,R07416,R04582,R07887,R02221,R07325,R06777,R01075,R06778,R01176,R01723,R03647,R03286,R06731,R02473,R04274,R01422,R04563,R04562,R03648,R00390,R03646,R04030,R00257,R06583,R04230,R03650,R03209,R01943,R06368,R05193,R00925
154	0.50	 0	14	30	0	14	C00031->C00002:[5->13,7->17,7->3,9->12,9->8]	RP01065,RP00680,RP03415,RP01320,RP01262,RP00470,RP00242,RP01140,RP00080,RP04656,RP06427,RP00077,RP01573,RP02311	R00720,R03232,R08407,R00866,R08548,R00088,R01128,R01056,R01128,R01132,R00760,R01140,R08406,R00876,R00845,R01067,R06861,R01641,R01830,R01621,R01440,R00307,R01067,R00844,R00846,R00848,R00849,R00842,R01529,R02568
155	0.70	 0	21	149	0	21	C00031->C00002:[1->12,2->13,4->10,4->11,4->17,5->8,9->3]	RP06552,RP01262,RP00321,RP00196,RP04543,RP04472,RP01384,RP01994,RP04030,RP00380,RP00008,RP01572,RP01569,RP00861,RP08324,RP08291,RP01728,RP04373,RP06317,RP00205,RP00208	R01384,R01386,R07658,R01056,R07147,R06620,R00300,R00874,R00305,R00289,R00287,R00955,R00286,R04857,R01244,R02141,R00182,R01768,R01769,R03876,R04604,R06746,R06769,R07640,R01300,R07646,R01406,R03631,R05577,R05451,R00982,R01558,R03038,R00381,R02539,R08117,R05537,R00389,R01991,R04773,R00912,R08088,R00910,R00235,R06410,R01954,R01357,R03932,R01407,R04157,R05620,R00189,R01280,R00578,R06409,R03974,R06751,R04507,R02918,R03665,R03664,R03661,R03660,R03663,R03662,R04449,R00735,R01616,R02986,R01598,R02255,R01490,R00436,R08244,R02794,R08218,R01164,R02194,R04870,R02699,R01230,R01231,R06944,R05467,R05452,R04036,R06515,R00483,R03658,R03659,R02718,R05578,R00686,R03651,R03652,R02711,R03654,R03655,R03656,R03657,R04580,R07416,R04582,R07887,R02221,R07325,R06777,R01075,R06778,R01176,R01723,R03647,R03286,R06731,R02473,R04274,R01422,R04563,R04562,R03648,R00390,R03646,R04030,R00257,R06583,R04230,R03650,R03209,R01943,R06368,R05193,R00925,R01528,R01519,R00190,R00182,R04857,R04732,R01737,R04732,R00806,R00801,R00015,R04194,R05140,R00016,R00550,R08514,R00304
156	0.50	 0	14	135	0	14	C00031->C00002:[1->12,2->13,4->17,7->3,9->8]	RP00861,RP01262,RP02421,RP00820,RP02454,RP04030,RP00080,RP04656,RP00008,RP06727,RP01573,RP00231,RP02452,RP13340	R00190,R00182,R01056,R02703,R02704,R02167,R02740,R00182,R01067,R06861,R01641,R01830,R01621,R01440,R00307,R03876,R04604,R06746,R06769,R07640,R01300,R07646,R01406,R03631,R05577,R05451,R00982,R01558,R03038,R00381,R02539,R08117,R05537,R00389,R01991,R04773,R00912,R08088,R00910,R00235,R06410,R01954,R01357,R03932,R01407,R04157,R05620,R00189,R01280,R00578,R06409,R03974,R06751,R04507,R02918,R03665,R03664,R03661,R03660,R03663,R03662,R04449,R00735,R01616,R02986,R01598,R02255,R01490,R00436,R08244,R02794,R08218,R01164,R02194,R04870,R02699,R01230,R01231,R06944,R05467,R05452,R04036,R06515,R00483,R03658,R03659,R02718,R05578,R00686,R03651,R03652,R02711,R03654,R03655,R03656,R03657,R04580,R07416,R04582,R07887,R02221,R07325,R06777,R01075,R06778,R01176,R01723,R03647,R03286,R06731,R02473,R04274,R01422,R04563,R04562,R03648,R00390,R03646,R04030,R00257,R06583,R04230,R03650,R03209,R01943,R06368,R05193,R00925,R01830,R01529,R00870,R00868,R00865,R02738,R01827
157	0.70	 0	26	161	0	26	C00031->C00002:[4->10,4->11,5->13,7->17,7->3,9->12,9->8]	RP06552,RP01262,RP02940,RP04543,RP04472,RP01384,RP04030,RP00242,RP06727,RP01994,RP00380,RP02452,RP00861,RP00080,RP08324,RP08291,RP01573,RP01238,RP04656,RP00052,RP00008,RP04373,RP01270,RP02453,RP00196,RP00208	R01384,R01386,R07658,R01056,R03321,R00286,R04857,R01244,R00182,R00760,R01140,R08406,R00876,R01830,R02141,R01768,R01769,R02738,R00190,R00182,R01067,R06861,R01641,R01830,R01621,R01440,R04857,R04732,R01529,R01015,R00307,R00756,R00769,R05805,R00770,R00762,R00764,R00767,R03876,R04604,R06746,R06769,R07640,R01300,R07646,R01406,R03631,R05577,R05451,R00982,R01558,R03038,R00381,R02539,R08117,R05537,R00389,R01991,R04773,R00912,R08088,R00910,R00235,R06410,R01954,R01357,R03932,R01407,R04157,R05620,R00189,R01280,R00578,R06409,R03974,R06751,R04507,R02918,R03665,R03664,R03661,R03660,R03663,R03662,R04449,R00735,R01616,R02986,R01598,R02255,R01490,R00436,R08244,R02794,R08218,R01164,R02194,R04870,R02699,R01230,R01231,R06944,R05467,R05452,R04036,R06515,R00483,R03658,R03659,R02718,R05578,R00686,R03651,R03652,R02711,R03654,R03655,R03656,R03657,R04580,R07416,R04582,R07887,R02221,R07325,R06777,R01075,R06778,R01176,R01723,R03647,R03286,R06731,R02473,R04274,R01422,R04563,R04562,R03648,R00390,R03646,R04030,R00257,R06583,R04230,R03650,R03209,R01943,R06368,R05193,R00925,R04732,R01068,R02739,R00289,R00287,R00955,R00016,R00550,R08514,R00304
158	0.60	 0	24	55	0	24	C00031->C00002:[4->11,5->13,7->17,7->3,9->12,9->8]	RP06552,RP01065,RP01262,RP00196,RP04543,RP04472,RP01994,RP03415,RP01148,RP06727,RP01270,RP00380,RP01320,RP08324,RP00470,RP01093,RP01140,RP00080,RP04656,RP00052,RP00060,RP00077,RP01573,RP00208	R01384,R01386,R07658,R00720,R01056,R00289,R00287,R00955,R00286,R04857,R02141,R00088,R00867,R01830,R01068,R01768,R01769,R01128,R04857,R01128,R01132,R00771,R00845,R01067,R06861,R01641,R01830,R01621,R01440,R00307,R00756,R00769,R05805,R00770,R00762,R00764,R00767,R00725,R01139,R00299,R08404,R02185,R05804,R00303,R00850,R00844,R00846,R00848,R00849,R00842,R01529,R00016,R00550,R08514,R00304
159	0.90	 0	31	62	0	31	C00031->C00002:[4->10,4->11,5->13,7->17,7->3,7->5,9->12,9->2,9->8]	RP06552,RP06299,RP12346,RP01262,RP00196,RP04543,RP02454,RP04472,RP01384,RP04030,RP00242,RP06727,RP03650,RP01994,RP00380,RP02452,RP00680,RP00861,RP01238,RP08324,RP08291,RP07161,RP10817,RP04372,RP02443,RP00080,RP04656,RP04373,RP01573,RP02311,RP00208	R01384,R01386,R07658,R00761,R01049,R03503,R05625,R05735,R00199,R03258,R03595,R00429,R00206,R00619,R00085,R00087,R01056,R00289,R00287,R00955,R00286,R02740,R04857,R01244,R00182,R00760,R01140,R08406,R00876,R01830,R04026,R02141,R01768,R01769,R02738,R03232,R08407,R00866,R08548,R00190,R00182,R01015,R04857,R04732,R02729,R07226,R04731,R02729,R01067,R06861,R01641,R01830,R01621,R01440,R00307,R04732,R01529,R02568,R00016,R00550,R08514,R00304
160	0.50	 0	17	359	0	17	C00031->C00002:[5->13,5->3,5->8,7->17,9->12]	RP01271,RP00649,RP02454,RP04030,RP00052,RP06726,RP01270,RP02452,RP00680,RP00861,RP01787,RP01238,RP00003,RP02311,RP04656,RP01654,RP00056	R01068,R00761,R01067,R02740,R00182,R00756,R00769,R05805,R00770,R00762,R00764,R00767,R01827,R01068,R02738,R03232,R08407,R00866,R08548,R00190,R00182,R01827,R01015,R04126,R05030,R01417,R00949,R00334,R05225,R05033,R07642,R01654,R05221,R00943,R00942,R03632,R02326,R03840,R00344,R00229,R00341,R04463,R02976,R00076,R01021,R00156,R00742,R03785,R01857,R00509,R06396,R00150,R08232,R04358,R04241,R03449,R01859,R00158,R03822,R03236,R01917,R05800,R00573,R07641,R01150,R04023,R08572,R05028,R04002,R02884,R04555,R00332,R04589,R00330,R00331,R06529,R01395,R01567,R01011,R04657,R03187,R02649,R03182,R01961,R01843,R03471,R01092,R00141,R00140,R01844,R03478,R03479,R03744,R00149,R06282,R03576,R05815,R02324,R00866,R00867,R01926,R03387,R01495,R03150,R03347,R08233,R04143,R08242,R02404,R03877,R08241,R02451,R08323,R07302,R08352,R05795,R02090,R01476,R04572,R02650,R04267,R03193,R08354,R08355,R02658,R00480,R00482,R03613,R03298,R00405,R00174,R00299,R03469,R02584,R05224,R01256,R05646,R00240,R00241,R05803,R05802,R05801,R04591,R05806,R00722,R01353,R04357,R07279,R05661,R02783,R02785,R03494,R02786,R02788,R05197,R04448,R03905,R00554,R04779,R05626,R00315,R00497,R01468,R02626,R02071,R02625,R03361,R03362,R04401,R02575,R00251,R00162,R00253,R08124,R01771,R00756,R00964,R04504,R03161,R00518,R00847,R07414,R03920,R04275,R01541,R04385,R02402,R07127,R04573,R02732,R03770,R00549,R01512,R01514,R04144,R04369,R03766,R00894,R01182,R02089,R03607,R06842,R04208,R06836,R02240,R01666,R01665,R02245,R05799,R01585,R03272,R08154,R03274,R01526,R00185,R01059,R04617,R01523,R03939,R05186,R02848,R01050,R01051,R01053,R04509,R01688,R02412,R01201,R04351,R01881,R03433,R00760,R00575,R02927,R04388,R00570,R00571,R01441,R01888,R03241,R07404,R01967,R02099,R02098,R04212,R02094,R03384,R00105,R00104,R02093,R05185,R06367,R02184,R08223,R03516,R02493,R00352,R00774,R01754,R01322,R04235,R01326,R04928,R02705,R01737,R08201,R00513,R02971,R00200,R00130,R01980,R01121,R03429,R03428,R00139,R05634,R02757,R05202,R02750,R03395,R01573,R03014,R02301,R00617,R02758,R04068,R03315,R01600,R03944,R03095,R05496,R04391,R03157,R00283,R03819,R02227,R00136,R02225,R01137,R07828,R04730,R08353,R02903,R05227,R01131,R03530,R02865,R06974,R08217,R04138,R01547,R02439,R04403,R00127,R01786,R01228,R03245,R00129,R02430,R03754,R00086,R03691,R04545,R00002,R02741,R03018,R00124,R06976,R02331,R02303,R06975,R00512,R00239,R02664,R02980,R02136,R02238,R02134,R00616,R01902,R01639,R01901,R03780,R02929,R00920,R02237,R01909,R02568,R00307,R06590,R06863,R01641,R00157,R00333,R00122,R00127,R05805,R05804,R01568
161	0.60	 0	25	160	0	25	C00031->C00002:[4->11,5->17,7->13,7->3,9->12,9->8]	RP06552,RP01994,RP00164,RP08324,RP01262,RP00196,RP04543,RP04472,RP01384,RP04030,RP01140,RP00380,RP00008,RP00680,RP00861,RP01787,RP01148,RP06651,RP00157,RP00080,RP04656,RP00194,RP01573,RP02311,RP00208	R01384,R01386,R07658,R02141,R01010,R01011,R01012,R04857,R01056,R00289,R00287,R00955,R00286,R04857,R01244,R00182,R00845,R01768,R01769,R03876,R04604,R06746,R06769,R07640,R01300,R07646,R01406,R03631,R05577,R05451,R00982,R01558,R03038,R00381,R02539,R08117,R05537,R00389,R01991,R04773,R00912,R08088,R00910,R00235,R06410,R01954,R01357,R03932,R01407,R04157,R05620,R00189,R01280,R00578,R06409,R03974,R06751,R04507,R02918,R03665,R03664,R03661,R03660,R03663,R03662,R04449,R00735,R01616,R02986,R01598,R02255,R01490,R00436,R08244,R02794,R08218,R01164,R02194,R04870,R02699,R01230,R01231,R06944,R05467,R05452,R04036,R06515,R00483,R03658,R03659,R02718,R05578,R00686,R03651,R03652,R02711,R03654,R03655,R03656,R03657,R04580,R07416,R04582,R07887,R02221,R07325,R06777,R01075,R06778,R01176,R01723,R03647,R03286,R06731,R02473,R04274,R01422,R04563,R04562,R03648,R00390,R03646,R04030,R00257,R06583,R04230,R03650,R03209,R01943,R06368,R05193,R00925,R03232,R08407,R00866,R08548,R00190,R00182,R01827,R00867,R01641,R01034,R01045,R01039,R01067,R06861,R01641,R01830,R01621,R01440,R00307,R00850,R00847,R00841,R01529,R02568,R00016,R00550,R08514,R00304
162	0.70	 0	25	156	0	25	C00031->C00002:[4->10,4->11,5->13,7->17,7->3,9->12,9->8]	RP06552,RP01262,RP00196,RP04543,RP04472,RP01384,RP01994,RP00242,RP01274,RP00191,RP00380,RP00008,RP00861,RP01148,RP08324,RP00080,RP01255,RP04092,RP01238,RP04656,RP04373,RP06427,RP08291,RP01573,RP00208	R01384,R01386,R07658,R01056,R00289,R00287,R00955,R00286,R04857,R01244,R02141,R00760,R01140,R08406,R00876,R01070,R02073,R04780,R04779,R01768,R01769,R03876,R04604,R06746,R06769,R07640,R01300,R07646,R01406,R03631,R05577,R05451,R00982,R01558,R03038,R00381,R02539,R08117,R05537,R00389,R01991,R04773,R00912,R08088,R00910,R00235,R06410,R01954,R01357,R03932,R01407,R04157,R05620,R00189,R01280,R00578,R06409,R03974,R06751,R04507,R02918,R03665,R03664,R03661,R03660,R03663,R03662,R04449,R00735,R01616,R02986,R01598,R02255,R01490,R00436,R08244,R02794,R08218,R01164,R02194,R04870,R02699,R01230,R01231,R06944,R05467,R05452,R04036,R06515,R00483,R03658,R03659,R02718,R05578,R00686,R03651,R03652,R02711,R03654,R03655,R03656,R03657,R04580,R07416,R04582,R07887,R02221,R07325,R06777,R01075,R06778,R01176,R01723,R03647,R03286,R06731,R02473,R04274,R01422,R04563,R04562,R03648,R00390,R03646,R04030,R00257,R06583,R04230,R03650,R03209,R01943,R06368,R05193,R00925,R00190,R00182,R00867,R04857,R01067,R06861,R01641,R01830,R01621,R01440,R01049,R00190,R01015,R00307,R04732,R01067,R04732,R01529,R00016,R00550,R08514,R00304
163	0.90	 0	34	386	0	34	C00031->C00002:[4->10,4->11,5->13,7->17,7->3,7->5,9->12,9->2,9->8]	RP06552,RP06299,RP06727,RP01262,RP00196,RP04543,RP02454,RP04472,RP01384,RP04030,RP00242,RP01274,RP03650,RP00191,RP01994,RP00380,RP02452,RP00861,RP01148,RP08324,RP08291,RP07161,RP10817,RP00003,RP04372,RP01140,RP02443,RP00080,RP04656,RP04373,RP00077,RP01573,RP00056,RP00208	R01384,R01386,R07658,R00761,R01830,R01056,R00289,R00287,R00955,R00286,R02740,R04857,R01244,R00182,R00760,R01140,R08406,R00876,R01070,R04026,R02073,R04780,R04779,R02141,R01768,R01769,R02738,R00190,R00182,R00867,R04857,R04732,R02729,R07226,R04126,R05030,R01417,R00949,R00334,R05225,R05033,R07642,R01654,R05221,R00943,R00942,R03632,R02326,R03840,R00344,R00229,R00341,R04463,R02976,R00076,R01021,R00156,R00742,R03785,R01857,R00509,R06396,R00150,R08232,R04358,R04241,R03449,R01859,R00158,R03822,R03236,R01917,R05800,R00573,R07641,R01150,R04023,R08572,R05028,R04002,R02884,R04555,R00332,R04589,R00330,R00331,R06529,R01395,R01567,R01011,R04657,R03187,R02649,R03182,R01961,R01843,R03471,R01092,R00141,R00140,R01844,R03478,R03479,R03744,R00149,R06282,R03576,R05815,R02324,R00866,R00867,R01926,R03387,R01495,R03150,R03347,R08233,R04143,R08242,R02404,R03877,R08241,R02451,R08323,R07302,R08352,R05795,R02090,R01476,R04572,R02650,R04267,R03193,R08354,R08355,R02658,R00480,R00482,R03613,R03298,R00405,R00174,R00299,R03469,R02584,R05224,R01256,R05646,R00240,R00241,R05803,R05802,R05801,R04591,R05806,R00722,R01353,R04357,R07279,R05661,R02783,R02785,R03494,R02786,R02788,R05197,R04448,R03905,R00554,R04779,R05626,R00315,R00497,R01468,R02626,R02071,R02625,R03361,R03362,R04401,R02575,R00251,R00162,R00253,R08124,R01771,R00756,R00964,R04504,R03161,R00518,R00847,R07414,R03920,R04275,R01541,R04385,R02402,R07127,R04573,R02732,R03770,R00549,R01512,R01514,R04144,R04369,R03766,R00894,R01182,R02089,R03607,R06842,R04208,R06836,R02240,R01666,R01665,R02245,R05799,R01585,R03272,R08154,R03274,R01526,R00185,R01059,R04617,R01523,R03939,R05186,R02848,R01050,R01051,R01053,R04509,R01688,R02412,R01201,R04351,R01881,R03433,R00760,R00575,R02927,R04388,R00570,R00571,R01441,R01888,R03241,R07404,R01967,R02099,R02098,R04212,R02094,R03384,R00105,R00104,R02093,R05185,R06367,R02184,R08223,R03516,R02493,R00352,R00774,R01754,R01322,R04235,R01326,R04928,R02705,R01737,R08201,R00513,R02971,R00200,R00130,R01980,R01121,R03429,R03428,R00139,R05634,R02757,R05202,R02750,R03395,R01573,R03014,R02301,R00617,R02758,R04068,R03315,R01600,R03944,R03095,R05496,R04391,R03157,R00283,R03819,R02227,R00136,R02225,R01137,R07828,R04730,R08353,R02903,R05227,R01131,R03530,R02865,R06974,R08217,R04138,R01547,R02439,R04403,R00127,R01786,R01228,R03245,R00129,R02430,R03754,R00086,R03691,R04545,R00002,R02741,R03018,R00124,R06976,R02331,R02303,R06975,R00512,R00239,R02664,R02980,R02136,R02238,R02134,R00616,R01902,R01639,R01901,R03780,R02929,R00920,R02237,R01909,R04731,R00845,R02729,R01067,R06861,R01641,R01830,R01621,R01440,R00307,R04732,R00844,R00846,R00848,R00849,R00842,R01529,R00157,R00333,R00122,R00127,R05805,R05804,R01568,R00016,R00550,R08514,R00304
164	0.50	 0	16	45	0	16	C00031->C00002:[5->17,7->13,7->3,9->12,9->8]	RP00283,RP12346,RP00861,RP01239,RP01262,RP00321,RP01238,RP01580,RP01093,RP04030,RP00080,RP06427,RP00060,RP01569,RP01573,RP13333	R00203,R00205,R01049,R03503,R05625,R05735,R00199,R03258,R03595,R00429,R00206,R00619,R00085,R00087,R00190,R00182,R01016,R01056,R07147,R06620,R00300,R00874,R00305,R01015,R01538,R00771,R00182,R01067,R06861,R01641,R01830,R01621,R01440,R01067,R00725,R01139,R00299,R08404,R02185,R05804,R00303,R00850,R01519,R01529,R08570
165	0.60	 0	19	149	0	19	C00031->C00002:[1->12,2->13,4->10,4->17,5->8,9->3]	RP01095,RP06552,RP00569,RP00861,RP01262,RP00196,RP06127,RP01093,RP01973,RP04030,RP05463,RP01384,RP05464,RP00060,RP04543,RP00208,RP00380,RP00008,RP01576	R05339,R01384,R01386,R07658,R02107,R02103,R00190,R00182,R01056,R00289,R00287,R00955,R06063,R06064,R00771,R02106,R00182,R06063,R01244,R06064,R00725,R01139,R00299,R08404,R02185,R05804,R00303,R00850,R00286,R00016,R00550,R08514,R00304,R01768,R01769,R03876,R04604,R06746,R06769,R07640,R01300,R07646,R01406,R03631,R05577,R05451,R00982,R01558,R03038,R00381,R02539,R08117,R05537,R00389,R01991,R04773,R00912,R08088,R00910,R00235,R06410,R01954,R01357,R03932,R01407,R04157,R05620,R00189,R01280,R00578,R06409,R03974,R06751,R04507,R02918,R03665,R03664,R03661,R03660,R03663,R03662,R04449,R00735,R01616,R02986,R01598,R02255,R01490,R00436,R08244,R02794,R08218,R01164,R02194,R04870,R02699,R01230,R01231,R06944,R05467,R05452,R04036,R06515,R00483,R03658,R03659,R02718,R05578,R00686,R03651,R03652,R02711,R03654,R03655,R03656,R03657,R04580,R07416,R04582,R07887,R02221,R07325,R06777,R01075,R06778,R01176,R01723,R03647,R03286,R06731,R02473,R04274,R01422,R04563,R04562,R03648,R00390,R03646,R04030,R00257,R06583,R04230,R03650,R03209,R01943,R06368,R05193,R00925,R05338
166	0.70	 0	25	154	0	25	C00031->C00002:[1->12,1->8,2->13,4->10,4->11,4->17,4->3,7->3,9->8]	RP06552,RP01262,RP02421,RP00196,RP04543,RP02454,RP04472,RP01384,RP04030,RP01197,RP06727,RP01994,RP00380,RP00008,RP00861,RP13340,RP08324,RP08291,RP00820,RP00080,RP04656,RP04373,RP01573,RP00208,RP00231	R01384,R01386,R07658,R01056,R02703,R00289,R00287,R00955,R00286,R02740,R04857,R01244,R00182,R00959,R01830,R02141,R01768,R01769,R03876,R04604,R06746,R06769,R07640,R01300,R07646,R01406,R03631,R05577,R05451,R00982,R01558,R03038,R00381,R02539,R08117,R05537,R00389,R01991,R04773,R00912,R08088,R00910,R00235,R06410,R01954,R01357,R03932,R01407,R04157,R05620,R00189,R01280,R00578,R06409,R03974,R06751,R04507,R02918,R03665,R03664,R03661,R03660,R03663,R03662,R04449,R00735,R01616,R02986,R01598,R02255,R01490,R00436,R08244,R02794,R08218,R01164,R02194,R04870,R02699,R01230,R01231,R06944,R05467,R05452,R04036,R06515,R00483,R03658,R03659,R02718,R05578,R00686,R03651,R03652,R02711,R03654,R03655,R03656,R03657,R04580,R07416,R04582,R07887,R02221,R07325,R06777,R01075,R06778,R01176,R01723,R03647,R03286,R06731,R02473,R04274,R01422,R04563,R04562,R03648,R00390,R03646,R04030,R00257,R06583,R04230,R03650,R03209,R01943,R06368,R05193,R00925,R00190,R00182,R01827,R04857,R04732,R02704,R02167,R01067,R06861,R01641,R01830,R01621,R01440,R00307,R04732,R01529,R00016,R00550,R08514,R00304,R00870,R00868,R00865
167	0.90	 0	33	169	0	33	C00031->C00002:[4->10,4->11,5->13,7->17,7->3,7->5,9->12,9->2,9->8]	RP06552,RP06299,RP01262,RP02940,RP04543,RP04472,RP01384,RP04030,RP00242,RP06727,RP03650,RP01994,RP00380,RP02452,RP00680,RP00861,RP02311,RP08324,RP08291,RP07161,RP10817,RP04372,RP01140,RP02443,RP00080,RP04656,RP04373,RP00008,RP00077,RP01573,RP02453,RP00196,RP00208	R01384,R01386,R07658,R00761,R01056,R03321,R00286,R04857,R01244,R00182,R00760,R01140,R08406,R00876,R01830,R04026,R02141,R01768,R01769,R02738,R03232,R08407,R00866,R08548,R00190,R00182,R02568,R04857,R04732,R02729,R07226,R04731,R00845,R02729,R01067,R06861,R01641,R01830,R01621,R01440,R00307,R04732,R03876,R04604,R06746,R06769,R07640,R01300,R07646,R01406,R03631,R05577,R05451,R00982,R01558,R03038,R00381,R02539,R08117,R05537,R00389,R01991,R04773,R00912,R08088,R00910,R00235,R06410,R01954,R01357,R03932,R01407,R04157,R05620,R00189,R01280,R00578,R06409,R03974,R06751,R04507,R02918,R03665,R03664,R03661,R03660,R03663,R03662,R04449,R00735,R01616,R02986,R01598,R02255,R01490,R00436,R08244,R02794,R08218,R01164,R02194,R04870,R02699,R01230,R01231,R06944,R05467,R05452,R04036,R06515,R00483,R03658,R03659,R02718,R05578,R00686,R03651,R03652,R02711,R03654,R03655,R03656,R03657,R04580,R07416,R04582,R07887,R02221,R07325,R06777,R01075,R06778,R01176,R01723,R03647,R03286,R06731,R02473,R04274,R01422,R04563,R04562,R03648,R00390,R03646,R04030,R00257,R06583,R04230,R03650,R03209,R01943,R06368,R05193,R00925,R00844,R00846,R00848,R00849,R00842,R01529,R02739,R00289,R00287,R00955,R00016,R00550,R08514,R00304
168	0.90	 0	30	54	0	30	C00031->C00002:[4->10,4->11,5->13,7->17,7->3,7->5,9->12,9->2,9->8]	RP06552,RP01065,RP06299,RP01262,RP00196,RP04543,RP04472,RP01994,RP10817,RP03415,RP00242,RP03650,RP00380,RP00680,RP01320,RP08324,RP08291,RP07161,RP00470,RP04372,RP01140,RP02443,RP00080,RP04656,RP04373,RP06427,RP00077,RP01573,RP02311,RP00208	R01384,R01386,R07658,R00720,R00761,R01056,R00289,R00287,R00955,R00286,R04857,R02141,R07226,R00088,R00760,R01140,R08406,R00876,R04026,R01768,R01769,R03232,R08407,R00866,R08548,R01128,R04857,R04732,R02729,R01128,R01132,R04731,R00845,R02729,R01067,R06861,R01641,R01830,R01621,R01440,R00307,R04732,R01067,R00844,R00846,R00848,R00849,R00842,R01529,R02568,R00016,R00550,R08514,R00304
169	0.50	 0	16	360	0	16	C00031->C00002:[5->13,7->17,7->3,9->12,9->8]	RP00861,RP01262,RP01274,RP00191,RP02454,RP00242,RP04030,RP00080,RP04656,RP06427,RP00077,RP00003,RP01573,RP00056,RP01140,RP02452	R00190,R00182,R01056,R01070,R02073,R04780,R04779,R02740,R00760,R01140,R08406,R00876,R00182,R01067,R06861,R01641,R01830,R01621,R01440,R00307,R01067,R00844,R00846,R00848,R00849,R00842,R04126,R05030,R01417,R00949,R00334,R05225,R05033,R07642,R01654,R05221,R00943,R00942,R03632,R02326,R03840,R00344,R00229,R00341,R04463,R02976,R00076,R01021,R00156,R00742,R03785,R01857,R00509,R06396,R00150,R08232,R04358,R04241,R03449,R01859,R00158,R03822,R03236,R01917,R05800,R00573,R07641,R01150,R04023,R08572,R05028,R04002,R02884,R04555,R00332,R04589,R00330,R00331,R06529,R01395,R01567,R01011,R04657,R03187,R02649,R03182,R01961,R01843,R03471,R01092,R00141,R00140,R01844,R03478,R03479,R03744,R00149,R06282,R03576,R05815,R02324,R00866,R00867,R01926,R03387,R01495,R03150,R03347,R08233,R04143,R08242,R02404,R03877,R08241,R02451,R08323,R07302,R08352,R05795,R02090,R01476,R04572,R02650,R04267,R03193,R08354,R08355,R02658,R00480,R00482,R03613,R03298,R00405,R00174,R00299,R03469,R02584,R05224,R01256,R05646,R00240,R00241,R05803,R05802,R05801,R04591,R05806,R00722,R01353,R04357,R07279,R05661,R02783,R02785,R03494,R02786,R02788,R05197,R04448,R03905,R00554,R04779,R05626,R00315,R00497,R01468,R02626,R02071,R02625,R03361,R03362,R04401,R02575,R00251,R00162,R00253,R08124,R01771,R00756,R00964,R04504,R03161,R00518,R00847,R07414,R03920,R04275,R01541,R04385,R02402,R07127,R04573,R02732,R03770,R00549,R01512,R01514,R04144,R04369,R03766,R00894,R01182,R02089,R03607,R06842,R04208,R06836,R02240,R01666,R01665,R02245,R05799,R01585,R03272,R08154,R03274,R01526,R00185,R01059,R04617,R01523,R03939,R05186,R02848,R01050,R01051,R01053,R04509,R01688,R02412,R01201,R04351,R01881,R03433,R00760,R00575,R02927,R04388,R00570,R00571,R01441,R01888,R03241,R07404,R01967,R02099,R02098,R04212,R02094,R03384,R00105,R00104,R02093,R05185,R06367,R02184,R08223,R03516,R02493,R00352,R00774,R01754,R01322,R04235,R01326,R04928,R02705,R01737,R08201,R00513,R02971,R00200,R00130,R01980,R01121,R03429,R03428,R00139,R05634,R02757,R05202,R02750,R03395,R01573,R03014,R02301,R00617,R02758,R04068,R03315,R01600,R03944,R03095,R05496,R04391,R03157,R00283,R03819,R02227,R00136,R02225,R01137,R07828,R04730,R08353,R02903,R05227,R01131,R03530,R02865,R06974,R08217,R04138,R01547,R02439,R04403,R00127,R01786,R01228,R03245,R00129,R02430,R03754,R00086,R03691,R04545,R00002,R02741,R03018,R00124,R06976,R02331,R02303,R06975,R00512,R00239,R02664,R02980,R02136,R02238,R02134,R00616,R01902,R01639,R01901,R03780,R02929,R00920,R02237,R01909,R01529,R00157,R00333,R00122,R00127,R05805,R05804,R01568,R00845,R02738
170	0.90	 0	33	51	0	33	C00031->C00002:[4->10,4->11,5->13,7->17,7->3,7->5,9->12,9->2,9->8]	RP06552,RP06299,RP04478,RP01788,RP01262,RP00196,RP04543,RP02454,RP04472,RP01384,RP04030,RP00242,RP03650,RP11137,RP00380,RP02452,RP00861,RP01787,RP00080,RP08324,RP08291,RP07161,RP10817,RP04372,RP02443,RP01238,RP04656,RP04373,RP06427,RP00485,RP01573,RP01994,RP00208	R01384,R01386,R07658,R00761,R04863,R01829,R01056,R00289,R00287,R00955,R00286,R02740,R04857,R01244,R00182,R00760,R01140,R08406,R00876,R04026,R01843,R01845,R01768,R01769,R02738,R00190,R00182,R01827,R01067,R06861,R01641,R01830,R01621,R01440,R04857,R04732,R02729,R07226,R04731,R02729,R01015,R00307,R04732,R01067,R03098,R01529,R02141,R00016,R00550,R08514,R00304
171	0.60	 0	23	158	0	23	C00031->C00002:[4->11,5->13,7->17,7->3,9->12,9->8]	RP06552,RP01262,RP00196,RP04543,RP02454,RP04472,RP01384,RP04030,RP01274,RP00191,RP01994,RP00380,RP00008,RP00861,RP01238,RP08324,RP01093,RP00080,RP02452,RP06427,RP00060,RP01573,RP00208	R01384,R01386,R07658,R01056,R00289,R00287,R00955,R00286,R02740,R04857,R01244,R00182,R01070,R02073,R04780,R04779,R02141,R01768,R01769,R03876,R04604,R06746,R06769,R07640,R01300,R07646,R01406,R03631,R05577,R05451,R00982,R01558,R03038,R00381,R02539,R08117,R05537,R00389,R01991,R04773,R00912,R08088,R00910,R00235,R06410,R01954,R01357,R03932,R01407,R04157,R05620,R00189,R01280,R00578,R06409,R03974,R06751,R04507,R02918,R03665,R03664,R03661,R03660,R03663,R03662,R04449,R00735,R01616,R02986,R01598,R02255,R01490,R00436,R08244,R02794,R08218,R01164,R02194,R04870,R02699,R01230,R01231,R06944,R05467,R05452,R04036,R06515,R00483,R03658,R03659,R02718,R05578,R00686,R03651,R03652,R02711,R03654,R03655,R03656,R03657,R04580,R07416,R04582,R07887,R02221,R07325,R06777,R01075,R06778,R01176,R01723,R03647,R03286,R06731,R02473,R04274,R01422,R04563,R04562,R03648,R00390,R03646,R04030,R00257,R06583,R04230,R03650,R03209,R01943,R06368,R05193,R00925,R00190,R00182,R01015,R04857,R00771,R01067,R06861,R01641,R01830,R01621,R01440,R02738,R01067,R00725,R01139,R00299,R08404,R02185,R05804,R00303,R00850,R01529,R00016,R00550,R08514,R00304
172	0.70	 0	24	148	0	24	C00031->C00002:[1->12,2->13,4->10,4->11,4->17,5->3,5->8]	RP06552,RP01134,RP01790,RP00196,RP04543,RP02454,RP04472,RP01384,RP04030,RP05915,RP01994,RP06726,RP00380,RP00008,RP00861,RP01787,RP01148,RP08324,RP08291,RP04656,RP01654,RP02452,RP04373,RP00208	R01384,R01386,R07658,R00837,R01830,R00289,R00287,R00955,R00286,R02740,R04857,R01244,R00182,R02737,R00836,R02141,R01827,R01768,R01769,R03876,R04604,R06746,R06769,R07640,R01300,R07646,R01406,R03631,R05577,R05451,R00982,R01558,R03038,R00381,R02539,R08117,R05537,R00389,R01991,R04773,R00912,R08088,R00910,R00235,R06410,R01954,R01357,R03932,R01407,R04157,R05620,R00189,R01280,R00578,R06409,R03974,R06751,R04507,R02918,R03665,R03664,R03661,R03660,R03663,R03662,R04449,R00735,R01616,R02986,R01598,R02255,R01490,R00436,R08244,R02794,R08218,R01164,R02194,R04870,R02699,R01230,R01231,R06944,R05467,R05452,R04036,R06515,R00483,R03658,R03659,R02718,R05578,R00686,R03651,R03652,R02711,R03654,R03655,R03656,R03657,R04580,R07416,R04582,R07887,R02221,R07325,R06777,R01075,R06778,R01176,R01723,R03647,R03286,R06731,R02473,R04274,R01422,R04563,R04562,R03648,R00390,R03646,R04030,R00257,R06583,R04230,R03650,R03209,R01943,R06368,R05193,R00925,R00190,R00182,R01827,R00867,R04857,R04732,R00307,R06590,R06863,R01641,R02738,R04732,R00016,R00550,R08514,R00304
173	0.70	 0	23	151	0	23	C00031->C00002:[1->12,2->13,4->10,4->11,4->17,5->3,5->8]	RP06552,RP01134,RP00649,RP04543,RP04472,RP01384,RP04030,RP00242,RP05915,RP01994,RP06726,RP00380,RP00008,RP00861,RP01787,RP01148,RP08324,RP08291,RP04656,RP01654,RP04373,RP00196,RP00208	R01384,R01386,R07658,R00837,R00761,R01067,R00286,R04857,R01244,R00182,R00760,R01140,R08406,R00876,R02737,R00836,R02141,R01827,R01768,R01769,R03876,R04604,R06746,R06769,R07640,R01300,R07646,R01406,R03631,R05577,R05451,R00982,R01558,R03038,R00381,R02539,R08117,R05537,R00389,R01991,R04773,R00912,R08088,R00910,R00235,R06410,R01954,R01357,R03932,R01407,R04157,R05620,R00189,R01280,R00578,R06409,R03974,R06751,R04507,R02918,R03665,R03664,R03661,R03660,R03663,R03662,R04449,R00735,R01616,R02986,R01598,R02255,R01490,R00436,R08244,R02794,R08218,R01164,R02194,R04870,R02699,R01230,R01231,R06944,R05467,R05452,R04036,R06515,R00483,R03658,R03659,R02718,R05578,R00686,R03651,R03652,R02711,R03654,R03655,R03656,R03657,R04580,R07416,R04582,R07887,R02221,R07325,R06777,R01075,R06778,R01176,R01723,R03647,R03286,R06731,R02473,R04274,R01422,R04563,R04562,R03648,R00390,R03646,R04030,R00257,R06583,R04230,R03650,R03209,R01943,R06368,R05193,R00925,R00190,R00182,R01827,R00867,R04857,R04732,R00307,R06590,R06863,R01641,R04732,R00289,R00287,R00955,R00016,R00550,R08514,R00304
174	0.70	 0	27	159	0	27	C00031->C00002:[1->12,2->13,4->10,4->11,4->17,5->3,5->8]	RP06552,RP01350,RP01790,RP00196,RP04543,RP04472,RP01384,RP04030,RP01139,RP01994,RP06726,RP00380,RP00008,RP10933,RP00861,RP01787,RP01148,RP08324,RP08291,RP05203,RP04656,RP01654,RP00060,RP01132,RP04373,RP00521,RP00208	R01384,R01386,R07658,R01187,R07279,R01830,R00289,R00287,R00955,R00286,R04857,R01244,R00182,R00840,R02141,R01827,R01768,R01769,R03876,R04604,R06746,R06769,R07640,R01300,R07646,R01406,R03631,R05577,R05451,R00982,R01558,R03038,R00381,R02539,R08117,R05537,R00389,R01991,R04773,R00912,R08088,R00910,R00235,R06410,R01954,R01357,R03932,R01407,R04157,R05620,R00189,R01280,R00578,R06409,R03974,R06751,R04507,R02918,R03665,R03664,R03661,R03660,R03663,R03662,R04449,R00735,R01616,R02986,R01598,R02255,R01490,R00436,R08244,R02794,R08218,R01164,R02194,R04870,R02699,R01230,R01231,R06944,R05467,R05452,R04036,R06515,R00483,R03658,R03659,R02718,R05578,R00686,R03651,R03652,R02711,R03654,R03655,R03656,R03657,R04580,R07416,R04582,R07887,R02221,R07325,R06777,R01075,R06778,R01176,R01723,R03647,R03286,R06731,R02473,R04274,R01422,R04563,R04562,R03648,R00390,R03646,R04030,R00257,R06583,R04230,R03650,R03209,R01943,R06368,R05193,R00925,R07324,R00190,R00182,R01827,R00867,R04857,R04732,R05607,R00307,R06590,R06863,R01641,R00725,R01139,R00299,R08404,R02185,R05804,R00303,R00850,R00834,R04732,R01185,R01182,R00016,R00550,R08514,R00304
175	0.90	 0	31	161	0	31	C00031->C00002:[1->12,2->13,4->10,4->11,4->17,5->3,5->8,7->10,7->11,7->5,9->2]	RP06552,RP06299,RP01790,RP00196,RP04543,RP04472,RP01384,RP04030,RP00242,RP01728,RP06726,RP00380,RP01994,RP01569,RP00861,RP01787,RP01148,RP08324,RP08291,RP07161,RP10817,RP04372,RP02443,RP03650,RP04656,RP01654,RP00008,RP00321,RP04373,RP06593,RP00208	R01384,R01386,R07658,R00761,R01830,R00289,R00287,R00955,R00286,R04857,R01244,R00182,R00760,R01140,R08406,R00876,R01737,R01827,R01768,R01769,R02141,R01519,R00190,R00182,R01827,R00867,R04857,R04732,R02729,R07226,R04731,R02729,R04026,R00307,R06590,R06863,R01641,R03876,R04604,R06746,R06769,R07640,R01300,R07646,R01406,R03631,R05577,R05451,R00982,R01558,R03038,R00381,R02539,R08117,R05537,R00389,R01991,R04773,R00912,R08088,R00910,R00235,R06410,R01954,R01357,R03932,R01407,R04157,R05620,R00189,R01280,R00578,R06409,R03974,R06751,R04507,R02918,R03665,R03664,R03661,R03660,R03663,R03662,R04449,R00735,R01616,R02986,R01598,R02255,R01490,R00436,R08244,R02794,R08218,R01164,R02194,R04870,R02699,R01230,R01231,R06944,R05467,R05452,R04036,R06515,R00483,R03658,R03659,R02718,R05578,R00686,R03651,R03652,R02711,R03654,R03655,R03656,R03657,R04580,R07416,R04582,R07887,R02221,R07325,R06777,R01075,R06778,R01176,R01723,R03647,R03286,R06731,R02473,R04274,R01422,R04563,R04562,R03648,R00390,R03646,R04030,R00257,R06583,R04230,R03650,R03209,R01943,R06368,R05193,R00925,R07147,R06620,R00300,R00874,R00305,R04732,R01528,R00016,R00550,R08514,R00304
176	0.70	 0	25	369	0	25	C00031->C00002:[2->8,4->10,4->11,5->13,5->3,7->17,9->12]	RP06552,RP00649,RP04543,RP02454,RP04472,RP01384,RP04030,RP01090,RP01994,RP06726,RP00380,RP02452,RP00231,RP00861,RP01787,RP08324,RP08291,RP00820,RP00003,RP04656,RP01654,RP04373,RP00056,RP00196,RP00208	R01384,R01386,R07658,R00761,R01067,R00286,R02740,R04857,R01244,R00182,R00758,R02141,R01827,R01768,R01769,R02738,R00870,R00868,R00865,R00190,R00182,R01827,R04857,R04732,R02704,R02167,R04126,R05030,R01417,R00949,R00334,R05225,R05033,R07642,R01654,R05221,R00943,R00942,R03632,R02326,R03840,R00344,R00229,R00341,R04463,R02976,R00076,R01021,R00156,R00742,R03785,R01857,R00509,R06396,R00150,R08232,R04358,R04241,R03449,R01859,R00158,R03822,R03236,R01917,R05800,R00573,R07641,R01150,R04023,R08572,R05028,R04002,R02884,R04555,R00332,R04589,R00330,R00331,R06529,R01395,R01567,R01011,R04657,R03187,R02649,R03182,R01961,R01843,R03471,R01092,R00141,R00140,R01844,R03478,R03479,R03744,R00149,R06282,R03576,R05815,R02324,R00866,R00867,R01926,R03387,R01495,R03150,R03347,R08233,R04143,R08242,R02404,R03877,R08241,R02451,R08323,R07302,R08352,R05795,R02090,R01476,R04572,R02650,R04267,R03193,R08354,R08355,R02658,R00480,R00482,R03613,R03298,R00405,R00174,R00299,R03469,R02584,R05224,R01256,R05646,R00240,R00241,R05803,R05802,R05801,R04591,R05806,R00722,R01353,R04357,R07279,R05661,R02783,R02785,R03494,R02786,R02788,R05197,R04448,R03905,R00554,R04779,R05626,R00315,R00497,R01468,R02626,R02071,R02625,R03361,R03362,R04401,R02575,R00251,R00162,R00253,R08124,R01771,R00756,R00964,R04504,R03161,R00518,R00847,R07414,R03920,R04275,R01541,R04385,R02402,R07127,R04573,R02732,R03770,R00549,R01512,R01514,R04144,R04369,R03766,R00894,R01182,R02089,R03607,R06842,R04208,R06836,R02240,R01666,R01665,R02245,R05799,R01585,R03272,R08154,R03274,R01526,R00185,R01059,R04617,R01523,R03939,R05186,R02848,R01050,R01051,R01053,R04509,R01688,R02412,R01201,R04351,R01881,R03433,R00760,R00575,R02927,R04388,R00570,R00571,R01441,R01888,R03241,R07404,R01967,R02099,R02098,R04212,R02094,R03384,R00105,R00104,R02093,R05185,R06367,R02184,R08223,R03516,R02493,R00352,R00774,R01754,R01322,R04235,R01326,R04928,R02705,R01737,R08201,R00513,R02971,R00200,R00130,R01980,R01121,R03429,R03428,R00139,R05634,R02757,R05202,R02750,R03395,R01573,R03014,R02301,R00617,R02758,R04068,R03315,R01600,R03944,R03095,R05496,R04391,R03157,R00283,R03819,R02227,R00136,R02225,R01137,R07828,R04730,R08353,R02903,R05227,R01131,R03530,R02865,R06974,R08217,R04138,R01547,R02439,R04403,R00127,R01786,R01228,R03245,R00129,R02430,R03754,R00086,R03691,R04545,R00002,R02741,R03018,R00124,R06976,R02331,R02303,R06975,R00512,R00239,R02664,R02980,R02136,R02238,R02134,R00616,R01902,R01639,R01901,R03780,R02929,R00920,R02237,R01909,R00307,R06590,R06863,R01641,R04732,R00157,R00333,R00122,R00127,R05805,R05804,R01568,R00289,R00287,R00955,R00016,R00550,R08514,R00304
177	0.50	 0	18	145	0	18	C00031->C00002:[1->12,2->13,4->11,4->17,5->8]	RP06552,RP01134,RP00861,RP01787,RP08324,RP00649,RP04543,RP04472,RP01093,RP01384,RP04030,RP01654,RP00060,RP05915,RP01994,RP06726,RP00380,RP00008	R01384,R01386,R07658,R00837,R00190,R00182,R01827,R04857,R00761,R01067,R00286,R04857,R00771,R01244,R00182,R06590,R06863,R01641,R00725,R01139,R00299,R08404,R02185,R05804,R00303,R00850,R02737,R00836,R02141,R01827,R01768,R01769,R03876,R04604,R06746,R06769,R07640,R01300,R07646,R01406,R03631,R05577,R05451,R00982,R01558,R03038,R00381,R02539,R08117,R05537,R00389,R01991,R04773,R00912,R08088,R00910,R00235,R06410,R01954,R01357,R03932,R01407,R04157,R05620,R00189,R01280,R00578,R06409,R03974,R06751,R04507,R02918,R03665,R03664,R03661,R03660,R03663,R03662,R04449,R00735,R01616,R02986,R01598,R02255,R01490,R00436,R08244,R02794,R08218,R01164,R02194,R04870,R02699,R01230,R01231,R06944,R05467,R05452,R04036,R06515,R00483,R03658,R03659,R02718,R05578,R00686,R03651,R03652,R02711,R03654,R03655,R03656,R03657,R04580,R07416,R04582,R07887,R02221,R07325,R06777,R01075,R06778,R01176,R01723,R03647,R03286,R06731,R02473,R04274,R01422,R04563,R04562,R03648,R00390,R03646,R04030,R00257,R06583,R04230,R03650,R03209,R01943,R06368,R05193,R00925
178	0.60	 0	24	160	0	24	C00031->C00002:[4->11,5->17,7->13,7->3,9->12,9->8]	RP06552,RP01262,RP00196,RP04543,RP04472,RP00848,RP01384,RP04030,RP00242,RP01994,RP00380,RP00008,RP00680,RP00861,RP02311,RP08324,RP01251,RP01140,RP00080,RP04656,RP06427,RP00194,RP01573,RP00208	R01384,R01386,R07658,R01056,R00289,R00287,R00955,R00286,R04857,R05679,R05680,R01244,R00182,R00760,R01140,R08406,R00876,R02141,R01768,R01769,R03876,R04604,R06746,R06769,R07640,R01300,R07646,R01406,R03631,R05577,R05451,R00982,R01558,R03038,R00381,R02539,R08117,R05537,R00389,R01991,R04773,R00912,R08088,R00910,R00235,R06410,R01954,R01357,R03932,R01407,R04157,R05620,R00189,R01280,R00578,R06409,R03974,R06751,R04507,R02918,R03665,R03664,R03661,R03660,R03663,R03662,R04449,R00735,R01616,R02986,R01598,R02255,R01490,R00436,R08244,R02794,R08218,R01164,R02194,R04870,R02699,R01230,R01231,R06944,R05467,R05452,R04036,R06515,R00483,R03658,R03659,R02718,R05578,R00686,R03651,R03652,R02711,R03654,R03655,R03656,R03657,R04580,R07416,R04582,R07887,R02221,R07325,R06777,R01075,R06778,R01176,R01723,R03647,R03286,R06731,R02473,R04274,R01422,R04563,R04562,R03648,R00390,R03646,R04030,R00257,R06583,R04230,R03650,R03209,R01943,R06368,R05193,R00925,R03232,R08407,R00866,R08548,R00190,R00182,R02568,R04857,R07298,R01044,R00845,R01067,R06861,R01641,R01830,R01621,R01440,R00307,R01067,R00850,R00847,R00841,R01529,R00016,R00550,R08514,R00304
179	0.60	 0	19	146	0	19	C00031->C00002:[1->12,2->13,4->10,4->17,5->8,9->3]	RP06552,RP00569,RP01572,RP01569,RP00861,RP01262,RP00321,RP00196,RP06127,RP01973,RP04030,RP05463,RP01384,RP05464,RP04543,RP01728,RP00380,RP00008,RP00208	R01384,R01386,R07658,R02107,R02103,R01528,R01519,R00190,R00182,R01056,R07147,R06620,R00300,R00874,R00305,R00289,R00287,R00955,R06063,R06064,R02106,R00182,R06063,R01244,R06064,R00286,R01737,R01768,R01769,R03876,R04604,R06746,R06769,R07640,R01300,R07646,R01406,R03631,R05577,R05451,R00982,R01558,R03038,R00381,R02539,R08117,R05537,R00389,R01991,R04773,R00912,R08088,R00910,R00235,R06410,R01954,R01357,R03932,R01407,R04157,R05620,R00189,R01280,R00578,R06409,R03974,R06751,R04507,R02918,R03665,R03664,R03661,R03660,R03663,R03662,R04449,R00735,R01616,R02986,R01598,R02255,R01490,R00436,R08244,R02794,R08218,R01164,R02194,R04870,R02699,R01230,R01231,R06944,R05467,R05452,R04036,R06515,R00483,R03658,R03659,R02718,R05578,R00686,R03651,R03652,R02711,R03654,R03655,R03656,R03657,R04580,R07416,R04582,R07887,R02221,R07325,R06777,R01075,R06778,R01176,R01723,R03647,R03286,R06731,R02473,R04274,R01422,R04563,R04562,R03648,R00390,R03646,R04030,R00257,R06583,R04230,R03650,R03209,R01943,R06368,R05193,R00925,R00016,R00550,R08514,R00304
180	0.60	 0	23	61	0	23	C00031->C00002:[4->11,5->13,7->17,7->3,9->12,9->8]	RP06552,RP12346,RP01262,RP00196,RP04543,RP02454,RP04472,RP01384,RP04030,RP06727,RP01994,RP01270,RP02452,RP00861,RP01238,RP08324,RP01093,RP00380,RP00080,RP00052,RP00060,RP01573,RP00208	R01384,R01386,R07658,R01049,R03503,R05625,R05735,R00199,R03258,R03595,R00429,R00206,R00619,R00085,R00087,R01056,R00289,R00287,R00955,R00286,R02740,R04857,R01244,R00182,R01830,R02141,R01068,R02738,R00190,R00182,R01015,R04857,R00771,R01768,R01769,R01067,R06861,R01641,R01830,R01621,R01440,R00756,R00769,R05805,R00770,R00762,R00764,R00767,R00725,R01139,R00299,R08404,R02185,R05804,R00303,R00850,R01529,R00016,R00550,R08514,R00304
181	0.90	 0	32	77	0	32	C00031->C00002:[4->10,4->11,5->13,7->17,7->3,7->5,9->12,9->2,9->8]	RP06552,RP04543,RP12346,RP01262,RP00196,RP06299,RP04472,RP01384,RP04030,RP06639,RP00242,RP01994,RP00380,RP00861,RP03650,RP08324,RP08291,RP07161,RP10817,RP01093,RP04372,RP01140,RP02443,RP00080,RP04656,RP00052,RP00060,RP00077,RP04373,RP01573,RP01270,RP00208	R01384,R01386,R07658,R00286,R01049,R03503,R05625,R05735,R00199,R03258,R03595,R00429,R00206,R00619,R00085,R00087,R01056,R00289,R00287,R00955,R00761,R04857,R01244,R00182,R01621,R00760,R01140,R08406,R00876,R02141,R01768,R01769,R00190,R00182,R04026,R04857,R04732,R02729,R07226,R00771,R04731,R00845,R02729,R01067,R06861,R01641,R01830,R01621,R01440,R00307,R00756,R00769,R05805,R00770,R00762,R00764,R00767,R00725,R01139,R00299,R08404,R02185,R05804,R00303,R00850,R00844,R00846,R00848,R00849,R00842,R04732,R01529,R01068,R00016,R00550,R08514,R00304
182	0.60	 0	20	146	0	20	C00031->C00002:[1->12,2->13,4->11,4->17,7->3,9->8]	RP06552,RP01994,RP01197,RP00861,RP01262,RP08324,RP00196,RP04543,RP02454,RP04472,RP01384,RP04030,RP00080,RP00008,RP06727,RP01573,RP00208,RP00380,RP02452,RP13340	R01384,R01386,R07658,R02141,R00959,R00190,R00182,R01056,R04857,R00289,R00287,R00955,R00286,R02740,R04857,R01244,R00182,R01067,R06861,R01641,R01830,R01621,R01440,R03876,R04604,R06746,R06769,R07640,R01300,R07646,R01406,R03631,R05577,R05451,R00982,R01558,R03038,R00381,R02539,R08117,R05537,R00389,R01991,R04773,R00912,R08088,R00910,R00235,R06410,R01954,R01357,R03932,R01407,R04157,R05620,R00189,R01280,R00578,R06409,R03974,R06751,R04507,R02918,R03665,R03664,R03661,R03660,R03663,R03662,R04449,R00735,R01616,R02986,R01598,R02255,R01490,R00436,R08244,R02794,R08218,R01164,R02194,R04870,R02699,R01230,R01231,R06944,R05467,R05452,R04036,R06515,R00483,R03658,R03659,R02718,R05578,R00686,R03651,R03652,R02711,R03654,R03655,R03656,R03657,R04580,R07416,R04582,R07887,R02221,R07325,R06777,R01075,R06778,R01176,R01723,R03647,R03286,R06731,R02473,R04274,R01422,R04563,R04562,R03648,R00390,R03646,R04030,R00257,R06583,R04230,R03650,R03209,R01943,R06368,R05193,R00925,R01830,R01529,R00016,R00550,R08514,R00304,R01768,R01769,R02738,R01827
183	0.50	 0	23	150	0	23	C00031->C00002:[5->13,7->17,7->3,9->12,9->8]	RP00820,RP01262,RP02421,RP06299,RP04030,RP06639,RP00242,RP01238,RP06727,RP00008,RP00680,RP00861,RP01787,RP01148,RP06651,RP09657,RP05875,RP00080,RP04656,RP06427,RP01573,RP02311,RP00231	R02704,R02167,R01056,R02703,R00761,R00182,R01621,R00760,R01140,R08406,R00876,R01015,R01830,R03876,R04604,R06746,R06769,R07640,R01300,R07646,R01406,R03631,R05577,R05451,R00982,R01558,R03038,R00381,R02539,R08117,R05537,R00389,R01991,R04773,R00912,R08088,R00910,R00235,R06410,R01954,R01357,R03932,R01407,R04157,R05620,R00189,R01280,R00578,R06409,R03974,R06751,R04507,R02918,R03665,R03664,R03661,R03660,R03663,R03662,R04449,R00735,R01616,R02986,R01598,R02255,R01490,R00436,R08244,R02794,R08218,R01164,R02194,R04870,R02699,R01230,R01231,R06944,R05467,R05452,R04036,R06515,R00483,R03658,R03659,R02718,R05578,R00686,R03651,R03652,R02711,R03654,R03655,R03656,R03657,R04580,R07416,R04582,R07887,R02221,R07325,R06777,R01075,R06778,R01176,R01723,R03647,R03286,R06731,R02473,R04274,R01422,R04563,R04562,R03648,R00390,R03646,R04030,R00257,R06583,R04230,R03650,R03209,R01943,R06368,R05193,R00925,R03232,R08407,R00866,R08548,R00190,R00182,R01827,R00867,R01641,R06861,R01440,R01067,R06861,R01641,R01830,R01621,R01440,R00307,R01067,R01529,R02568,R00870,R00868,R00865
184	0.20	 0	18	137	0	18	C00031->C00002:[5->3,7->11]	RP01095,RP03973,RP01575,RP01400,RP01787,RP01148,RP10097,RP00528,RP04205,RP00242,RP01399,RP04656,RP01654,RP04020,RP01319,RP04021,RP06726,RP00008	R05339,R00181,R05338,R01271,R01827,R00867,R06975,R00604,R02479,R06975,R04560,R00760,R01140,R08406,R00876,R01270,R00307,R06590,R06863,R01641,R04378,R01127,R04378,R01827,R03876,R04604,R06746,R06769,R07640,R01300,R07646,R01406,R03631,R05577,R05451,R00982,R01558,R03038,R00381,R02539,R08117,R05537,R00389,R01991,R04773,R00912,R08088,R00910,R00235,R06410,R01954,R01357,R03932,R01407,R04157,R05620,R00189,R01280,R00578,R06409,R03974,R06751,R04507,R02918,R03665,R03664,R03661,R03660,R03663,R03662,R04449,R00735,R01616,R02986,R01598,R02255,R01490,R00436,R08244,R02794,R08218,R01164,R02194,R04870,R02699,R01230,R01231,R06944,R05467,R05452,R04036,R06515,R00483,R03658,R03659,R02718,R05578,R00686,R03651,R03652,R02711,R03654,R03655,R03656,R03657,R04580,R07416,R04582,R07887,R02221,R07325,R06777,R01075,R06778,R01176,R01723,R03647,R03286,R06731,R02473,R04274,R01422,R04563,R04562,R03648,R00390,R03646,R04030,R00257,R06583,R04230,R03650,R03209,R01943,R06368,R05193,R00925
185	0.60	 0	22	151	0	22	C00031->C00002:[1->12,2->13,2->3,4->11,4->17,5->8]	RP06552,RP00196,RP04472,RP04030,RP00242,RP00380,RP00861,RP08324,RP01654,RP02421,RP00649,RP04543,RP01384,RP01994,RP05301,RP06726,RP00008,RP01787,RP00820,RP01153,RP04656,RP00208	R01384,R01386,R07658,R00289,R00287,R00955,R04857,R00182,R00760,R01140,R08406,R00876,R01768,R01769,R00190,R00182,R04857,R06590,R06863,R01641,R02703,R00761,R01067,R00286,R01244,R02141,R07135,R05698,R01827,R03876,R04604,R06746,R06769,R07640,R01300,R07646,R01406,R03631,R05577,R05451,R00982,R01558,R03038,R00381,R02539,R08117,R05537,R00389,R01991,R04773,R00912,R08088,R00910,R00235,R06410,R01954,R01357,R03932,R01407,R04157,R05620,R00189,R01280,R00578,R06409,R03974,R06751,R04507,R02918,R03665,R03664,R03661,R03660,R03663,R03662,R04449,R00735,R01616,R02986,R01598,R02255,R01490,R00436,R08244,R02794,R08218,R01164,R02194,R04870,R02699,R01230,R01231,R06944,R05467,R05452,R04036,R06515,R00483,R03658,R03659,R02718,R05578,R00686,R03651,R03652,R02711,R03654,R03655,R03656,R03657,R04580,R07416,R04582,R07887,R02221,R07325,R06777,R01075,R06778,R01176,R01723,R03647,R03286,R06731,R02473,R04274,R01422,R04563,R04562,R03648,R00390,R03646,R04030,R00257,R06583,R04230,R03650,R03209,R01943,R06368,R05193,R00925,R01827,R02704,R02167,R00877,R00307,R00016,R00550,R08514,R00304
186	0.90	 0	30	160	0	30	C00031->C00002:[1->12,2->13,2->3,4->10,4->11,4->17,5->8,7->5,9->2]	RP06552,RP06299,RP00196,RP04543,RP04472,RP01384,RP04030,RP00242,RP01778,RP01994,RP06726,RP00380,RP00008,RP10817,RP00861,RP01787,RP03650,RP08324,RP08291,RP07161,RP00820,RP04372,RP02443,RP01780,RP04656,RP01654,RP04373,RP00231,RP00649,RP00208	R01384,R01386,R07658,R00761,R00289,R00287,R00955,R00286,R04857,R01244,R00182,R00760,R01140,R08406,R00876,R01817,R02141,R01827,R01768,R01769,R03876,R04604,R06746,R06769,R07640,R01300,R07646,R01406,R03631,R05577,R05451,R00982,R01558,R03038,R00381,R02539,R08117,R05537,R00389,R01991,R04773,R00912,R08088,R00910,R00235,R06410,R01954,R01357,R03932,R01407,R04157,R05620,R00189,R01280,R00578,R06409,R03974,R06751,R04507,R02918,R03665,R03664,R03661,R03660,R03663,R03662,R04449,R00735,R01616,R02986,R01598,R02255,R01490,R00436,R08244,R02794,R08218,R01164,R02194,R04870,R02699,R01230,R01231,R06944,R05467,R05452,R04036,R06515,R00483,R03658,R03659,R02718,R05578,R00686,R03651,R03652,R02711,R03654,R03655,R03656,R03657,R04580,R07416,R04582,R07887,R02221,R07325,R06777,R01075,R06778,R01176,R01723,R03647,R03286,R06731,R02473,R04274,R01422,R04563,R04562,R03648,R00390,R03646,R04030,R00257,R06583,R04230,R03650,R03209,R01943,R06368,R05193,R00925,R07226,R00190,R00182,R01827,R04026,R04857,R04732,R02729,R02704,R02167,R04731,R02729,R01819,R00307,R06590,R06863,R01641,R04732,R00870,R00868,R00865,R00761,R01067,R00016,R00550,R08514,R00304
187	1.00	 0	32	172	0	32	C00031->C00002:[1->12,2->13,4->10,4->11,4->17,4->4,5->8,7->10,7->11,7->2,7->4,9->3,9->5]	RP01095,RP05464,RP10817,RP01262,RP00321,RP00196,RP04543,RP01973,RP04030,RP00242,RP01384,RP01728,RP00380,RP00008,RP02199,RP07011,RP00569,RP01569,RP00861,RP05463,RP06127,RP00410,RP00208,RP04656,RP06170,RP00043,RP02201,RP05139,RP06299,RP06593,RP06552,RP01576	R05339,R06064,R07226,R01056,R07147,R06620,R00300,R00874,R00305,R00289,R00287,R00955,R00286,R02106,R00182,R00760,R01140,R08406,R00876,R01244,R01737,R01768,R01769,R03876,R04604,R06746,R06769,R07640,R01300,R07646,R01406,R03631,R05577,R05451,R00982,R01558,R03038,R00381,R02539,R08117,R05537,R00389,R01991,R04773,R00912,R08088,R00910,R00235,R06410,R01954,R01357,R03932,R01407,R04157,R05620,R00189,R01280,R00578,R06409,R03974,R06751,R04507,R02918,R03665,R03664,R03661,R03660,R03663,R03662,R04449,R00735,R01616,R02986,R01598,R02255,R01490,R00436,R08244,R02794,R08218,R01164,R02194,R04870,R02699,R01230,R01231,R06944,R05467,R05452,R04036,R06515,R00483,R03658,R03659,R02718,R05578,R00686,R03651,R03652,R02711,R03654,R03655,R03656,R03657,R04580,R07416,R04582,R07887,R02221,R07325,R06777,R01075,R06778,R01176,R01723,R03647,R03286,R06731,R02473,R04274,R01422,R04563,R04562,R03648,R00390,R03646,R04030,R00257,R06583,R04230,R03650,R03209,R01943,R06368,R05193,R00925,R02423,R02423,R02107,R02103,R01519,R00190,R00182,R06063,R06063,R06064,R00776,R00469,R00016,R00550,R08514,R00304,R00307,R00469,R03121,R00369,R00365,R00364,R00366,R00372,R00373,R00652,R00588,R01957,R02425,R05554,R00761,R01528,R01384,R01386,R07658,R05338
188	0.70	 0	28	176	0	28	C00031->C00002:[4->10,4->11,5->17,7->13,7->3,9->12,9->8]	RP06552,RP00164,RP01262,RP00196,RP04543,RP04472,RP01384,RP04030,RP00242,RP01140,RP00380,RP00008,RP00861,RP08324,RP08291,RP01573,RP01093,RP00157,RP00080,RP04656,RP00052,RP06427,RP00060,RP00194,RP04373,RP01270,RP01994,RP00208	R01384,R01386,R07658,R01010,R01011,R01012,R01056,R00289,R00287,R00955,R00286,R04857,R01244,R00182,R00760,R01140,R08406,R00876,R00845,R01768,R01769,R03876,R04604,R06746,R06769,R07640,R01300,R07646,R01406,R03631,R05577,R05451,R00982,R01558,R03038,R00381,R02539,R08117,R05537,R00389,R01991,R04773,R00912,R08088,R00910,R00235,R06410,R01954,R01357,R03932,R01407,R04157,R05620,R00189,R01280,R00578,R06409,R03974,R06751,R04507,R02918,R03665,R03664,R03661,R03660,R03663,R03662,R04449,R00735,R01616,R02986,R01598,R02255,R01490,R00436,R08244,R02794,R08218,R01164,R02194,R04870,R02699,R01230,R01231,R06944,R05467,R05452,R04036,R06515,R00483,R03658,R03659,R02718,R05578,R00686,R03651,R03652,R02711,R03654,R03655,R03656,R03657,R04580,R07416,R04582,R07887,R02221,R07325,R06777,R01075,R06778,R01176,R01723,R03647,R03286,R06731,R02473,R04274,R01422,R04563,R04562,R03648,R00390,R03646,R04030,R00257,R06583,R04230,R03650,R03209,R01943,R06368,R05193,R00925,R00190,R00182,R04857,R04732,R01529,R00771,R01034,R01045,R01039,R01067,R06861,R01641,R01830,R01621,R01440,R00307,R00756,R00769,R05805,R00770,R00762,R00764,R00767,R01067,R00725,R01139,R00299,R08404,R02185,R05804,R00303,R00850,R00850,R00847,R00841,R04732,R01068,R02141,R00016,R00550,R08514,R00304
189	0.70	 0	21	150	0	21	C00031->C00002:[1->12,2->13,4->10,4->11,4->17,5->8,9->3]	RP01095,RP06552,RP01134,RP01262,RP00196,RP04543,RP04472,RP01384,RP04030,RP05915,RP01994,RP00380,RP00008,RP00861,RP08324,RP08291,RP01093,RP04373,RP00060,RP00208,RP01576	R05339,R01384,R01386,R07658,R00837,R01056,R00289,R00287,R00955,R00286,R04857,R01244,R00182,R02737,R00836,R02141,R01768,R01769,R03876,R04604,R06746,R06769,R07640,R01300,R07646,R01406,R03631,R05577,R05451,R00982,R01558,R03038,R00381,R02539,R08117,R05537,R00389,R01991,R04773,R00912,R08088,R00910,R00235,R06410,R01954,R01357,R03932,R01407,R04157,R05620,R00189,R01280,R00578,R06409,R03974,R06751,R04507,R02918,R03665,R03664,R03661,R03660,R03663,R03662,R04449,R00735,R01616,R02986,R01598,R02255,R01490,R00436,R08244,R02794,R08218,R01164,R02194,R04870,R02699,R01230,R01231,R06944,R05467,R05452,R04036,R06515,R00483,R03658,R03659,R02718,R05578,R00686,R03651,R03652,R02711,R03654,R03655,R03656,R03657,R04580,R07416,R04582,R07887,R02221,R07325,R06777,R01075,R06778,R01176,R01723,R03647,R03286,R06731,R02473,R04274,R01422,R04563,R04562,R03648,R00390,R03646,R04030,R00257,R06583,R04230,R03650,R03209,R01943,R06368,R05193,R00925,R00190,R00182,R04857,R04732,R00771,R04732,R00725,R01139,R00299,R08404,R02185,R05804,R00303,R00850,R00016,R00550,R08514,R00304,R05338
190	0.60	 0	21	361	0	21	C00031->C00002:[1->12,2->13,4->11,4->17,5->3,5->8]	RP06552,RP00861,RP01787,RP01148,RP08324,RP01790,RP00196,RP04543,RP02454,RP00003,RP01384,RP04030,RP04656,RP04472,RP01654,RP01197,RP00056,RP06726,RP00380,RP01994,RP00208	R01384,R01386,R07658,R00190,R00182,R01827,R00867,R04857,R01830,R00289,R00287,R00955,R00286,R02740,R04126,R05030,R01417,R00949,R00334,R05225,R05033,R07642,R01654,R05221,R00943,R00942,R03632,R02326,R03840,R00344,R00229,R00341,R04463,R02976,R00076,R01021,R00156,R00742,R03785,R01857,R00509,R06396,R00150,R08232,R04358,R04241,R03449,R01859,R00158,R03822,R03236,R01917,R05800,R00573,R07641,R01150,R04023,R08572,R05028,R04002,R02884,R04555,R00332,R04589,R00330,R00331,R06529,R01395,R01567,R01011,R04657,R03187,R02649,R03182,R01961,R01843,R03471,R01092,R00141,R00140,R01844,R03478,R03479,R03744,R00149,R06282,R03576,R05815,R02324,R00866,R00867,R01926,R03387,R01495,R03150,R03347,R08233,R04143,R08242,R02404,R03877,R08241,R02451,R08323,R07302,R08352,R05795,R02090,R01476,R04572,R02650,R04267,R03193,R08354,R08355,R02658,R00480,R00482,R03613,R03298,R00405,R00174,R00299,R03469,R02584,R05224,R01256,R05646,R00240,R00241,R05803,R05802,R05801,R04591,R05806,R00722,R01353,R04357,R07279,R05661,R02783,R02785,R03494,R02786,R02788,R05197,R04448,R03905,R00554,R04779,R05626,R00315,R00497,R01468,R02626,R02071,R02625,R03361,R03362,R04401,R02575,R00251,R00162,R00253,R08124,R01771,R00756,R00964,R04504,R03161,R00518,R00847,R07414,R03920,R04275,R01541,R04385,R02402,R07127,R04573,R02732,R03770,R00549,R01512,R01514,R04144,R04369,R03766,R00894,R01182,R02089,R03607,R06842,R04208,R06836,R02240,R01666,R01665,R02245,R05799,R01585,R03272,R08154,R03274,R01526,R00185,R01059,R04617,R01523,R03939,R05186,R02848,R01050,R01051,R01053,R04509,R01688,R02412,R01201,R04351,R01881,R03433,R00760,R00575,R02927,R04388,R00570,R00571,R01441,R01888,R03241,R07404,R01967,R02099,R02098,R04212,R02094,R03384,R00105,R00104,R02093,R05185,R06367,R02184,R08223,R03516,R02493,R00352,R00774,R01754,R01322,R04235,R01326,R04928,R02705,R01737,R08201,R00513,R02971,R00200,R00130,R01980,R01121,R03429,R03428,R00139,R05634,R02757,R05202,R02750,R03395,R01573,R03014,R02301,R00617,R02758,R04068,R03315,R01600,R03944,R03095,R05496,R04391,R03157,R00283,R03819,R02227,R00136,R02225,R01137,R07828,R04730,R08353,R02903,R05227,R01131,R03530,R02865,R06974,R08217,R04138,R01547,R02439,R04403,R00127,R01786,R01228,R03245,R00129,R02430,R03754,R00086,R03691,R04545,R00002,R02741,R03018,R00124,R06976,R02331,R02303,R06975,R00512,R00239,R02664,R02980,R02136,R02238,R02134,R00616,R01902,R01639,R01901,R03780,R02929,R00920,R02237,R01909,R01244,R00182,R00307,R04857,R06590,R06863,R01641,R00959,R00157,R00333,R00122,R00127,R05805,R05804,R01568,R01827,R01768,R01769,R02141,R00016,R00550,R08514,R00304
191	0.50	 0	15	140	0	15	C00031->C00002:[5->13,7->17,7->3,9->12,9->8]	RP00680,RP00861,RP01787,RP01262,RP06651,RP02454,RP04030,RP00080,RP04656,RP00008,RP00077,RP01573,RP02311,RP01140,RP02452	R03232,R08407,R00866,R08548,R00190,R00182,R01827,R01056,R01641,R02740,R00182,R01067,R06861,R01641,R01830,R01621,R01440,R00307,R03876,R04604,R06746,R06769,R07640,R01300,R07646,R01406,R03631,R05577,R05451,R00982,R01558,R03038,R00381,R02539,R08117,R05537,R00389,R01991,R04773,R00912,R08088,R00910,R00235,R06410,R01954,R01357,R03932,R01407,R04157,R05620,R00189,R01280,R00578,R06409,R03974,R06751,R04507,R02918,R03665,R03664,R03661,R03660,R03663,R03662,R04449,R00735,R01616,R02986,R01598,R02255,R01490,R00436,R08244,R02794,R08218,R01164,R02194,R04870,R02699,R01230,R01231,R06944,R05467,R05452,R04036,R06515,R00483,R03658,R03659,R02718,R05578,R00686,R03651,R03652,R02711,R03654,R03655,R03656,R03657,R04580,R07416,R04582,R07887,R02221,R07325,R06777,R01075,R06778,R01176,R01723,R03647,R03286,R06731,R02473,R04274,R01422,R04563,R04562,R03648,R00390,R03646,R04030,R00257,R06583,R04230,R03650,R03209,R01943,R06368,R05193,R00925,R00844,R00846,R00848,R00849,R00842,R01529,R02568,R00845,R02738
192	0.60	 0	23	155	0	23	C00031->C00002:[4->11,5->13,7->17,7->3,9->12,9->8]	RP06552,RP01274,RP01262,RP00196,RP04543,RP02454,RP04472,RP01384,RP04030,RP06727,RP00191,RP01994,RP00380,RP00008,RP00861,RP08324,RP01140,RP00080,RP02452,RP00077,RP01573,RP00208,RP01197	R01384,R01386,R07658,R01070,R01056,R00289,R00287,R00955,R00286,R02740,R04857,R01244,R00182,R01830,R02073,R04780,R04779,R02141,R01768,R01769,R03876,R04604,R06746,R06769,R07640,R01300,R07646,R01406,R03631,R05577,R05451,R00982,R01558,R03038,R00381,R02539,R08117,R05537,R00389,R01991,R04773,R00912,R08088,R00910,R00235,R06410,R01954,R01357,R03932,R01407,R04157,R05620,R00189,R01280,R00578,R06409,R03974,R06751,R04507,R02918,R03665,R03664,R03661,R03660,R03663,R03662,R04449,R00735,R01616,R02986,R01598,R02255,R01490,R00436,R08244,R02794,R08218,R01164,R02194,R04870,R02699,R01230,R01231,R06944,R05467,R05452,R04036,R06515,R00483,R03658,R03659,R02718,R05578,R00686,R03651,R03652,R02711,R03654,R03655,R03656,R03657,R04580,R07416,R04582,R07887,R02221,R07325,R06777,R01075,R06778,R01176,R01723,R03647,R03286,R06731,R02473,R04274,R01422,R04563,R04562,R03648,R00390,R03646,R04030,R00257,R06583,R04230,R03650,R03209,R01943,R06368,R05193,R00925,R00190,R00182,R04857,R00845,R01067,R06861,R01641,R01830,R01621,R01440,R02738,R00844,R00846,R00848,R00849,R00842,R01529,R00016,R00550,R08514,R00304,R00959
193	0.50	 0	13	137	0	13	C00031->C00002:[5->13,7->17,7->3,9->12,9->8]	RP00680,RP00861,RP01262,RP01238,RP00242,RP01255,RP04092,RP00080,RP04656,RP06427,RP01573,RP02311,RP00008	R03232,R08407,R00866,R08548,R00190,R00182,R01056,R01015,R00760,R01140,R08406,R00876,R01049,R00190,R01067,R06861,R01641,R01830,R01621,R01440,R00307,R01067,R01529,R02568,R03876,R04604,R06746,R06769,R07640,R01300,R07646,R01406,R03631,R05577,R05451,R00982,R01558,R03038,R00381,R02539,R08117,R05537,R00389,R01991,R04773,R00912,R08088,R00910,R00235,R06410,R01954,R01357,R03932,R01407,R04157,R05620,R00189,R01280,R00578,R06409,R03974,R06751,R04507,R02918,R03665,R03664,R03661,R03660,R03663,R03662,R04449,R00735,R01616,R02986,R01598,R02255,R01490,R00436,R08244,R02794,R08218,R01164,R02194,R04870,R02699,R01230,R01231,R06944,R05467,R05452,R04036,R06515,R00483,R03658,R03659,R02718,R05578,R00686,R03651,R03652,R02711,R03654,R03655,R03656,R03657,R04580,R07416,R04582,R07887,R02221,R07325,R06777,R01075,R06778,R01176,R01723,R03647,R03286,R06731,R02473,R04274,R01422,R04563,R04562,R03648,R00390,R03646,R04030,R00257,R06583,R04230,R03650,R03209,R01943,R06368,R05193,R00925
194	0.80	 0	27	160	0	27	C00031->C00002:[1->12,2->13,4->10,4->11,4->17,4->4,5->8,9->3]	RP06552,RP05464,RP01925,RP01262,RP00196,RP04543,RP01973,RP04030,RP00175,RP00410,RP01133,RP00380,RP00008,RP02199,RP07011,RP01572,RP00861,RP00569,RP01594,RP05463,RP06170,RP00596,RP00060,RP02201,RP05139,RP06127,RP00208	R01384,R01386,R07658,R06064,R02035,R01056,R00289,R00287,R00955,R00286,R02106,R00182,R01770,R01863,R00776,R00469,R00835,R01768,R01769,R03876,R04604,R06746,R06769,R07640,R01300,R07646,R01406,R03631,R05577,R05451,R00982,R01558,R03038,R00381,R02539,R08117,R05537,R00389,R01991,R04773,R00912,R08088,R00910,R00235,R06410,R01954,R01357,R03932,R01407,R04157,R05620,R00189,R01280,R00578,R06409,R03974,R06751,R04507,R02918,R03665,R03664,R03661,R03660,R03663,R03662,R04449,R00735,R01616,R02986,R01598,R02255,R01490,R00436,R08244,R02794,R08218,R01164,R02194,R04870,R02699,R01230,R01231,R06944,R05467,R05452,R04036,R06515,R00483,R03658,R03659,R02718,R05578,R00686,R03651,R03652,R02711,R03654,R03655,R03656,R03657,R04580,R07416,R04582,R07887,R02221,R07325,R06777,R01075,R06778,R01176,R01723,R03647,R03286,R06731,R02473,R04274,R01422,R04563,R04562,R03648,R00390,R03646,R04030,R00257,R06583,R04230,R03650,R03209,R01943,R06368,R05193,R00925,R02423,R02423,R01528,R00190,R00182,R02107,R02103,R01560,R06063,R00469,R01561,R01245,R00725,R01139,R00299,R08404,R02185,R05804,R00303,R00850,R02425,R05554,R06063,R06064,R00016,R00550,R08514,R00304
195	0.50	 0	12	139	0	12	C00031->C00002:[5->13,7->17,7->3,9->12,9->8]	RP00861,RP01262,RP01238,RP04656,RP04030,RP00080,RP00242,RP00052,RP06427,RP01573,RP01270,RP00008	R00190,R00182,R01056,R01015,R00307,R00182,R01067,R06861,R01641,R01830,R01621,R01440,R00760,R01140,R08406,R00876,R00756,R00769,R05805,R00770,R00762,R00764,R00767,R01067,R01529,R01068,R03876,R04604,R06746,R06769,R07640,R01300,R07646,R01406,R03631,R05577,R05451,R00982,R01558,R03038,R00381,R02539,R08117,R05537,R00389,R01991,R04773,R00912,R08088,R00910,R00235,R06410,R01954,R01357,R03932,R01407,R04157,R05620,R00189,R01280,R00578,R06409,R03974,R06751,R04507,R02918,R03665,R03664,R03661,R03660,R03663,R03662,R04449,R00735,R01616,R02986,R01598,R02255,R01490,R00436,R08244,R02794,R08218,R01164,R02194,R04870,R02699,R01230,R01231,R06944,R05467,R05452,R04036,R06515,R00483,R03658,R03659,R02718,R05578,R00686,R03651,R03652,R02711,R03654,R03655,R03656,R03657,R04580,R07416,R04582,R07887,R02221,R07325,R06777,R01075,R06778,R01176,R01723,R03647,R03286,R06731,R02473,R04274,R01422,R04563,R04562,R03648,R00390,R03646,R04030,R00257,R06583,R04230,R03650,R03209,R01943,R06368,R05193,R00925
196	0.70	 0	26	157	0	26	C00031->C00002:[4->10,4->11,5->13,7->17,7->3,9->12,9->8]	RP06552,RP01262,RP00196,RP04543,RP02454,RP04472,RP01384,RP01994,RP00242,RP01274,RP00191,RP00380,RP00008,RP00861,RP01238,RP08324,RP08291,RP01255,RP04092,RP00080,RP04656,RP04373,RP06427,RP01573,RP01197,RP00208	R01384,R01386,R07658,R01056,R00289,R00287,R00955,R00286,R02740,R04857,R01244,R02141,R00760,R01140,R08406,R00876,R01070,R02073,R04780,R04779,R01768,R01769,R03876,R04604,R06746,R06769,R07640,R01300,R07646,R01406,R03631,R05577,R05451,R00982,R01558,R03038,R00381,R02539,R08117,R05537,R00389,R01991,R04773,R00912,R08088,R00910,R00235,R06410,R01954,R01357,R03932,R01407,R04157,R05620,R00189,R01280,R00578,R06409,R03974,R06751,R04507,R02918,R03665,R03664,R03661,R03660,R03663,R03662,R04449,R00735,R01616,R02986,R01598,R02255,R01490,R00436,R08244,R02794,R08218,R01164,R02194,R04870,R02699,R01230,R01231,R06944,R05467,R05452,R04036,R06515,R00483,R03658,R03659,R02718,R05578,R00686,R03651,R03652,R02711,R03654,R03655,R03656,R03657,R04580,R07416,R04582,R07887,R02221,R07325,R06777,R01075,R06778,R01176,R01723,R03647,R03286,R06731,R02473,R04274,R01422,R04563,R04562,R03648,R00390,R03646,R04030,R00257,R06583,R04230,R03650,R03209,R01943,R06368,R05193,R00925,R00190,R00182,R01015,R04857,R04732,R01049,R00190,R01067,R06861,R01641,R01830,R01621,R01440,R00307,R04732,R01067,R01529,R00959,R00016,R00550,R08514,R00304
197	0.50	 0	22	149	0	22	C00031->C00002:[5->13,7->17,7->3,9->12,9->8]	RP01154,RP01262,RP04030,RP06639,RP00242,RP06727,RP00008,RP00680,RP00861,RP01109,RP01148,RP06651,RP00080,RP09657,RP04656,RP01238,RP05875,RP01787,RP06427,RP01573,RP02311,RP00205	R00878,R01056,R00182,R01621,R00760,R01140,R08406,R00876,R01830,R03876,R04604,R06746,R06769,R07640,R01300,R07646,R01406,R03631,R05577,R05451,R00982,R01558,R03038,R00381,R02539,R08117,R05537,R00389,R01991,R04773,R00912,R08088,R00910,R00235,R06410,R01954,R01357,R03932,R01407,R04157,R05620,R00189,R01280,R00578,R06409,R03974,R06751,R04507,R02918,R03665,R03664,R03661,R03660,R03663,R03662,R04449,R00735,R01616,R02986,R01598,R02255,R01490,R00436,R08244,R02794,R08218,R01164,R02194,R04870,R02699,R01230,R01231,R06944,R05467,R05452,R04036,R06515,R00483,R03658,R03659,R02718,R05578,R00686,R03651,R03652,R02711,R03654,R03655,R03656,R03657,R04580,R07416,R04582,R07887,R02221,R07325,R06777,R01075,R06778,R01176,R01723,R03647,R03286,R06731,R02473,R04274,R01422,R04563,R04562,R03648,R00390,R03646,R04030,R00257,R06583,R04230,R03650,R03209,R01943,R06368,R05193,R00925,R03232,R08407,R00866,R08548,R00190,R00182,R00802,R00867,R01641,R01067,R06861,R01641,R01830,R01621,R01440,R06861,R00307,R01015,R01440,R01827,R01067,R01529,R02568,R00801,R00015,R04194,R05140
198	0.90	 0	31	161	0	31	C00031->C00002:[1->12,2->13,4->10,4->11,4->17,5->3,5->8,7->5,9->2]	RP06552,RP06299,RP00820,RP00649,RP04543,RP02454,RP04472,RP01384,RP04030,RP00242,RP01090,RP01994,RP06726,RP00380,RP00008,RP00861,RP01787,RP08324,RP00231,RP07161,RP10817,RP04372,RP02443,RP03650,RP04656,RP04373,RP02452,RP08291,RP01654,RP00196,RP00208	R01384,R01386,R07658,R00761,R02704,R02167,R00761,R01067,R00286,R02740,R04857,R01244,R00182,R00760,R01140,R08406,R00876,R00758,R02141,R01827,R01768,R01769,R03876,R04604,R06746,R06769,R07640,R01300,R07646,R01406,R03631,R05577,R05451,R00982,R01558,R03038,R00381,R02539,R08117,R05537,R00389,R01991,R04773,R00912,R08088,R00910,R00235,R06410,R01954,R01357,R03932,R01407,R04157,R05620,R00189,R01280,R00578,R06409,R03974,R06751,R04507,R02918,R03665,R03664,R03661,R03660,R03663,R03662,R04449,R00735,R01616,R02986,R01598,R02255,R01490,R00436,R08244,R02794,R08218,R01164,R02194,R04870,R02699,R01230,R01231,R06944,R05467,R05452,R04036,R06515,R00483,R03658,R03659,R02718,R05578,R00686,R03651,R03652,R02711,R03654,R03655,R03656,R03657,R04580,R07416,R04582,R07887,R02221,R07325,R06777,R01075,R06778,R01176,R01723,R03647,R03286,R06731,R02473,R04274,R01422,R04563,R04562,R03648,R00390,R03646,R04030,R00257,R06583,R04230,R03650,R03209,R01943,R06368,R05193,R00925,R00190,R00182,R01827,R04857,R00870,R00868,R00865,R02729,R07226,R04731,R02729,R04026,R00307,R04732,R02738,R04732,R06590,R06863,R01641,R00289,R00287,R00955,R00016,R00550,R08514,R00304
199	0.80	 0	28	158	0	28	C00031->C00002:[1->12,2->13,4->10,4->11,4->17,4->4,5->8,9->3]	RP01095,RP05464,RP06127,RP01262,RP00196,RP06299,RP01973,RP04030,RP00242,RP01384,RP00380,RP00008,RP02199,RP07011,RP00861,RP00569,RP10817,RP00410,RP05463,RP04656,RP06170,RP02201,RP05769,RP04543,RP01576,RP05139,RP06552,RP00208	R05339,R06064,R06063,R06064,R01056,R00289,R00287,R00955,R00761,R02106,R00182,R00760,R01140,R08406,R00876,R01244,R01768,R01769,R03876,R04604,R06746,R06769,R07640,R01300,R07646,R01406,R03631,R05577,R05451,R00982,R01558,R03038,R00381,R02539,R08117,R05537,R00389,R01991,R04773,R00912,R08088,R00910,R00235,R06410,R01954,R01357,R03932,R01407,R04157,R05620,R00189,R01280,R00578,R06409,R03974,R06751,R04507,R02918,R03665,R03664,R03661,R03660,R03663,R03662,R04449,R00735,R01616,R02986,R01598,R02255,R01490,R00436,R08244,R02794,R08218,R01164,R02194,R04870,R02699,R01230,R01231,R06944,R05467,R05452,R04036,R06515,R00483,R03658,R03659,R02718,R05578,R00686,R03651,R03652,R02711,R03654,R03655,R03656,R03657,R04580,R07416,R04582,R07887,R02221,R07325,R06777,R01075,R06778,R01176,R01723,R03647,R03286,R06731,R02473,R04274,R01422,R04563,R04562,R03648,R00390,R03646,R04030,R00257,R06583,R04230,R03650,R03209,R01943,R06368,R05193,R00925,R02423,R02423,R00190,R00182,R02107,R02103,R07226,R00776,R00469,R06063,R00307,R00469,R02425,R05704,R00830,R01221,R03425,R00286,R05338,R05554,R01384,R01386,R07658,R00016,R00550,R08514,R00304
200	0.50	 0	15	350	0	15	C00031->C00002:[2->8,5->13,5->3,7->17,9->12]	RP00861,RP01787,RP00649,RP00820,RP02454,RP00003,RP04030,RP04656,RP01654,RP01090,RP05301,RP00056,RP06726,RP02452,RP01153	R00190,R00182,R01827,R00761,R01067,R02704,R02167,R02740,R04126,R05030,R01417,R00949,R00334,R05225,R05033,R07642,R01654,R05221,R00943,R00942,R03632,R02326,R03840,R00344,R00229,R00341,R04463,R02976,R00076,R01021,R00156,R00742,R03785,R01857,R00509,R06396,R00150,R08232,R04358,R04241,R03449,R01859,R00158,R03822,R03236,R01917,R05800,R00573,R07641,R01150,R04023,R08572,R05028,R04002,R02884,R04555,R00332,R04589,R00330,R00331,R06529,R01395,R01567,R01011,R04657,R03187,R02649,R03182,R01961,R01843,R03471,R01092,R00141,R00140,R01844,R03478,R03479,R03744,R00149,R06282,R03576,R05815,R02324,R00866,R00867,R01926,R03387,R01495,R03150,R03347,R08233,R04143,R08242,R02404,R03877,R08241,R02451,R08323,R07302,R08352,R05795,R02090,R01476,R04572,R02650,R04267,R03193,R08354,R08355,R02658,R00480,R00482,R03613,R03298,R00405,R00174,R00299,R03469,R02584,R05224,R01256,R05646,R00240,R00241,R05803,R05802,R05801,R04591,R05806,R00722,R01353,R04357,R07279,R05661,R02783,R02785,R03494,R02786,R02788,R05197,R04448,R03905,R00554,R04779,R05626,R00315,R00497,R01468,R02626,R02071,R02625,R03361,R03362,R04401,R02575,R00251,R00162,R00253,R08124,R01771,R00756,R00964,R04504,R03161,R00518,R00847,R07414,R03920,R04275,R01541,R04385,R02402,R07127,R04573,R02732,R03770,R00549,R01512,R01514,R04144,R04369,R03766,R00894,R01182,R02089,R03607,R06842,R04208,R06836,R02240,R01666,R01665,R02245,R05799,R01585,R03272,R08154,R03274,R01526,R00185,R01059,R04617,R01523,R03939,R05186,R02848,R01050,R01051,R01053,R04509,R01688,R02412,R01201,R04351,R01881,R03433,R00760,R00575,R02927,R04388,R00570,R00571,R01441,R01888,R03241,R07404,R01967,R02099,R02098,R04212,R02094,R03384,R00105,R00104,R02093,R05185,R06367,R02184,R08223,R03516,R02493,R00352,R00774,R01754,R01322,R04235,R01326,R04928,R02705,R01737,R08201,R00513,R02971,R00200,R00130,R01980,R01121,R03429,R03428,R00139,R05634,R02757,R05202,R02750,R03395,R01573,R03014,R02301,R00617,R02758,R04068,R03315,R01600,R03944,R03095,R05496,R04391,R03157,R00283,R03819,R02227,R00136,R02225,R01137,R07828,R04730,R08353,R02903,R05227,R01131,R03530,R02865,R06974,R08217,R04138,R01547,R02439,R04403,R00127,R01786,R01228,R03245,R00129,R02430,R03754,R00086,R03691,R04545,R00002,R02741,R03018,R00124,R06976,R02331,R02303,R06975,R00512,R00239,R02664,R02980,R02136,R02238,R02134,R00616,R01902,R01639,R01901,R03780,R02929,R00920,R02237,R01909,R00182,R00307,R06590,R06863,R01641,R00758,R07135,R05698,R00157,R00333,R00122,R00127,R05805,R05804,R01568,R01827,R02738,R00877
201	0.60	 0	24	56	0	24	C00031->C00002:[4->11,5->13,5->3,5->8,7->17,9->12]	RP01271,RP06552,RP12346,RP00649,RP04543,RP04472,RP01384,RP04030,RP00052,RP01994,RP06726,RP01270,RP00680,RP00861,RP01787,RP01148,RP08324,RP00380,RP01238,RP04656,RP01654,RP02311,RP00196,RP00208	R01068,R01384,R01386,R07658,R01049,R03503,R05625,R05735,R00199,R03258,R03595,R00429,R00206,R00619,R00085,R00087,R00761,R01067,R00286,R04857,R01244,R00182,R00756,R00769,R05805,R00770,R00762,R00764,R00767,R02141,R01827,R01068,R03232,R08407,R00866,R08548,R00190,R00182,R01827,R00867,R04857,R01768,R01769,R01015,R00307,R06590,R06863,R01641,R02568,R00289,R00287,R00955,R00016,R00550,R08514,R00304
202	0.60	 0	24	160	0	24	C00031->C00002:[4->11,5->17,7->13,7->3,9->12,9->8]	RP03973,RP06552,RP01262,RP00196,RP04543,RP04472,RP00848,RP01994,RP00242,RP00380,RP00008,RP00680,RP01320,RP08324,RP00470,RP01251,RP01140,RP00080,RP04656,RP06427,RP00194,RP01573,RP02311,RP00208	R00181,R01384,R01386,R07658,R01056,R00289,R00287,R00955,R00286,R04857,R05679,R05680,R02141,R00760,R01140,R08406,R00876,R01768,R01769,R03876,R04604,R06746,R06769,R07640,R01300,R07646,R01406,R03631,R05577,R05451,R00982,R01558,R03038,R00381,R02539,R08117,R05537,R00389,R01991,R04773,R00912,R08088,R00910,R00235,R06410,R01954,R01357,R03932,R01407,R04157,R05620,R00189,R01280,R00578,R06409,R03974,R06751,R04507,R02918,R03665,R03664,R03661,R03660,R03663,R03662,R04449,R00735,R01616,R02986,R01598,R02255,R01490,R00436,R08244,R02794,R08218,R01164,R02194,R04870,R02699,R01230,R01231,R06944,R05467,R05452,R04036,R06515,R00483,R03658,R03659,R02718,R05578,R00686,R03651,R03652,R02711,R03654,R03655,R03656,R03657,R04580,R07416,R04582,R07887,R02221,R07325,R06777,R01075,R06778,R01176,R01723,R03647,R03286,R06731,R02473,R04274,R01422,R04563,R04562,R03648,R00390,R03646,R04030,R00257,R06583,R04230,R03650,R03209,R01943,R06368,R05193,R00925,R03232,R08407,R00866,R08548,R01128,R04857,R01128,R01132,R07298,R01044,R00845,R01067,R06861,R01641,R01830,R01621,R01440,R00307,R01067,R00850,R00847,R00841,R01529,R02568,R00016,R00550,R08514,R00304
203	0.60	 0	18	143	0	18	C00031->C00002:[1->12,2->13,4->17,5->8,7->11,9->3]	RP01095,RP03973,RP01572,RP01575,RP01262,RP10097,RP00528,RP04205,RP04020,RP01093,RP01255,RP01569,RP01728,RP00060,RP01319,RP04021,RP00321,RP00008	R05339,R00181,R01528,R05338,R01056,R06975,R00604,R02479,R06975,R04560,R04378,R00771,R01049,R01519,R01737,R00725,R01139,R00299,R08404,R02185,R05804,R00303,R00850,R01127,R04378,R07147,R06620,R00300,R00874,R00305,R03876,R04604,R06746,R06769,R07640,R01300,R07646,R01406,R03631,R05577,R05451,R00982,R01558,R03038,R00381,R02539,R08117,R05537,R00389,R01991,R04773,R00912,R08088,R00910,R00235,R06410,R01954,R01357,R03932,R01407,R04157,R05620,R00189,R01280,R00578,R06409,R03974,R06751,R04507,R02918,R03665,R03664,R03661,R03660,R03663,R03662,R04449,R00735,R01616,R02986,R01598,R02255,R01490,R00436,R08244,R02794,R08218,R01164,R02194,R04870,R02699,R01230,R01231,R06944,R05467,R05452,R04036,R06515,R00483,R03658,R03659,R02718,R05578,R00686,R03651,R03652,R02711,R03654,R03655,R03656,R03657,R04580,R07416,R04582,R07887,R02221,R07325,R06777,R01075,R06778,R01176,R01723,R03647,R03286,R06731,R02473,R04274,R01422,R04563,R04562,R03648,R00390,R03646,R04030,R00257,R06583,R04230,R03650,R03209,R01943,R06368,R05193,R00925
204	0.90	 0	28	56	0	28	C00031->C00002:[1->12,2->13,4->10,4->11,4->17,7->3,7->5,9->2,9->8]	RP03973,RP06552,RP00470,RP12346,RP01262,RP00196,RP04543,RP04472,RP01994,RP00242,RP03650,RP00380,RP10817,RP13340,RP01148,RP08324,RP08291,RP07161,RP01320,RP04372,RP02443,RP00080,RP04656,RP04373,RP06427,RP01573,RP06299,RP00208	R00181,R01384,R01386,R07658,R01128,R01132,R01049,R03503,R05625,R05735,R00199,R03258,R03595,R00429,R00206,R00619,R00085,R00087,R01056,R00289,R00287,R00955,R00286,R04857,R02141,R00760,R01140,R08406,R00876,R04026,R01768,R01769,R07226,R01827,R00867,R04857,R04732,R02729,R01128,R04731,R02729,R01067,R06861,R01641,R01830,R01621,R01440,R00307,R04732,R01067,R01529,R00761,R00016,R00550,R08514,R00304
205	0.50	 0	22	153	0	22	C00031->C00002:[5->13,7->17,7->3,9->12,9->8]	RP01262,RP06299,RP04030,RP06639,RP00242,RP01238,RP06727,RP00008,RP00680,RP00861,RP01787,RP09657,RP06651,RP05875,RP01148,RP01093,RP00080,RP04656,RP06427,RP00060,RP01573,RP02311	R01056,R00761,R00182,R01621,R00760,R01140,R08406,R00876,R01015,R01830,R03876,R04604,R06746,R06769,R07640,R01300,R07646,R01406,R03631,R05577,R05451,R00982,R01558,R03038,R00381,R02539,R08117,R05537,R00389,R01991,R04773,R00912,R08088,R00910,R00235,R06410,R01954,R01357,R03932,R01407,R04157,R05620,R00189,R01280,R00578,R06409,R03974,R06751,R04507,R02918,R03665,R03664,R03661,R03660,R03663,R03662,R04449,R00735,R01616,R02986,R01598,R02255,R01490,R00436,R08244,R02794,R08218,R01164,R02194,R04870,R02699,R01230,R01231,R06944,R05467,R05452,R04036,R06515,R00483,R03658,R03659,R02718,R05578,R00686,R03651,R03652,R02711,R03654,R03655,R03656,R03657,R04580,R07416,R04582,R07887,R02221,R07325,R06777,R01075,R06778,R01176,R01723,R03647,R03286,R06731,R02473,R04274,R01422,R04563,R04562,R03648,R00390,R03646,R04030,R00257,R06583,R04230,R03650,R03209,R01943,R06368,R05193,R00925,R03232,R08407,R00866,R08548,R00190,R00182,R01827,R06861,R01641,R01440,R00867,R00771,R01067,R06861,R01641,R01830,R01621,R01440,R00307,R01067,R00725,R01139,R00299,R08404,R02185,R05804,R00303,R00850,R01529,R02568
206	0.90	 0	31	162	0	31	C00031->C00002:[4->10,4->11,5->13,7->17,7->3,7->5,9->12,9->2,9->8]	RP03973,RP06552,RP06299,RP06727,RP01262,RP00196,RP04543,RP02454,RP04472,RP01994,RP10817,RP01274,RP03650,RP00191,RP00380,RP02452,RP01320,RP08324,RP08291,RP07161,RP00470,RP00242,RP04372,RP02443,RP01238,RP04656,RP04373,RP00008,RP01573,RP00080,RP00208	R00181,R01384,R01386,R07658,R00761,R01830,R01056,R00289,R00287,R00955,R00286,R02740,R04857,R02141,R07226,R01070,R04026,R02073,R04780,R04779,R01768,R01769,R02738,R01128,R04857,R04732,R02729,R01128,R01132,R00760,R01140,R08406,R00876,R04731,R02729,R01015,R00307,R04732,R03876,R04604,R06746,R06769,R07640,R01300,R07646,R01406,R03631,R05577,R05451,R00982,R01558,R03038,R00381,R02539,R08117,R05537,R00389,R01991,R04773,R00912,R08088,R00910,R00235,R06410,R01954,R01357,R03932,R01407,R04157,R05620,R00189,R01280,R00578,R06409,R03974,R06751,R04507,R02918,R03665,R03664,R03661,R03660,R03663,R03662,R04449,R00735,R01616,R02986,R01598,R02255,R01490,R00436,R08244,R02794,R08218,R01164,R02194,R04870,R02699,R01230,R01231,R06944,R05467,R05452,R04036,R06515,R00483,R03658,R03659,R02718,R05578,R00686,R03651,R03652,R02711,R03654,R03655,R03656,R03657,R04580,R07416,R04582,R07887,R02221,R07325,R06777,R01075,R06778,R01176,R01723,R03647,R03286,R06731,R02473,R04274,R01422,R04563,R04562,R03648,R00390,R03646,R04030,R00257,R06583,R04230,R03650,R03209,R01943,R06368,R05193,R00925,R01529,R01067,R06861,R01641,R01830,R01621,R01440,R00016,R00550,R08514,R00304
207	0.50	 0	16	41	0	16	C00031->C00002:[5->13,7->17,7->3,9->12,9->8]	RP12346,RP00861,RP01262,RP01274,RP01238,RP02454,RP00242,RP01255,RP04092,RP00080,RP04656,RP06427,RP01573,RP01197,RP00191,RP00208	R01049,R03503,R05625,R05735,R00199,R03258,R03595,R00429,R00206,R00619,R00085,R00087,R00190,R00182,R01056,R01070,R01015,R02740,R00760,R01140,R08406,R00876,R01049,R00190,R01067,R06861,R01641,R01830,R01621,R01440,R00307,R01067,R01529,R00959,R02073,R04780,R04779,R00016,R00550,R08514,R00304
208	0.90	 0	30	59	0	30	C00031->C00002:[1->12,2->13,4->10,4->11,4->17,5->3,5->8,7->5,9->2]	RP06552,RP06299,RP12346,RP00649,RP04543,RP04472,RP01384,RP04030,RP10817,RP01090,RP01994,RP06726,RP00380,RP00861,RP01787,RP01148,RP08324,RP08291,RP07161,RP00820,RP00242,RP04372,RP02443,RP03650,RP04656,RP01654,RP04373,RP00208,RP00196,RP00231	R01384,R01386,R07658,R00761,R01049,R03503,R05625,R05735,R00199,R03258,R03595,R00429,R00206,R00619,R00085,R00087,R00761,R01067,R00286,R04857,R01244,R00182,R07226,R00758,R02141,R01827,R01768,R01769,R00190,R00182,R01827,R00867,R04857,R04732,R02729,R02704,R02167,R00760,R01140,R08406,R00876,R04731,R02729,R04026,R00307,R06590,R06863,R01641,R04732,R00016,R00550,R08514,R00304,R00289,R00287,R00955,R00870,R00868,R00865
209	0.60	 0	21	154	0	21	C00031->C00002:[1->12,2->13,4->11,4->17,7->3,9->8]	RP03973,RP06552,RP00470,RP13340,RP01320,RP08324,RP00196,RP01262,RP02454,RP01093,RP01994,RP04543,RP00080,RP04472,RP00008,RP06427,RP00060,RP01573,RP00380,RP02452,RP00208	R00181,R01384,R01386,R07658,R01128,R01132,R01827,R01128,R04857,R00289,R00287,R00955,R01056,R02740,R00771,R02141,R00286,R01067,R06861,R01641,R01830,R01621,R01440,R04857,R03876,R04604,R06746,R06769,R07640,R01300,R07646,R01406,R03631,R05577,R05451,R00982,R01558,R03038,R00381,R02539,R08117,R05537,R00389,R01991,R04773,R00912,R08088,R00910,R00235,R06410,R01954,R01357,R03932,R01407,R04157,R05620,R00189,R01280,R00578,R06409,R03974,R06751,R04507,R02918,R03665,R03664,R03661,R03660,R03663,R03662,R04449,R00735,R01616,R02986,R01598,R02255,R01490,R00436,R08244,R02794,R08218,R01164,R02194,R04870,R02699,R01230,R01231,R06944,R05467,R05452,R04036,R06515,R00483,R03658,R03659,R02718,R05578,R00686,R03651,R03652,R02711,R03654,R03655,R03656,R03657,R04580,R07416,R04582,R07887,R02221,R07325,R06777,R01075,R06778,R01176,R01723,R03647,R03286,R06731,R02473,R04274,R01422,R04563,R04562,R03648,R00390,R03646,R04030,R00257,R06583,R04230,R03650,R03209,R01943,R06368,R05193,R00925,R01067,R00725,R01139,R00299,R08404,R02185,R05804,R00303,R00850,R01529,R01768,R01769,R02738,R00016,R00550,R08514,R00304
210	0.90	 0	35	176	0	35	C00031->C00002:[4->10,4->11,5->17,7->13,7->3,7->5,9->12,9->2,9->8]	RP06552,RP00060,RP06299,RP01262,RP00321,RP00196,RP04543,RP01580,RP04472,RP01384,RP04030,RP00242,RP03650,RP00283,RP13333,RP00380,RP00008,RP01569,RP00861,RP00080,RP08324,RP08291,RP07161,RP10817,RP01093,RP04372,RP02443,RP01238,RP04656,RP04373,RP06427,RP01239,RP01573,RP01994,RP00208	R01384,R01386,R07658,R00725,R01139,R00299,R08404,R02185,R05804,R00303,R00850,R00761,R01056,R07147,R06620,R00300,R00874,R00305,R00289,R00287,R00955,R00286,R01538,R04857,R01244,R00182,R00760,R01140,R08406,R00876,R04026,R00203,R00205,R08570,R01768,R01769,R03876,R04604,R06746,R06769,R07640,R01300,R07646,R01406,R03631,R05577,R05451,R00982,R01558,R03038,R00381,R02539,R08117,R05537,R00389,R01991,R04773,R00912,R08088,R00910,R00235,R06410,R01954,R01357,R03932,R01407,R04157,R05620,R00189,R01280,R00578,R06409,R03974,R06751,R04507,R02918,R03665,R03664,R03661,R03660,R03663,R03662,R04449,R00735,R01616,R02986,R01598,R02255,R01490,R00436,R08244,R02794,R08218,R01164,R02194,R04870,R02699,R01230,R01231,R06944,R05467,R05452,R04036,R06515,R00483,R03658,R03659,R02718,R05578,R00686,R03651,R03652,R02711,R03654,R03655,R03656,R03657,R04580,R07416,R04582,R07887,R02221,R07325,R06777,R01075,R06778,R01176,R01723,R03647,R03286,R06731,R02473,R04274,R01422,R04563,R04562,R03648,R00390,R03646,R04030,R00257,R06583,R04230,R03650,R03209,R01943,R06368,R05193,R00925,R01519,R00190,R00182,R01067,R06861,R01641,R01830,R01621,R01440,R04857,R04732,R02729,R07226,R00771,R04731,R02729,R01015,R00307,R04732,R01067,R01016,R01529,R02141,R00016,R00550,R08514,R00304
211	0.50	 0	15	40	0	15	C00031->C00002:[5->13,7->17,7->3,9->12,9->8]	RP12346,RP00861,RP01787,RP01262,RP01238,RP02454,RP01093,RP04030,RP00080,RP01788,RP06427,RP00060,RP01573,RP11137,RP02452	R01049,R03503,R05625,R05735,R00199,R03258,R03595,R00429,R00206,R00619,R00085,R00087,R00190,R00182,R01827,R01056,R01015,R02740,R00771,R00182,R01067,R06861,R01641,R01830,R01621,R01440,R01829,R01067,R00725,R01139,R00299,R08404,R02185,R05804,R00303,R00850,R01529,R01843,R01845,R02738
212	0.50	 0	19	145	0	19	C00031->C00002:[5->13,7->17,7->3,9->12,9->8]	RP00164,RP01262,RP04030,RP06639,RP00242,RP06727,RP00008,RP00680,RP00861,RP09657,RP09828,RP00080,RP01238,RP05875,RP06651,RP04656,RP06427,RP01573,RP02311	R01010,R01011,R01012,R01056,R00182,R01621,R00760,R01140,R08406,R00876,R01830,R03876,R04604,R06746,R06769,R07640,R01300,R07646,R01406,R03631,R05577,R05451,R00982,R01558,R03038,R00381,R02539,R08117,R05537,R00389,R01991,R04773,R00912,R08088,R00910,R00235,R06410,R01954,R01357,R03932,R01407,R04157,R05620,R00189,R01280,R00578,R06409,R03974,R06751,R04507,R02918,R03665,R03664,R03661,R03660,R03663,R03662,R04449,R00735,R01616,R02986,R01598,R02255,R01490,R00436,R08244,R02794,R08218,R01164,R02194,R04870,R02699,R01230,R01231,R06944,R05467,R05452,R04036,R06515,R00483,R03658,R03659,R02718,R05578,R00686,R03651,R03652,R02711,R03654,R03655,R03656,R03657,R04580,R07416,R04582,R07887,R02221,R07325,R06777,R01075,R06778,R01176,R01723,R03647,R03286,R06731,R02473,R04274,R01422,R04563,R04562,R03648,R00390,R03646,R04030,R00257,R06583,R04230,R03650,R03209,R01943,R06368,R05193,R00925,R03232,R08407,R00866,R08548,R00190,R00182,R06861,R06862,R01067,R06861,R01641,R01830,R01621,R01440,R01015,R01440,R01641,R00307,R01067,R01529,R02568
213	0.60	 0	25	375	0	25	C00031->C00002:[4->11,5->17,7->13,7->3,9->12,9->8]	RP06552,RP01262,RP00196,RP04543,RP04472,RP00848,RP01384,RP04030,RP06727,RP01251,RP01994,RP00380,RP00680,RP00861,RP01148,RP08324,RP00003,RP01140,RP00080,RP04656,RP00194,RP00056,RP01573,RP02311,RP00208	R01384,R01386,R07658,R01056,R00289,R00287,R00955,R00286,R04857,R05679,R05680,R01244,R00182,R01830,R07298,R01044,R02141,R01768,R01769,R03232,R08407,R00866,R08548,R00190,R00182,R00867,R04857,R04126,R05030,R01417,R00949,R00334,R05225,R05033,R07642,R01654,R05221,R00943,R00942,R03632,R02326,R03840,R00344,R00229,R00341,R04463,R02976,R00076,R01021,R00156,R00742,R03785,R01857,R00509,R06396,R00150,R08232,R04358,R04241,R03449,R01859,R00158,R03822,R03236,R01917,R05800,R00573,R07641,R01150,R04023,R08572,R05028,R04002,R02884,R04555,R00332,R04589,R00330,R00331,R06529,R01395,R01567,R01011,R04657,R03187,R02649,R03182,R01961,R01843,R03471,R01092,R00141,R00140,R01844,R03478,R03479,R03744,R00149,R06282,R03576,R05815,R02324,R00866,R00867,R01926,R03387,R01495,R03150,R03347,R08233,R04143,R08242,R02404,R03877,R08241,R02451,R08323,R07302,R08352,R05795,R02090,R01476,R04572,R02650,R04267,R03193,R08354,R08355,R02658,R00480,R00482,R03613,R03298,R00405,R00174,R00299,R03469,R02584,R05224,R01256,R05646,R00240,R00241,R05803,R05802,R05801,R04591,R05806,R00722,R01353,R04357,R07279,R05661,R02783,R02785,R03494,R02786,R02788,R05197,R04448,R03905,R00554,R04779,R05626,R00315,R00497,R01468,R02626,R02071,R02625,R03361,R03362,R04401,R02575,R00251,R00162,R00253,R08124,R01771,R00756,R00964,R04504,R03161,R00518,R00847,R07414,R03920,R04275,R01541,R04385,R02402,R07127,R04573,R02732,R03770,R00549,R01512,R01514,R04144,R04369,R03766,R00894,R01182,R02089,R03607,R06842,R04208,R06836,R02240,R01666,R01665,R02245,R05799,R01585,R03272,R08154,R03274,R01526,R00185,R01059,R04617,R01523,R03939,R05186,R02848,R01050,R01051,R01053,R04509,R01688,R02412,R01201,R04351,R01881,R03433,R00760,R00575,R02927,R04388,R00570,R00571,R01441,R01888,R03241,R07404,R01967,R02099,R02098,R04212,R02094,R03384,R00105,R00104,R02093,R05185,R06367,R02184,R08223,R03516,R02493,R00352,R00774,R01754,R01322,R04235,R01326,R04928,R02705,R01737,R08201,R00513,R02971,R00200,R00130,R01980,R01121,R03429,R03428,R00139,R05634,R02757,R05202,R02750,R03395,R01573,R03014,R02301,R00617,R02758,R04068,R03315,R01600,R03944,R03095,R05496,R04391,R03157,R00283,R03819,R02227,R00136,R02225,R01137,R07828,R04730,R08353,R02903,R05227,R01131,R03530,R02865,R06974,R08217,R04138,R01547,R02439,R04403,R00127,R01786,R01228,R03245,R00129,R02430,R03754,R00086,R03691,R04545,R00002,R02741,R03018,R00124,R06976,R02331,R02303,R06975,R00512,R00239,R02664,R02980,R02136,R02238,R02134,R00616,R01902,R01639,R01901,R03780,R02929,R00920,R02237,R01909,R00845,R01067,R06861,R01641,R01830,R01621,R01440,R00307,R00850,R00847,R00841,R00157,R00333,R00122,R00127,R05805,R05804,R01568,R01529,R02568,R00016,R00550,R08514,R00304
214	0.90	 0	35	400	0	35	C00031->C00002:[4->10,4->11,5->17,7->13,7->3,7->5,9->12,9->2,9->8]	RP06552,RP00164,RP06299,RP01262,RP01140,RP00196,RP04543,RP04472,RP01384,RP04030,RP00242,RP01994,RP00380,RP00861,RP03650,RP08324,RP08291,RP07161,RP10817,RP01093,RP04372,RP00157,RP02443,RP00080,RP04656,RP04373,RP00003,RP06427,RP00060,RP00194,RP00052,RP01573,RP00056,RP01270,RP00208	R01384,R01386,R07658,R01010,R01011,R01012,R00761,R01056,R00845,R00289,R00287,R00955,R00286,R04857,R01244,R00182,R00760,R01140,R08406,R00876,R02141,R01768,R01769,R00190,R00182,R04026,R04857,R04732,R02729,R07226,R00771,R04731,R01034,R01045,R01039,R02729,R01067,R06861,R01641,R01830,R01621,R01440,R00307,R04732,R04126,R05030,R01417,R00949,R00334,R05225,R05033,R07642,R01654,R05221,R00943,R00942,R03632,R02326,R03840,R00344,R00229,R00341,R04463,R02976,R00076,R01021,R00156,R00742,R03785,R01857,R00509,R06396,R00150,R08232,R04358,R04241,R03449,R01859,R00158,R03822,R03236,R01917,R05800,R00573,R07641,R01150,R04023,R08572,R05028,R04002,R02884,R04555,R00332,R04589,R00330,R00331,R06529,R01395,R01567,R01011,R04657,R03187,R02649,R03182,R01961,R01843,R03471,R01092,R00141,R00140,R01844,R03478,R03479,R03744,R00149,R06282,R03576,R05815,R02324,R00866,R00867,R01926,R03387,R01495,R03150,R03347,R08233,R04143,R08242,R02404,R03877,R08241,R02451,R08323,R07302,R08352,R05795,R02090,R01476,R04572,R02650,R04267,R03193,R08354,R08355,R02658,R00480,R00482,R03613,R03298,R00405,R00174,R00299,R03469,R02584,R05224,R01256,R05646,R00240,R00241,R05803,R05802,R05801,R04591,R05806,R00722,R01353,R04357,R07279,R05661,R02783,R02785,R03494,R02786,R02788,R05197,R04448,R03905,R00554,R04779,R05626,R00315,R00497,R01468,R02626,R02071,R02625,R03361,R03362,R04401,R02575,R00251,R00162,R00253,R08124,R01771,R00756,R00964,R04504,R03161,R00518,R00847,R07414,R03920,R04275,R01541,R04385,R02402,R07127,R04573,R02732,R03770,R00549,R01512,R01514,R04144,R04369,R03766,R00894,R01182,R02089,R03607,R06842,R04208,R06836,R02240,R01666,R01665,R02245,R05799,R01585,R03272,R08154,R03274,R01526,R00185,R01059,R04617,R01523,R03939,R05186,R02848,R01050,R01051,R01053,R04509,R01688,R02412,R01201,R04351,R01881,R03433,R00760,R00575,R02927,R04388,R00570,R00571,R01441,R01888,R03241,R07404,R01967,R02099,R02098,R04212,R02094,R03384,R00105,R00104,R02093,R05185,R06367,R02184,R08223,R03516,R02493,R00352,R00774,R01754,R01322,R04235,R01326,R04928,R02705,R01737,R08201,R00513,R02971,R00200,R00130,R01980,R01121,R03429,R03428,R00139,R05634,R02757,R05202,R02750,R03395,R01573,R03014,R02301,R00617,R02758,R04068,R03315,R01600,R03944,R03095,R05496,R04391,R03157,R00283,R03819,R02227,R00136,R02225,R01137,R07828,R04730,R08353,R02903,R05227,R01131,R03530,R02865,R06974,R08217,R04138,R01547,R02439,R04403,R00127,R01786,R01228,R03245,R00129,R02430,R03754,R00086,R03691,R04545,R00002,R02741,R03018,R00124,R06976,R02331,R02303,R06975,R00512,R00239,R02664,R02980,R02136,R02238,R02134,R00616,R01902,R01639,R01901,R03780,R02929,R00920,R02237,R01909,R01067,R00725,R01139,R00299,R08404,R02185,R05804,R00303,R00850,R00850,R00847,R00841,R00756,R00769,R05805,R00770,R00762,R00764,R00767,R01529,R00157,R00333,R00122,R00127,R05805,R05804,R01568,R01068,R00016,R00550,R08514,R00304
215	0.50	 0	13	133	0	13	C00031->C00002:[5->13,7->17,7->3,9->12,9->8]	RP03973,RP01274,RP01320,RP01262,RP00470,RP00080,RP04656,RP01148,RP01238,RP06727,RP01573,RP00191,RP00008	R00181,R01070,R01128,R01056,R01128,R01132,R01067,R06861,R01641,R01830,R01621,R01440,R00307,R00867,R01015,R01830,R01529,R02073,R04780,R04779,R03876,R04604,R06746,R06769,R07640,R01300,R07646,R01406,R03631,R05577,R05451,R00982,R01558,R03038,R00381,R02539,R08117,R05537,R00389,R01991,R04773,R00912,R08088,R00910,R00235,R06410,R01954,R01357,R03932,R01407,R04157,R05620,R00189,R01280,R00578,R06409,R03974,R06751,R04507,R02918,R03665,R03664,R03661,R03660,R03663,R03662,R04449,R00735,R01616,R02986,R01598,R02255,R01490,R00436,R08244,R02794,R08218,R01164,R02194,R04870,R02699,R01230,R01231,R06944,R05467,R05452,R04036,R06515,R00483,R03658,R03659,R02718,R05578,R00686,R03651,R03652,R02711,R03654,R03655,R03656,R03657,R04580,R07416,R04582,R07887,R02221,R07325,R06777,R01075,R06778,R01176,R01723,R03647,R03286,R06731,R02473,R04274,R01422,R04563,R04562,R03648,R00390,R03646,R04030,R00257,R06583,R04230,R03650,R03209,R01943,R06368,R05193,R00925
216	0.60	 0	18	141	0	18	C00031->C00002:[1->12,2->13,4->11,4->17,5->3,5->8]	RP06552,RP01790,RP00196,RP04543,RP04472,RP01384,RP04030,RP01994,RP06726,RP00380,RP00008,RP00861,RP01787,RP01148,RP08324,RP04656,RP01654,RP00208	R01384,R01386,R07658,R01830,R00289,R00287,R00955,R00286,R04857,R01244,R00182,R02141,R01827,R01768,R01769,R03876,R04604,R06746,R06769,R07640,R01300,R07646,R01406,R03631,R05577,R05451,R00982,R01558,R03038,R00381,R02539,R08117,R05537,R00389,R01991,R04773,R00912,R08088,R00910,R00235,R06410,R01954,R01357,R03932,R01407,R04157,R05620,R00189,R01280,R00578,R06409,R03974,R06751,R04507,R02918,R03665,R03664,R03661,R03660,R03663,R03662,R04449,R00735,R01616,R02986,R01598,R02255,R01490,R00436,R08244,R02794,R08218,R01164,R02194,R04870,R02699,R01230,R01231,R06944,R05467,R05452,R04036,R06515,R00483,R03658,R03659,R02718,R05578,R00686,R03651,R03652,R02711,R03654,R03655,R03656,R03657,R04580,R07416,R04582,R07887,R02221,R07325,R06777,R01075,R06778,R01176,R01723,R03647,R03286,R06731,R02473,R04274,R01422,R04563,R04562,R03648,R00390,R03646,R04030,R00257,R06583,R04230,R03650,R03209,R01943,R06368,R05193,R00925,R00190,R00182,R01827,R00867,R04857,R00307,R06590,R06863,R01641,R00016,R00550,R08514,R00304
217	0.70	 0	25	56	0	25	C00031->C00002:[4->10,4->11,5->13,7->17,7->3,9->12,9->8]	RP06552,RP06299,RP12346,RP01262,RP02421,RP00196,RP04543,RP04472,RP01384,RP04030,RP06639,RP00242,RP01994,RP00380,RP00861,RP13340,RP08324,RP08291,RP00820,RP00080,RP04656,RP04373,RP01573,RP00231,RP00208	R01384,R01386,R07658,R00761,R01049,R03503,R05625,R05735,R00199,R03258,R03595,R00429,R00206,R00619,R00085,R00087,R01056,R02703,R00289,R00287,R00955,R00286,R04857,R01244,R00182,R01621,R00760,R01140,R08406,R00876,R02141,R01768,R01769,R00190,R00182,R01827,R04857,R04732,R02704,R02167,R01067,R06861,R01641,R01830,R01621,R01440,R00307,R04732,R01529,R00870,R00868,R00865,R00016,R00550,R08514,R00304
218	0.90	 0	35	171	0	35	C00031->C00002:[4->10,4->11,5->17,7->13,7->3,7->5,9->12,9->2,9->8]	RP06552,RP06299,RP01262,RP02940,RP04543,RP04472,RP01384,RP00848,RP00194,RP00242,RP06727,RP03650,RP04030,RP00380,RP01994,RP00680,RP00861,RP02311,RP08324,RP08291,RP07161,RP10817,RP01251,RP04372,RP01140,RP02443,RP00080,RP04656,RP04373,RP02452,RP00008,RP01573,RP02453,RP00196,RP00208	R01384,R01386,R07658,R00761,R01056,R03321,R00286,R04857,R01244,R05679,R05680,R00850,R00847,R00841,R00760,R01140,R08406,R00876,R01830,R04026,R00182,R01768,R01769,R02141,R03232,R08407,R00866,R08548,R00190,R00182,R02568,R04857,R04732,R02729,R07226,R07298,R01044,R04731,R00845,R02729,R01067,R06861,R01641,R01830,R01621,R01440,R00307,R04732,R02738,R03876,R04604,R06746,R06769,R07640,R01300,R07646,R01406,R03631,R05577,R05451,R00982,R01558,R03038,R00381,R02539,R08117,R05537,R00389,R01991,R04773,R00912,R08088,R00910,R00235,R06410,R01954,R01357,R03932,R01407,R04157,R05620,R00189,R01280,R00578,R06409,R03974,R06751,R04507,R02918,R03665,R03664,R03661,R03660,R03663,R03662,R04449,R00735,R01616,R02986,R01598,R02255,R01490,R00436,R08244,R02794,R08218,R01164,R02194,R04870,R02699,R01230,R01231,R06944,R05467,R05452,R04036,R06515,R00483,R03658,R03659,R02718,R05578,R00686,R03651,R03652,R02711,R03654,R03655,R03656,R03657,R04580,R07416,R04582,R07887,R02221,R07325,R06777,R01075,R06778,R01176,R01723,R03647,R03286,R06731,R02473,R04274,R01422,R04563,R04562,R03648,R00390,R03646,R04030,R00257,R06583,R04230,R03650,R03209,R01943,R06368,R05193,R00925,R01529,R02739,R00289,R00287,R00955,R00016,R00550,R08514,R00304
219	1.00	 0	32	175	0	32	C00031->C00002:[1->12,2->13,4->10,4->11,4->17,4->4,5->8,7->10,7->11,7->2,7->4,9->3,9->5]	RP01095,RP05464,RP01925,RP01262,RP00196,RP04543,RP01973,RP04030,RP00242,RP01133,RP01384,RP00380,RP00008,RP05139,RP07011,RP00861,RP00569,RP10817,RP05463,RP00410,RP00208,RP04656,RP06170,RP00043,RP06299,RP00060,RP02201,RP02199,RP06127,RP06593,RP06552,RP01576	R05339,R06064,R02035,R01056,R00289,R00287,R00955,R00286,R02106,R00182,R00760,R01140,R08406,R00876,R00835,R01244,R01768,R01769,R03876,R04604,R06746,R06769,R07640,R01300,R07646,R01406,R03631,R05577,R05451,R00982,R01558,R03038,R00381,R02539,R08117,R05537,R00389,R01991,R04773,R00912,R08088,R00910,R00235,R06410,R01954,R01357,R03932,R01407,R04157,R05620,R00189,R01280,R00578,R06409,R03974,R06751,R04507,R02918,R03665,R03664,R03661,R03660,R03663,R03662,R04449,R00735,R01616,R02986,R01598,R02255,R01490,R00436,R08244,R02794,R08218,R01164,R02194,R04870,R02699,R01230,R01231,R06944,R05467,R05452,R04036,R06515,R00483,R03658,R03659,R02718,R05578,R00686,R03651,R03652,R02711,R03654,R03655,R03656,R03657,R04580,R07416,R04582,R07887,R02221,R07325,R06777,R01075,R06778,R01176,R01723,R03647,R03286,R06731,R02473,R04274,R01422,R04563,R04562,R03648,R00390,R03646,R04030,R00257,R06583,R04230,R03650,R03209,R01943,R06368,R05193,R00925,R05554,R02423,R00190,R00182,R02107,R02103,R07226,R06063,R00776,R00469,R00016,R00550,R08514,R00304,R00307,R00469,R03121,R00369,R00365,R00364,R00366,R00372,R00373,R00652,R00588,R01957,R00761,R00725,R01139,R00299,R08404,R02185,R05804,R00303,R00850,R02425,R02423,R06063,R06064,R01528,R01384,R01386,R07658,R05338
220	0.50	 0	15	143	0	15	C00031->C00002:[5->13,7->17,7->3,9->12,9->8]	RP03973,RP00820,RP13340,RP01320,RP02421,RP01262,RP00470,RP01093,RP00080,RP04656,RP06427,RP00060,RP01573,RP00008,RP00231	R00181,R02704,R02167,R01827,R01128,R02703,R01056,R01128,R01132,R00771,R01067,R06861,R01641,R01830,R01621,R01440,R00307,R01067,R00725,R01139,R00299,R08404,R02185,R05804,R00303,R00850,R01529,R03876,R04604,R06746,R06769,R07640,R01300,R07646,R01406,R03631,R05577,R05451,R00982,R01558,R03038,R00381,R02539,R08117,R05537,R00389,R01991,R04773,R00912,R08088,R00910,R00235,R06410,R01954,R01357,R03932,R01407,R04157,R05620,R00189,R01280,R00578,R06409,R03974,R06751,R04507,R02918,R03665,R03664,R03661,R03660,R03663,R03662,R04449,R00735,R01616,R02986,R01598,R02255,R01490,R00436,R08244,R02794,R08218,R01164,R02194,R04870,R02699,R01230,R01231,R06944,R05467,R05452,R04036,R06515,R00483,R03658,R03659,R02718,R05578,R00686,R03651,R03652,R02711,R03654,R03655,R03656,R03657,R04580,R07416,R04582,R07887,R02221,R07325,R06777,R01075,R06778,R01176,R01723,R03647,R03286,R06731,R02473,R04274,R01422,R04563,R04562,R03648,R00390,R03646,R04030,R00257,R06583,R04230,R03650,R03209,R01943,R06368,R05193,R00925,R00870,R00868,R00865
221	0.90	 0	31	159	0	31	C00031->C00002:[1->12,2->13,4->10,4->11,4->17,5->3,5->8,7->5,9->2]	RP06552,RP06299,RP02421,RP01790,RP00196,RP04543,RP04472,RP01384,RP04030,RP10817,RP05301,RP01994,RP06726,RP00380,RP00008,RP00861,RP01787,RP01148,RP08324,RP08291,RP07161,RP00820,RP00242,RP04372,RP01153,RP02443,RP03650,RP04656,RP01654,RP04373,RP00208	R01384,R01386,R07658,R00761,R02703,R01830,R00289,R00287,R00955,R00286,R04857,R01244,R00182,R07226,R07135,R05698,R02141,R01827,R01768,R01769,R03876,R04604,R06746,R06769,R07640,R01300,R07646,R01406,R03631,R05577,R05451,R00982,R01558,R03038,R00381,R02539,R08117,R05537,R00389,R01991,R04773,R00912,R08088,R00910,R00235,R06410,R01954,R01357,R03932,R01407,R04157,R05620,R00189,R01280,R00578,R06409,R03974,R06751,R04507,R02918,R03665,R03664,R03661,R03660,R03663,R03662,R04449,R00735,R01616,R02986,R01598,R02255,R01490,R00436,R08244,R02794,R08218,R01164,R02194,R04870,R02699,R01230,R01231,R06944,R05467,R05452,R04036,R06515,R00483,R03658,R03659,R02718,R05578,R00686,R03651,R03652,R02711,R03654,R03655,R03656,R03657,R04580,R07416,R04582,R07887,R02221,R07325,R06777,R01075,R06778,R01176,R01723,R03647,R03286,R06731,R02473,R04274,R01422,R04563,R04562,R03648,R00390,R03646,R04030,R00257,R06583,R04230,R03650,R03209,R01943,R06368,R05193,R00925,R00190,R00182,R01827,R00867,R04857,R04732,R02729,R02704,R02167,R00760,R01140,R08406,R00876,R04731,R00877,R02729,R04026,R00307,R06590,R06863,R01641,R04732,R00016,R00550,R08514,R00304
222	0.50	 0	15	37	0	15	C00031->C00002:[5->13,7->17,7->3,9->12,9->8]	RP04478,RP00861,RP01262,RP01238,RP00242,RP04030,RP00080,RP04656,RP00052,RP01093,RP06427,RP00485,RP00060,RP01573,RP01270	R04863,R00190,R00182,R01056,R01015,R00760,R01140,R08406,R00876,R00182,R01067,R06861,R01641,R01830,R01621,R01440,R00307,R00756,R00769,R05805,R00770,R00762,R00764,R00767,R00771,R01067,R03098,R00725,R01139,R00299,R08404,R02185,R05804,R00303,R00850,R01529,R01068
223	0.60	 0	24	46	0	24	C00031->C00002:[4->11,5->13,7->17,7->3,9->12,9->8]	RP06552,RP01065,RP01788,RP01262,RP00196,RP04543,RP02454,RP04472,RP01994,RP03415,RP01238,RP11137,RP00380,RP02452,RP01787,RP01320,RP08324,RP00470,RP01093,RP00080,RP06427,RP00060,RP01573,RP00208	R01384,R01386,R07658,R00720,R01829,R01056,R00289,R00287,R00955,R00286,R02740,R04857,R02141,R00088,R01015,R01843,R01845,R01768,R01769,R02738,R01827,R01128,R04857,R01128,R01132,R00771,R01067,R06861,R01641,R01830,R01621,R01440,R01067,R00725,R01139,R00299,R08404,R02185,R05804,R00303,R00850,R01529,R00016,R00550,R08514,R00304
224	0.70	 0	21	144	0	21	C00031->C00002:[1->12,2->13,4->10,4->11,4->17,5->3,5->8]	RP06552,RP01790,RP00196,RP04543,RP02454,RP04472,RP01384,RP01994,RP04030,RP06726,RP00380,RP02452,RP00861,RP01787,RP08324,RP08291,RP01654,RP00008,RP04373,RP00208,RP01197	R01384,R01386,R07658,R01830,R00289,R00287,R00955,R00286,R02740,R04857,R01244,R02141,R00182,R01827,R01768,R01769,R02738,R00190,R00182,R01827,R04857,R04732,R06590,R06863,R01641,R03876,R04604,R06746,R06769,R07640,R01300,R07646,R01406,R03631,R05577,R05451,R00982,R01558,R03038,R00381,R02539,R08117,R05537,R00389,R01991,R04773,R00912,R08088,R00910,R00235,R06410,R01954,R01357,R03932,R01407,R04157,R05620,R00189,R01280,R00578,R06409,R03974,R06751,R04507,R02918,R03665,R03664,R03661,R03660,R03663,R03662,R04449,R00735,R01616,R02986,R01598,R02255,R01490,R00436,R08244,R02794,R08218,R01164,R02194,R04870,R02699,R01230,R01231,R06944,R05467,R05452,R04036,R06515,R00483,R03658,R03659,R02718,R05578,R00686,R03651,R03652,R02711,R03654,R03655,R03656,R03657,R04580,R07416,R04582,R07887,R02221,R07325,R06777,R01075,R06778,R01176,R01723,R03647,R03286,R06731,R02473,R04274,R01422,R04563,R04562,R03648,R00390,R03646,R04030,R00257,R06583,R04230,R03650,R03209,R01943,R06368,R05193,R00925,R04732,R00016,R00550,R08514,R00304,R00959
225	0.60	 0	24	60	0	24	C00031->C00002:[1->12,2->13,4->11,4->17,5->3,5->8]	RP06552,RP12346,RP00649,RP04543,RP04472,RP01384,RP04030,RP01090,RP01994,RP06726,RP00380,RP00861,RP01787,RP01148,RP08324,RP00820,RP01093,RP04656,RP01654,RP00242,RP00060,RP00208,RP00196,RP00231	R01384,R01386,R07658,R01049,R03503,R05625,R05735,R00199,R03258,R03595,R00429,R00206,R00619,R00085,R00087,R00761,R01067,R00286,R04857,R01244,R00182,R00758,R02141,R01827,R01768,R01769,R00190,R00182,R01827,R00867,R04857,R02704,R02167,R00771,R00307,R06590,R06863,R01641,R00760,R01140,R08406,R00876,R00725,R01139,R00299,R08404,R02185,R05804,R00303,R00850,R00016,R00550,R08514,R00304,R00289,R00287,R00955,R00870,R00868,R00865
226	0.50	 0	16	140	0	16	C00031->C00002:[1->12,2->13,4->17,5->3,5->8]	RP01350,RP10933,RP00861,RP01787,RP01148,RP01790,RP05203,RP04030,RP01139,RP04656,RP01654,RP00060,RP01132,RP00521,RP06726,RP00008	R01187,R07279,R07324,R00190,R00182,R01827,R00867,R01830,R05607,R00182,R00840,R00307,R06590,R06863,R01641,R00725,R01139,R00299,R08404,R02185,R05804,R00303,R00850,R00834,R01185,R01182,R01827,R03876,R04604,R06746,R06769,R07640,R01300,R07646,R01406,R03631,R05577,R05451,R00982,R01558,R03038,R00381,R02539,R08117,R05537,R00389,R01991,R04773,R00912,R08088,R00910,R00235,R06410,R01954,R01357,R03932,R01407,R04157,R05620,R00189,R01280,R00578,R06409,R03974,R06751,R04507,R02918,R03665,R03664,R03661,R03660,R03663,R03662,R04449,R00735,R01616,R02986,R01598,R02255,R01490,R00436,R08244,R02794,R08218,R01164,R02194,R04870,R02699,R01230,R01231,R06944,R05467,R05452,R04036,R06515,R00483,R03658,R03659,R02718,R05578,R00686,R03651,R03652,R02711,R03654,R03655,R03656,R03657,R04580,R07416,R04582,R07887,R02221,R07325,R06777,R01075,R06778,R01176,R01723,R03647,R03286,R06731,R02473,R04274,R01422,R04563,R04562,R03648,R00390,R03646,R04030,R00257,R06583,R04230,R03650,R03209,R01943,R06368,R05193,R00925
227	0.50	 0	17	144	0	17	C00031->C00002:[5->17,7->13,7->3,9->12,9->8]	RP00164,RP00680,RP00861,RP01787,RP01262,RP06651,RP02454,RP04030,RP00080,RP04656,RP02311,RP00008,RP00194,RP01573,RP00157,RP01140,RP02452	R01010,R01011,R01012,R03232,R08407,R00866,R08548,R00190,R00182,R01827,R01056,R01641,R02740,R00182,R01067,R06861,R01641,R01830,R01621,R01440,R00307,R02568,R03876,R04604,R06746,R06769,R07640,R01300,R07646,R01406,R03631,R05577,R05451,R00982,R01558,R03038,R00381,R02539,R08117,R05537,R00389,R01991,R04773,R00912,R08088,R00910,R00235,R06410,R01954,R01357,R03932,R01407,R04157,R05620,R00189,R01280,R00578,R06409,R03974,R06751,R04507,R02918,R03665,R03664,R03661,R03660,R03663,R03662,R04449,R00735,R01616,R02986,R01598,R02255,R01490,R00436,R08244,R02794,R08218,R01164,R02194,R04870,R02699,R01230,R01231,R06944,R05467,R05452,R04036,R06515,R00483,R03658,R03659,R02718,R05578,R00686,R03651,R03652,R02711,R03654,R03655,R03656,R03657,R04580,R07416,R04582,R07887,R02221,R07325,R06777,R01075,R06778,R01176,R01723,R03647,R03286,R06731,R02473,R04274,R01422,R04563,R04562,R03648,R00390,R03646,R04030,R00257,R06583,R04230,R03650,R03209,R01943,R06368,R05193,R00925,R00850,R00847,R00841,R01529,R01034,R01045,R01039,R00845,R02738
228	0.50	 0	12	133	0	12	C00031->C00002:[1->12,2->13,4->17,7->3,9->8]	RP03973,RP13340,RP01320,RP01262,RP00470,RP00242,RP00080,RP04656,RP01148,RP06427,RP01573,RP00008	R00181,R01827,R01128,R01056,R01128,R01132,R00760,R01140,R08406,R00876,R01067,R06861,R01641,R01830,R01621,R01440,R00307,R00867,R01067,R01529,R03876,R04604,R06746,R06769,R07640,R01300,R07646,R01406,R03631,R05577,R05451,R00982,R01558,R03038,R00381,R02539,R08117,R05537,R00389,R01991,R04773,R00912,R08088,R00910,R00235,R06410,R01954,R01357,R03932,R01407,R04157,R05620,R00189,R01280,R00578,R06409,R03974,R06751,R04507,R02918,R03665,R03664,R03661,R03660,R03663,R03662,R04449,R00735,R01616,R02986,R01598,R02255,R01490,R00436,R08244,R02794,R08218,R01164,R02194,R04870,R02699,R01230,R01231,R06944,R05467,R05452,R04036,R06515,R00483,R03658,R03659,R02718,R05578,R00686,R03651,R03652,R02711,R03654,R03655,R03656,R03657,R04580,R07416,R04582,R07887,R02221,R07325,R06777,R01075,R06778,R01176,R01723,R03647,R03286,R06731,R02473,R04274,R01422,R04563,R04562,R03648,R00390,R03646,R04030,R00257,R06583,R04230,R03650,R03209,R01943,R06368,R05193,R00925
229	0.70	 0	23	57	0	23	C00031->C00002:[4->10,4->11,5->13,7->17,7->3,9->12,9->8]	RP03973,RP06552,RP12346,RP01262,RP00196,RP04543,RP04472,RP01994,RP01238,RP00242,RP00380,RP01320,RP08324,RP08291,RP00470,RP00080,RP04656,RP00052,RP06427,RP04373,RP01573,RP01270,RP00208	R00181,R01384,R01386,R07658,R01049,R03503,R05625,R05735,R00199,R03258,R03595,R00429,R00206,R00619,R00085,R00087,R01056,R00289,R00287,R00955,R00286,R04857,R02141,R01015,R00760,R01140,R08406,R00876,R01768,R01769,R01128,R04857,R04732,R01128,R01132,R01067,R06861,R01641,R01830,R01621,R01440,R00307,R00756,R00769,R05805,R00770,R00762,R00764,R00767,R01067,R04732,R01529,R01068,R00016,R00550,R08514,R00304
230	0.20	 0	19	141	0	19	C00031->C00002:[5->3,7->11]	RP03973,RP01925,RP01319,RP01787,RP01320,RP04205,RP01148,RP04656,RP04020,RP06373,RP01654,RP01133,RP01322,RP00060,RP08184,RP04021,RP06726,RP06593,RP00008	R00181,R02035,R01127,R01827,R01128,R06975,R04560,R00867,R00307,R04378,R00941,R06590,R06863,R01641,R00835,R01132,R00725,R01139,R00299,R08404,R02185,R05804,R00303,R00850,R04560,R04378,R01827,R01528,R03876,R04604,R06746,R06769,R07640,R01300,R07646,R01406,R03631,R05577,R05451,R00982,R01558,R03038,R00381,R02539,R08117,R05537,R00389,R01991,R04773,R00912,R08088,R00910,R00235,R06410,R01954,R01357,R03932,R01407,R04157,R05620,R00189,R01280,R00578,R06409,R03974,R06751,R04507,R02918,R03665,R03664,R03661,R03660,R03663,R03662,R04449,R00735,R01616,R02986,R01598,R02255,R01490,R00436,R08244,R02794,R08218,R01164,R02194,R04870,R02699,R01230,R01231,R06944,R05467,R05452,R04036,R06515,R00483,R03658,R03659,R02718,R05578,R00686,R03651,R03652,R02711,R03654,R03655,R03656,R03657,R04580,R07416,R04582,R07887,R02221,R07325,R06777,R01075,R06778,R01176,R01723,R03647,R03286,R06731,R02473,R04274,R01422,R04563,R04562,R03648,R00390,R03646,R04030,R00257,R06583,R04230,R03650,R03209,R01943,R06368,R05193,R00925
231	0.50	 0	12	133	0	12	C00031->C00002:[1->12,2->13,4->17,7->3,9->8]	RP00861,RP01262,RP13340,RP02454,RP04030,RP00080,RP02452,RP06727,RP01573,RP00208,RP00008,RP01197	R00190,R00182,R01056,R01827,R02740,R00182,R01067,R06861,R01641,R01830,R01621,R01440,R02738,R01830,R01529,R00016,R00550,R08514,R00304,R03876,R04604,R06746,R06769,R07640,R01300,R07646,R01406,R03631,R05577,R05451,R00982,R01558,R03038,R00381,R02539,R08117,R05537,R00389,R01991,R04773,R00912,R08088,R00910,R00235,R06410,R01954,R01357,R03932,R01407,R04157,R05620,R00189,R01280,R00578,R06409,R03974,R06751,R04507,R02918,R03665,R03664,R03661,R03660,R03663,R03662,R04449,R00735,R01616,R02986,R01598,R02255,R01490,R00436,R08244,R02794,R08218,R01164,R02194,R04870,R02699,R01230,R01231,R06944,R05467,R05452,R04036,R06515,R00483,R03658,R03659,R02718,R05578,R00686,R03651,R03652,R02711,R03654,R03655,R03656,R03657,R04580,R07416,R04582,R07887,R02221,R07325,R06777,R01075,R06778,R01176,R01723,R03647,R03286,R06731,R02473,R04274,R01422,R04563,R04562,R03648,R00390,R03646,R04030,R00257,R06583,R04230,R03650,R03209,R01943,R06368,R05193,R00925,R00959
232	0.50	 0	14	33	0	14	C00031->C00002:[5->13,7->17,7->3,9->12,9->8]	RP12346,RP00861,RP01262,RP01274,RP02940,RP01238,RP02454,RP04030,RP00080,RP06727,RP01573,RP02453,RP00191,RP02452	R01049,R03503,R05625,R05735,R00199,R03258,R03595,R00429,R00206,R00619,R00085,R00087,R00190,R00182,R01056,R01070,R03321,R01015,R02740,R00182,R01067,R06861,R01641,R01830,R01621,R01440,R01830,R01529,R02739,R02073,R04780,R04779,R02738
233	0.90	 0	31	168	0	31	C00031->C00002:[1->12,2->13,2->3,4->10,4->11,4->17,5->8,7->5,9->2]	RP06552,RP06299,RP02421,RP00196,RP04543,RP04472,RP01384,RP04030,RP10817,RP01994,RP06726,RP00380,RP00008,RP00861,RP01787,RP08324,RP08291,RP07161,RP00820,RP01093,RP04372,RP02443,RP03650,RP04656,RP01654,RP00242,RP00060,RP04373,RP00231,RP00649,RP00208	R01384,R01386,R07658,R00761,R02703,R00289,R00287,R00955,R00286,R04857,R01244,R00182,R07226,R02141,R01827,R01768,R01769,R03876,R04604,R06746,R06769,R07640,R01300,R07646,R01406,R03631,R05577,R05451,R00982,R01558,R03038,R00381,R02539,R08117,R05537,R00389,R01991,R04773,R00912,R08088,R00910,R00235,R06410,R01954,R01357,R03932,R01407,R04157,R05620,R00189,R01280,R00578,R06409,R03974,R06751,R04507,R02918,R03665,R03664,R03661,R03660,R03663,R03662,R04449,R00735,R01616,R02986,R01598,R02255,R01490,R00436,R08244,R02794,R08218,R01164,R02194,R04870,R02699,R01230,R01231,R06944,R05467,R05452,R04036,R06515,R00483,R03658,R03659,R02718,R05578,R00686,R03651,R03652,R02711,R03654,R03655,R03656,R03657,R04580,R07416,R04582,R07887,R02221,R07325,R06777,R01075,R06778,R01176,R01723,R03647,R03286,R06731,R02473,R04274,R01422,R04563,R04562,R03648,R00390,R03646,R04030,R00257,R06583,R04230,R03650,R03209,R01943,R06368,R05193,R00925,R00190,R00182,R01827,R04857,R04732,R02729,R02704,R02167,R00771,R04731,R02729,R04026,R00307,R06590,R06863,R01641,R00760,R01140,R08406,R00876,R00725,R01139,R00299,R08404,R02185,R05804,R00303,R00850,R04732,R00870,R00868,R00865,R00761,R01067,R00016,R00550,R08514,R00304
234	0.90	 0	35	169	0	35	C00031->C00002:[4->10,4->11,5->17,7->13,7->3,7->5,9->12,9->2,9->8]	RP03973,RP06552,RP06299,RP06727,RP01262,RP00321,RP00196,RP04543,RP01580,RP04472,RP01994,RP10817,RP02454,RP03650,RP00283,RP13333,RP00380,RP00008,RP01569,RP01320,RP08324,RP08291,RP07161,RP00470,RP00242,RP04372,RP02443,RP01238,RP04656,RP04373,RP02452,RP01239,RP01573,RP00080,RP00208	R00181,R01384,R01386,R07658,R00761,R01830,R01056,R07147,R06620,R00300,R00874,R00305,R00289,R00287,R00955,R00286,R01538,R04857,R02141,R07226,R02740,R04026,R00203,R00205,R08570,R01768,R01769,R03876,R04604,R06746,R06769,R07640,R01300,R07646,R01406,R03631,R05577,R05451,R00982,R01558,R03038,R00381,R02539,R08117,R05537,R00389,R01991,R04773,R00912,R08088,R00910,R00235,R06410,R01954,R01357,R03932,R01407,R04157,R05620,R00189,R01280,R00578,R06409,R03974,R06751,R04507,R02918,R03665,R03664,R03661,R03660,R03663,R03662,R04449,R00735,R01616,R02986,R01598,R02255,R01490,R00436,R08244,R02794,R08218,R01164,R02194,R04870,R02699,R01230,R01231,R06944,R05467,R05452,R04036,R06515,R00483,R03658,R03659,R02718,R05578,R00686,R03651,R03652,R02711,R03654,R03655,R03656,R03657,R04580,R07416,R04582,R07887,R02221,R07325,R06777,R01075,R06778,R01176,R01723,R03647,R03286,R06731,R02473,R04274,R01422,R04563,R04562,R03648,R00390,R03646,R04030,R00257,R06583,R04230,R03650,R03209,R01943,R06368,R05193,R00925,R01519,R01128,R04857,R04732,R02729,R01128,R01132,R00760,R01140,R08406,R00876,R04731,R02729,R01015,R00307,R04732,R02738,R01016,R01529,R01067,R06861,R01641,R01830,R01621,R01440,R00016,R00550,R08514,R00304
235	0.60	 0	22	147	0	22	C00031->C00002:[1->12,2->13,4->11,4->17,5->3,5->8]	RP06552,RP01790,RP00196,RP02454,RP04472,RP01238,RP04030,RP00380,RP00861,RP08324,RP01654,RP00008,RP01274,RP04543,RP01384,RP01994,RP06726,RP02452,RP13340,RP01787,RP00191,RP00208	R01384,R01386,R07658,R01830,R00289,R00287,R00955,R02740,R04857,R01015,R00182,R01768,R01769,R00190,R00182,R04857,R06590,R06863,R01641,R03876,R04604,R06746,R06769,R07640,R01300,R07646,R01406,R03631,R05577,R05451,R00982,R01558,R03038,R00381,R02539,R08117,R05537,R00389,R01991,R04773,R00912,R08088,R00910,R00235,R06410,R01954,R01357,R03932,R01407,R04157,R05620,R00189,R01280,R00578,R06409,R03974,R06751,R04507,R02918,R03665,R03664,R03661,R03660,R03663,R03662,R04449,R00735,R01616,R02986,R01598,R02255,R01490,R00436,R08244,R02794,R08218,R01164,R02194,R04870,R02699,R01230,R01231,R06944,R05467,R05452,R04036,R06515,R00483,R03658,R03659,R02718,R05578,R00686,R03651,R03652,R02711,R03654,R03655,R03656,R03657,R04580,R07416,R04582,R07887,R02221,R07325,R06777,R01075,R06778,R01176,R01723,R03647,R03286,R06731,R02473,R04274,R01422,R04563,R04562,R03648,R00390,R03646,R04030,R00257,R06583,R04230,R03650,R03209,R01943,R06368,R05193,R00925,R01070,R00286,R01244,R02141,R01827,R02738,R01827,R01827,R02073,R04780,R04779,R00016,R00550,R08514,R00304
236	0.90	 0	35	170	0	35	C00031->C00002:[1->12,2->13,4->10,4->11,4->17,5->3,5->8,7->5,9->2]	RP06552,RP01350,RP06299,RP01790,RP00196,RP04543,RP02454,RP04472,RP01384,RP04030,RP00242,RP01139,RP01994,RP06726,RP00380,RP00008,RP10933,RP00861,RP01787,RP05203,RP08324,RP08291,RP07161,RP10817,RP04372,RP02443,RP03650,RP04656,RP01654,RP02452,RP00060,RP01132,RP04373,RP00521,RP00208	R01384,R01386,R07658,R01187,R07279,R00761,R01830,R00289,R00287,R00955,R00286,R02740,R04857,R01244,R00182,R00760,R01140,R08406,R00876,R00840,R02141,R01827,R01768,R01769,R03876,R04604,R06746,R06769,R07640,R01300,R07646,R01406,R03631,R05577,R05451,R00982,R01558,R03038,R00381,R02539,R08117,R05537,R00389,R01991,R04773,R00912,R08088,R00910,R00235,R06410,R01954,R01357,R03932,R01407,R04157,R05620,R00189,R01280,R00578,R06409,R03974,R06751,R04507,R02918,R03665,R03664,R03661,R03660,R03663,R03662,R04449,R00735,R01616,R02986,R01598,R02255,R01490,R00436,R08244,R02794,R08218,R01164,R02194,R04870,R02699,R01230,R01231,R06944,R05467,R05452,R04036,R06515,R00483,R03658,R03659,R02718,R05578,R00686,R03651,R03652,R02711,R03654,R03655,R03656,R03657,R04580,R07416,R04582,R07887,R02221,R07325,R06777,R01075,R06778,R01176,R01723,R03647,R03286,R06731,R02473,R04274,R01422,R04563,R04562,R03648,R00390,R03646,R04030,R00257,R06583,R04230,R03650,R03209,R01943,R06368,R05193,R00925,R07324,R00190,R00182,R01827,R05607,R04857,R04732,R02729,R07226,R04731,R02729,R04026,R00307,R06590,R06863,R01641,R02738,R00725,R01139,R00299,R08404,R02185,R05804,R00303,R00850,R00834,R04732,R01185,R01182,R00016,R00550,R08514,R00304
237	0.60	 0	25	159	0	25	C00031->C00002:[4->11,5->17,7->13,7->3,9->12,9->8]	RP03973,RP06552,RP01262,RP00321,RP00196,RP04543,RP01580,RP04472,RP01994,RP01238,RP00242,RP00283,RP13333,RP00380,RP00008,RP01569,RP01320,RP08324,RP00470,RP00080,RP04656,RP06427,RP01239,RP01573,RP00208	R00181,R01384,R01386,R07658,R01056,R07147,R06620,R00300,R00874,R00305,R00289,R00287,R00955,R00286,R01538,R04857,R02141,R01015,R00760,R01140,R08406,R00876,R00203,R00205,R08570,R01768,R01769,R03876,R04604,R06746,R06769,R07640,R01300,R07646,R01406,R03631,R05577,R05451,R00982,R01558,R03038,R00381,R02539,R08117,R05537,R00389,R01991,R04773,R00912,R08088,R00910,R00235,R06410,R01954,R01357,R03932,R01407,R04157,R05620,R00189,R01280,R00578,R06409,R03974,R06751,R04507,R02918,R03665,R03664,R03661,R03660,R03663,R03662,R04449,R00735,R01616,R02986,R01598,R02255,R01490,R00436,R08244,R02794,R08218,R01164,R02194,R04870,R02699,R01230,R01231,R06944,R05467,R05452,R04036,R06515,R00483,R03658,R03659,R02718,R05578,R00686,R03651,R03652,R02711,R03654,R03655,R03656,R03657,R04580,R07416,R04582,R07887,R02221,R07325,R06777,R01075,R06778,R01176,R01723,R03647,R03286,R06731,R02473,R04274,R01422,R04563,R04562,R03648,R00390,R03646,R04030,R00257,R06583,R04230,R03650,R03209,R01943,R06368,R05193,R00925,R01519,R01128,R04857,R01128,R01132,R01067,R06861,R01641,R01830,R01621,R01440,R00307,R01067,R01016,R01529,R00016,R00550,R08514,R00304
238	0.70	 0	26	376	0	26	C00031->C00002:[1->12,2->13,4->10,4->11,4->17,5->3,5->8]	RP06552,RP00820,RP01790,RP00196,RP04543,RP04472,RP01384,RP04030,RP08291,RP01090,RP01994,RP06726,RP00380,RP00861,RP01787,RP01148,RP08324,RP00231,RP01093,RP04373,RP04656,RP01654,RP00060,RP00003,RP00056,RP00208	R01384,R01386,R07658,R02704,R02167,R01830,R00289,R00287,R00955,R00286,R04857,R01244,R00182,R04732,R00758,R02141,R01827,R01768,R01769,R00190,R00182,R01827,R00867,R04857,R00870,R00868,R00865,R00771,R04732,R00307,R06590,R06863,R01641,R00725,R01139,R00299,R08404,R02185,R05804,R00303,R00850,R04126,R05030,R01417,R00949,R00334,R05225,R05033,R07642,R01654,R05221,R00943,R00942,R03632,R02326,R03840,R00344,R00229,R00341,R04463,R02976,R00076,R01021,R00156,R00742,R03785,R01857,R00509,R06396,R00150,R08232,R04358,R04241,R03449,R01859,R00158,R03822,R03236,R01917,R05800,R00573,R07641,R01150,R04023,R08572,R05028,R04002,R02884,R04555,R00332,R04589,R00330,R00331,R06529,R01395,R01567,R01011,R04657,R03187,R02649,R03182,R01961,R01843,R03471,R01092,R00141,R00140,R01844,R03478,R03479,R03744,R00149,R06282,R03576,R05815,R02324,R00866,R00867,R01926,R03387,R01495,R03150,R03347,R08233,R04143,R08242,R02404,R03877,R08241,R02451,R08323,R07302,R08352,R05795,R02090,R01476,R04572,R02650,R04267,R03193,R08354,R08355,R02658,R00480,R00482,R03613,R03298,R00405,R00174,R00299,R03469,R02584,R05224,R01256,R05646,R00240,R00241,R05803,R05802,R05801,R04591,R05806,R00722,R01353,R04357,R07279,R05661,R02783,R02785,R03494,R02786,R02788,R05197,R04448,R03905,R00554,R04779,R05626,R00315,R00497,R01468,R02626,R02071,R02625,R03361,R03362,R04401,R02575,R00251,R00162,R00253,R08124,R01771,R00756,R00964,R04504,R03161,R00518,R00847,R07414,R03920,R04275,R01541,R04385,R02402,R07127,R04573,R02732,R03770,R00549,R01512,R01514,R04144,R04369,R03766,R00894,R01182,R02089,R03607,R06842,R04208,R06836,R02240,R01666,R01665,R02245,R05799,R01585,R03272,R08154,R03274,R01526,R00185,R01059,R04617,R01523,R03939,R05186,R02848,R01050,R01051,R01053,R04509,R01688,R02412,R01201,R04351,R01881,R03433,R00760,R00575,R02927,R04388,R00570,R00571,R01441,R01888,R03241,R07404,R01967,R02099,R02098,R04212,R02094,R03384,R00105,R00104,R02093,R05185,R06367,R02184,R08223,R03516,R02493,R00352,R00774,R01754,R01322,R04235,R01326,R04928,R02705,R01737,R08201,R00513,R02971,R00200,R00130,R01980,R01121,R03429,R03428,R00139,R05634,R02757,R05202,R02750,R03395,R01573,R03014,R02301,R00617,R02758,R04068,R03315,R01600,R03944,R03095,R05496,R04391,R03157,R00283,R03819,R02227,R00136,R02225,R01137,R07828,R04730,R08353,R02903,R05227,R01131,R03530,R02865,R06974,R08217,R04138,R01547,R02439,R04403,R00127,R01786,R01228,R03245,R00129,R02430,R03754,R00086,R03691,R04545,R00002,R02741,R03018,R00124,R06976,R02331,R02303,R06975,R00512,R00239,R02664,R02980,R02136,R02238,R02134,R00616,R01902,R01639,R01901,R03780,R02929,R00920,R02237,R01909,R00157,R00333,R00122,R00127,R05805,R05804,R01568,R00016,R00550,R08514,R00304
239	0.50	 0	13	40	0	13	C00031->C00002:[5->13,7->17,7->3,9->12,9->8]	RP00680,RP12346,RP00861,RP01262,RP04656,RP04030,RP00080,RP00242,RP06427,RP00077,RP01573,RP02311,RP01140	R03232,R08407,R00866,R08548,R01049,R03503,R05625,R05735,R00199,R03258,R03595,R00429,R00206,R00619,R00085,R00087,R00190,R00182,R01056,R00307,R00182,R01067,R06861,R01641,R01830,R01621,R01440,R00760,R01140,R08406,R00876,R01067,R00844,R00846,R00848,R00849,R00842,R01529,R02568,R00845
240	0.90	 0	35	173	0	35	C00031->C00002:[4->10,4->11,5->17,7->13,7->3,7->5,9->12,9->2,9->8]	RP06552,RP00164,RP06299,RP01262,RP02940,RP04543,RP04472,RP01384,RP01994,RP00242,RP06727,RP03650,RP04030,RP00380,RP00008,RP00680,RP00861,RP02311,RP08324,RP08291,RP07161,RP10817,RP04372,RP01140,RP02443,RP00080,RP04656,RP04373,RP02452,RP00194,RP00157,RP01573,RP02453,RP00196,RP00208	R01384,R01386,R07658,R01010,R01011,R01012,R00761,R01056,R03321,R00286,R04857,R01244,R02141,R00760,R01140,R08406,R00876,R01830,R04026,R00182,R01768,R01769,R03876,R04604,R06746,R06769,R07640,R01300,R07646,R01406,R03631,R05577,R05451,R00982,R01558,R03038,R00381,R02539,R08117,R05537,R00389,R01991,R04773,R00912,R08088,R00910,R00235,R06410,R01954,R01357,R03932,R01407,R04157,R05620,R00189,R01280,R00578,R06409,R03974,R06751,R04507,R02918,R03665,R03664,R03661,R03660,R03663,R03662,R04449,R00735,R01616,R02986,R01598,R02255,R01490,R00436,R08244,R02794,R08218,R01164,R02194,R04870,R02699,R01230,R01231,R06944,R05467,R05452,R04036,R06515,R00483,R03658,R03659,R02718,R05578,R00686,R03651,R03652,R02711,R03654,R03655,R03656,R03657,R04580,R07416,R04582,R07887,R02221,R07325,R06777,R01075,R06778,R01176,R01723,R03647,R03286,R06731,R02473,R04274,R01422,R04563,R04562,R03648,R00390,R03646,R04030,R00257,R06583,R04230,R03650,R03209,R01943,R06368,R05193,R00925,R03232,R08407,R00866,R08548,R00190,R00182,R02568,R04857,R04732,R02729,R07226,R04731,R00845,R02729,R01067,R06861,R01641,R01830,R01621,R01440,R00307,R04732,R02738,R00850,R00847,R00841,R01034,R01045,R01039,R01529,R02739,R00289,R00287,R00955,R00016,R00550,R08514,R00304
241	0.90	 0	34	70	0	34	C00031->C00002:[4->10,4->11,5->17,7->13,7->3,7->5,9->12,9->2,9->8]	RP06552,RP01065,RP06299,RP01262,RP00196,RP04543,RP04472,RP01994,RP03415,RP10817,RP00242,RP03650,RP01140,RP00380,RP00164,RP01320,RP08324,RP08291,RP07161,RP00470,RP01093,RP04372,RP00157,RP02443,RP00080,RP04656,RP00052,RP06427,RP00060,RP00194,RP04373,RP01573,RP01270,RP00208	R01384,R01386,R07658,R00720,R00761,R01056,R00289,R00287,R00955,R00286,R04857,R02141,R00088,R07226,R00760,R01140,R08406,R00876,R04026,R00845,R01768,R01769,R01010,R01011,R01012,R01128,R04857,R04732,R02729,R01128,R01132,R00771,R04731,R01034,R01045,R01039,R02729,R01067,R06861,R01641,R01830,R01621,R01440,R00307,R00756,R00769,R05805,R00770,R00762,R00764,R00767,R01067,R00725,R01139,R00299,R08404,R02185,R05804,R00303,R00850,R00850,R00847,R00841,R04732,R01529,R01068,R00016,R00550,R08514,R00304
242	0.60	 0	24	162	0	24	C00031->C00002:[4->11,5->17,7->13,7->3,9->12,9->8]	RP06552,RP00164,RP01262,RP00196,RP04543,RP04472,RP01384,RP04030,RP00242,RP01140,RP00380,RP00008,RP00680,RP00861,RP02311,RP08324,RP00157,RP00080,RP04656,RP06427,RP00194,RP01573,RP01994,RP00208	R01384,R01386,R07658,R01010,R01011,R01012,R01056,R00289,R00287,R00955,R00286,R04857,R01244,R00182,R00760,R01140,R08406,R00876,R00845,R01768,R01769,R03876,R04604,R06746,R06769,R07640,R01300,R07646,R01406,R03631,R05577,R05451,R00982,R01558,R03038,R00381,R02539,R08117,R05537,R00389,R01991,R04773,R00912,R08088,R00910,R00235,R06410,R01954,R01357,R03932,R01407,R04157,R05620,R00189,R01280,R00578,R06409,R03974,R06751,R04507,R02918,R03665,R03664,R03661,R03660,R03663,R03662,R04449,R00735,R01616,R02986,R01598,R02255,R01490,R00436,R08244,R02794,R08218,R01164,R02194,R04870,R02699,R01230,R01231,R06944,R05467,R05452,R04036,R06515,R00483,R03658,R03659,R02718,R05578,R00686,R03651,R03652,R02711,R03654,R03655,R03656,R03657,R04580,R07416,R04582,R07887,R02221,R07325,R06777,R01075,R06778,R01176,R01723,R03647,R03286,R06731,R02473,R04274,R01422,R04563,R04562,R03648,R00390,R03646,R04030,R00257,R06583,R04230,R03650,R03209,R01943,R06368,R05193,R00925,R03232,R08407,R00866,R08548,R00190,R00182,R02568,R04857,R01034,R01045,R01039,R01067,R06861,R01641,R01830,R01621,R01440,R00307,R01067,R00850,R00847,R00841,R01529,R02141,R00016,R00550,R08514,R00304
243	0.50	 0	14	149	0	14	C00031->C00002:[5->13,7->17,7->3,9->12,9->8]	RP03973,RP01320,RP01262,RP00470,RP01093,RP01140,RP00080,RP00052,RP06427,RP00060,RP00077,RP01573,RP01270,RP00008	R00181,R01128,R01056,R01128,R01132,R00771,R00845,R01067,R06861,R01641,R01830,R01621,R01440,R00756,R00769,R05805,R00770,R00762,R00764,R00767,R01067,R00725,R01139,R00299,R08404,R02185,R05804,R00303,R00850,R00844,R00846,R00848,R00849,R00842,R01529,R01068,R03876,R04604,R06746,R06769,R07640,R01300,R07646,R01406,R03631,R05577,R05451,R00982,R01558,R03038,R00381,R02539,R08117,R05537,R00389,R01991,R04773,R00912,R08088,R00910,R00235,R06410,R01954,R01357,R03932,R01407,R04157,R05620,R00189,R01280,R00578,R06409,R03974,R06751,R04507,R02918,R03665,R03664,R03661,R03660,R03663,R03662,R04449,R00735,R01616,R02986,R01598,R02255,R01490,R00436,R08244,R02794,R08218,R01164,R02194,R04870,R02699,R01230,R01231,R06944,R05467,R05452,R04036,R06515,R00483,R03658,R03659,R02718,R05578,R00686,R03651,R03652,R02711,R03654,R03655,R03656,R03657,R04580,R07416,R04582,R07887,R02221,R07325,R06777,R01075,R06778,R01176,R01723,R03647,R03286,R06731,R02473,R04274,R01422,R04563,R04562,R03648,R00390,R03646,R04030,R00257,R06583,R04230,R03650,R03209,R01943,R06368,R05193,R00925
244	0.70	 0	25	156	0	25	C00031->C00002:[1->12,2->13,4->10,4->11,4->17,5->3,5->8,7->10,7->11]	RP06552,RP00321,RP00649,RP04543,RP04472,RP01384,RP04030,RP00242,RP01728,RP06726,RP00380,RP01994,RP01569,RP00861,RP01787,RP01148,RP08324,RP08291,RP04656,RP01654,RP00008,RP04373,RP00196,RP06593,RP00208	R01384,R01386,R07658,R07147,R06620,R00300,R00874,R00305,R00761,R01067,R00286,R04857,R01244,R00182,R00760,R01140,R08406,R00876,R01737,R01827,R01768,R01769,R02141,R01519,R00190,R00182,R01827,R00867,R04857,R04732,R00307,R06590,R06863,R01641,R03876,R04604,R06746,R06769,R07640,R01300,R07646,R01406,R03631,R05577,R05451,R00982,R01558,R03038,R00381,R02539,R08117,R05537,R00389,R01991,R04773,R00912,R08088,R00910,R00235,R06410,R01954,R01357,R03932,R01407,R04157,R05620,R00189,R01280,R00578,R06409,R03974,R06751,R04507,R02918,R03665,R03664,R03661,R03660,R03663,R03662,R04449,R00735,R01616,R02986,R01598,R02255,R01490,R00436,R08244,R02794,R08218,R01164,R02194,R04870,R02699,R01230,R01231,R06944,R05467,R05452,R04036,R06515,R00483,R03658,R03659,R02718,R05578,R00686,R03651,R03652,R02711,R03654,R03655,R03656,R03657,R04580,R07416,R04582,R07887,R02221,R07325,R06777,R01075,R06778,R01176,R01723,R03647,R03286,R06731,R02473,R04274,R01422,R04563,R04562,R03648,R00390,R03646,R04030,R00257,R06583,R04230,R03650,R03209,R01943,R06368,R05193,R00925,R04732,R00289,R00287,R00955,R01528,R00016,R00550,R08514,R00304
245	0.90	 0	34	165	0	34	C00031->C00002:[4->10,4->11,5->13,7->17,7->3,7->5,9->12,9->2,9->8]	RP06552,RP06299,RP06727,RP01262,RP02940,RP04543,RP02454,RP04472,RP01384,RP04030,RP00242,RP01274,RP03650,RP00191,RP01994,RP00380,RP00008,RP00861,RP00080,RP08324,RP08291,RP07161,RP10817,RP04372,RP00208,RP02443,RP01238,RP04656,RP04373,RP02452,RP01573,RP02453,RP00196,RP01197	R01384,R01386,R07658,R00761,R01830,R01056,R03321,R00286,R02740,R04857,R01244,R00182,R00760,R01140,R08406,R00876,R01070,R04026,R02073,R04780,R04779,R02141,R01768,R01769,R03876,R04604,R06746,R06769,R07640,R01300,R07646,R01406,R03631,R05577,R05451,R00982,R01558,R03038,R00381,R02539,R08117,R05537,R00389,R01991,R04773,R00912,R08088,R00910,R00235,R06410,R01954,R01357,R03932,R01407,R04157,R05620,R00189,R01280,R00578,R06409,R03974,R06751,R04507,R02918,R03665,R03664,R03661,R03660,R03663,R03662,R04449,R00735,R01616,R02986,R01598,R02255,R01490,R00436,R08244,R02794,R08218,R01164,R02194,R04870,R02699,R01230,R01231,R06944,R05467,R05452,R04036,R06515,R00483,R03658,R03659,R02718,R05578,R00686,R03651,R03652,R02711,R03654,R03655,R03656,R03657,R04580,R07416,R04582,R07887,R02221,R07325,R06777,R01075,R06778,R01176,R01723,R03647,R03286,R06731,R02473,R04274,R01422,R04563,R04562,R03648,R00390,R03646,R04030,R00257,R06583,R04230,R03650,R03209,R01943,R06368,R05193,R00925,R00190,R00182,R01067,R06861,R01641,R01830,R01621,R01440,R04857,R04732,R02729,R07226,R04731,R00016,R00550,R08514,R00304,R02729,R01015,R00307,R04732,R02738,R01529,R02739,R00289,R00287,R00955,R00959
246	0.50	 0	15	143	0	15	C00031->C00002:[5->17,7->13,7->3,9->12,9->8]	RP00680,RP00861,RP01262,RP04656,RP00848,RP04030,RP00080,RP00242,RP06427,RP01251,RP00194,RP01573,RP02311,RP01140,RP00008	R03232,R08407,R00866,R08548,R00190,R00182,R01056,R00307,R05679,R05680,R00182,R01067,R06861,R01641,R01830,R01621,R01440,R00760,R01140,R08406,R00876,R01067,R07298,R01044,R00850,R00847,R00841,R01529,R02568,R00845,R03876,R04604,R06746,R06769,R07640,R01300,R07646,R01406,R03631,R05577,R05451,R00982,R01558,R03038,R00381,R02539,R08117,R05537,R00389,R01991,R04773,R00912,R08088,R00910,R00235,R06410,R01954,R01357,R03932,R01407,R04157,R05620,R00189,R01280,R00578,R06409,R03974,R06751,R04507,R02918,R03665,R03664,R03661,R03660,R03663,R03662,R04449,R00735,R01616,R02986,R01598,R02255,R01490,R00436,R08244,R02794,R08218,R01164,R02194,R04870,R02699,R01230,R01231,R06944,R05467,R05452,R04036,R06515,R00483,R03658,R03659,R02718,R05578,R00686,R03651,R03652,R02711,R03654,R03655,R03656,R03657,R04580,R07416,R04582,R07887,R02221,R07325,R06777,R01075,R06778,R01176,R01723,R03647,R03286,R06731,R02473,R04274,R01422,R04563,R04562,R03648,R00390,R03646,R04030,R00257,R06583,R04230,R03650,R03209,R01943,R06368,R05193,R00925
247	0.60	 0	21	148	0	21	C00031->C00002:[1->12,2->13,4->17,5->3,5->8,7->11]	RP01095,RP03973,RP01575,RP00528,RP04205,RP00060,RP00242,RP01322,RP01319,RP04021,RP06726,RP00008,RP01787,RP01320,RP10097,RP01148,RP01093,RP04656,RP01654,RP04020,RP00649	R05339,R00181,R05338,R00604,R02479,R06975,R04560,R00725,R01139,R00299,R08404,R02185,R05804,R00303,R00850,R00760,R01140,R08406,R00876,R01132,R01127,R04378,R01827,R03876,R04604,R06746,R06769,R07640,R01300,R07646,R01406,R03631,R05577,R05451,R00982,R01558,R03038,R00381,R02539,R08117,R05537,R00389,R01991,R04773,R00912,R08088,R00910,R00235,R06410,R01954,R01357,R03932,R01407,R04157,R05620,R00189,R01280,R00578,R06409,R03974,R06751,R04507,R02918,R03665,R03664,R03661,R03660,R03663,R03662,R04449,R00735,R01616,R02986,R01598,R02255,R01490,R00436,R08244,R02794,R08218,R01164,R02194,R04870,R02699,R01230,R01231,R06944,R05467,R05452,R04036,R06515,R00483,R03658,R03659,R02718,R05578,R00686,R03651,R03652,R02711,R03654,R03655,R03656,R03657,R04580,R07416,R04582,R07887,R02221,R07325,R06777,R01075,R06778,R01176,R01723,R03647,R03286,R06731,R02473,R04274,R01422,R04563,R04562,R03648,R00390,R03646,R04030,R00257,R06583,R04230,R03650,R03209,R01943,R06368,R05193,R00925,R01827,R01128,R06975,R00867,R00771,R00307,R06590,R06863,R01641,R04378,R00761,R01067
248	0.70	 0	26	172	0	26	C00031->C00002:[4->10,4->11,5->13,7->17,7->3,9->12,9->8]	RP03973,RP06552,RP01262,RP00196,RP04543,RP04472,RP01994,RP00242,RP01573,RP00380,RP00008,RP01320,RP08324,RP08291,RP00470,RP01093,RP01140,RP00080,RP04656,RP00052,RP06427,RP00060,RP00077,RP04373,RP01270,RP00208	R00181,R01384,R01386,R07658,R01056,R00289,R00287,R00955,R00286,R04857,R02141,R00760,R01140,R08406,R00876,R01529,R01768,R01769,R03876,R04604,R06746,R06769,R07640,R01300,R07646,R01406,R03631,R05577,R05451,R00982,R01558,R03038,R00381,R02539,R08117,R05537,R00389,R01991,R04773,R00912,R08088,R00910,R00235,R06410,R01954,R01357,R03932,R01407,R04157,R05620,R00189,R01280,R00578,R06409,R03974,R06751,R04507,R02918,R03665,R03664,R03661,R03660,R03663,R03662,R04449,R00735,R01616,R02986,R01598,R02255,R01490,R00436,R08244,R02794,R08218,R01164,R02194,R04870,R02699,R01230,R01231,R06944,R05467,R05452,R04036,R06515,R00483,R03658,R03659,R02718,R05578,R00686,R03651,R03652,R02711,R03654,R03655,R03656,R03657,R04580,R07416,R04582,R07887,R02221,R07325,R06777,R01075,R06778,R01176,R01723,R03647,R03286,R06731,R02473,R04274,R01422,R04563,R04562,R03648,R00390,R03646,R04030,R00257,R06583,R04230,R03650,R03209,R01943,R06368,R05193,R00925,R01128,R04857,R04732,R01128,R01132,R00771,R00845,R01067,R06861,R01641,R01830,R01621,R01440,R00307,R00756,R00769,R05805,R00770,R00762,R00764,R00767,R01067,R00725,R01139,R00299,R08404,R02185,R05804,R00303,R00850,R00844,R00846,R00848,R00849,R00842,R04732,R01068,R00016,R00550,R08514,R00304
249	0.90	 0	37	185	0	37	C00031->C00002:[4->10,4->11,5->17,7->13,7->3,7->5,9->12,9->2,9->8]	RP06552,RP00164,RP06299,RP01262,RP01140,RP02940,RP04543,RP04472,RP01384,RP01994,RP00242,RP01270,RP06727,RP04030,RP00380,RP00008,RP00861,RP03650,RP08324,RP08291,RP07161,RP10817,RP01093,RP04372,RP00157,RP02443,RP00080,RP04656,RP00052,RP02452,RP00060,RP00194,RP04373,RP01573,RP02453,RP00196,RP00208	R01384,R01386,R07658,R01010,R01011,R01012,R00761,R01056,R00845,R03321,R00286,R04857,R01244,R02141,R00760,R01140,R08406,R00876,R01068,R01830,R00182,R01768,R01769,R03876,R04604,R06746,R06769,R07640,R01300,R07646,R01406,R03631,R05577,R05451,R00982,R01558,R03038,R00381,R02539,R08117,R05537,R00389,R01991,R04773,R00912,R08088,R00910,R00235,R06410,R01954,R01357,R03932,R01407,R04157,R05620,R00189,R01280,R00578,R06409,R03974,R06751,R04507,R02918,R03665,R03664,R03661,R03660,R03663,R03662,R04449,R00735,R01616,R02986,R01598,R02255,R01490,R00436,R08244,R02794,R08218,R01164,R02194,R04870,R02699,R01230,R01231,R06944,R05467,R05452,R04036,R06515,R00483,R03658,R03659,R02718,R05578,R00686,R03651,R03652,R02711,R03654,R03655,R03656,R03657,R04580,R07416,R04582,R07887,R02221,R07325,R06777,R01075,R06778,R01176,R01723,R03647,R03286,R06731,R02473,R04274,R01422,R04563,R04562,R03648,R00390,R03646,R04030,R00257,R06583,R04230,R03650,R03209,R01943,R06368,R05193,R00925,R00190,R00182,R04026,R04857,R04732,R02729,R07226,R00771,R04731,R01034,R01045,R01039,R02729,R01067,R06861,R01641,R01830,R01621,R01440,R00307,R00756,R00769,R05805,R00770,R00762,R00764,R00767,R02738,R00725,R01139,R00299,R08404,R02185,R05804,R00303,R00850,R00850,R00847,R00841,R04732,R01529,R02739,R00289,R00287,R00955,R00016,R00550,R08514,R00304
250	0.70	 0	25	154	0	25	C00031->C00002:[1->12,2->13,4->10,4->11,4->17,5->3,5->8]	RP06552,RP00649,RP04543,RP04472,RP01238,RP04030,RP00242,RP04373,RP01384,RP01994,RP06726,RP00380,RP00008,RP00861,RP13340,RP01787,RP01148,RP08324,RP08291,RP00191,RP04656,RP01654,RP01274,RP00196,RP00208	R01384,R01386,R07658,R00761,R01067,R00286,R04857,R01015,R00182,R00760,R01140,R08406,R00876,R04732,R01244,R02141,R01827,R01768,R01769,R03876,R04604,R06746,R06769,R07640,R01300,R07646,R01406,R03631,R05577,R05451,R00982,R01558,R03038,R00381,R02539,R08117,R05537,R00389,R01991,R04773,R00912,R08088,R00910,R00235,R06410,R01954,R01357,R03932,R01407,R04157,R05620,R00189,R01280,R00578,R06409,R03974,R06751,R04507,R02918,R03665,R03664,R03661,R03660,R03663,R03662,R04449,R00735,R01616,R02986,R01598,R02255,R01490,R00436,R08244,R02794,R08218,R01164,R02194,R04870,R02699,R01230,R01231,R06944,R05467,R05452,R04036,R06515,R00483,R03658,R03659,R02718,R05578,R00686,R03651,R03652,R02711,R03654,R03655,R03656,R03657,R04580,R07416,R04582,R07887,R02221,R07325,R06777,R01075,R06778,R01176,R01723,R03647,R03286,R06731,R02473,R04274,R01422,R04563,R04562,R03648,R00390,R03646,R04030,R00257,R06583,R04230,R03650,R03209,R01943,R06368,R05193,R00925,R00190,R00182,R01827,R01827,R00867,R04857,R04732,R02073,R04780,R04779,R00307,R06590,R06863,R01641,R01070,R00289,R00287,R00955,R00016,R00550,R08514,R00304
251	0.50	 0	13	348	0	13	C00031->C00002:[1->12,2->13,4->17,5->3,5->8]	RP00861,RP01787,RP01148,RP02421,RP01790,RP00820,RP00003,RP04030,RP04656,RP01654,RP00056,RP06726,RP00231	R00190,R00182,R01827,R00867,R02703,R01830,R02704,R02167,R04126,R05030,R01417,R00949,R00334,R05225,R05033,R07642,R01654,R05221,R00943,R00942,R03632,R02326,R03840,R00344,R00229,R00341,R04463,R02976,R00076,R01021,R00156,R00742,R03785,R01857,R00509,R06396,R00150,R08232,R04358,R04241,R03449,R01859,R00158,R03822,R03236,R01917,R05800,R00573,R07641,R01150,R04023,R08572,R05028,R04002,R02884,R04555,R00332,R04589,R00330,R00331,R06529,R01395,R01567,R01011,R04657,R03187,R02649,R03182,R01961,R01843,R03471,R01092,R00141,R00140,R01844,R03478,R03479,R03744,R00149,R06282,R03576,R05815,R02324,R00866,R00867,R01926,R03387,R01495,R03150,R03347,R08233,R04143,R08242,R02404,R03877,R08241,R02451,R08323,R07302,R08352,R05795,R02090,R01476,R04572,R02650,R04267,R03193,R08354,R08355,R02658,R00480,R00482,R03613,R03298,R00405,R00174,R00299,R03469,R02584,R05224,R01256,R05646,R00240,R00241,R05803,R05802,R05801,R04591,R05806,R00722,R01353,R04357,R07279,R05661,R02783,R02785,R03494,R02786,R02788,R05197,R04448,R03905,R00554,R04779,R05626,R00315,R00497,R01468,R02626,R02071,R02625,R03361,R03362,R04401,R02575,R00251,R00162,R00253,R08124,R01771,R00756,R00964,R04504,R03161,R00518,R00847,R07414,R03920,R04275,R01541,R04385,R02402,R07127,R04573,R02732,R03770,R00549,R01512,R01514,R04144,R04369,R03766,R00894,R01182,R02089,R03607,R06842,R04208,R06836,R02240,R01666,R01665,R02245,R05799,R01585,R03272,R08154,R03274,R01526,R00185,R01059,R04617,R01523,R03939,R05186,R02848,R01050,R01051,R01053,R04509,R01688,R02412,R01201,R04351,R01881,R03433,R00760,R00575,R02927,R04388,R00570,R00571,R01441,R01888,R03241,R07404,R01967,R02099,R02098,R04212,R02094,R03384,R00105,R00104,R02093,R05185,R06367,R02184,R08223,R03516,R02493,R00352,R00774,R01754,R01322,R04235,R01326,R04928,R02705,R01737,R08201,R00513,R02971,R00200,R00130,R01980,R01121,R03429,R03428,R00139,R05634,R02757,R05202,R02750,R03395,R01573,R03014,R02301,R00617,R02758,R04068,R03315,R01600,R03944,R03095,R05496,R04391,R03157,R00283,R03819,R02227,R00136,R02225,R01137,R07828,R04730,R08353,R02903,R05227,R01131,R03530,R02865,R06974,R08217,R04138,R01547,R02439,R04403,R00127,R01786,R01228,R03245,R00129,R02430,R03754,R00086,R03691,R04545,R00002,R02741,R03018,R00124,R06976,R02331,R02303,R06975,R00512,R00239,R02664,R02980,R02136,R02238,R02134,R00616,R01902,R01639,R01901,R03780,R02929,R00920,R02237,R01909,R00182,R00307,R06590,R06863,R01641,R00157,R00333,R00122,R00127,R05805,R05804,R01568,R01827,R00870,R00868,R00865
252	0.50	 0	15	134	0	15	C00031->C00002:[5->13,7->17,7->3,9->12,9->8]	RP11137,RP00861,RP01787,RP01262,RP02940,RP01238,RP02454,RP04030,RP00080,RP01788,RP00008,RP06727,RP01573,RP02453,RP02452	R01843,R01845,R00190,R00182,R01827,R01056,R03321,R01015,R02740,R00182,R01067,R06861,R01641,R01830,R01621,R01440,R01829,R03876,R04604,R06746,R06769,R07640,R01300,R07646,R01406,R03631,R05577,R05451,R00982,R01558,R03038,R00381,R02539,R08117,R05537,R00389,R01991,R04773,R00912,R08088,R00910,R00235,R06410,R01954,R01357,R03932,R01407,R04157,R05620,R00189,R01280,R00578,R06409,R03974,R06751,R04507,R02918,R03665,R03664,R03661,R03660,R03663,R03662,R04449,R00735,R01616,R02986,R01598,R02255,R01490,R00436,R08244,R02794,R08218,R01164,R02194,R04870,R02699,R01230,R01231,R06944,R05467,R05452,R04036,R06515,R00483,R03658,R03659,R02718,R05578,R00686,R03651,R03652,R02711,R03654,R03655,R03656,R03657,R04580,R07416,R04582,R07887,R02221,R07325,R06777,R01075,R06778,R01176,R01723,R03647,R03286,R06731,R02473,R04274,R01422,R04563,R04562,R03648,R00390,R03646,R04030,R00257,R06583,R04230,R03650,R03209,R01943,R06368,R05193,R00925,R01830,R01529,R02739,R02738
253	0.60	 0	23	156	0	23	C00031->C00002:[4->11,5->13,7->17,7->3,9->12,9->8]	RP03973,RP06552,RP01262,RP00196,RP04543,RP02454,RP04472,RP01994,RP06727,RP00380,RP02452,RP00680,RP01320,RP08324,RP00470,RP01140,RP00080,RP04656,RP00008,RP00077,RP01573,RP02311,RP00208	R00181,R01384,R01386,R07658,R01056,R00289,R00287,R00955,R00286,R02740,R04857,R02141,R01830,R01768,R01769,R02738,R03232,R08407,R00866,R08548,R01128,R04857,R01128,R01132,R00845,R01067,R06861,R01641,R01830,R01621,R01440,R00307,R03876,R04604,R06746,R06769,R07640,R01300,R07646,R01406,R03631,R05577,R05451,R00982,R01558,R03038,R00381,R02539,R08117,R05537,R00389,R01991,R04773,R00912,R08088,R00910,R00235,R06410,R01954,R01357,R03932,R01407,R04157,R05620,R00189,R01280,R00578,R06409,R03974,R06751,R04507,R02918,R03665,R03664,R03661,R03660,R03663,R03662,R04449,R00735,R01616,R02986,R01598,R02255,R01490,R00436,R08244,R02794,R08218,R01164,R02194,R04870,R02699,R01230,R01231,R06944,R05467,R05452,R04036,R06515,R00483,R03658,R03659,R02718,R05578,R00686,R03651,R03652,R02711,R03654,R03655,R03656,R03657,R04580,R07416,R04582,R07887,R02221,R07325,R06777,R01075,R06778,R01176,R01723,R03647,R03286,R06731,R02473,R04274,R01422,R04563,R04562,R03648,R00390,R03646,R04030,R00257,R06583,R04230,R03650,R03209,R01943,R06368,R05193,R00925,R00844,R00846,R00848,R00849,R00842,R01529,R02568,R00016,R00550,R08514,R00304
254	0.60	 0	26	376	0	26	C00031->C00002:[4->11,5->13,5->3,5->8,7->17,9->12]	RP01271,RP06552,RP00649,RP04543,RP02454,RP04472,RP01384,RP04030,RP00052,RP01994,RP06726,RP01270,RP02452,RP00680,RP00861,RP01787,RP02311,RP08324,RP00003,RP00380,RP01238,RP04656,RP01654,RP00056,RP00196,RP00208	R01068,R01384,R01386,R07658,R00761,R01067,R00286,R02740,R04857,R01244,R00182,R00756,R00769,R05805,R00770,R00762,R00764,R00767,R02141,R01827,R01068,R02738,R03232,R08407,R00866,R08548,R00190,R00182,R01827,R02568,R04857,R04126,R05030,R01417,R00949,R00334,R05225,R05033,R07642,R01654,R05221,R00943,R00942,R03632,R02326,R03840,R00344,R00229,R00341,R04463,R02976,R00076,R01021,R00156,R00742,R03785,R01857,R00509,R06396,R00150,R08232,R04358,R04241,R03449,R01859,R00158,R03822,R03236,R01917,R05800,R00573,R07641,R01150,R04023,R08572,R05028,R04002,R02884,R04555,R00332,R04589,R00330,R00331,R06529,R01395,R01567,R01011,R04657,R03187,R02649,R03182,R01961,R01843,R03471,R01092,R00141,R00140,R01844,R03478,R03479,R03744,R00149,R06282,R03576,R05815,R02324,R00866,R00867,R01926,R03387,R01495,R03150,R03347,R08233,R04143,R08242,R02404,R03877,R08241,R02451,R08323,R07302,R08352,R05795,R02090,R01476,R04572,R02650,R04267,R03193,R08354,R08355,R02658,R00480,R00482,R03613,R03298,R00405,R00174,R00299,R03469,R02584,R05224,R01256,R05646,R00240,R00241,R05803,R05802,R05801,R04591,R05806,R00722,R01353,R04357,R07279,R05661,R02783,R02785,R03494,R02786,R02788,R05197,R04448,R03905,R00554,R04779,R05626,R00315,R00497,R01468,R02626,R02071,R02625,R03361,R03362,R04401,R02575,R00251,R00162,R00253,R08124,R01771,R00756,R00964,R04504,R03161,R00518,R00847,R07414,R03920,R04275,R01541,R04385,R02402,R07127,R04573,R02732,R03770,R00549,R01512,R01514,R04144,R04369,R03766,R00894,R01182,R02089,R03607,R06842,R04208,R06836,R02240,R01666,R01665,R02245,R05799,R01585,R03272,R08154,R03274,R01526,R00185,R01059,R04617,R01523,R03939,R05186,R02848,R01050,R01051,R01053,R04509,R01688,R02412,R01201,R04351,R01881,R03433,R00760,R00575,R02927,R04388,R00570,R00571,R01441,R01888,R03241,R07404,R01967,R02099,R02098,R04212,R02094,R03384,R00105,R00104,R02093,R05185,R06367,R02184,R08223,R03516,R02493,R00352,R00774,R01754,R01322,R04235,R01326,R04928,R02705,R01737,R08201,R00513,R02971,R00200,R00130,R01980,R01121,R03429,R03428,R00139,R05634,R02757,R05202,R02750,R03395,R01573,R03014,R02301,R00617,R02758,R04068,R03315,R01600,R03944,R03095,R05496,R04391,R03157,R00283,R03819,R02227,R00136,R02225,R01137,R07828,R04730,R08353,R02903,R05227,R01131,R03530,R02865,R06974,R08217,R04138,R01547,R02439,R04403,R00127,R01786,R01228,R03245,R00129,R02430,R03754,R00086,R03691,R04545,R00002,R02741,R03018,R00124,R06976,R02331,R02303,R06975,R00512,R00239,R02664,R02980,R02136,R02238,R02134,R00616,R01902,R01639,R01901,R03780,R02929,R00920,R02237,R01909,R01768,R01769,R01015,R00307,R06590,R06863,R01641,R00157,R00333,R00122,R00127,R05805,R05804,R01568,R00289,R00287,R00955,R00016,R00550,R08514,R00304
255	0.60	 0	25	160	0	25	C00031->C00002:[4->11,5->13,7->17,7->3,9->12,9->8]	RP06552,RP04543,RP01262,RP02940,RP06299,RP04472,RP01384,RP04030,RP06639,RP01274,RP00191,RP01994,RP00380,RP02452,RP00861,RP01238,RP08324,RP01093,RP00080,RP00008,RP00060,RP01573,RP02453,RP00196,RP00208	R01384,R01386,R07658,R00286,R01056,R03321,R00761,R04857,R01244,R00182,R01621,R01070,R02073,R04780,R04779,R02141,R01768,R01769,R02738,R00190,R00182,R01015,R04857,R00771,R01067,R06861,R01641,R01830,R01621,R01440,R03876,R04604,R06746,R06769,R07640,R01300,R07646,R01406,R03631,R05577,R05451,R00982,R01558,R03038,R00381,R02539,R08117,R05537,R00389,R01991,R04773,R00912,R08088,R00910,R00235,R06410,R01954,R01357,R03932,R01407,R04157,R05620,R00189,R01280,R00578,R06409,R03974,R06751,R04507,R02918,R03665,R03664,R03661,R03660,R03663,R03662,R04449,R00735,R01616,R02986,R01598,R02255,R01490,R00436,R08244,R02794,R08218,R01164,R02194,R04870,R02699,R01230,R01231,R06944,R05467,R05452,R04036,R06515,R00483,R03658,R03659,R02718,R05578,R00686,R03651,R03652,R02711,R03654,R03655,R03656,R03657,R04580,R07416,R04582,R07887,R02221,R07325,R06777,R01075,R06778,R01176,R01723,R03647,R03286,R06731,R02473,R04274,R01422,R04563,R04562,R03648,R00390,R03646,R04030,R00257,R06583,R04230,R03650,R03209,R01943,R06368,R05193,R00925,R00725,R01139,R00299,R08404,R02185,R05804,R00303,R00850,R01529,R02739,R00289,R00287,R00955,R00016,R00550,R08514,R00304
256	0.90	 0	31	59	0	31	C00031->C00002:[1->12,2->13,4->10,4->11,4->17,5->3,5->8,7->5,9->2]	RP06552,RP06299,RP12346,RP00196,RP04543,RP04472,RP01384,RP04030,RP10817,RP05301,RP01090,RP01994,RP06726,RP00380,RP00861,RP01787,RP01148,RP08324,RP08291,RP07161,RP00820,RP00242,RP04372,RP01153,RP02443,RP03650,RP04656,RP01654,RP04373,RP00649,RP00208	R01384,R01386,R07658,R00761,R01049,R03503,R05625,R05735,R00199,R03258,R03595,R00429,R00206,R00619,R00085,R00087,R00289,R00287,R00955,R00286,R04857,R01244,R00182,R07226,R07135,R05698,R00758,R02141,R01827,R01768,R01769,R00190,R00182,R01827,R00867,R04857,R04732,R02729,R02704,R02167,R00760,R01140,R08406,R00876,R04731,R00877,R02729,R04026,R00307,R06590,R06863,R01641,R04732,R00761,R01067,R00016,R00550,R08514,R00304
257	0.70	 0	20	143	0	20	C00031->C00002:[1->12,2->13,4->10,4->11,4->17,5->3,5->8]	RP06552,RP01790,RP00196,RP04543,RP04472,RP01384,RP04030,RP01994,RP06726,RP00380,RP00008,RP00861,RP01787,RP01148,RP08324,RP08291,RP04656,RP01654,RP04373,RP00208	R01384,R01386,R07658,R01830,R00289,R00287,R00955,R00286,R04857,R01244,R00182,R02141,R01827,R01768,R01769,R03876,R04604,R06746,R06769,R07640,R01300,R07646,R01406,R03631,R05577,R05451,R00982,R01558,R03038,R00381,R02539,R08117,R05537,R00389,R01991,R04773,R00912,R08088,R00910,R00235,R06410,R01954,R01357,R03932,R01407,R04157,R05620,R00189,R01280,R00578,R06409,R03974,R06751,R04507,R02918,R03665,R03664,R03661,R03660,R03663,R03662,R04449,R00735,R01616,R02986,R01598,R02255,R01490,R00436,R08244,R02794,R08218,R01164,R02194,R04870,R02699,R01230,R01231,R06944,R05467,R05452,R04036,R06515,R00483,R03658,R03659,R02718,R05578,R00686,R03651,R03652,R02711,R03654,R03655,R03656,R03657,R04580,R07416,R04582,R07887,R02221,R07325,R06777,R01075,R06778,R01176,R01723,R03647,R03286,R06731,R02473,R04274,R01422,R04563,R04562,R03648,R00390,R03646,R04030,R00257,R06583,R04230,R03650,R03209,R01943,R06368,R05193,R00925,R00190,R00182,R01827,R00867,R04857,R04732,R00307,R06590,R06863,R01641,R04732,R00016,R00550,R08514,R00304
258	0.70	 0	26	171	0	26	C00031->C00002:[4->10,4->11,5->17,7->13,7->3,9->12,9->8]	RP03973,RP06552,RP00164,RP01262,RP00196,RP04543,RP04472,RP01994,RP00157,RP00380,RP00008,RP01320,RP08324,RP08291,RP01573,RP00470,RP01093,RP01140,RP00080,RP00052,RP06427,RP00060,RP00194,RP04373,RP01270,RP00208	R00181,R01384,R01386,R07658,R01010,R01011,R01012,R01056,R00289,R00287,R00955,R00286,R04857,R02141,R01034,R01045,R01039,R01768,R01769,R03876,R04604,R06746,R06769,R07640,R01300,R07646,R01406,R03631,R05577,R05451,R00982,R01558,R03038,R00381,R02539,R08117,R05537,R00389,R01991,R04773,R00912,R08088,R00910,R00235,R06410,R01954,R01357,R03932,R01407,R04157,R05620,R00189,R01280,R00578,R06409,R03974,R06751,R04507,R02918,R03665,R03664,R03661,R03660,R03663,R03662,R04449,R00735,R01616,R02986,R01598,R02255,R01490,R00436,R08244,R02794,R08218,R01164,R02194,R04870,R02699,R01230,R01231,R06944,R05467,R05452,R04036,R06515,R00483,R03658,R03659,R02718,R05578,R00686,R03651,R03652,R02711,R03654,R03655,R03656,R03657,R04580,R07416,R04582,R07887,R02221,R07325,R06777,R01075,R06778,R01176,R01723,R03647,R03286,R06731,R02473,R04274,R01422,R04563,R04562,R03648,R00390,R03646,R04030,R00257,R06583,R04230,R03650,R03209,R01943,R06368,R05193,R00925,R01128,R04857,R04732,R01529,R01128,R01132,R00771,R00845,R01067,R06861,R01641,R01830,R01621,R01440,R00756,R00769,R05805,R00770,R00762,R00764,R00767,R01067,R00725,R01139,R00299,R08404,R02185,R05804,R00303,R00850,R00850,R00847,R00841,R04732,R01068,R00016,R00550,R08514,R00304
259	0.50	 0	13	36	0	13	C00031->C00002:[5->13,7->17,7->3,9->12,9->8]	RP03973,RP00680,RP12346,RP01320,RP01262,RP00470,RP00242,RP00080,RP04656,RP01238,RP06427,RP01573,RP02311	R00181,R03232,R08407,R00866,R08548,R01049,R03503,R05625,R05735,R00199,R03258,R03595,R00429,R00206,R00619,R00085,R00087,R01128,R01056,R01128,R01132,R00760,R01140,R08406,R00876,R01067,R06861,R01641,R01830,R01621,R01440,R00307,R01015,R01067,R01529,R02568
260	0.70	 0	26	45	0	26	C00031->C00002:[4->10,4->11,5->13,7->17,7->3,9->12,9->8]	RP06552,RP01065,RP01262,RP02940,RP04543,RP04472,RP01994,RP03415,RP00242,RP01274,RP00191,RP00380,RP02452,RP01320,RP08324,RP00080,RP00470,RP01238,RP04656,RP04373,RP06427,RP08291,RP01573,RP02453,RP00196,RP00208	R01384,R01386,R07658,R00720,R01056,R03321,R00286,R04857,R02141,R00088,R00760,R01140,R08406,R00876,R01070,R02073,R04780,R04779,R01768,R01769,R02738,R01128,R04857,R01067,R06861,R01641,R01830,R01621,R01440,R01128,R01132,R01015,R00307,R04732,R01067,R04732,R01529,R02739,R00289,R00287,R00955,R00016,R00550,R08514,R00304
261	0.60	 0	25	160	0	25	C00031->C00002:[4->11,5->13,7->17,7->3,9->12,9->8]	RP06552,RP01262,RP02940,RP04543,RP04472,RP01384,RP01994,RP01274,RP00191,RP00380,RP02452,RP00861,RP00080,RP08324,RP01093,RP01255,RP04092,RP01238,RP00008,RP06427,RP00060,RP01573,RP02453,RP00196,RP00208	R01384,R01386,R07658,R01056,R03321,R00286,R04857,R01244,R02141,R01070,R02073,R04780,R04779,R01768,R01769,R02738,R00190,R00182,R01067,R06861,R01641,R01830,R01621,R01440,R04857,R00771,R01049,R00190,R01015,R03876,R04604,R06746,R06769,R07640,R01300,R07646,R01406,R03631,R05577,R05451,R00982,R01558,R03038,R00381,R02539,R08117,R05537,R00389,R01991,R04773,R00912,R08088,R00910,R00235,R06410,R01954,R01357,R03932,R01407,R04157,R05620,R00189,R01280,R00578,R06409,R03974,R06751,R04507,R02918,R03665,R03664,R03661,R03660,R03663,R03662,R04449,R00735,R01616,R02986,R01598,R02255,R01490,R00436,R08244,R02794,R08218,R01164,R02194,R04870,R02699,R01230,R01231,R06944,R05467,R05452,R04036,R06515,R00483,R03658,R03659,R02718,R05578,R00686,R03651,R03652,R02711,R03654,R03655,R03656,R03657,R04580,R07416,R04582,R07887,R02221,R07325,R06777,R01075,R06778,R01176,R01723,R03647,R03286,R06731,R02473,R04274,R01422,R04563,R04562,R03648,R00390,R03646,R04030,R00257,R06583,R04230,R03650,R03209,R01943,R06368,R05193,R00925,R01067,R00725,R01139,R00299,R08404,R02185,R05804,R00303,R00850,R01529,R02739,R00289,R00287,R00955,R00016,R00550,R08514,R00304
262	0.90	 0	34	176	0	34	C00031->C00002:[4->10,4->11,5->13,7->17,7->3,7->5,9->12,9->2,9->8]	RP06552,RP04543,RP01262,RP00196,RP06299,RP02454,RP04472,RP01384,RP04030,RP06639,RP00242,RP01274,RP00191,RP01994,RP00380,RP02452,RP00861,RP03650,RP08324,RP08291,RP07161,RP10817,RP01093,RP04372,RP01140,RP02443,RP00080,RP04656,RP04373,RP00008,RP00060,RP00077,RP01573,RP00208	R01384,R01386,R07658,R00286,R01056,R00289,R00287,R00955,R00761,R02740,R04857,R01244,R00182,R01621,R00760,R01140,R08406,R00876,R01070,R02073,R04780,R04779,R02141,R01768,R01769,R02738,R00190,R00182,R04026,R04857,R04732,R02729,R07226,R00771,R04731,R00845,R02729,R01067,R06861,R01641,R01830,R01621,R01440,R00307,R04732,R03876,R04604,R06746,R06769,R07640,R01300,R07646,R01406,R03631,R05577,R05451,R00982,R01558,R03038,R00381,R02539,R08117,R05537,R00389,R01991,R04773,R00912,R08088,R00910,R00235,R06410,R01954,R01357,R03932,R01407,R04157,R05620,R00189,R01280,R00578,R06409,R03974,R06751,R04507,R02918,R03665,R03664,R03661,R03660,R03663,R03662,R04449,R00735,R01616,R02986,R01598,R02255,R01490,R00436,R08244,R02794,R08218,R01164,R02194,R04870,R02699,R01230,R01231,R06944,R05467,R05452,R04036,R06515,R00483,R03658,R03659,R02718,R05578,R00686,R03651,R03652,R02711,R03654,R03655,R03656,R03657,R04580,R07416,R04582,R07887,R02221,R07325,R06777,R01075,R06778,R01176,R01723,R03647,R03286,R06731,R02473,R04274,R01422,R04563,R04562,R03648,R00390,R03646,R04030,R00257,R06583,R04230,R03650,R03209,R01943,R06368,R05193,R00925,R00725,R01139,R00299,R08404,R02185,R05804,R00303,R00850,R00844,R00846,R00848,R00849,R00842,R01529,R00016,R00550,R08514,R00304
263	0.50	 0	16	42	0	16	C00031->C00002:[5->13,7->17,7->3,9->12,9->8]	RP03973,RP12346,RP01274,RP01320,RP01262,RP00470,RP02454,RP00242,RP01140,RP00080,RP04656,RP06427,RP00077,RP01573,RP00191,RP02452	R00181,R01049,R03503,R05625,R05735,R00199,R03258,R03595,R00429,R00206,R00619,R00085,R00087,R01070,R01128,R01056,R01128,R01132,R02740,R00760,R01140,R08406,R00876,R00845,R01067,R06861,R01641,R01830,R01621,R01440,R00307,R01067,R00844,R00846,R00848,R00849,R00842,R01529,R02073,R04780,R04779,R02738
264	0.70	 0	24	158	0	24	C00031->C00002:[1->12,2->13,4->10,4->11,4->17,5->8,9->3]	RP06552,RP01925,RP01262,RP00196,RP06299,RP04472,RP01384,RP04030,RP00242,RP01133,RP01994,RP00380,RP00008,RP01572,RP00861,RP08324,RP08291,RP10817,RP04656,RP04373,RP00060,RP05769,RP04543,RP00208	R01384,R01386,R07658,R02035,R01056,R00289,R00287,R00955,R00761,R04857,R01244,R00182,R00760,R01140,R08406,R00876,R00835,R02141,R01768,R01769,R03876,R04604,R06746,R06769,R07640,R01300,R07646,R01406,R03631,R05577,R05451,R00982,R01558,R03038,R00381,R02539,R08117,R05537,R00389,R01991,R04773,R00912,R08088,R00910,R00235,R06410,R01954,R01357,R03932,R01407,R04157,R05620,R00189,R01280,R00578,R06409,R03974,R06751,R04507,R02918,R03665,R03664,R03661,R03660,R03663,R03662,R04449,R00735,R01616,R02986,R01598,R02255,R01490,R00436,R08244,R02794,R08218,R01164,R02194,R04870,R02699,R01230,R01231,R06944,R05467,R05452,R04036,R06515,R00483,R03658,R03659,R02718,R05578,R00686,R03651,R03652,R02711,R03654,R03655,R03656,R03657,R04580,R07416,R04582,R07887,R02221,R07325,R06777,R01075,R06778,R01176,R01723,R03647,R03286,R06731,R02473,R04274,R01422,R04563,R04562,R03648,R00390,R03646,R04030,R00257,R06583,R04230,R03650,R03209,R01943,R06368,R05193,R00925,R01528,R00190,R00182,R04857,R04732,R07226,R00307,R04732,R00725,R01139,R00299,R08404,R02185,R05804,R00303,R00850,R05704,R00830,R01221,R03425,R00286,R00016,R00550,R08514,R00304
265	0.50	 0	13	131	0	13	C00031->C00002:[1->12,2->13,4->17,5->3,5->8]	RP00861,RP01787,RP01148,RP01790,RP00820,RP04030,RP01780,RP04656,RP01654,RP01778,RP06726,RP00008,RP00231	R00190,R00182,R01827,R00867,R01830,R02704,R02167,R00182,R01819,R00307,R06590,R06863,R01641,R01817,R01827,R03876,R04604,R06746,R06769,R07640,R01300,R07646,R01406,R03631,R05577,R05451,R00982,R01558,R03038,R00381,R02539,R08117,R05537,R00389,R01991,R04773,R00912,R08088,R00910,R00235,R06410,R01954,R01357,R03932,R01407,R04157,R05620,R00189,R01280,R00578,R06409,R03974,R06751,R04507,R02918,R03665,R03664,R03661,R03660,R03663,R03662,R04449,R00735,R01616,R02986,R01598,R02255,R01490,R00436,R08244,R02794,R08218,R01164,R02194,R04870,R02699,R01230,R01231,R06944,R05467,R05452,R04036,R06515,R00483,R03658,R03659,R02718,R05578,R00686,R03651,R03652,R02711,R03654,R03655,R03656,R03657,R04580,R07416,R04582,R07887,R02221,R07325,R06777,R01075,R06778,R01176,R01723,R03647,R03286,R06731,R02473,R04274,R01422,R04563,R04562,R03648,R00390,R03646,R04030,R00257,R06583,R04230,R03650,R03209,R01943,R06368,R05193,R00925,R00870,R00868,R00865
266	0.70	 0	27	158	0	27	C00031->C00002:[4->10,4->11,5->17,7->13,7->3,9->12,9->8]	RP03973,RP06552,RP00470,RP01262,RP00321,RP00196,RP04543,RP01580,RP04472,RP01994,RP08291,RP06727,RP01569,RP13333,RP00380,RP00008,RP00283,RP01148,RP08324,RP00080,RP01320,RP01238,RP04656,RP04373,RP01239,RP01573,RP00208	R00181,R01384,R01386,R07658,R01128,R01132,R01056,R07147,R06620,R00300,R00874,R00305,R00289,R00287,R00955,R00286,R01538,R04857,R02141,R04732,R01830,R01519,R08570,R01768,R01769,R03876,R04604,R06746,R06769,R07640,R01300,R07646,R01406,R03631,R05577,R05451,R00982,R01558,R03038,R00381,R02539,R08117,R05537,R00389,R01991,R04773,R00912,R08088,R00910,R00235,R06410,R01954,R01357,R03932,R01407,R04157,R05620,R00189,R01280,R00578,R06409,R03974,R06751,R04507,R02918,R03665,R03664,R03661,R03660,R03663,R03662,R04449,R00735,R01616,R02986,R01598,R02255,R01490,R00436,R08244,R02794,R08218,R01164,R02194,R04870,R02699,R01230,R01231,R06944,R05467,R05452,R04036,R06515,R00483,R03658,R03659,R02718,R05578,R00686,R03651,R03652,R02711,R03654,R03655,R03656,R03657,R04580,R07416,R04582,R07887,R02221,R07325,R06777,R01075,R06778,R01176,R01723,R03647,R03286,R06731,R02473,R04274,R01422,R04563,R04562,R03648,R00390,R03646,R04030,R00257,R06583,R04230,R03650,R03209,R01943,R06368,R05193,R00925,R00203,R00205,R00867,R04857,R01067,R06861,R01641,R01830,R01621,R01440,R01128,R01015,R00307,R04732,R01016,R01529,R00016,R00550,R08514,R00304
267	0.50	 0	11	126	0	11	C00031->C00002:[1->12,2->13,4->17,5->3,5->8]	RP00861,RP01787,RP01148,RP01790,RP02454,RP04030,RP04656,RP01654,RP00008,RP06726,RP02452	R00190,R00182,R01827,R00867,R01830,R02740,R00182,R00307,R06590,R06863,R01641,R03876,R04604,R06746,R06769,R07640,R01300,R07646,R01406,R03631,R05577,R05451,R00982,R01558,R03038,R00381,R02539,R08117,R05537,R00389,R01991,R04773,R00912,R08088,R00910,R00235,R06410,R01954,R01357,R03932,R01407,R04157,R05620,R00189,R01280,R00578,R06409,R03974,R06751,R04507,R02918,R03665,R03664,R03661,R03660,R03663,R03662,R04449,R00735,R01616,R02986,R01598,R02255,R01490,R00436,R08244,R02794,R08218,R01164,R02194,R04870,R02699,R01230,R01231,R06944,R05467,R05452,R04036,R06515,R00483,R03658,R03659,R02718,R05578,R00686,R03651,R03652,R02711,R03654,R03655,R03656,R03657,R04580,R07416,R04582,R07887,R02221,R07325,R06777,R01075,R06778,R01176,R01723,R03647,R03286,R06731,R02473,R04274,R01422,R04563,R04562,R03648,R00390,R03646,R04030,R00257,R06583,R04230,R03650,R03209,R01943,R06368,R05193,R00925,R01827,R02738
268	0.90	 0	29	57	0	29	C00031->C00002:[1->12,2->13,4->10,4->11,4->17,7->3,7->5,9->2,9->8]	RP03973,RP06552,RP06299,RP12346,RP01262,RP00196,RP04543,RP02454,RP04472,RP01994,RP00242,RP03650,RP00380,RP02452,RP10817,RP13340,RP01320,RP08324,RP08291,RP07161,RP00470,RP04372,RP02443,RP00080,RP04656,RP04373,RP06427,RP01573,RP00208	R00181,R01384,R01386,R07658,R00761,R01049,R03503,R05625,R05735,R00199,R03258,R03595,R00429,R00206,R00619,R00085,R00087,R01056,R00289,R00287,R00955,R00286,R02740,R04857,R02141,R00760,R01140,R08406,R00876,R04026,R01768,R01769,R02738,R07226,R01827,R01128,R04857,R04732,R02729,R01128,R01132,R04731,R02729,R01067,R06861,R01641,R01830,R01621,R01440,R00307,R04732,R01067,R01529,R00016,R00550,R08514,R00304
269	0.90	 0	34	179	0	34	C00031->C00002:[4->10,4->11,5->17,7->13,7->3,7->5,9->12,9->2,9->8]	RP06552,RP00164,RP06299,RP01262,RP00196,RP04543,RP04472,RP01384,RP04030,RP00242,RP03650,RP01140,RP00380,RP00008,RP00680,RP00861,RP02311,RP08324,RP08291,RP07161,RP10817,RP01093,RP04372,RP00157,RP02443,RP00080,RP04656,RP04373,RP06427,RP00060,RP00194,RP01573,RP01994,RP00208	R01384,R01386,R07658,R01010,R01011,R01012,R00761,R01056,R00289,R00287,R00955,R00286,R04857,R01244,R00182,R00760,R01140,R08406,R00876,R04026,R00845,R01768,R01769,R03876,R04604,R06746,R06769,R07640,R01300,R07646,R01406,R03631,R05577,R05451,R00982,R01558,R03038,R00381,R02539,R08117,R05537,R00389,R01991,R04773,R00912,R08088,R00910,R00235,R06410,R01954,R01357,R03932,R01407,R04157,R05620,R00189,R01280,R00578,R06409,R03974,R06751,R04507,R02918,R03665,R03664,R03661,R03660,R03663,R03662,R04449,R00735,R01616,R02986,R01598,R02255,R01490,R00436,R08244,R02794,R08218,R01164,R02194,R04870,R02699,R01230,R01231,R06944,R05467,R05452,R04036,R06515,R00483,R03658,R03659,R02718,R05578,R00686,R03651,R03652,R02711,R03654,R03655,R03656,R03657,R04580,R07416,R04582,R07887,R02221,R07325,R06777,R01075,R06778,R01176,R01723,R03647,R03286,R06731,R02473,R04274,R01422,R04563,R04562,R03648,R00390,R03646,R04030,R00257,R06583,R04230,R03650,R03209,R01943,R06368,R05193,R00925,R03232,R08407,R00866,R08548,R00190,R00182,R02568,R04857,R04732,R02729,R07226,R00771,R04731,R01034,R01045,R01039,R02729,R01067,R06861,R01641,R01830,R01621,R01440,R00307,R04732,R01067,R00725,R01139,R00299,R08404,R02185,R05804,R00303,R00850,R00850,R00847,R00841,R01529,R02141,R00016,R00550,R08514,R00304
270	0.70	 0	26	158	0	26	C00031->C00002:[4->10,4->11,5->13,7->17,7->3,9->12,9->8]	RP06552,RP06727,RP01262,RP02940,RP04543,RP02454,RP04472,RP01384,RP04030,RP01274,RP00191,RP01994,RP00380,RP02452,RP00861,RP08324,RP08291,RP01140,RP00080,RP04373,RP00008,RP00077,RP01573,RP02453,RP00196,RP00208	R01384,R01386,R07658,R01830,R01056,R03321,R00286,R02740,R04857,R01244,R00182,R01070,R02073,R04780,R04779,R02141,R01768,R01769,R02738,R00190,R00182,R04857,R04732,R00845,R01067,R06861,R01641,R01830,R01621,R01440,R04732,R03876,R04604,R06746,R06769,R07640,R01300,R07646,R01406,R03631,R05577,R05451,R00982,R01558,R03038,R00381,R02539,R08117,R05537,R00389,R01991,R04773,R00912,R08088,R00910,R00235,R06410,R01954,R01357,R03932,R01407,R04157,R05620,R00189,R01280,R00578,R06409,R03974,R06751,R04507,R02918,R03665,R03664,R03661,R03660,R03663,R03662,R04449,R00735,R01616,R02986,R01598,R02255,R01490,R00436,R08244,R02794,R08218,R01164,R02194,R04870,R02699,R01230,R01231,R06944,R05467,R05452,R04036,R06515,R00483,R03658,R03659,R02718,R05578,R00686,R03651,R03652,R02711,R03654,R03655,R03656,R03657,R04580,R07416,R04582,R07887,R02221,R07325,R06777,R01075,R06778,R01176,R01723,R03647,R03286,R06731,R02473,R04274,R01422,R04563,R04562,R03648,R00390,R03646,R04030,R00257,R06583,R04230,R03650,R03209,R01943,R06368,R05193,R00925,R00844,R00846,R00848,R00849,R00842,R01529,R02739,R00289,R00287,R00955,R00016,R00550,R08514,R00304
271	0.90	 0	32	59	0	32	C00031->C00002:[4->10,4->11,5->13,7->17,7->3,7->5,9->12,9->2,9->8]	RP06552,RP01065,RP00820,RP01262,RP02421,RP00196,RP04543,RP04472,RP01994,RP03415,RP10817,RP00242,RP03650,RP00380,RP13340,RP01320,RP08324,RP08291,RP07161,RP00470,RP01093,RP04372,RP02443,RP00080,RP04656,RP04373,RP06427,RP00060,RP01573,RP00208,RP06299,RP00231	R01384,R01386,R07658,R00720,R02704,R02167,R01056,R02703,R00289,R00287,R00955,R00286,R04857,R02141,R00088,R07226,R00760,R01140,R08406,R00876,R04026,R01768,R01769,R01827,R01128,R04857,R04732,R02729,R01128,R01132,R00771,R04731,R02729,R01067,R06861,R01641,R01830,R01621,R01440,R00307,R04732,R01067,R00725,R01139,R00299,R08404,R02185,R05804,R00303,R00850,R01529,R00016,R00550,R08514,R00304,R00761,R00870,R00868,R00865
272	0.50	 0	11	347	0	11	C00031->C00002:[1->12,2->13,4->17,5->3,5->8]	RP00861,RP01787,RP01148,RP00649,RP00003,RP04030,RP04656,RP01654,RP00242,RP00056,RP06726	R00190,R00182,R01827,R00867,R00761,R01067,R04126,R05030,R01417,R00949,R00334,R05225,R05033,R07642,R01654,R05221,R00943,R00942,R03632,R02326,R03840,R00344,R00229,R00341,R04463,R02976,R00076,R01021,R00156,R00742,R03785,R01857,R00509,R06396,R00150,R08232,R04358,R04241,R03449,R01859,R00158,R03822,R03236,R01917,R05800,R00573,R07641,R01150,R04023,R08572,R05028,R04002,R02884,R04555,R00332,R04589,R00330,R00331,R06529,R01395,R01567,R01011,R04657,R03187,R02649,R03182,R01961,R01843,R03471,R01092,R00141,R00140,R01844,R03478,R03479,R03744,R00149,R06282,R03576,R05815,R02324,R00866,R00867,R01926,R03387,R01495,R03150,R03347,R08233,R04143,R08242,R02404,R03877,R08241,R02451,R08323,R07302,R08352,R05795,R02090,R01476,R04572,R02650,R04267,R03193,R08354,R08355,R02658,R00480,R00482,R03613,R03298,R00405,R00174,R00299,R03469,R02584,R05224,R01256,R05646,R00240,R00241,R05803,R05802,R05801,R04591,R05806,R00722,R01353,R04357,R07279,R05661,R02783,R02785,R03494,R02786,R02788,R05197,R04448,R03905,R00554,R04779,R05626,R00315,R00497,R01468,R02626,R02071,R02625,R03361,R03362,R04401,R02575,R00251,R00162,R00253,R08124,R01771,R00756,R00964,R04504,R03161,R00518,R00847,R07414,R03920,R04275,R01541,R04385,R02402,R07127,R04573,R02732,R03770,R00549,R01512,R01514,R04144,R04369,R03766,R00894,R01182,R02089,R03607,R06842,R04208,R06836,R02240,R01666,R01665,R02245,R05799,R01585,R03272,R08154,R03274,R01526,R00185,R01059,R04617,R01523,R03939,R05186,R02848,R01050,R01051,R01053,R04509,R01688,R02412,R01201,R04351,R01881,R03433,R00760,R00575,R02927,R04388,R00570,R00571,R01441,R01888,R03241,R07404,R01967,R02099,R02098,R04212,R02094,R03384,R00105,R00104,R02093,R05185,R06367,R02184,R08223,R03516,R02493,R00352,R00774,R01754,R01322,R04235,R01326,R04928,R02705,R01737,R08201,R00513,R02971,R00200,R00130,R01980,R01121,R03429,R03428,R00139,R05634,R02757,R05202,R02750,R03395,R01573,R03014,R02301,R00617,R02758,R04068,R03315,R01600,R03944,R03095,R05496,R04391,R03157,R00283,R03819,R02227,R00136,R02225,R01137,R07828,R04730,R08353,R02903,R05227,R01131,R03530,R02865,R06974,R08217,R04138,R01547,R02439,R04403,R00127,R01786,R01228,R03245,R00129,R02430,R03754,R00086,R03691,R04545,R00002,R02741,R03018,R00124,R06976,R02331,R02303,R06975,R00512,R00239,R02664,R02980,R02136,R02238,R02134,R00616,R01902,R01639,R01901,R03780,R02929,R00920,R02237,R01909,R00182,R00307,R06590,R06863,R01641,R00760,R01140,R08406,R00876,R00157,R00333,R00122,R00127,R05805,R05804,R01568,R01827
273	0.70	 0	29	174	0	29	C00031->C00002:[4->10,4->11,5->17,7->13,7->3,9->12,9->8]	RP06552,RP00164,RP01262,RP00196,RP04543,RP04472,RP01384,RP01994,RP04373,RP06727,RP01140,RP00380,RP00008,RP00861,RP01148,RP08324,RP08291,RP01573,RP01093,RP01255,RP04092,RP00080,RP04656,RP00052,RP00060,RP00194,RP00157,RP01270,RP00208	R01384,R01386,R07658,R01010,R01011,R01012,R01056,R00289,R00287,R00955,R00286,R04857,R01244,R02141,R04732,R01830,R00845,R01768,R01769,R03876,R04604,R06746,R06769,R07640,R01300,R07646,R01406,R03631,R05577,R05451,R00982,R01558,R03038,R00381,R02539,R08117,R05537,R00389,R01991,R04773,R00912,R08088,R00910,R00235,R06410,R01954,R01357,R03932,R01407,R04157,R05620,R00189,R01280,R00578,R06409,R03974,R06751,R04507,R02918,R03665,R03664,R03661,R03660,R03663,R03662,R04449,R00735,R01616,R02986,R01598,R02255,R01490,R00436,R08244,R02794,R08218,R01164,R02194,R04870,R02699,R01230,R01231,R06944,R05467,R05452,R04036,R06515,R00483,R03658,R03659,R02718,R05578,R00686,R03651,R03652,R02711,R03654,R03655,R03656,R03657,R04580,R07416,R04582,R07887,R02221,R07325,R06777,R01075,R06778,R01176,R01723,R03647,R03286,R06731,R02473,R04274,R01422,R04563,R04562,R03648,R00390,R03646,R04030,R00257,R06583,R04230,R03650,R03209,R01943,R06368,R05193,R00925,R00190,R00182,R00867,R04857,R04732,R01529,R00771,R01049,R00190,R01067,R06861,R01641,R01830,R01621,R01440,R00307,R00756,R00769,R05805,R00770,R00762,R00764,R00767,R00725,R01139,R00299,R08404,R02185,R05804,R00303,R00850,R00850,R00847,R00841,R01034,R01045,R01039,R01068,R00016,R00550,R08514,R00304
274	0.50	 0	17	144	0	17	C00031->C00002:[5->17,7->13,7->3,9->12,9->8]	RP00164,RP00680,RP00861,RP01262,RP02940,RP04030,RP00080,RP04656,RP02311,RP00008,RP06727,RP00194,RP00157,RP01573,RP02453,RP01140,RP02452	R01010,R01011,R01012,R03232,R08407,R00866,R08548,R00190,R00182,R01056,R03321,R00182,R01067,R06861,R01641,R01830,R01621,R01440,R00307,R02568,R03876,R04604,R06746,R06769,R07640,R01300,R07646,R01406,R03631,R05577,R05451,R00982,R01558,R03038,R00381,R02539,R08117,R05537,R00389,R01991,R04773,R00912,R08088,R00910,R00235,R06410,R01954,R01357,R03932,R01407,R04157,R05620,R00189,R01280,R00578,R06409,R03974,R06751,R04507,R02918,R03665,R03664,R03661,R03660,R03663,R03662,R04449,R00735,R01616,R02986,R01598,R02255,R01490,R00436,R08244,R02794,R08218,R01164,R02194,R04870,R02699,R01230,R01231,R06944,R05467,R05452,R04036,R06515,R00483,R03658,R03659,R02718,R05578,R00686,R03651,R03652,R02711,R03654,R03655,R03656,R03657,R04580,R07416,R04582,R07887,R02221,R07325,R06777,R01075,R06778,R01176,R01723,R03647,R03286,R06731,R02473,R04274,R01422,R04563,R04562,R03648,R00390,R03646,R04030,R00257,R06583,R04230,R03650,R03209,R01943,R06368,R05193,R00925,R01830,R00850,R00847,R00841,R01034,R01045,R01039,R01529,R02739,R00845,R02738
275	0.60	 0	25	375	0	25	C00031->C00002:[1->12,2->13,4->11,4->17,5->3,5->8]	RP06552,RP00820,RP01790,RP00196,RP04543,RP02454,RP04472,RP01384,RP04030,RP01093,RP01994,RP00231,RP00380,RP02452,RP00861,RP01787,RP01148,RP08324,RP06726,RP00003,RP01654,RP00060,RP01090,RP00056,RP00208	R01384,R01386,R07658,R02704,R02167,R01830,R00289,R00287,R00955,R00286,R02740,R04857,R01244,R00182,R00771,R02141,R00870,R00868,R00865,R01768,R01769,R02738,R00190,R00182,R01827,R00867,R04857,R01827,R04126,R05030,R01417,R00949,R00334,R05225,R05033,R07642,R01654,R05221,R00943,R00942,R03632,R02326,R03840,R00344,R00229,R00341,R04463,R02976,R00076,R01021,R00156,R00742,R03785,R01857,R00509,R06396,R00150,R08232,R04358,R04241,R03449,R01859,R00158,R03822,R03236,R01917,R05800,R00573,R07641,R01150,R04023,R08572,R05028,R04002,R02884,R04555,R00332,R04589,R00330,R00331,R06529,R01395,R01567,R01011,R04657,R03187,R02649,R03182,R01961,R01843,R03471,R01092,R00141,R00140,R01844,R03478,R03479,R03744,R00149,R06282,R03576,R05815,R02324,R00866,R00867,R01926,R03387,R01495,R03150,R03347,R08233,R04143,R08242,R02404,R03877,R08241,R02451,R08323,R07302,R08352,R05795,R02090,R01476,R04572,R02650,R04267,R03193,R08354,R08355,R02658,R00480,R00482,R03613,R03298,R00405,R00174,R00299,R03469,R02584,R05224,R01256,R05646,R00240,R00241,R05803,R05802,R05801,R04591,R05806,R00722,R01353,R04357,R07279,R05661,R02783,R02785,R03494,R02786,R02788,R05197,R04448,R03905,R00554,R04779,R05626,R00315,R00497,R01468,R02626,R02071,R02625,R03361,R03362,R04401,R02575,R00251,R00162,R00253,R08124,R01771,R00756,R00964,R04504,R03161,R00518,R00847,R07414,R03920,R04275,R01541,R04385,R02402,R07127,R04573,R02732,R03770,R00549,R01512,R01514,R04144,R04369,R03766,R00894,R01182,R02089,R03607,R06842,R04208,R06836,R02240,R01666,R01665,R02245,R05799,R01585,R03272,R08154,R03274,R01526,R00185,R01059,R04617,R01523,R03939,R05186,R02848,R01050,R01051,R01053,R04509,R01688,R02412,R01201,R04351,R01881,R03433,R00760,R00575,R02927,R04388,R00570,R00571,R01441,R01888,R03241,R07404,R01967,R02099,R02098,R04212,R02094,R03384,R00105,R00104,R02093,R05185,R06367,R02184,R08223,R03516,R02493,R00352,R00774,R01754,R01322,R04235,R01326,R04928,R02705,R01737,R08201,R00513,R02971,R00200,R00130,R01980,R01121,R03429,R03428,R00139,R05634,R02757,R05202,R02750,R03395,R01573,R03014,R02301,R00617,R02758,R04068,R03315,R01600,R03944,R03095,R05496,R04391,R03157,R00283,R03819,R02227,R00136,R02225,R01137,R07828,R04730,R08353,R02903,R05227,R01131,R03530,R02865,R06974,R08217,R04138,R01547,R02439,R04403,R00127,R01786,R01228,R03245,R00129,R02430,R03754,R00086,R03691,R04545,R00002,R02741,R03018,R00124,R06976,R02331,R02303,R06975,R00512,R00239,R02664,R02980,R02136,R02238,R02134,R00616,R01902,R01639,R01901,R03780,R02929,R00920,R02237,R01909,R06590,R06863,R01641,R00725,R01139,R00299,R08404,R02185,R05804,R00303,R00850,R00758,R00157,R00333,R00122,R00127,R05805,R05804,R01568,R00016,R00550,R08514,R00304
276	0.70	 0	26	156	0	26	C00031->C00002:[1->12,2->13,4->10,4->11,4->17,5->3,5->8,7->10,7->11]	RP06552,RP01925,RP01790,RP00196,RP04543,RP02454,RP04472,RP01384,RP04030,RP01133,RP01994,RP06726,RP00380,RP00008,RP00861,RP01787,RP01148,RP08324,RP08291,RP04656,RP01654,RP02452,RP00060,RP04373,RP06593,RP00208	R01384,R01386,R07658,R02035,R01830,R00289,R00287,R00955,R00286,R02740,R04857,R01244,R00182,R00835,R02141,R01827,R01768,R01769,R03876,R04604,R06746,R06769,R07640,R01300,R07646,R01406,R03631,R05577,R05451,R00982,R01558,R03038,R00381,R02539,R08117,R05537,R00389,R01991,R04773,R00912,R08088,R00910,R00235,R06410,R01954,R01357,R03932,R01407,R04157,R05620,R00189,R01280,R00578,R06409,R03974,R06751,R04507,R02918,R03665,R03664,R03661,R03660,R03663,R03662,R04449,R00735,R01616,R02986,R01598,R02255,R01490,R00436,R08244,R02794,R08218,R01164,R02194,R04870,R02699,R01230,R01231,R06944,R05467,R05452,R04036,R06515,R00483,R03658,R03659,R02718,R05578,R00686,R03651,R03652,R02711,R03654,R03655,R03656,R03657,R04580,R07416,R04582,R07887,R02221,R07325,R06777,R01075,R06778,R01176,R01723,R03647,R03286,R06731,R02473,R04274,R01422,R04563,R04562,R03648,R00390,R03646,R04030,R00257,R06583,R04230,R03650,R03209,R01943,R06368,R05193,R00925,R00190,R00182,R01827,R00867,R04857,R04732,R00307,R06590,R06863,R01641,R02738,R00725,R01139,R00299,R08404,R02185,R05804,R00303,R00850,R04732,R01528,R00016,R00550,R08514,R00304
277	0.90	 0	30	162	0	30	C00031->C00002:[4->10,4->11,5->13,7->17,7->3,7->5,9->12,9->2,9->8]	RP06552,RP06299,RP01262,RP00196,RP04543,RP04472,RP01384,RP01994,RP00242,RP06727,RP03650,RP04030,RP00380,RP00008,RP00680,RP00861,RP01148,RP08324,RP08291,RP07161,RP10817,RP04372,RP02443,RP01238,RP04656,RP04373,RP01573,RP02311,RP00080,RP00208	R01384,R01386,R07658,R00761,R01056,R00289,R00287,R00955,R00286,R04857,R01244,R02141,R00760,R01140,R08406,R00876,R01830,R04026,R00182,R01768,R01769,R03876,R04604,R06746,R06769,R07640,R01300,R07646,R01406,R03631,R05577,R05451,R00982,R01558,R03038,R00381,R02539,R08117,R05537,R00389,R01991,R04773,R00912,R08088,R00910,R00235,R06410,R01954,R01357,R03932,R01407,R04157,R05620,R00189,R01280,R00578,R06409,R03974,R06751,R04507,R02918,R03665,R03664,R03661,R03660,R03663,R03662,R04449,R00735,R01616,R02986,R01598,R02255,R01490,R00436,R08244,R02794,R08218,R01164,R02194,R04870,R02699,R01230,R01231,R06944,R05467,R05452,R04036,R06515,R00483,R03658,R03659,R02718,R05578,R00686,R03651,R03652,R02711,R03654,R03655,R03656,R03657,R04580,R07416,R04582,R07887,R02221,R07325,R06777,R01075,R06778,R01176,R01723,R03647,R03286,R06731,R02473,R04274,R01422,R04563,R04562,R03648,R00390,R03646,R04030,R00257,R06583,R04230,R03650,R03209,R01943,R06368,R05193,R00925,R03232,R08407,R00866,R08548,R00190,R00182,R00867,R04857,R04732,R02729,R07226,R04731,R02729,R01015,R00307,R04732,R01529,R02568,R01067,R06861,R01641,R01830,R01621,R01440,R00016,R00550,R08514,R00304
278	0.50	 0	13	134	0	13	C00031->C00002:[1->12,2->13,4->17,7->3,9->8]	RP00861,RP01262,RP02454,RP00242,RP01255,RP04092,RP00080,RP04656,RP02452,RP06427,RP01573,RP00008,RP13340	R00190,R00182,R01056,R02740,R00760,R01140,R08406,R00876,R01049,R00190,R01067,R06861,R01641,R01830,R01621,R01440,R00307,R02738,R01067,R01529,R03876,R04604,R06746,R06769,R07640,R01300,R07646,R01406,R03631,R05577,R05451,R00982,R01558,R03038,R00381,R02539,R08117,R05537,R00389,R01991,R04773,R00912,R08088,R00910,R00235,R06410,R01954,R01357,R03932,R01407,R04157,R05620,R00189,R01280,R00578,R06409,R03974,R06751,R04507,R02918,R03665,R03664,R03661,R03660,R03663,R03662,R04449,R00735,R01616,R02986,R01598,R02255,R01490,R00436,R08244,R02794,R08218,R01164,R02194,R04870,R02699,R01230,R01231,R06944,R05467,R05452,R04036,R06515,R00483,R03658,R03659,R02718,R05578,R00686,R03651,R03652,R02711,R03654,R03655,R03656,R03657,R04580,R07416,R04582,R07887,R02221,R07325,R06777,R01075,R06778,R01176,R01723,R03647,R03286,R06731,R02473,R04274,R01422,R04563,R04562,R03648,R00390,R03646,R04030,R00257,R06583,R04230,R03650,R03209,R01943,R06368,R05193,R00925,R01827
279	0.90	 0	32	73	0	32	C00031->C00002:[4->10,4->11,5->13,7->17,7->3,7->5,9->12,9->2,9->8]	RP06552,RP06299,RP12346,RP01262,RP00196,RP04543,RP04472,RP01384,RP01994,RP00242,RP04372,RP03650,RP00380,RP00861,RP01238,RP08324,RP08291,RP07161,RP10817,RP01093,RP01255,RP04092,RP02443,RP00080,RP04656,RP00052,RP06427,RP00060,RP04373,RP01573,RP01270,RP00208	R01384,R01386,R07658,R00761,R01049,R03503,R05625,R05735,R00199,R03258,R03595,R00429,R00206,R00619,R00085,R00087,R01056,R00289,R00287,R00955,R00286,R04857,R01244,R02141,R00760,R01140,R08406,R00876,R04731,R04026,R01768,R01769,R00190,R00182,R01015,R04857,R04732,R02729,R07226,R00771,R01049,R00190,R02729,R01067,R06861,R01641,R01830,R01621,R01440,R00307,R00756,R00769,R05805,R00770,R00762,R00764,R00767,R01067,R00725,R01139,R00299,R08404,R02185,R05804,R00303,R00850,R04732,R01529,R01068,R00016,R00550,R08514,R00304
280	0.70	 0	26	59	0	26	C00031->C00002:[4->10,4->11,5->17,7->13,7->3,9->12,9->8]	RP06552,RP01065,RP01262,RP00196,RP04543,RP04472,RP01994,RP03415,RP00157,RP00380,RP00164,RP01320,RP08324,RP08291,RP01573,RP00470,RP01093,RP01140,RP00080,RP00052,RP06427,RP00060,RP00194,RP04373,RP01270,RP00208	R01384,R01386,R07658,R00720,R01056,R00289,R00287,R00955,R00286,R04857,R02141,R00088,R01034,R01045,R01039,R01768,R01769,R01010,R01011,R01012,R01128,R04857,R04732,R01529,R01128,R01132,R00771,R00845,R01067,R06861,R01641,R01830,R01621,R01440,R00756,R00769,R05805,R00770,R00762,R00764,R00767,R01067,R00725,R01139,R00299,R08404,R02185,R05804,R00303,R00850,R00850,R00847,R00841,R04732,R01068,R00016,R00550,R08514,R00304
281	0.20	 0	19	142	0	19	C00031->C00002:[5->3,7->11]	RP01095,RP03973,RP01278,RP01575,RP01787,RP10097,RP00528,RP04205,RP04020,RP02454,RP01093,RP01259,RP01654,RP02452,RP00060,RP01319,RP04021,RP06726,RP00008	R05339,R00181,R01072,R05338,R01827,R06975,R00604,R02479,R06975,R04560,R04378,R02740,R00771,R01053,R06590,R06863,R01641,R02738,R00725,R01139,R00299,R08404,R02185,R05804,R00303,R00850,R01127,R04378,R01827,R03876,R04604,R06746,R06769,R07640,R01300,R07646,R01406,R03631,R05577,R05451,R00982,R01558,R03038,R00381,R02539,R08117,R05537,R00389,R01991,R04773,R00912,R08088,R00910,R00235,R06410,R01954,R01357,R03932,R01407,R04157,R05620,R00189,R01280,R00578,R06409,R03974,R06751,R04507,R02918,R03665,R03664,R03661,R03660,R03663,R03662,R04449,R00735,R01616,R02986,R01598,R02255,R01490,R00436,R08244,R02794,R08218,R01164,R02194,R04870,R02699,R01230,R01231,R06944,R05467,R05452,R04036,R06515,R00483,R03658,R03659,R02718,R05578,R00686,R03651,R03652,R02711,R03654,R03655,R03656,R03657,R04580,R07416,R04582,R07887,R02221,R07325,R06777,R01075,R06778,R01176,R01723,R03647,R03286,R06731,R02473,R04274,R01422,R04563,R04562,R03648,R00390,R03646,R04030,R00257,R06583,R04230,R03650,R03209,R01943,R06368,R05193,R00925
282	0.90	 0	28	159	0	28	C00031->C00002:[1->12,2->13,4->10,4->11,4->17,4->2,5->8,7->5,9->2,9->3]	RP06552,RP06299,RP01262,RP00321,RP00196,RP04543,RP04472,RP01384,RP01994,RP00242,RP04030,RP00380,RP00008,RP02443,RP01572,RP01569,RP00861,RP08324,RP08291,RP07161,RP10817,RP04372,RP01728,RP03650,RP04656,RP04373,RP05769,RP00208	R01384,R01386,R07658,R00761,R01056,R07147,R06620,R00300,R00874,R00305,R00289,R00287,R00955,R00286,R04857,R01244,R02141,R00760,R01140,R08406,R00876,R00182,R01768,R01769,R03876,R04604,R06746,R06769,R07640,R01300,R07646,R01406,R03631,R05577,R05451,R00982,R01558,R03038,R00381,R02539,R08117,R05537,R00389,R01991,R04773,R00912,R08088,R00910,R00235,R06410,R01954,R01357,R03932,R01407,R04157,R05620,R00189,R01280,R00578,R06409,R03974,R06751,R04507,R02918,R03665,R03664,R03661,R03660,R03663,R03662,R04449,R00735,R01616,R02986,R01598,R02255,R01490,R00436,R08244,R02794,R08218,R01164,R02194,R04870,R02699,R01230,R01231,R06944,R05467,R05452,R04036,R06515,R00483,R03658,R03659,R02718,R05578,R00686,R03651,R03652,R02711,R03654,R03655,R03656,R03657,R04580,R07416,R04582,R07887,R02221,R07325,R06777,R01075,R06778,R01176,R01723,R03647,R03286,R06731,R02473,R04274,R01422,R04563,R04562,R03648,R00390,R03646,R04030,R00257,R06583,R04230,R03650,R03209,R01943,R06368,R05193,R00925,R02729,R01528,R01519,R00190,R00182,R04857,R04732,R02729,R07226,R04731,R01737,R04026,R00307,R04732,R05704,R00830,R01221,R03425,R00016,R00550,R08514,R00304
283	0.70	 0	26	61	0	26	C00031->C00002:[4->10,4->11,5->17,7->13,7->3,9->12,9->8]	RP06552,RP12346,RP01262,RP00196,RP04543,RP04472,RP01384,RP00848,RP00242,RP04030,RP00380,RP01994,RP00680,RP00861,RP00080,RP08324,RP08291,RP01251,RP01140,RP02311,RP04656,RP04373,RP06427,RP00194,RP01573,RP00208	R01384,R01386,R07658,R01049,R03503,R05625,R05735,R00199,R03258,R03595,R00429,R00206,R00619,R00085,R00087,R01056,R00289,R00287,R00955,R00286,R04857,R01244,R05679,R05680,R00760,R01140,R08406,R00876,R00182,R01768,R01769,R02141,R03232,R08407,R00866,R08548,R00190,R00182,R01067,R06861,R01641,R01830,R01621,R01440,R04857,R04732,R07298,R01044,R00845,R02568,R00307,R04732,R01067,R00850,R00847,R00841,R01529,R00016,R00550,R08514,R00304
284	0.90	 0	29	164	0	29	C00031->C00002:[4->10,4->11,5->13,7->17,7->3,7->5,9->12,9->2,9->8]	RP06552,RP06299,RP01262,RP00196,RP04543,RP04472,RP01384,RP04030,RP00242,RP03650,RP01994,RP00380,RP00008,RP00861,RP00080,RP08324,RP08291,RP07161,RP10817,RP04372,RP02443,RP01238,RP04656,RP00052,RP06427,RP04373,RP01573,RP01270,RP00208	R01384,R01386,R07658,R00761,R01056,R00289,R00287,R00955,R00286,R04857,R01244,R00182,R00760,R01140,R08406,R00876,R04026,R02141,R01768,R01769,R03876,R04604,R06746,R06769,R07640,R01300,R07646,R01406,R03631,R05577,R05451,R00982,R01558,R03038,R00381,R02539,R08117,R05537,R00389,R01991,R04773,R00912,R08088,R00910,R00235,R06410,R01954,R01357,R03932,R01407,R04157,R05620,R00189,R01280,R00578,R06409,R03974,R06751,R04507,R02918,R03665,R03664,R03661,R03660,R03663,R03662,R04449,R00735,R01616,R02986,R01598,R02255,R01490,R00436,R08244,R02794,R08218,R01164,R02194,R04870,R02699,R01230,R01231,R06944,R05467,R05452,R04036,R06515,R00483,R03658,R03659,R02718,R05578,R00686,R03651,R03652,R02711,R03654,R03655,R03656,R03657,R04580,R07416,R04582,R07887,R02221,R07325,R06777,R01075,R06778,R01176,R01723,R03647,R03286,R06731,R02473,R04274,R01422,R04563,R04562,R03648,R00390,R03646,R04030,R00257,R06583,R04230,R03650,R03209,R01943,R06368,R05193,R00925,R00190,R00182,R01067,R06861,R01641,R01830,R01621,R01440,R04857,R04732,R02729,R07226,R04731,R02729,R01015,R00307,R00756,R00769,R05805,R00770,R00762,R00764,R00767,R01067,R04732,R01529,R01068,R00016,R00550,R08514,R00304
285	0.50	 0	14	29	0	14	C00031->C00002:[5->13,7->17,7->3,9->12,9->8]	RP01065,RP03415,RP01320,RP01262,RP00470,RP00242,RP00080,RP04656,RP01148,RP00052,RP01238,RP06727,RP01573,RP01270	R00720,R00088,R01128,R01056,R01128,R01132,R00760,R01140,R08406,R00876,R01067,R06861,R01641,R01830,R01621,R01440,R00307,R00867,R00756,R00769,R05805,R00770,R00762,R00764,R00767,R01015,R01830,R01529,R01068
286	0.60	 0	19	145	0	19	C00031->C00002:[1->12,2->13,4->17,5->8,7->10,9->3]	RP01095,RP05464,RP01925,RP00861,RP01262,RP00569,RP04656,RP01973,RP04030,RP00242,RP05463,RP01133,RP00060,RP01384,RP06593,RP06127,RP00380,RP00008,RP01576	R05339,R06064,R02035,R00190,R00182,R01056,R02107,R02103,R00307,R02106,R00182,R00760,R01140,R08406,R00876,R06063,R00835,R00725,R01139,R00299,R08404,R02185,R05804,R00303,R00850,R01244,R01528,R06063,R06064,R01768,R01769,R03876,R04604,R06746,R06769,R07640,R01300,R07646,R01406,R03631,R05577,R05451,R00982,R01558,R03038,R00381,R02539,R08117,R05537,R00389,R01991,R04773,R00912,R08088,R00910,R00235,R06410,R01954,R01357,R03932,R01407,R04157,R05620,R00189,R01280,R00578,R06409,R03974,R06751,R04507,R02918,R03665,R03664,R03661,R03660,R03663,R03662,R04449,R00735,R01616,R02986,R01598,R02255,R01490,R00436,R08244,R02794,R08218,R01164,R02194,R04870,R02699,R01230,R01231,R06944,R05467,R05452,R04036,R06515,R00483,R03658,R03659,R02718,R05578,R00686,R03651,R03652,R02711,R03654,R03655,R03656,R03657,R04580,R07416,R04582,R07887,R02221,R07325,R06777,R01075,R06778,R01176,R01723,R03647,R03286,R06731,R02473,R04274,R01422,R04563,R04562,R03648,R00390,R03646,R04030,R00257,R06583,R04230,R03650,R03209,R01943,R06368,R05193,R00925,R05338
287	0.70	 0	25	59	0	25	C00031->C00002:[4->10,4->11,5->13,7->17,7->3,9->12,9->8]	RP06552,RP12346,RP01262,RP00196,RP04543,RP02454,RP04472,RP01384,RP04030,RP01274,RP00191,RP01994,RP00380,RP02452,RP00861,RP00080,RP08324,RP08291,RP01093,RP01238,RP04373,RP06427,RP00060,RP01573,RP00208	R01384,R01386,R07658,R01049,R03503,R05625,R05735,R00199,R03258,R03595,R00429,R00206,R00619,R00085,R00087,R01056,R00289,R00287,R00955,R00286,R02740,R04857,R01244,R00182,R01070,R02073,R04780,R04779,R02141,R01768,R01769,R02738,R00190,R00182,R01067,R06861,R01641,R01830,R01621,R01440,R04857,R04732,R00771,R01015,R04732,R01067,R00725,R01139,R00299,R08404,R02185,R05804,R00303,R00850,R01529,R00016,R00550,R08514,R00304
288	0.90	 0	33	179	0	33	C00031->C00002:[4->10,4->11,5->13,7->17,7->3,7->5,9->12,9->2,9->8]	RP06552,RP06299,RP01262,RP00196,RP04543,RP04472,RP01384,RP04030,RP00242,RP06727,RP03650,RP01994,RP00380,RP00008,RP00861,RP01148,RP08324,RP08291,RP07161,RP10817,RP01093,RP04372,RP01140,RP02443,RP00080,RP04656,RP00052,RP00060,RP00077,RP04373,RP01573,RP01270,RP00208	R01384,R01386,R07658,R00761,R01056,R00289,R00287,R00955,R00286,R04857,R01244,R00182,R00760,R01140,R08406,R00876,R01830,R04026,R02141,R01768,R01769,R03876,R04604,R06746,R06769,R07640,R01300,R07646,R01406,R03631,R05577,R05451,R00982,R01558,R03038,R00381,R02539,R08117,R05537,R00389,R01991,R04773,R00912,R08088,R00910,R00235,R06410,R01954,R01357,R03932,R01407,R04157,R05620,R00189,R01280,R00578,R06409,R03974,R06751,R04507,R02918,R03665,R03664,R03661,R03660,R03663,R03662,R04449,R00735,R01616,R02986,R01598,R02255,R01490,R00436,R08244,R02794,R08218,R01164,R02194,R04870,R02699,R01230,R01231,R06944,R05467,R05452,R04036,R06515,R00483,R03658,R03659,R02718,R05578,R00686,R03651,R03652,R02711,R03654,R03655,R03656,R03657,R04580,R07416,R04582,R07887,R02221,R07325,R06777,R01075,R06778,R01176,R01723,R03647,R03286,R06731,R02473,R04274,R01422,R04563,R04562,R03648,R00390,R03646,R04030,R00257,R06583,R04230,R03650,R03209,R01943,R06368,R05193,R00925,R00190,R00182,R00867,R04857,R04732,R02729,R07226,R00771,R04731,R00845,R02729,R01067,R06861,R01641,R01830,R01621,R01440,R00307,R00756,R00769,R05805,R00770,R00762,R00764,R00767,R00725,R01139,R00299,R08404,R02185,R05804,R00303,R00850,R00844,R00846,R00848,R00849,R00842,R04732,R01529,R01068,R00016,R00550,R08514,R00304
289	0.60	 0	24	43	0	24	C00031->C00002:[4->11,5->13,7->17,7->3,9->12,9->8]	RP06552,RP04478,RP01262,RP00196,RP04543,RP02454,RP04472,RP01384,RP04030,RP00242,RP01274,RP00191,RP01994,RP00380,RP02452,RP00861,RP01238,RP08324,RP00080,RP04656,RP06427,RP00485,RP01573,RP00208	R01384,R01386,R07658,R04863,R01056,R00289,R00287,R00955,R00286,R02740,R04857,R01244,R00182,R00760,R01140,R08406,R00876,R01070,R02073,R04780,R04779,R02141,R01768,R01769,R02738,R00190,R00182,R01015,R04857,R01067,R06861,R01641,R01830,R01621,R01440,R00307,R01067,R03098,R01529,R00016,R00550,R08514,R00304
290	0.90	 0	36	184	0	36	C00031->C00002:[4->10,4->11,5->17,7->13,7->3,7->5,9->12,9->2,9->8]	RP06552,RP00164,RP06299,RP01262,RP00196,RP04543,RP04472,RP01384,RP01994,RP00242,RP04372,RP06727,RP03650,RP00157,RP04092,RP00380,RP00008,RP00861,RP01148,RP08324,RP08291,RP07161,RP10817,RP01093,RP01255,RP01140,RP02443,RP00080,RP04656,RP04373,RP00060,RP00194,RP00052,RP01573,RP01270,RP00208	R01384,R01386,R07658,R01010,R01011,R01012,R00761,R01056,R00289,R00287,R00955,R00286,R04857,R01244,R02141,R00760,R01140,R08406,R00876,R04731,R01830,R04026,R01034,R01045,R01039,R00190,R01768,R01769,R03876,R04604,R06746,R06769,R07640,R01300,R07646,R01406,R03631,R05577,R05451,R00982,R01558,R03038,R00381,R02539,R08117,R05537,R00389,R01991,R04773,R00912,R08088,R00910,R00235,R06410,R01954,R01357,R03932,R01407,R04157,R05620,R00189,R01280,R00578,R06409,R03974,R06751,R04507,R02918,R03665,R03664,R03661,R03660,R03663,R03662,R04449,R00735,R01616,R02986,R01598,R02255,R01490,R00436,R08244,R02794,R08218,R01164,R02194,R04870,R02699,R01230,R01231,R06944,R05467,R05452,R04036,R06515,R00483,R03658,R03659,R02718,R05578,R00686,R03651,R03652,R02711,R03654,R03655,R03656,R03657,R04580,R07416,R04582,R07887,R02221,R07325,R06777,R01075,R06778,R01176,R01723,R03647,R03286,R06731,R02473,R04274,R01422,R04563,R04562,R03648,R00390,R03646,R04030,R00257,R06583,R04230,R03650,R03209,R01943,R06368,R05193,R00925,R00190,R00182,R00867,R04857,R04732,R02729,R07226,R00771,R01049,R00845,R02729,R01067,R06861,R01641,R01830,R01621,R01440,R00307,R04732,R00725,R01139,R00299,R08404,R02185,R05804,R00303,R00850,R00850,R00847,R00841,R00756,R00769,R05805,R00770,R00762,R00764,R00767,R01529,R01068,R00016,R00550,R08514,R00304
291	0.50	 0	11	25	0	11	C00031->C00002:[1->12,2->13,4->17,5->3,5->8]	RP12346,RP00861,RP01787,RP01790,RP02940,RP02454,RP04030,RP01654,RP02453,RP06726,RP02452	R01049,R03503,R05625,R05735,R00199,R03258,R03595,R00429,R00206,R00619,R00085,R00087,R00190,R00182,R01827,R01830,R03321,R02740,R00182,R06590,R06863,R01641,R02739,R01827,R02738
292	0.90	 0	31	379	0	31	C00031->C00002:[4->10,4->11,5->13,7->17,7->3,7->5,9->12,9->2,9->8]	RP06552,RP06299,RP01274,RP01262,RP00196,RP04543,RP04472,RP01384,RP04030,RP00242,RP06727,RP03650,RP00191,RP01994,RP00380,RP00861,RP01148,RP08324,RP08291,RP07161,RP10817,RP00003,RP04372,RP02443,RP01238,RP04656,RP04373,RP01573,RP00056,RP00080,RP00208	R01384,R01386,R07658,R00761,R01070,R01056,R00289,R00287,R00955,R00286,R04857,R01244,R00182,R00760,R01140,R08406,R00876,R01830,R04026,R02073,R04780,R04779,R02141,R01768,R01769,R00190,R00182,R00867,R04857,R04732,R02729,R07226,R04126,R05030,R01417,R00949,R00334,R05225,R05033,R07642,R01654,R05221,R00943,R00942,R03632,R02326,R03840,R00344,R00229,R00341,R04463,R02976,R00076,R01021,R00156,R00742,R03785,R01857,R00509,R06396,R00150,R08232,R04358,R04241,R03449,R01859,R00158,R03822,R03236,R01917,R05800,R00573,R07641,R01150,R04023,R08572,R05028,R04002,R02884,R04555,R00332,R04589,R00330,R00331,R06529,R01395,R01567,R01011,R04657,R03187,R02649,R03182,R01961,R01843,R03471,R01092,R00141,R00140,R01844,R03478,R03479,R03744,R00149,R06282,R03576,R05815,R02324,R00866,R00867,R01926,R03387,R01495,R03150,R03347,R08233,R04143,R08242,R02404,R03877,R08241,R02451,R08323,R07302,R08352,R05795,R02090,R01476,R04572,R02650,R04267,R03193,R08354,R08355,R02658,R00480,R00482,R03613,R03298,R00405,R00174,R00299,R03469,R02584,R05224,R01256,R05646,R00240,R00241,R05803,R05802,R05801,R04591,R05806,R00722,R01353,R04357,R07279,R05661,R02783,R02785,R03494,R02786,R02788,R05197,R04448,R03905,R00554,R04779,R05626,R00315,R00497,R01468,R02626,R02071,R02625,R03361,R03362,R04401,R02575,R00251,R00162,R00253,R08124,R01771,R00756,R00964,R04504,R03161,R00518,R00847,R07414,R03920,R04275,R01541,R04385,R02402,R07127,R04573,R02732,R03770,R00549,R01512,R01514,R04144,R04369,R03766,R00894,R01182,R02089,R03607,R06842,R04208,R06836,R02240,R01666,R01665,R02245,R05799,R01585,R03272,R08154,R03274,R01526,R00185,R01059,R04617,R01523,R03939,R05186,R02848,R01050,R01051,R01053,R04509,R01688,R02412,R01201,R04351,R01881,R03433,R00760,R00575,R02927,R04388,R00570,R00571,R01441,R01888,R03241,R07404,R01967,R02099,R02098,R04212,R02094,R03384,R00105,R00104,R02093,R05185,R06367,R02184,R08223,R03516,R02493,R00352,R00774,R01754,R01322,R04235,R01326,R04928,R02705,R01737,R08201,R00513,R02971,R00200,R00130,R01980,R01121,R03429,R03428,R00139,R05634,R02757,R05202,R02750,R03395,R01573,R03014,R02301,R00617,R02758,R04068,R03315,R01600,R03944,R03095,R05496,R04391,R03157,R00283,R03819,R02227,R00136,R02225,R01137,R07828,R04730,R08353,R02903,R05227,R01131,R03530,R02865,R06974,R08217,R04138,R01547,R02439,R04403,R00127,R01786,R01228,R03245,R00129,R02430,R03754,R00086,R03691,R04545,R00002,R02741,R03018,R00124,R06976,R02331,R02303,R06975,R00512,R00239,R02664,R02980,R02136,R02238,R02134,R00616,R01902,R01639,R01901,R03780,R02929,R00920,R02237,R01909,R04731,R02729,R01015,R00307,R04732,R01529,R00157,R00333,R00122,R00127,R05805,R05804,R01568,R01067,R06861,R01641,R01830,R01621,R01440,R00016,R00550,R08514,R00304
293	0.70	 0	25	153	0	25	C00031->C00002:[4->10,4->11,5->13,7->17,7->3,9->12,9->8]	RP03973,RP06552,RP06727,RP01262,RP02940,RP04543,RP02454,RP04472,RP01994,RP01274,RP00191,RP00380,RP02452,RP01320,RP08324,RP00080,RP00470,RP01238,RP04373,RP00008,RP08291,RP01573,RP02453,RP00196,RP00208	R00181,R01384,R01386,R07658,R01830,R01056,R03321,R00286,R02740,R04857,R02141,R01070,R02073,R04780,R04779,R01768,R01769,R02738,R01128,R04857,R01067,R06861,R01641,R01830,R01621,R01440,R01128,R01132,R01015,R04732,R03876,R04604,R06746,R06769,R07640,R01300,R07646,R01406,R03631,R05577,R05451,R00982,R01558,R03038,R00381,R02539,R08117,R05537,R00389,R01991,R04773,R00912,R08088,R00910,R00235,R06410,R01954,R01357,R03932,R01407,R04157,R05620,R00189,R01280,R00578,R06409,R03974,R06751,R04507,R02918,R03665,R03664,R03661,R03660,R03663,R03662,R04449,R00735,R01616,R02986,R01598,R02255,R01490,R00436,R08244,R02794,R08218,R01164,R02194,R04870,R02699,R01230,R01231,R06944,R05467,R05452,R04036,R06515,R00483,R03658,R03659,R02718,R05578,R00686,R03651,R03652,R02711,R03654,R03655,R03656,R03657,R04580,R07416,R04582,R07887,R02221,R07325,R06777,R01075,R06778,R01176,R01723,R03647,R03286,R06731,R02473,R04274,R01422,R04563,R04562,R03648,R00390,R03646,R04030,R00257,R06583,R04230,R03650,R03209,R01943,R06368,R05193,R00925,R04732,R01529,R02739,R00289,R00287,R00955,R00016,R00550,R08514,R00304
294	0.90	 0	35	181	0	35	C00031->C00002:[4->10,4->11,5->13,7->17,7->3,7->5,9->12,9->2,9->8]	RP06552,RP01270,RP06299,RP01262,RP02940,RP04543,RP04472,RP01384,RP04030,RP00242,RP06727,RP01994,RP00380,RP00008,RP00861,RP03650,RP08324,RP08291,RP07161,RP10817,RP01093,RP04372,RP01140,RP02443,RP00080,RP04656,RP00052,RP02452,RP00060,RP00077,RP04373,RP01573,RP02453,RP00196,RP00208	R01384,R01386,R07658,R01068,R00761,R01056,R03321,R00286,R04857,R01244,R00182,R00760,R01140,R08406,R00876,R01830,R02141,R01768,R01769,R03876,R04604,R06746,R06769,R07640,R01300,R07646,R01406,R03631,R05577,R05451,R00982,R01558,R03038,R00381,R02539,R08117,R05537,R00389,R01991,R04773,R00912,R08088,R00910,R00235,R06410,R01954,R01357,R03932,R01407,R04157,R05620,R00189,R01280,R00578,R06409,R03974,R06751,R04507,R02918,R03665,R03664,R03661,R03660,R03663,R03662,R04449,R00735,R01616,R02986,R01598,R02255,R01490,R00436,R08244,R02794,R08218,R01164,R02194,R04870,R02699,R01230,R01231,R06944,R05467,R05452,R04036,R06515,R00483,R03658,R03659,R02718,R05578,R00686,R03651,R03652,R02711,R03654,R03655,R03656,R03657,R04580,R07416,R04582,R07887,R02221,R07325,R06777,R01075,R06778,R01176,R01723,R03647,R03286,R06731,R02473,R04274,R01422,R04563,R04562,R03648,R00390,R03646,R04030,R00257,R06583,R04230,R03650,R03209,R01943,R06368,R05193,R00925,R00190,R00182,R04026,R04857,R04732,R02729,R07226,R00771,R04731,R00845,R02729,R01067,R06861,R01641,R01830,R01621,R01440,R00307,R00756,R00769,R05805,R00770,R00762,R00764,R00767,R02738,R00725,R01139,R00299,R08404,R02185,R05804,R00303,R00850,R00844,R00846,R00848,R00849,R00842,R04732,R01529,R02739,R00289,R00287,R00955,R00016,R00550,R08514,R00304
295	0.50	 0	15	30	0	15	C00031->C00002:[5->13,7->17,7->3,9->12,9->8]	RP01065,RP01274,RP03415,RP01320,RP01262,RP00470,RP01093,RP00080,RP04656,RP01148,RP01238,RP06427,RP00060,RP01573,RP00191	R00720,R01070,R00088,R01128,R01056,R01128,R01132,R00771,R01067,R06861,R01641,R01830,R01621,R01440,R00307,R00867,R01015,R01067,R00725,R01139,R00299,R08404,R02185,R05804,R00303,R00850,R01529,R02073,R04780,R04779
296	0.70	 0	26	169	0	26	C00031->C00002:[4->10,4->11,5->13,7->17,7->3,9->12,9->8]	RP06552,RP01262,RP00196,RP04543,RP04472,RP01384,RP04030,RP06727,RP01994,RP00380,RP00008,RP00861,RP01148,RP08324,RP08291,RP01573,RP01093,RP01140,RP00080,RP04656,RP00052,RP00060,RP00077,RP04373,RP01270,RP00208	R01384,R01386,R07658,R01056,R00289,R00287,R00955,R00286,R04857,R01244,R00182,R01830,R02141,R01768,R01769,R03876,R04604,R06746,R06769,R07640,R01300,R07646,R01406,R03631,R05577,R05451,R00982,R01558,R03038,R00381,R02539,R08117,R05537,R00389,R01991,R04773,R00912,R08088,R00910,R00235,R06410,R01954,R01357,R03932,R01407,R04157,R05620,R00189,R01280,R00578,R06409,R03974,R06751,R04507,R02918,R03665,R03664,R03661,R03660,R03663,R03662,R04449,R00735,R01616,R02986,R01598,R02255,R01490,R00436,R08244,R02794,R08218,R01164,R02194,R04870,R02699,R01230,R01231,R06944,R05467,R05452,R04036,R06515,R00483,R03658,R03659,R02718,R05578,R00686,R03651,R03652,R02711,R03654,R03655,R03656,R03657,R04580,R07416,R04582,R07887,R02221,R07325,R06777,R01075,R06778,R01176,R01723,R03647,R03286,R06731,R02473,R04274,R01422,R04563,R04562,R03648,R00390,R03646,R04030,R00257,R06583,R04230,R03650,R03209,R01943,R06368,R05193,R00925,R00190,R00182,R00867,R04857,R04732,R01529,R00771,R00845,R01067,R06861,R01641,R01830,R01621,R01440,R00307,R00756,R00769,R05805,R00770,R00762,R00764,R00767,R00725,R01139,R00299,R08404,R02185,R05804,R00303,R00850,R00844,R00846,R00848,R00849,R00842,R04732,R01068,R00016,R00550,R08514,R00304
297	0.70	 0	24	53	0	24	C00031->C00002:[2->8,4->10,4->11,5->13,5->3,7->17,9->12]	RP06552,RP12346,RP00820,RP00196,RP04543,RP02454,RP04472,RP01384,RP04030,RP00242,RP01994,RP00231,RP00380,RP02452,RP00861,RP01787,RP08324,RP06726,RP02421,RP01654,RP08291,RP04373,RP00649,RP00208	R01384,R01386,R07658,R01049,R03503,R05625,R05735,R00199,R03258,R03595,R00429,R00206,R00619,R00085,R00087,R02704,R02167,R00289,R00287,R00955,R00286,R02740,R04857,R01244,R00182,R00760,R01140,R08406,R00876,R02141,R00870,R00868,R00865,R01768,R01769,R02738,R00190,R00182,R01827,R04857,R01827,R02703,R06590,R06863,R01641,R04732,R04732,R00761,R01067,R00016,R00550,R08514,R00304
[truncated: 1,637,593 more chars]
